# Supplementary material for: Transcription-coupled repair of DNA–protein cross-links depends on CSA and CSB
Source: Nat Cell Biol. 2024 Apr 10;26(5):797–810. doi: 10.1038/s41556-024-01391-1 (PMC11098753; doi:10.1038/s41556-024-01391-1)
Supplement: Supplementary file 3 — Formaldehyde CRISPRi screen results. DrugZ analysis outputs from CRISPRi screen with formaldehyde (Fig. 1b). [file 41556_2024_1391_MOESM3_ESM.xlsx]

## Sheet: Sheet1
Supplementary Table 1. DrugZ output of formaldehyde CRISPRi screen in Fig. 1b
* Note: 'LH' genes are lncRNAs. For assignments, see Liu et al, Science 2017 - CRISPRi-based genome-scale identification of functional long noncoding RNA loci in human cells- (aah7111-tables1.xlsx)
GENE	sumZ	numObs	normZ	pval_synth	rank_synth	fdr_synth	pval_supp	rank_supp	fdr_supp
PGBD3	-117.28	15	-23.24	8.26e-120	1	1.1e-115	1	25550	1
ERCC6-PGBD3	-117.2	15	-23.23	1.19e-119	2	1.1e-115	1	25549	1
ERCC6	-117.19	15	-23.22	1.29e-119	3	1.1e-115	1	25548	1
ADH5	-106.35	15	-21.07	7.75e-99	4	4.95e-95	1	25547	1
ESD	-91.25	15	-18.06	3.1e-73	5	1.58e-69	1	25546	1
LH11970	-170.08	54	-17.74	9.81e-71	6	4.18e-67	1	25545	1
KIDINS220	-71.06	15	-14.05	4.11e-45	7	1.5e-41	1	25544	1
FANCD2	-57.35	15	-11.32	5.47e-30	8	1.75e-26	1	25543	1
RFWD3	-53.72	15	-10.59	1.6e-26	9	4.53e-23	1	25542	1
BRIP1	-52.41	15	-10.33	2.48e-25	10	6.35e-22	1	25541	1
FANCA	-49.67	15	-9.79	6.38e-23	11	1.48e-19	1	25540	1
UBE2T	-48.61	15	-9.58	4.94e-22	12	1.05e-18	1	25539	1
FANCL	-46.36	15	-9.13	3.47e-20	13	6.82e-17	1	25538	1
MOSPD2	-43.41	15	-8.54	6.55e-18	14	1.2e-14	1	25537	1
BRCA1	-40.22	15	-7.91	1.31e-15	15	2.23e-12	1	25536	1
FANCF	-40.01	15	-7.87	1.82e-15	16	2.91e-12	1	25535	1
DSCC1	-39.58	15	-7.78	3.63e-15	17	5.46e-12	1	25534	1
FANCI	-38.82	15	-7.63	1.19e-14	18	1.69e-11	1	25533	1
KLF14	-37.23	15	-7.31	1.3e-13	19	1.75e-10	1	25532	1
FANCB	-36.21	15	-7.11	5.85e-13	20	7.48e-10	1	25531	1
FANCM	-35.22	15	-6.91	2.38e-12	21	2.89e-09	1	25530	1
GLS	-35.15	15	-6.9	2.64e-12	22	3.06e-09	1	25529	1
C19orf40	-33.56	15	-6.58	2.31e-11	23	2.57e-08	1	25528	1
XPR1	-33.35	15	-6.54	3.06e-11	24	3.25e-08	1	25527	1
SENP6	-32.61	15	-6.39	8.15e-11	25	8.33e-08	1	25526	1
XPA	-32.22	15	-6.32	1.34e-10	26	1.32e-07	1	25525	1
G3BP1	-31.61	15	-6.19	2.93e-10	27	2.77e-07	1	25524	1
OXR1	-31.27	15	-6.13	4.5e-10	28	4.11e-07	1	25523	1
ERCC8	-30.31	15	-5.94	1.46e-09	29	1.29e-06	1	25522	1
ERCC4	-41.87	30	-5.8	3.41e-09	30	2.9e-06	1	25521	1
TPK1	-29.57	15	-5.79	3.54e-09	31	2.92e-06	1	25520	1
FANCE	-28.4	15	-5.56	1.38e-08	32	1.1e-05	1	25519	1
FBXW11	-27.38	15	-5.35	4.35e-08	33	3.37e-05	1	25518	1
JARID2	-26.68	15	-5.21	9.33e-08	34	7.01e-05	1	25517	1
PFKFB4	-26.28	15	-5.13	1.43e-07	35	0.000104	1	25516	1
LARP7	-26.14	15	-5.11	1.65e-07	36	0.000117	1	25515	1
PALB2	-26.05	15	-5.09	1.81e-07	37	0.000125	1	25514	1
MCTS1	-25.93	15	-5.06	2.05e-07	38	0.000138	1	25513	1
TIPRL	-25.54	15	-4.99	3.08e-07	39	0.000202	1	25512	1
INO80E	-24.97	15	-4.87	5.52e-07	40	0.000349	1	25511	1
DDA1	-24.95	15	-4.87	5.61e-07	41	0.000349	1	25510	1
RBBP8	-24.8	15	-4.84	6.55e-07	42	0.000398	1	25509	1
SERBP1	-24.39	15	-4.76	9.83e-07	43	0.000584	1	25508	1
CYB561D2	-24.26	15	-4.73	1.11e-06	44	0.000638	1	25507	1
GCLC	-24.25	15	-4.73	1.12e-06	45	0.000638	1	25506	1
BARD1	-24.19	15	-4.72	1.2e-06	46	0.000665	1	25505	1
TBC1D24	-24.12	15	-4.7	1.28e-06	47	0.000689	1	25504	1
LH15315	-34.08	30	-4.7	1.3e-06	48	0.000689	1	25503	1
TRAIP	-24.09	15	-4.7	1.32e-06	49	0.000689	1	25502	1
NF1	-23.94	15	-4.67	1.53e-06	50	0.00078	1	25501	1
HHEX	-23.91	15	-4.66	1.57e-06	51	0.000786	1	25500	1
LOC100652758	-23.83	15	-4.65	1.69e-06	53	0.000817	1	25498	1
FANCG	-23.84	15	-4.65	1.67e-06	52	0.000817	1	25499	1
NDUFAF2	-25.48	18	-4.53	2.92e-06	54	0.00138	1	25497	1
DEPDC5	-22.94	15	-4.47	3.92e-06	55	0.00182	1	25496	1
LH13179	-32.28	30	-4.45	4.37e-06	56	0.00199	1	25495	1
PFKL	-32.11	30	-4.42	4.88e-06	57	0.00219	1	25494	1
DENR	-22.59	15	-4.4	5.44e-06	58	0.00239	1	25493	1
CMAS	-22.48	15	-4.38	6.03e-06	59	0.0026	1	25492	1
C11orf58	-22.46	15	-4.37	6.1e-06	60	0.0026	1	25491	1
PQBP1	-22.35	15	-4.35	6.74e-06	61	0.00282	1	25490	1
TSC1	-22.16	15	-4.31	8.06e-06	62	0.00332	1	25489	1
EIF2AK4	-22.01	15	-4.28	9.23e-06	63	0.00374	1	25488	1
DZIP1	-21.85	15	-4.25	1.06e-05	64	0.00424	1	25487	1
HIRIP3	-21.05	15	-4.09	2.13e-05	65	0.00837	1	25486	1
TLDC1	-21.01	15	-4.09	2.2e-05	66	0.00852	1	25485	1
PTPN1	-20.8	15	-4.04	2.64e-05	67	0.0101	1	25484	1
GPD1L	-20.74	15	-4.03	2.78e-05	68	0.0105	1	25483	1
RAD51B	-20.47	15	-3.98	3.48e-05	69	0.0129	1	25482	1
ERCC5	-20.37	15	-3.96	3.8e-05	70	0.0139	1	25481	1
IP6K1	-20.35	15	-3.95	3.87e-05	71	0.0139	1	25480	1
XPO5	-20.3	15	-3.94	4.01e-05	72	0.0142	1	25479	1
RBM26	-19.99	15	-3.88	5.2e-05	73	0.0182	1	25478	1
INTS6	-19.58	15	-3.8	7.25e-05	75	0.0247	1	25476	1
RALGAPB	-19.59	15	-3.8	7.2e-05	74	0.0247	1	25477	1
FAM162A	-19.55	15	-3.79	7.42e-05	76	0.025	1	25475	1
TMEM88	-19.51	15	-3.79	7.64e-05	77	0.0254	1	25474	1
PRKAA1	-19.32	15	-3.75	8.87e-05	78	0.029	1	25473	1
GCLM	-19.04	15	-3.69	0.000111	79	0.0358	1	25472	1
MTRR	-18.63	15	-3.61	0.000152	80	0.0487	1	25471	1
AUNIP	-18.48	15	-3.58	0.000171	81	0.0539	1	25470	1
DAZAP1	-18.43	15	-3.57	0.000177	82	0.0553	1	25469	1
C16orf80	-18.36	15	-3.56	0.000188	83	0.0578	1	25468	1
LDHA	-18.27	15	-3.54	0.0002	84	0.0608	1	25467	1
TLE3	-18.24	15	-3.53	0.000204	85	0.0615	1	25466	1
AMBRA1	-18.12	15	-3.51	0.000225	86	0.0669	1	25465	1
CEP89	-18.01	15	-3.49	0.000243	87	0.0714	1	25464	1
KMT2A	-16.51	13	-3.43	0.000298	88	0.0866	1	25463	1
MED25	-17.71	15	-3.43	0.000304	89	0.0873	1	25462	1
SPTLC2	-17.65	15	-3.42	0.000317	90	0.0896	1	25461	1
CLPSL1	-24.95	30	-3.41	0.000319	91	0.0896	1	25460	1
CHTF18	-17.61	15	-3.41	0.000327	92	0.0909	1	25459	1
PCGF1	-17.57	15	-3.4	0.000337	93	0.0926	1	25458	1
MED13	-17.54	15	-3.39	0.000344	94	0.093	1	25457	1
LH00118	-24.8	30	-3.39	0.000346	95	0.093	1	25456	1
CDCA3	-17.51	15	-3.39	0.000351	96	0.0933	1	25455	1
SULT2B1	-17.5	15	-3.39	0.000354	97	0.0933	1	25454	1
SMS	-17.12	15	-3.31	0.000465	98	0.121	1	25453	1
FAF2	-17.07	15	-3.3	0.000482	99	0.124	1	25452	1
C15orf57	-17	15	-3.29	0.000508	100	0.128	0.999	25451	1
INO80	-16.99	15	-3.29	0.000509	101	0.128	0.999	25450	1
UNC45B	-16.98	15	-3.28	0.000512	102	0.128	0.999	25449	1
PHF3	-16.96	15	-3.28	0.000521	103	0.129	0.999	25448	1
PRKAG1	-16.91	15	-3.27	0.00054	105	0.131	0.999	25446	1
PTPN14	-16.93	15	-3.27	0.000531	104	0.131	0.999	25447	1
MAP4K5	-16.79	15	-3.25	0.000586	107	0.14	0.999	25444	1
SUPT20H	-16.8	15	-3.25	0.000583	106	0.14	0.999	25445	1
MCMBP	-16.76	15	-3.24	0.000599	108	0.142	0.999	25443	1
ZAR1L	-16.61	15	-3.21	0.000668	109	0.157	0.999	25442	1
SREK1	-16.57	15	-3.2	0.000682	110	0.158	0.999	25441	1
SBNO1	-16.5	15	-3.19	0.000717	111	0.165	0.999	25440	1
ZBTB10	-16.49	15	-3.19	0.000721	112	0.165	0.999	25439	1
RNF2	-16.38	15	-3.16	0.000779	113	0.176	0.999	25438	1
FBRS	-16.29	15	-3.15	0.000828	114	0.185	0.999	25437	1
EZH2	-16.28	15	-3.14	0.000833	115	0.185	0.999	25436	1
FANCC	-16.24	15	-3.14	0.000857	116	0.189	0.999	25435	1
MRAS	-16.21	15	-3.13	0.000875	117	0.191	0.999	25434	1
EYA3	-16.13	15	-3.11	0.000924	118	0.2	0.999	25433	1
ARID4B	-16.12	15	-3.11	0.000931	119	0.2	0.999	25432	1
HNRNPA1	-16.05	15	-3.1	0.000973	120	0.207	0.999	25431	1
EXO1	-16.03	15	-3.09	0.000989	121	0.209	0.999	25430	1
PKLR	-15.99	15	-3.09	0.00102	123	0.211	0.999	25428	1
NONO	-16	15	-3.09	0.00101	122	0.211	0.999	25429	1
INTS12	-14.83	13	-3.07	0.00106	124	0.217	0.999	25427	1
NMT1	-15.84	15	-3.06	0.00112	125	0.229	0.999	25426	1
USP22	-15.83	15	-3.05	0.00113	126	0.229	0.999	25425	1
RBM42	-15.73	15	-3.03	0.00121	127	0.243	0.999	25424	1
LH04497	-22.2	30	-3.03	0.00123	128	0.246	0.999	25423	1
ZNF281	-15.68	15	-3.02	0.00125	129	0.247	0.999	25422	1
RNF146	-15.66	15	-3.02	0.00126	130	0.249	0.999	25421	1
SS18	-15.62	15	-3.01	0.0013	131	0.253	0.999	25420	1
GATAD2A	-21.84	30	-2.98	0.00146	132	0.281	0.999	25419	1
SUZ12	-15.43	15	-2.97	0.00147	133	0.281	0.999	25418	1
LH01895	-21.81	30	-2.97	0.00147	134	0.281	0.999	25417	1
MARCH2	-21.7	30	-2.96	0.00155	135	0.293	0.998	25416	1
RNASE10	-15.32	15	-2.95	0.00158	136	0.297	0.998	25415	1
LH07271	-21.64	30	-2.95	0.00159	137	0.297	0.998	25414	1
POLR2A	-14.77	14	-2.95	0.00161	138	0.298	0.998	25413	1
HPS4	-15.09	15	-2.91	0.00183	139	0.336	0.998	25412	1
TUBA1C	-15.04	15	-2.9	0.00188	140	0.344	0.998	25411	1
SNCB	-15.03	15	-2.89	0.0019	141	0.344	0.998	25410	1
USP37	-15.01	15	-2.89	0.00192	142	0.346	0.998	25409	1
MEN1	-14.81	15	-2.85	0.00218	143	0.387	0.998	25408	1
GPATCH8	-14.81	15	-2.85	0.00218	144	0.387	0.998	25407	1
UBR2	-14.73	15	-2.84	0.00229	145	0.403	0.998	25406	1
AGPAT1	-20.8	30	-2.83	0.00233	146	0.407	0.998	25405	1
AVEN	-14.66	15	-2.82	0.0024	147	0.414	0.998	25404	1
SRSF6	-20.71	30	-2.82	0.00241	149	0.414	0.998	25402	1
BCL2L1	-20.73	30	-2.82	0.0024	148	0.414	0.998	25403	1
LH14379	-20.52	30	-2.79	0.00263	150	0.448	0.997	25401	1
BHLHE40	-14.48	15	-2.79	0.00268	151	0.453	0.997	25400	1
LH01304	-20.46	30	-2.78	0.00269	152	0.453	0.997	25399	1
URI1	-14.44	15	-2.78	0.00274	153	0.458	0.997	25398	1
NDUFB7	-14.43	15	-2.78	0.00276	154	0.458	0.997	25397	1
PIH1D1	-14.41	15	-2.77	0.00279	155	0.46	0.997	25396	1
ZC3H18	-13.38	13	-2.76	0.00285	156	0.466	0.997	25395	1
LRRC4	-14.36	15	-2.76	0.00288	157	0.466	0.997	25394	1
CLK2	-14.35	15	-2.76	0.00289	158	0.466	0.997	25393	1
C12orf66	-14.34	15	-2.76	0.00292	159	0.466	0.997	25392	1
SLX4	-12.82	12	-2.76	0.00293	160	0.466	0.997	25391	1
MCL1	-14.32	15	-2.75	0.00295	161	0.466	0.997	25390	1
ARL15	-14.32	15	-2.75	0.00296	162	0.466	0.997	25389	1
CHMP7	-14.29	15	-2.75	0.00301	163	0.471	0.997	25388	1
LH11972	-20.18	30	-2.74	0.00304	164	0.472	0.997	25387	1
ASCC2	-14.27	15	-2.74	0.00305	165	0.472	0.997	25386	1
USP10	-14.23	15	-2.74	0.00311	166	0.479	0.997	25385	1
EXPH5	-14.15	15	-2.72	0.00326	167	0.496	0.997	25384	1
LZTR1	-14.15	15	-2.72	0.00327	168	0.496	0.997	25383	1
TPI1	-14.14	15	-2.72	0.00328	169	0.496	0.997	25382	1
COL4A3BP	-14.11	15	-2.71	0.00336	170	0.504	0.997	25381	1
INTS10	-12.03	11	-2.7	0.00347	171	0.515	0.997	25380	1
ZBTB4	-19.86	30	-2.7	0.00348	172	0.515	0.997	25379	1
LH02165	-19.86	30	-2.7	0.00348	173	0.515	0.997	25378	1
ERCC1	-14.02	15	-2.69	0.00354	174	0.519	0.996	25377	1
LH14070	-19.8	30	-2.69	0.00357	175	0.522	0.996	25376	1
LH02970	-19.66	30	-2.67	0.00379	176	0.546	0.996	25375	1
DDB1	-19.33	29	-2.67	0.00379	177	0.546	0.996	25374	1
RNF43	-13.89	15	-2.67	0.00381	178	0.546	0.996	25373	1
LH09555	-23.23	42	-2.67	0.00384	179	0.548	0.996	25372	1
CASC3	-13.85	15	-2.66	0.0039	181	0.551	0.996	25370	1
UBR4	-13.85	15	-2.66	0.0039	180	0.551	0.996	25371	1
LH15841	-19.34	30	-2.62	0.00433	182	0.608	0.996	25369	1
ABCC1	-13.64	15	-2.62	0.00442	183	0.617	0.996	25368	1
OR14C36	-13.58	15	-2.61	0.00457	185	0.631	0.995	25366	1
CTDSPL2	-13.62	15	-2.61	0.00448	184	0.623	0.996	25367	1
CD109	-13.5	15	-2.59	0.00479	187	0.654	0.995	25364	1
LH06995	-19.08	30	-2.59	0.00481	188	0.654	0.995	25363	1
CHTF8	-13.51	15	-2.59	0.00478	186	0.654	0.995	25365	1
ELK4	-13.44	15	-2.58	0.00496	189	0.667	0.995	25362	1
NPL	-13.43	15	-2.58	0.00501	191	0.67	0.995	25360	1
BEND3	-13.44	15	-2.58	0.00496	190	0.667	0.995	25361	1
TIMM17B	-13.38	15	-2.57	0.00513	192	0.683	0.995	25359	1
RALGDS	-17.94	27	-2.56	0.00516	193	0.683	0.995	25358	1
BAZ2A	-18.89	30	-2.56	0.0052	194	0.685	0.995	25357	1
DDX11	-13.33	15	-2.56	0.0053	195	0.695	0.995	25356	1
LH00207	-18.82	30	-2.55	0.00535	196	0.696	0.995	25355	1
ZNF292	-13.3	15	-2.55	0.00538	197	0.696	0.995	25354	1
HEPN1	-13.29	15	-2.55	0.00541	198	0.696	0.995	25353	1
CTSG	-13.28	15	-2.55	0.00544	199	0.696	0.995	25352	1
MAGEA2	-13.27	15	-2.54	0.00547	200	0.696	0.995	25351	1
TNPO1	-13.27	15	-2.54	0.00548	201	0.696	0.995	25350	1
PPP4R2	-13.26	15	-2.54	0.0055	202	0.696	0.994	25349	1
LH04327	-18.7	30	-2.53	0.00563	203	0.709	0.994	25348	1
ATP5O	-13.18	15	-2.53	0.00576	204	0.721	0.994	25347	1
COQ10B	-13.17	15	-2.53	0.00578	205	0.721	0.994	25346	1
RCC2	-18.57	30	-2.52	0.00593	206	0.735	0.994	25345	1
DCAKD	-18.54	30	-2.51	0.006	207	0.74	0.994	25344	1
EIF3L	-13.1	15	-2.51	0.00603	208	0.74	0.994	25343	1
TMEM54	-13.09	15	-2.51	0.00605	209	0.74	0.994	25342	1
NDUFC1	-18.47	30	-2.5	0.00617	210	0.742	0.994	25341	1
FOS	-18.46	30	-2.5	0.00618	211	0.742	0.994	25340	1
LH13842	-18.46	30	-2.5	0.00618	212	0.742	0.994	25339	1
SLC22A7	-11.67	12	-2.5	0.00619	213	0.742	0.994	25338	1
DPEP3	-13.03	15	-2.5	0.00628	214	0.75	0.994	25337	1
UVSSA	-12.97	15	-2.49	0.00647	217	0.762	0.994	25334	1
SUN2	-12.99	15	-2.49	0.0064	216	0.757	0.994	25335	1
AGK	-13.01	15	-2.49	0.00634	215	0.754	0.994	25336	1
AGTRAP	-12.95	15	-2.48	0.00656	218	0.766	0.993	25333	1
NANS	-12.94	15	-2.48	0.00659	219	0.766	0.993	25332	1
PTCH1	-12.94	15	-2.48	0.00659	220	0.766	0.993	25331	1
MMACHC	-12.82	15	-2.45	0.00705	221	0.815	0.993	25330	1
DHFRL1	-12.79	15	-2.45	0.00715	223	0.815	0.993	25328	1
GSDMD	-12.79	15	-2.45	0.00715	224	0.815	0.993	25327	1
LH05605	-18.07	30	-2.45	0.0072	225	0.815	0.993	25326	1
ENY2	-12.81	15	-2.45	0.00709	222	0.815	0.993	25329	1
LH12363	-18.06	30	-2.44	0.00724	226	0.815	0.993	25325	1
SIGLECL1	-12.76	15	-2.44	0.00729	227	0.815	0.993	25324	1
VKORC1L1	-12.76	15	-2.44	0.0073	228	0.815	0.993	25323	1
HELT	-12.74	15	-2.44	0.00734	229	0.815	0.993	25322	1
PRKAB1	-12.74	15	-2.44	0.00737	230	0.815	0.993	25321	1
NGF	-12.74	15	-2.44	0.00737	231	0.815	0.993	25320	1
ID3	-12.73	15	-2.44	0.0074	232	0.815	0.993	25319	1
LH15346	-17.99	30	-2.44	0.00744	233	0.816	0.993	25318	1
KPTN	-12.7	15	-2.43	0.00755	234	0.824	0.992	25317	1
LH03100	-17.92	30	-2.43	0.00763	235	0.825	0.992	25316	1
SMC5	-11.79	13	-2.42	0.00769	236	0.825	0.992	25315	1
CTBP1	-12.66	15	-2.42	0.00769	237	0.825	0.992	25314	1
CLIP3	-12.65	15	-2.42	0.00772	238	0.825	0.992	25313	1
LH00570	-17.89	30	-2.42	0.00775	239	0.825	0.992	25312	1
LH10878	-17.89	30	-2.42	0.00775	240	0.825	0.992	25311	1
CCNJL	-12.63	15	-2.42	0.00783	241	0.829	0.992	25310	1
HIGD1A	-12.62	15	-2.42	0.00785	242	0.829	0.992	25309	1
MKRN1	-12.6	15	-2.41	0.00794	243	0.834	0.992	25308	1
KDM5C	-12.58	15	-2.41	0.00804	244	0.841	0.992	25307	1
PDRG1	-11.7	13	-2.41	0.00808	245	0.842	0.992	25306	1
CLASP1	-12.12	14	-2.4	0.00818	246	0.849	0.992	25305	1
LH06039	-17.73	30	-2.4	0.00824	247	0.852	0.992	25304	1
LH06978	-25.01	60	-2.39	0.00838	248	0.863	0.992	25303	1
LH11636	-17.66	30	-2.39	0.00847	249	0.869	0.992	25302	1
HEXIM1	-12.47	15	-2.39	0.00852	250	0.871	0.991	25301	1
RBM25	-12.43	15	-2.38	0.00874	251	0.889	0.991	25300	1
LH12498	-17.53	30	-2.37	0.00888	252	0.9	0.991	25299	1
LH06492	-17.5	30	-2.37	0.00898	253	0.906	0.991	25298	1
LH07024	-17.49	30	-2.37	0.00901	254	0.907	0.991	25297	1
SOX10	-12.36	15	-2.36	0.00906	255	0.908	0.991	25296	1
TPR	-12.34	15	-2.36	0.00915	256	0.913	0.991	25295	1
LH15884	-17.42	30	-2.36	0.00925	257	0.917	0.991	25294	1
ATRIP	-11.45	13	-2.35	0.00934	259	0.92	0.991	25292	1
ADORA3	-17.42	30	-2.35	0.00926	258	0.917	0.991	25293	1
OR6K2	-12.29	15	-2.35	0.00941	260	0.92	0.991	25291	1
SLC17A7	-12.25	15	-2.34	0.00961	261	0.92	0.99	25290	1
ASNSD1	-12.25	15	-2.34	0.00962	263	0.92	0.99	25288	1
SLC35F2	-10.95	12	-2.34	0.00966	264	0.92	0.99	25287	1
MARK3	-17.28	30	-2.34	0.00977	265	0.92	0.99	25286	1
SNRNP40	-12.25	15	-2.34	0.00961	262	0.92	0.99	25289	1
LH03546	-17.28	30	-2.33	0.00978	266	0.92	0.99	25285	1
LH01377	-17.27	30	-2.33	0.0098	267	0.92	0.99	25284	1
DCHS1	-12.21	15	-2.33	0.00982	268	0.92	0.99	25283	1
ABCD4	-12.2	15	-2.33	0.00985	269	0.92	0.99	25282	1
INTS9	-10.91	12	-2.33	0.00986	270	0.92	0.99	25281	1
FBXO4	-12.2	15	-2.33	0.00986	271	0.92	0.99	25280	1
DDIT4	-12.19	15	-2.33	0.0099	272	0.92	0.99	25279	1
EIF5A	-12.19	15	-2.33	0.00993	273	0.92	0.99	25278	1
LH16706	-17.23	30	-2.33	0.00996	274	0.92	0.99	25277	1
SLC38A8	-12.17	15	-2.33	0.01	275	0.92	0.99	25276	1
BNIP3	-12.17	15	-2.33	0.01	276	0.92	0.99	25275	1
SDPR	-12.15	15	-2.32	0.0101	277	0.92	0.99	25274	1
COA6	-12.15	15	-2.32	0.0101	278	0.92	0.99	25273	1
NDUFV2	-12.15	15	-2.32	0.0101	279	0.92	0.99	25272	1
ZNF567	-12.14	15	-2.32	0.0102	280	0.92	0.99	25271	1
LIPI	-12.14	15	-2.32	0.0102	281	0.92	0.99	25270	1
ZNF180	-12.14	15	-2.32	0.0102	282	0.92	0.99	25269	1
SERPINH1	-12.12	15	-2.32	0.0103	284	0.924	0.99	25267	1
H2AFZ	-12.14	15	-2.32	0.0102	283	0.92	0.99	25268	1
DOC2B	-12.1	15	-2.31	0.0104	285	0.931	0.99	25266	1
LH14574	-16.74	29	-2.3	0.0107	287	0.953	0.989	25264	1
TOP2B	-12.03	15	-2.3	0.0108	288	0.953	0.989	25263	1
LH08235	-17.01	30	-2.3	0.0108	289	0.953	0.989	25262	1
SETD1A	-12.03	15	-2.3	0.0108	290	0.953	0.989	25261	1
DNAJA2	-12.05	15	-2.3	0.0107	286	0.953	0.989	25265	1
STK19	-12.01	15	-2.29	0.0109	291	0.954	0.989	25260	1
HEPACAM	-16.98	30	-2.29	0.0109	292	0.954	0.989	25259	1
HAND1	-11.98	15	-2.29	0.0111	294	0.954	0.989	25257	1
NDUFA5	-11.98	15	-2.29	0.0111	295	0.954	0.989	25256	1
RBM39	-11.98	15	-2.29	0.0111	296	0.954	0.989	25255	1
DNAJC8	-11.97	15	-2.29	0.0111	297	0.954	0.989	25254	1
USP19	-12	15	-2.29	0.011	293	0.954	0.989	25258	1
PPIP5K2	-11.95	15	-2.28	0.0112	298	0.954	0.989	25253	1
SREBF2	-11.94	15	-2.28	0.0113	300	0.954	0.989	25251	1
HSP90AB1	-11.94	15	-2.28	0.0113	299	0.954	0.989	25252	1
ANKRD52	-10.65	12	-2.27	0.0115	301	0.954	0.989	25250	1
LH15905	-16.83	30	-2.27	0.0115	302	0.954	0.988	25249	1
COX17	-11.84	15	-2.26	0.0119	303	0.954	0.988	25248	1
TECTB	-11.83	15	-2.26	0.012	304	0.954	0.988	25247	1
FAM179B	-11.81	15	-2.25	0.0121	305	0.954	0.988	25246	1
DPH7	-11.81	15	-2.25	0.0121	306	0.954	0.988	25245	1
CADPS	-11.8	15	-2.25	0.0121	307	0.954	0.988	25244	1
BCLAF1	-11.8	15	-2.25	0.0122	308	0.954	0.988	25243	1
EPB41L4A	-11.79	15	-2.25	0.0122	309	0.954	0.988	25242	1
NBR1	-11.78	15	-2.25	0.0123	310	0.954	0.988	25241	1
PLGRKT	-11.78	15	-2.25	0.0123	311	0.954	0.988	25240	1
ZNF665	-11.75	15	-2.24	0.0125	312	0.954	0.988	25239	1
LH03300	-16.61	30	-2.24	0.0125	313	0.954	0.987	25238	1
LH08336	-16.6	30	-2.24	0.0126	314	0.954	0.987	25237	1
LH05611	-16.57	30	-2.23	0.0127	315	0.954	0.987	25236	1
USP11	-11.69	15	-2.23	0.0129	316	0.954	0.987	25235	0.999
OR8H3	-11.67	15	-2.23	0.013	318	0.954	0.987	25233	0.999
KIAA1524	-11.68	15	-2.23	0.0129	317	0.954	0.987	25234	0.999
KCNU1	-11.66	15	-2.22	0.0131	319	0.954	0.987	25232	0.999
UCHL5	-12.77	18	-2.22	0.0131	320	0.954	0.987	25231	0.999
LH15470	-16.48	30	-2.22	0.0131	321	0.954	0.987	25230	0.999
CCDC110	-11.62	15	-2.22	0.0133	322	0.954	0.987	25229	0.999
LH04196	-16.42	30	-2.21	0.0134	323	0.954	0.987	25228	0.999
AKAP3	-16.41	30	-2.21	0.0135	324	0.954	0.987	25227	0.999
PARD6A	-11.58	15	-2.21	0.0136	325	0.954	0.986	25226	0.999
LH16366	-16.37	30	-2.21	0.0137	326	0.954	0.986	25225	0.999
KIAA1429	-11.56	15	-2.2	0.0137	327	0.954	0.986	25224	0.999
PRKD3	-11.54	15	-2.2	0.0139	328	0.954	0.986	25223	0.999
ZNF326	-11.52	15	-2.2	0.014	329	0.954	0.986	25222	0.999
HLA-DRB5	-11.52	15	-2.2	0.0141	330	0.954	0.986	25221	0.999
LH12367	-16.27	30	-2.19	0.0141	331	0.954	0.986	25220	0.999
HECTD2	-11.49	15	-2.19	0.0142	332	0.954	0.986	25219	0.999
OPA3	-16.25	30	-2.19	0.0142	333	0.954	0.986	25218	0.999
LH05638	-16.25	30	-2.19	0.0143	334	0.954	0.986	25217	0.999
LH05429	-16.24	30	-2.19	0.0143	335	0.954	0.986	25216	0.999
MBD2	-11.48	15	-2.19	0.0143	336	0.954	0.986	25215	0.999
TADA1	-11.47	15	-2.19	0.0144	337	0.954	0.986	25214	0.999
NR6A1	-11.46	15	-2.18	0.0145	338	0.954	0.985	25213	0.999
BTBD2	-11.45	15	-2.18	0.0145	339	0.954	0.985	25212	0.999
G6PC	-11.44	15	-2.18	0.0146	340	0.954	0.985	25211	0.999
SLC22A13	-11.44	15	-2.18	0.0146	341	0.954	0.985	25210	0.999
TAF5L	-11.04	14	-2.18	0.0147	342	0.954	0.985	25209	0.999
GRAMD1B	-11.42	15	-2.18	0.0148	343	0.954	0.985	25208	0.999
OR10Z1	-11.41	15	-2.17	0.0148	344	0.954	0.985	25207	0.999
TLE4	-11.41	15	-2.17	0.0148	345	0.954	0.985	25206	0.999
LH04426	-16.12	30	-2.17	0.0149	346	0.954	0.985	25205	0.999
SARNP	-11.39	15	-2.17	0.015	347	0.954	0.985	25204	0.999
LIN28B	-11.38	15	-2.17	0.015	348	0.954	0.985	25203	0.999
MORN4	-11.38	15	-2.17	0.0151	349	0.954	0.985	25202	0.999
LH08471	-15.54	28	-2.17	0.0151	350	0.954	0.985	25201	0.998
SERPINF1	-11.37	15	-2.17	0.0151	351	0.954	0.985	25200	0.998
LH05656	-16.07	30	-2.16	0.0152	352	0.954	0.985	25199	0.998
SLC43A3	-11.36	15	-2.16	0.0152	353	0.954	0.985	25198	0.998
MAGIX	-11.36	15	-2.16	0.0152	354	0.954	0.985	25197	0.998
STK11	-16.05	30	-2.16	0.0153	355	0.954	0.985	25196	0.998
SHCBP1	-11.35	15	-2.16	0.0153	356	0.954	0.985	25195	0.998
LH03257	-16.01	30	-2.16	0.0155	357	0.954	0.984	25194	0.998
RNF181	-11.32	15	-2.16	0.0155	358	0.954	0.984	25193	0.998
PMCH	-11.3	15	-2.15	0.0157	359	0.954	0.984	25192	0.998
SCAF4	-11.3	15	-2.15	0.0157	360	0.954	0.984	25191	0.998
ITSN2	-11.3	15	-2.15	0.0157	361	0.954	0.984	25190	0.998
CHD6	-11.29	15	-2.15	0.0158	362	0.954	0.984	25189	0.998
NDUFA4	-11.26	15	-2.14	0.016	363	0.954	0.984	25188	0.998
KIF13B	-11.24	15	-2.14	0.0162	364	0.954	0.984	25187	0.998
CCKAR	-10.04	12	-2.14	0.0163	365	0.954	0.984	25186	0.998
KCNJ9	-11.19	15	-2.13	0.0165	366	0.954	0.983	25185	0.998
SPTSSA	-11.19	15	-2.13	0.0165	367	0.954	0.983	25184	0.998
LH01574	-15.81	30	-2.13	0.0167	368	0.954	0.983	25183	0.998
ZNF460	-11.18	15	-2.13	0.0167	369	0.954	0.983	25182	0.998
TADA3	-11.17	15	-2.13	0.0167	370	0.954	0.983	25181	0.998
MKLN1	-11.16	15	-2.13	0.0168	371	0.954	0.983	25180	0.998
LH03849	-15.78	30	-2.12	0.0168	372	0.954	0.983	25179	0.998
ALDH18A1	-11.15	15	-2.12	0.0169	373	0.954	0.983	25178	0.998
LDHB	-11.15	15	-2.12	0.0169	374	0.954	0.983	25177	0.998
TATDN1	-11.14	15	-2.12	0.017	375	0.954	0.983	25176	0.998
ERGIC2	-11.13	15	-2.12	0.0171	376	0.954	0.983	25175	0.998
MORF4L2	-15.74	30	-2.12	0.0171	377	0.954	0.983	25174	0.998
ALMS1	-11.12	15	-2.12	0.0172	378	0.954	0.983	25173	0.998
MMADHC	-11.11	15	-2.11	0.0172	379	0.954	0.983	25172	0.998
ETAA1	-11.1	15	-2.11	0.0174	380	0.954	0.983	25171	0.997
LH17009	-15.68	30	-2.11	0.0174	381	0.954	0.983	25170	0.997
SLC25A6	-15.68	30	-2.11	0.0174	382	0.954	0.983	25169	0.997
CLDN24	-11.08	15	-2.11	0.0175	383	0.954	0.983	25168	0.997
FZR1	-11.07	15	-2.11	0.0176	384	0.954	0.982	25167	0.997
LH09424	-15.6	30	-2.1	0.0179	385	0.954	0.982	25166	0.997
CCBE1	-9.84	12	-2.09	0.0181	386	0.954	0.982	25165	0.997
ZNF507	-10.24	13	-2.09	0.0182	388	0.954	0.982	25163	0.997
DDHD2	-10.98	15	-2.09	0.0184	389	0.954	0.982	25162	0.997
CCDC27	-9.81	12	-2.09	0.0185	390	0.954	0.982	25161	0.997
LH01501	-15.51	30	-2.09	0.0185	391	0.954	0.982	25160	0.997
MTA2	-11	15	-2.09	0.0182	387	0.954	0.982	25164	0.997
ZC3HAV1	-10.96	15	-2.08	0.0185	392	0.954	0.981	25159	0.997
MARCH6	-10.96	15	-2.08	0.0186	394	0.954	0.981	25157	0.997
NEUROG2	-10.95	15	-2.08	0.0187	395	0.954	0.981	25156	0.997
JKAMP	-10.94	15	-2.08	0.0187	396	0.954	0.981	25155	0.997
APITD1-CORT	-10.94	15	-2.08	0.0187	397	0.954	0.981	25153	0.997
APITD1	-10.94	15	-2.08	0.0187	398	0.954	0.981	25154	0.997
EPN2	-15.47	30	-2.08	0.0187	399	0.954	0.981	25152	0.997
FBXL4	-10.94	15	-2.08	0.0188	400	0.954	0.981	25151	0.997
ITPR1	-10.93	15	-2.08	0.0188	401	0.954	0.981	25150	0.997
TAF6L	-10.93	15	-2.08	0.0188	402	0.954	0.981	25149	0.997
SMIM19	-10.92	15	-2.08	0.0189	403	0.954	0.981	25148	0.997
HIVEP1	-10.92	15	-2.08	0.0189	405	0.954	0.981	25146	0.997
CDK1	-9.77	12	-2.08	0.0189	406	0.954	0.981	25145	0.997
MZB1	-10.92	15	-2.08	0.0189	407	0.954	0.981	25144	0.997
ZNF14	-10.91	15	-2.08	0.019	408	0.954	0.981	25143	0.997
INTS5	-9.8	12	-2.08	0.0186	393	0.954	0.981	25158	0.997
CAPZB	-10.92	15	-2.08	0.0189	404	0.954	0.981	25147	0.997
MAT1A	-10.89	15	-2.07	0.0192	409	0.954	0.981	25142	0.997
CDKN1C	-10.89	15	-2.07	0.0192	410	0.954	0.981	25141	0.997
PHF20	-10.89	15	-2.07	0.0192	411	0.954	0.981	25140	0.997
UQCRQ	-10.88	15	-2.07	0.0193	412	0.954	0.981	25139	0.997
DHPS	-10.88	15	-2.07	0.0193	413	0.954	0.981	25138	0.997
EBLN1	-10.86	15	-2.06	0.0195	414	0.954	0.981	25137	0.997
SEC14L5	-10.85	15	-2.06	0.0196	415	0.954	0.98	25136	0.997
TECTA	-14.55	27	-2.06	0.0196	416	0.954	0.98	25135	0.997
LH10217	-15.33	30	-2.06	0.0196	417	0.954	0.98	25134	0.997
ATG9B	-10.84	15	-2.06	0.0197	418	0.954	0.98	25133	0.997
FADD	-10.83	15	-2.06	0.0197	419	0.954	0.98	25132	0.997
TMEM8A	-10.46	14	-2.06	0.0197	420	0.954	0.98	25131	0.997
LH03096	-15.3	30	-2.06	0.0198	422	0.954	0.98	25129	0.997
LH00127	-15.3	30	-2.06	0.0199	423	0.954	0.98	25128	0.997
ARHGEF12	-10.82	15	-2.06	0.0199	424	0.954	0.98	25127	0.997
RAD51C	-10.82	15	-2.06	0.0198	421	0.954	0.98	25130	0.997
LH02750	-15.29	30	-2.05	0.0199	425	0.954	0.98	25126	0.997
DENND3	-8.36	9	-2.05	0.0201	426	0.954	0.98	25125	0.996
PPP5C	-10.78	15	-2.05	0.0202	427	0.954	0.98	25124	0.996
LH11934	-15.24	30	-2.05	0.0203	428	0.954	0.98	25123	0.996
AEBP2	-10.77	15	-2.05	0.0203	429	0.954	0.98	25122	0.996
ACP1	-10.03	13	-2.05	0.0203	430	0.954	0.98	25121	0.996
DESI1	-10.77	15	-2.05	0.0204	431	0.954	0.98	25120	0.996
LH13906	-15.21	30	-2.04	0.0205	432	0.954	0.98	25119	0.996
PWWP2A	-10.72	15	-2.04	0.0208	433	0.954	0.979	25118	0.996
LH08823	-15.16	30	-2.04	0.0208	434	0.954	0.979	25117	0.996
USP7	-10.69	15	-2.03	0.0211	436	0.954	0.979	25115	0.996
PHF7	-10.7	15	-2.03	0.021	435	0.954	0.979	25116	0.996
LH12988	-15.12	30	-2.03	0.0211	437	0.954	0.979	25114	0.996
INHBA	-10.69	15	-2.03	0.0212	438	0.954	0.979	25113	0.996
CDHR1	-10.67	15	-2.03	0.0213	439	0.954	0.979	25112	0.996
HSPA2	-10.67	15	-2.03	0.0213	440	0.954	0.979	25111	0.996
TOB1	-8.26	9	-2.03	0.0214	441	0.954	0.979	25110	0.996
LH09217	-15.08	30	-2.03	0.0214	442	0.954	0.979	25109	0.996
PLA2G6	-10.65	15	-2.02	0.0215	443	0.954	0.979	25108	0.996
FBXL12	-10.62	15	-2.02	0.0219	445	0.954	0.978	25106	0.995
GIN1	-10.62	15	-2.02	0.0219	446	0.954	0.978	25105	0.995
PPP1R13L	-15.02	30	-2.02	0.0219	447	0.954	0.978	25104	0.995
SHOC2	-10.61	15	-2.02	0.0219	448	0.954	0.978	25103	0.995
KLHL6	-10.61	15	-2.02	0.0219	449	0.954	0.978	25102	0.995
TADA2B	-10.64	15	-2.02	0.0217	444	0.954	0.978	25107	0.996
BPGM	-10.6	15	-2.01	0.022	450	0.954	0.978	25101	0.995
LH08979	-14.99	30	-2.01	0.0221	451	0.954	0.978	25100	0.995
PPP2R3C	-10.59	15	-2.01	0.0222	452	0.954	0.978	25099	0.995
CLEC1B	-10.59	15	-2.01	0.0222	453	0.954	0.978	25098	0.995
LH16018	-14.96	30	-2.01	0.0223	454	0.954	0.978	25097	0.995
LH07957	-14.96	30	-2.01	0.0223	455	0.954	0.978	25096	0.995
ZNF708	-10.58	15	-2.01	0.0223	456	0.954	0.978	25095	0.995
LH07264	-14.95	30	-2.01	0.0223	457	0.954	0.978	25094	0.995
GNAO1	-10.57	15	-2.01	0.0224	458	0.954	0.978	25093	0.995
LH03600	-14.91	30	-2	0.0226	459	0.954	0.977	25092	0.995
DUSP22	-10.54	15	-2	0.0227	460	0.954	0.977	25091	0.995
TRAPPC4	-11.55	18	-2	0.0227	461	0.954	0.977	25090	0.995
MYO15A	-10.53	15	-2	0.0228	462	0.954	0.977	25089	0.995
FUCA2	-10.53	15	-2	0.0228	463	0.954	0.977	25088	0.995
FBRSL1	-10.52	15	-2	0.0229	464	0.954	0.977	25087	0.995
RXFP4	-10.52	15	-2	0.0229	465	0.954	0.977	25086	0.995
FGF17	-10.52	15	-2	0.0229	466	0.954	0.977	25085	0.995
NLGN4Y	-14.11	27	-2	0.023	467	0.954	0.977	25084	0.995
KIAA1468	-10.51	15	-1.99	0.023	468	0.954	0.977	25083	0.995
ACBD3	-10.48	15	-1.99	0.0234	469	0.954	0.977	25082	0.995
QDPR	-10.48	15	-1.99	0.0234	470	0.954	0.977	25081	0.995
WSB2	-10.47	15	-1.99	0.0234	471	0.954	0.977	25080	0.995
IL4	-10.47	15	-1.99	0.0235	472	0.954	0.977	25079	0.995
SSH2	-10.46	15	-1.99	0.0235	473	0.954	0.976	25078	0.995
PARP8	-10.46	15	-1.98	0.0236	474	0.954	0.976	25077	0.995
LH15407	-14.79	30	-1.98	0.0236	475	0.954	0.976	25076	0.995
LH14147	-14.75	30	-1.98	0.0239	476	0.954	0.976	25075	0.995
FIBP	-10.43	15	-1.98	0.0239	477	0.954	0.976	25074	0.995
LH00916	-14.49	29	-1.98	0.024	478	0.954	0.976	25073	0.995
C3orf52	-10.42	15	-1.98	0.024	479	0.954	0.976	25072	0.995
RGPD2	-10.41	15	-1.97	0.0242	480	0.954	0.976	25071	0.994
LRRN1	-10.41	15	-1.97	0.0242	481	0.954	0.976	25070	0.994
LH10611	-14.7	30	-1.97	0.0243	483	0.954	0.976	25068	0.994
LH16316	-14.69	30	-1.97	0.0244	484	0.954	0.976	25067	0.994
FCAMR	-10.37	15	-1.97	0.0246	485	0.954	0.975	25066	0.994
TMEM59	-10.37	15	-1.97	0.0246	486	0.954	0.975	25065	0.994
OAZ2	-10.37	15	-1.97	0.0246	487	0.954	0.975	25064	0.994
STMN2	-10.36	15	-1.97	0.0247	488	0.954	0.975	25063	0.994
RGCC	-10.36	15	-1.97	0.0247	489	0.954	0.975	25062	0.994
NFRKB	-10.4	15	-1.97	0.0242	482	0.954	0.976	25069	0.994
TRAM1	-10.36	15	-1.96	0.0247	490	0.954	0.975	25061	0.994
VCX	-10.35	15	-1.96	0.0248	491	0.954	0.975	25060	0.994
MTF2	-10.35	15	-1.96	0.0248	493	0.954	0.975	25058	0.994
ORC4	-10.34	15	-1.96	0.0249	494	0.954	0.975	25057	0.994
NDUFAF6	-10.34	15	-1.96	0.0249	495	0.954	0.975	25056	0.994
CD9	-10.33	15	-1.96	0.025	496	0.954	0.975	25055	0.994
FKBP3	-10.33	15	-1.96	0.025	497	0.954	0.975	25054	0.994
LH01883	-14.6	30	-1.96	0.0251	498	0.954	0.975	25053	0.994
CDK2AP2	-10.31	15	-1.96	0.0252	499	0.954	0.975	25052	0.994
MDH2	-10.31	15	-1.96	0.0253	500	0.954	0.975	25051	0.994
NAA25	-10	14	-1.96	0.0248	492	0.954	0.975	25059	0.994
KIF25	-10.3	15	-1.95	0.0254	501	0.954	0.975	25050	0.994
TBRG1	-10.3	15	-1.95	0.0254	502	0.954	0.975	25049	0.994
ARRDC2	-14.56	30	-1.95	0.0255	503	0.954	0.975	25048	0.994
CCDC124	-14.54	30	-1.95	0.0256	504	0.954	0.974	25047	0.994
LH07640	-14.51	30	-1.95	0.0259	505	0.954	0.974	25046	0.994
PTPLB	-10.25	15	-1.94	0.026	506	0.954	0.974	25045	0.994
LH14069	-14.48	30	-1.94	0.0261	507	0.954	0.974	25044	0.994
LH11918	-14.46	30	-1.94	0.0263	508	0.954	0.974	25043	0.993
MVP	-10.22	15	-1.94	0.0264	509	0.954	0.974	25042	0.993
LH16656	-14.45	30	-1.94	0.0264	511	0.954	0.974	25040	0.993
ZNF800	-10.22	15	-1.94	0.0264	512	0.954	0.974	25039	0.993
GOLGA7	-10.21	15	-1.94	0.0264	513	0.954	0.974	25038	0.993
LH06926	-14.44	30	-1.94	0.0265	514	0.954	0.974	25037	0.993
NDUFS4	-10.21	15	-1.94	0.0265	515	0.954	0.974	25036	0.993
SEPT6	-10.21	15	-1.94	0.0265	516	0.954	0.974	25035	0.993
RPA1	-7.92	9	-1.94	0.0264	510	0.954	0.974	25041	0.993
LH02389	-14.43	30	-1.93	0.0265	517	0.954	0.973	25034	0.993
SLC25A46	-10.2	15	-1.93	0.0266	518	0.954	0.973	25033	0.993
PAMR1	-10.19	15	-1.93	0.0268	519	0.954	0.973	25032	0.993
ZACN	-10.18	15	-1.93	0.0268	520	0.954	0.973	25031	0.993
LH01668	-14.4	30	-1.93	0.0268	521	0.954	0.973	25030	0.993
KRTAP19-1	-10.17	15	-1.93	0.0269	522	0.954	0.973	25029	0.993
CELA3A	-10.17	15	-1.93	0.027	523	0.954	0.973	25028	0.993
ZNF699	-14.37	30	-1.93	0.0271	524	0.954	0.973	25027	0.993
LH16933	-14.36	30	-1.92	0.0271	525	0.954	0.973	25026	0.993
SPI1	-10.15	15	-1.92	0.0272	526	0.954	0.973	25025	0.993
CALM1	-10.14	15	-1.92	0.0274	527	0.954	0.973	25024	0.993
TAP1	-10.13	15	-1.92	0.0274	528	0.954	0.973	25023	0.993
DCN	-14.32	30	-1.92	0.0275	529	0.954	0.973	25022	0.993
LH01308	-14.32	30	-1.92	0.0275	530	0.954	0.973	25021	0.993
LH01551	-14.32	30	-1.92	0.0275	531	0.954	0.972	25020	0.993
HTR3C	-10.12	15	-1.92	0.0275	532	0.954	0.972	25019	0.993
FKBP7	-10.12	15	-1.92	0.0276	533	0.954	0.972	25018	0.993
LRRC37B	-10.12	15	-1.92	0.0276	534	0.954	0.972	25017	0.993
PPRC1	-10.12	15	-1.92	0.0276	535	0.954	0.972	25016	0.993
FCGBP	-10.11	15	-1.92	0.0277	536	0.954	0.972	25015	0.993
OPALIN	-10.11	15	-1.92	0.0277	537	0.954	0.972	25014	0.993
HSD17B4	-10.11	15	-1.91	0.0277	539	0.954	0.972	25012	0.993
HIC2	-14.29	30	-1.91	0.0278	540	0.954	0.972	25011	0.993
LH01224	-14.29	30	-1.91	0.0278	541	0.954	0.972	25010	0.993
PCDHGA8	-10.1	15	-1.91	0.0279	542	0.954	0.972	25009	0.993
FUT5	-10.09	15	-1.91	0.028	543	0.954	0.972	25008	0.993
NDUFA11	-10.09	15	-1.91	0.028	544	0.954	0.972	25007	0.993
LH09776	-14.24	30	-1.91	0.0282	545	0.954	0.972	25006	0.993
LH00296	-14.23	30	-1.91	0.0283	546	0.954	0.972	25005	0.993
LH10240	-14.23	30	-1.91	0.0283	547	0.954	0.972	25004	0.993
ARPP21	-10.06	15	-1.91	0.0284	548	0.954	0.972	25003	0.993
XRCC2	-10.11	15	-1.91	0.0277	538	0.954	0.972	25013	0.993
GALNT12	-10.06	15	-1.9	0.0284	549	0.954	0.972	25002	0.993
LH17056	-14.21	30	-1.9	0.0285	550	0.954	0.972	25001	0.993
OR56A3	-10.05	15	-1.9	0.0285	551	0.954	0.972	25000	0.993
LH05813	-14.21	30	-1.9	0.0285	552	0.954	0.972	24999	0.993
CERS4	-10.04	15	-1.9	0.0286	553	0.954	0.971	24998	0.993
LRRC45	-10.03	15	-1.9	0.0287	554	0.954	0.971	24997	0.993
ANKFY1	-10.02	15	-1.9	0.0288	555	0.954	0.971	24996	0.993
DCUN1D3	-10.02	15	-1.9	0.0289	556	0.954	0.971	24995	0.993
SLC16A9	-10.02	15	-1.9	0.0289	557	0.954	0.971	24994	0.993
VPS4B	-10.02	15	-1.9	0.0289	558	0.954	0.971	24993	0.993
LH15781	-14.16	30	-1.9	0.0289	559	0.954	0.971	24992	0.993
LH15807	-14.16	30	-1.9	0.029	560	0.954	0.971	24991	0.993
ADA	-9.99	15	-1.89	0.0293	561	0.954	0.971	24990	0.992
FZD1	-9.98	15	-1.89	0.0294	562	0.954	0.971	24989	0.992
LH02342	-14.12	30	-1.89	0.0294	563	0.954	0.971	24988	0.992
HNRNPK	-8.93	12	-1.89	0.0294	564	0.954	0.971	24987	0.992
GLRA2	-9.98	15	-1.89	0.0294	565	0.954	0.971	24986	0.992
LH09802	-14.11	30	-1.89	0.0294	566	0.954	0.971	24985	0.992
RQCD1	-9.98	15	-1.89	0.0295	567	0.954	0.971	24984	0.992
ACY3	-14.11	30	-1.89	0.0295	568	0.954	0.971	24983	0.992
MS4A5	-9.97	15	-1.89	0.0295	569	0.954	0.971	24982	0.992
BAHD1	-9.97	15	-1.89	0.0295	570	0.954	0.97	24981	0.992
NDUFS2	-8.91	12	-1.89	0.0296	571	0.954	0.97	24980	0.992
OR4M1	-9.95	15	-1.88	0.0297	572	0.954	0.97	24979	0.992
SPRR3	-13.1	26	-1.88	0.0298	573	0.954	0.97	24978	0.992
RFX3	-9.95	15	-1.88	0.0298	574	0.954	0.97	24977	0.992
SRSF5	-9.95	15	-1.88	0.0298	575	0.954	0.97	24976	0.992
ANHX	-9.95	15	-1.88	0.0299	576	0.954	0.97	24975	0.992
CHST6	-9.93	15	-1.88	0.0301	577	0.954	0.97	24974	0.992
PURA	-14.04	30	-1.88	0.0301	578	0.954	0.97	24973	0.992
DOPEY1	-9.93	15	-1.88	0.0301	579	0.954	0.97	24972	0.992
LH14985	-14.03	30	-1.88	0.0302	580	0.954	0.97	24971	0.992
SPRN	-8.87	12	-1.88	0.0303	581	0.954	0.97	24970	0.992
PRAMEF10	-9.91	15	-1.88	0.0303	582	0.954	0.97	24969	0.992
FAM92A1	-9.91	15	-1.88	0.0304	583	0.954	0.97	24968	0.992
SLC25A25	-9.9	15	-1.87	0.0304	584	0.954	0.97	24967	0.992
AP1S2	-9.9	15	-1.87	0.0304	585	0.954	0.97	24966	0.992
ZC3H13	-9.89	15	-1.87	0.0307	586	0.954	0.969	24965	0.992
HIST1H2BF	-9.88	15	-1.87	0.0308	587	0.954	0.969	24964	0.992
YWHAH	-9.87	15	-1.87	0.0309	588	0.954	0.969	24963	0.992
PNLIPRP3	-9.85	15	-1.86	0.0312	589	0.954	0.969	24962	0.992
SORT1	-9.85	15	-1.86	0.0312	590	0.954	0.969	24961	0.992
BEGAIN	-13.91	30	-1.86	0.0314	591	0.954	0.969	24960	0.992
SFXN2	-9.83	15	-1.86	0.0314	592	0.954	0.969	24959	0.992
LH05814	-13.9	30	-1.86	0.0314	593	0.954	0.969	24958	0.992
CCDC177	-9.83	15	-1.86	0.0315	594	0.954	0.969	24957	0.992
LH01635	-13.89	30	-1.86	0.0316	595	0.954	0.968	24956	0.991
LH09071	-13.89	30	-1.86	0.0316	596	0.954	0.968	24955	0.991
LH02819	-13.88	30	-1.86	0.0316	597	0.954	0.968	24954	0.991
LH16146	-13.88	30	-1.86	0.0317	598	0.954	0.968	24953	0.991
APBB3	-9.81	15	-1.86	0.0317	599	0.954	0.968	24952	0.991
NDUFS6	-9.81	15	-1.86	0.0318	600	0.954	0.968	24951	0.991
LPL	-9.8	15	-1.85	0.0318	601	0.954	0.968	24950	0.991
NET1	-9.79	15	-1.85	0.032	602	0.954	0.968	24949	0.991
ABL2	-13.82	30	-1.85	0.0323	603	0.954	0.968	24948	0.991
CCDC60	-9.77	15	-1.85	0.0323	604	0.954	0.968	24947	0.991
MICU1	-9.77	15	-1.85	0.0323	605	0.954	0.968	24946	0.991
LH05977	-13.81	30	-1.85	0.0324	606	0.954	0.968	24945	0.991
WDR92	-9.76	15	-1.85	0.0324	607	0.954	0.968	24944	0.991
APPL2	-9.76	15	-1.85	0.0324	608	0.954	0.968	24943	0.991
INPP4A	-9.75	15	-1.84	0.0325	609	0.954	0.967	24942	0.991
LH08456	-13.78	30	-1.84	0.0327	610	0.954	0.967	24941	0.991
PLAT	-9.73	15	-1.84	0.0329	611	0.954	0.967	24940	0.991
SLC25A13	-9.72	15	-1.84	0.033	612	0.954	0.967	24939	0.991
CLEC4D	-9.71	15	-1.84	0.0331	613	0.954	0.967	24938	0.991
FCN3	-9.71	15	-1.84	0.0331	614	0.954	0.967	24937	0.991
LH10514	-13.74	30	-1.84	0.0331	615	0.954	0.967	24936	0.991
TPPP2	-13.74	30	-1.84	0.0331	616	0.954	0.967	24935	0.991
ZNF648	-9.71	15	-1.84	0.0332	617	0.954	0.967	24934	0.991
MPDZ	-9.71	15	-1.84	0.0332	618	0.954	0.967	24933	0.991
LH07958	-13.73	30	-1.84	0.0332	619	0.954	0.967	24932	0.991
HNRNPA1L2	-9.71	15	-1.84	0.0332	620	0.954	0.967	24931	0.991
LH06397	-13.72	30	-1.83	0.0333	621	0.954	0.967	24930	0.991
HCAR1	-9.7	15	-1.83	0.0333	622	0.954	0.967	24929	0.991
LH06327	-13.72	30	-1.83	0.0333	623	0.954	0.967	24928	0.991
UNC93B1	-9.7	15	-1.83	0.0333	624	0.954	0.967	24927	0.991
OR13G1	-9.7	15	-1.83	0.0334	625	0.954	0.967	24926	0.991
TCF23	-9.69	15	-1.83	0.0334	626	0.954	0.967	24925	0.991
HOXC13	-9.69	15	-1.83	0.0334	627	0.954	0.967	24924	0.991
DCAF7	-9.69	15	-1.83	0.0335	628	0.954	0.966	24923	0.991
CEMP1	-9.68	15	-1.83	0.0336	629	0.954	0.966	24922	0.991
GSTZ1	-9.68	15	-1.83	0.0336	630	0.954	0.966	24921	0.991
ISY1	-9.68	15	-1.83	0.0337	631	0.954	0.966	24920	0.991
LH10193	-13.67	30	-1.83	0.0338	632	0.954	0.966	24919	0.991
ZFYVE27	-9.66	15	-1.83	0.0339	633	0.954	0.966	24918	0.991
LH00724	-13.66	30	-1.83	0.0339	634	0.954	0.966	24917	0.991
UCK2	-9.66	15	-1.83	0.0339	635	0.954	0.966	24916	0.991
KLHL22	-9.66	15	-1.83	0.0339	636	0.954	0.966	24915	0.991
TMEM126B	-9.66	15	-1.83	0.034	637	0.954	0.966	24914	0.991
VRK1	-9.65	15	-1.83	0.034	638	0.954	0.966	24913	0.991
ASPG	-12.95	27	-1.82	0.0341	639	0.954	0.966	24912	0.991
RIMKLA	-9.64	15	-1.82	0.0342	640	0.954	0.966	24911	0.991
TRABD2A	-8.97	13	-1.82	0.0343	641	0.954	0.966	24910	0.991
MPV17	-9.63	15	-1.82	0.0344	642	0.954	0.966	24909	0.99
ZNF521	-9.63	15	-1.82	0.0344	643	0.954	0.966	24908	0.99
TTC8	-9.3	14	-1.82	0.0345	644	0.954	0.966	24907	0.99
LH04852	-12.91	27	-1.82	0.0345	645	0.954	0.965	24906	0.99
ZNF185	-9.62	15	-1.82	0.0345	646	0.954	0.965	24905	0.99
EN2	-9.62	15	-1.82	0.0346	647	0.954	0.965	24904	0.99
PCBP2	-14.26	33	-1.82	0.0346	648	0.954	0.965	24903	0.99
TMEM70	-9.59	15	-1.81	0.035	649	0.954	0.965	24902	0.99
ZPLD1	-13.55	30	-1.81	0.0351	650	0.954	0.965	24901	0.99
FASTKD3	-9.58	15	-1.81	0.0351	651	0.954	0.965	24900	0.99
SAP130	-9.57	15	-1.81	0.0352	652	0.954	0.965	24899	0.99
PHF14	-9.57	15	-1.81	0.0352	653	0.954	0.965	24898	0.99
LH11521	-13.53	30	-1.81	0.0354	654	0.954	0.965	24897	0.99
LH06735	-13.52	30	-1.81	0.0355	655	0.954	0.965	24896	0.99
LH01178	-13.52	30	-1.81	0.0355	656	0.954	0.965	24895	0.99
TNRC6A	-9.55	15	-1.8	0.0355	657	0.954	0.964	24894	0.99
NUP153	-9.55	15	-1.8	0.0355	658	0.954	0.964	24893	0.99
LH15038	-13.5	30	-1.8	0.0356	659	0.954	0.964	24892	0.99
PLA2G16	-9.54	15	-1.8	0.0357	660	0.954	0.964	24891	0.99
AMELY	-9.54	15	-1.8	0.0357	661	0.954	0.964	24890	0.99
GAPVD1	-9.54	15	-1.8	0.0358	662	0.954	0.964	24889	0.99
C14orf105	-9.53	15	-1.8	0.0359	663	0.954	0.964	24888	0.99
LH05850	-13.48	30	-1.8	0.0359	664	0.954	0.964	24887	0.99
OR5D18	-9.53	15	-1.8	0.0359	665	0.954	0.964	24886	0.99
MRAP	-9.53	15	-1.8	0.036	666	0.954	0.964	24885	0.99
METTL20	-9.53	15	-1.8	0.036	667	0.954	0.964	24884	0.99
MARCH5	-9.52	15	-1.8	0.0361	668	0.954	0.964	24883	0.99
TAX1BP3	-9.52	15	-1.8	0.0361	669	0.954	0.964	24882	0.99
LH08078	-13.46	30	-1.8	0.0361	670	0.954	0.964	24881	0.99
SLC8A2	-9.52	15	-1.8	0.0361	671	0.954	0.964	24880	0.99
RASL10B	-9.51	15	-1.8	0.0362	672	0.954	0.964	24879	0.99
PCYT1A	-9.5	15	-1.79	0.0363	673	0.954	0.964	24878	0.99
RPS16	-8.84	13	-1.79	0.0365	674	0.954	0.964	24877	0.99
LH03413	-13.41	30	-1.79	0.0366	675	0.954	0.963	24876	0.989
PRM3	-9.48	15	-1.79	0.0367	676	0.954	0.963	24875	0.989
FOXJ2	-9.48	15	-1.79	0.0367	677	0.954	0.963	24874	0.989
LH00925	-13.4	30	-1.79	0.0368	678	0.954	0.963	24873	0.989
ATXN7L2	-9.47	15	-1.79	0.0369	679	0.954	0.963	24872	0.989
FLJ22184	-8.46	12	-1.79	0.037	680	0.954	0.963	24871	0.989
RAB5B	-9.46	15	-1.79	0.037	681	0.954	0.963	24870	0.989
MOS	-9.46	15	-1.79	0.0371	682	0.954	0.963	24869	0.989
TEAD3	-9.45	15	-1.78	0.0372	683	0.954	0.963	24868	0.989
PCGF3	-9.44	15	-1.78	0.0373	684	0.954	0.963	24867	0.989
HPCAL4	-9.44	15	-1.78	0.0374	685	0.954	0.963	24866	0.989
LH08044	-13.34	30	-1.78	0.0375	686	0.954	0.962	24865	0.989
MED13L	-9.43	15	-1.78	0.0376	687	0.954	0.962	24864	0.989
LH07850	-13.32	30	-1.78	0.0377	688	0.954	0.962	24863	0.989
CYP4F3	-9.41	15	-1.78	0.0378	689	0.954	0.962	24862	0.989
LH09265	-13.28	30	-1.77	0.0381	691	0.954	0.962	24860	0.989
LH01806	-13.28	30	-1.77	0.0382	692	0.954	0.962	24859	0.989
NRCAM	-9.39	15	-1.77	0.0382	693	0.954	0.962	24858	0.989
ZFP36L1	-13.27	30	-1.77	0.0383	694	0.954	0.962	24857	0.989
OR1B1	-9.06	14	-1.77	0.0384	695	0.954	0.962	24856	0.988
FAR2	-9.38	15	-1.77	0.0384	696	0.954	0.962	24855	0.988
MFN2	-13.03	29	-1.77	0.0385	697	0.954	0.962	24854	0.988
MCRS1	-9.37	15	-1.77	0.0385	698	0.954	0.961	24853	0.988
LH01606	-13.25	30	-1.77	0.0386	699	0.954	0.961	24852	0.988
CHTOP	-9.36	15	-1.77	0.0387	700	0.954	0.961	24851	0.988
NUDT17	-9.36	15	-1.77	0.0387	701	0.954	0.961	24850	0.988
MRE11A	-9.4	15	-1.77	0.038	690	0.954	0.962	24861	0.989
FOXO6	-9.34	15	-1.76	0.0389	702	0.954	0.961	24849	0.988
RFPL4A	-9.34	15	-1.76	0.0391	703	0.954	0.961	24848	0.988
CHRNB1	-9.34	15	-1.76	0.0391	704	0.954	0.961	24847	0.988
CHMP1A	-9.33	15	-1.76	0.0392	705	0.954	0.961	24846	0.988
MOV10L1	-9.33	15	-1.76	0.0392	706	0.954	0.961	24845	0.988
LH16996	-13.19	30	-1.76	0.0392	707	0.954	0.961	24844	0.988
INTS7	-9.32	15	-1.76	0.0394	708	0.954	0.961	24843	0.988
DUOX1	-9.31	15	-1.76	0.0396	709	0.954	0.96	24842	0.988
ZNF235	-9.31	15	-1.76	0.0396	710	0.954	0.96	24841	0.988
TESK2	-9.3	15	-1.75	0.0397	711	0.954	0.96	24840	0.988
LCE1F	-9.3	15	-1.75	0.0397	712	0.954	0.96	24839	0.988
LH11992	-12.92	29	-1.75	0.0398	713	0.954	0.96	24838	0.988
MAP2	-13.13	30	-1.75	0.0399	714	0.954	0.96	24837	0.988
EEF1E1	-9.28	15	-1.75	0.04	715	0.954	0.96	24836	0.988
AP2A1	-9.28	15	-1.75	0.04	716	0.954	0.96	24835	0.988
GFER	-9.28	15	-1.75	0.04	717	0.954	0.96	24834	0.988
OFCC1	-9.27	15	-1.75	0.0402	718	0.954	0.96	24833	0.987
TRIM8	-9.26	15	-1.75	0.0403	719	0.954	0.96	24832	0.987
LH02412	-13.1	30	-1.75	0.0404	720	0.954	0.96	24831	0.987
PHF20L1	-9.25	15	-1.75	0.0405	722	0.954	0.96	24829	0.987
CPEB4	-9.26	15	-1.75	0.0404	721	0.954	0.96	24830	0.987
NMRAL1	-9.24	15	-1.74	0.0407	723	0.954	0.959	24828	0.987
METAP1	-9.24	15	-1.74	0.0408	725	0.954	0.959	24826	0.987
LH14952	-13.06	30	-1.74	0.0408	726	0.954	0.959	24825	0.987
LH12880	-13.06	30	-1.74	0.0408	727	0.954	0.959	24824	0.987
PNPLA1	-9.23	15	-1.74	0.0409	728	0.954	0.959	24823	0.987
E2F1	-9.23	15	-1.74	0.0409	729	0.954	0.959	24822	0.987
LH11506	-13.04	30	-1.74	0.0411	730	0.954	0.959	24821	0.987
LH00753	-13.03	30	-1.74	0.0411	731	0.954	0.959	24820	0.987
SLC12A2	-9.21	15	-1.74	0.0412	732	0.954	0.959	24819	0.987
HRG	-13.03	30	-1.74	0.0412	733	0.954	0.959	24818	0.987
PAXIP1	-9.24	15	-1.74	0.0407	724	0.954	0.959	24827	0.987
MICAL3	-13.01	30	-1.73	0.0415	734	0.954	0.959	24817	0.987
TUSC2	-9.2	15	-1.73	0.0415	735	0.954	0.959	24816	0.987
PRDM8	-12.99	30	-1.73	0.0416	736	0.954	0.958	24815	0.987
LH10024	-12.76	29	-1.73	0.0418	737	0.954	0.958	24814	0.987
MXD1	-9.18	15	-1.73	0.0418	738	0.954	0.958	24813	0.987
PIAS3	-9.17	15	-1.73	0.042	739	0.954	0.958	24812	0.986
LH05703	-12.96	30	-1.73	0.0421	740	0.954	0.958	24811	0.986
HPR	-9.16	15	-1.73	0.0422	741	0.954	0.958	24810	0.986
CTSW	-9.15	15	-1.73	0.0423	742	0.954	0.958	24809	0.986
LH13466	-12.94	30	-1.72	0.0423	743	0.954	0.958	24808	0.986
RAE1	-9.15	15	-1.72	0.0423	744	0.954	0.958	24807	0.986
TNS3	-9.15	15	-1.72	0.0424	745	0.954	0.958	24806	0.986
LH05601	-12.93	30	-1.72	0.0424	746	0.954	0.958	24805	0.986
ATP6V1E2	-10.02	18	-1.72	0.0424	747	0.954	0.958	24804	0.986
GLI3	-9.13	15	-1.72	0.0426	748	0.954	0.957	24803	0.986
LH15013	-12.91	30	-1.72	0.0426	749	0.954	0.957	24802	0.986
PRICKLE3	-9.13	15	-1.72	0.0427	750	0.954	0.957	24801	0.986
FBXO41	-9.13	15	-1.72	0.0427	751	0.954	0.957	24800	0.986
POLR3F	-9.11	15	-1.72	0.043	752	0.954	0.957	24799	0.986
TTC32	-9.11	15	-1.72	0.043	753	0.954	0.957	24798	0.986
PLD2	-9.11	15	-1.72	0.0431	754	0.954	0.957	24797	0.986
ARF1	-9.1	15	-1.72	0.0431	755	0.954	0.957	24796	0.986
LH10888	-12.86	30	-1.71	0.0433	756	0.954	0.957	24795	0.986
KRTAP1-3	-9.09	15	-1.71	0.0433	757	0.954	0.957	24794	0.986
GDPD5	-9.09	15	-1.71	0.0433	758	0.954	0.957	24793	0.986
RBM18	-9.09	15	-1.71	0.0434	759	0.954	0.957	24792	0.986
GTF3C2	-9.09	15	-1.71	0.0434	760	0.954	0.957	24791	0.986
NPTX2	-9.09	15	-1.71	0.0434	761	0.954	0.957	24790	0.986
PEX3	-9.09	15	-1.71	0.0435	762	0.954	0.957	24789	0.986
FAM46B	-9.08	15	-1.71	0.0435	763	0.954	0.957	24788	0.986
LH04117	-12.84	30	-1.71	0.0436	764	0.954	0.956	24787	0.986
LH16892	-12.84	30	-1.71	0.0436	765	0.954	0.956	24786	0.986
LH00184	-12.84	30	-1.71	0.0436	766	0.954	0.956	24785	0.986
OR4A47	-9.07	15	-1.71	0.0438	767	0.954	0.956	24784	0.986
DRG2	-9.06	15	-1.71	0.0439	768	0.954	0.956	24783	0.986
KLRC1	-12.82	30	-1.71	0.0439	769	0.954	0.956	24782	0.986
VPS26B	-9.06	15	-1.71	0.0439	770	0.954	0.956	24781	0.986
SLC9A2	-8.75	14	-1.71	0.044	771	0.954	0.956	24780	0.986
PDE11A	-9.05	15	-1.7	0.0441	772	0.954	0.956	24779	0.986
WDR90	-8.09	12	-1.7	0.0442	773	0.954	0.956	24778	0.986
DAND5	-9.04	15	-1.7	0.0443	774	0.954	0.956	24777	0.986
ERH	-8.08	12	-1.7	0.0444	775	0.954	0.956	24776	0.985
LH04533	-12.78	30	-1.7	0.0444	776	0.954	0.956	24775	0.985
LH13359	-12.78	30	-1.7	0.0444	777	0.954	0.956	24774	0.985
ADCY6	-9.04	15	-1.7	0.0444	778	0.954	0.956	24773	0.985
LILRA3	-9.03	15	-1.7	0.0446	779	0.954	0.955	24772	0.985
FEZ1	-9.02	15	-1.7	0.0446	780	0.954	0.955	24771	0.985
BCS1L	-9.01	15	-1.7	0.0448	781	0.954	0.955	24770	0.985
PTPN2	-9.01	15	-1.7	0.0449	782	0.954	0.955	24769	0.985
LH06485	-12.74	30	-1.7	0.045	783	0.954	0.955	24768	0.985
TIMMDC1	-9	15	-1.69	0.0451	784	0.954	0.955	24767	0.985
LH06949	-12.72	30	-1.69	0.0452	785	0.954	0.955	24766	0.985
CEACAM3	-8.99	15	-1.69	0.0452	786	0.954	0.955	24765	0.985
MAL2	-8.99	15	-1.69	0.0453	787	0.954	0.955	24764	0.985
LH06517	-12.7	30	-1.69	0.0454	788	0.954	0.955	24763	0.985
PTN	-8.98	15	-1.69	0.0454	789	0.954	0.955	24762	0.985
SDF2	-8.98	15	-1.69	0.0455	790	0.954	0.954	24761	0.985
CHST9	-8.97	15	-1.69	0.0457	792	0.954	0.954	24759	0.985
ENTPD1	-8.96	15	-1.69	0.0457	793	0.954	0.954	24758	0.985
FAM50B	-8.96	15	-1.69	0.0458	794	0.954	0.954	24757	0.985
NTN3	-8.96	15	-1.69	0.0458	795	0.954	0.954	24756	0.985
KHDC3L	-8.96	15	-1.69	0.0459	796	0.954	0.954	24755	0.985
GSTA4	-12.66	30	-1.69	0.046	797	0.954	0.954	24754	0.985
BOD1L1	-12.47	29	-1.69	0.0457	791	0.954	0.954	24760	0.985
RAD51D	-8.92	15	-1.68	0.0467	805	0.954	0.953	24746	0.984
LH16622	-12.66	30	-1.68	0.046	798	0.954	0.954	24753	0.985
LH06537	-12.64	30	-1.68	0.0462	799	0.954	0.954	24752	0.985
UCMA	-8.94	15	-1.68	0.0462	800	0.954	0.954	24751	0.985
LH03569	-12.63	30	-1.68	0.0463	801	0.954	0.954	24750	0.984
PACSIN1	-12.63	30	-1.68	0.0464	802	0.954	0.954	24749	0.984
DCAF12	-8.93	15	-1.68	0.0464	803	0.954	0.954	24748	0.984
STX3	-8.92	15	-1.68	0.0466	804	0.954	0.953	24747	0.984
SAA1	-8.91	15	-1.68	0.0467	806	0.954	0.953	24745	0.984
EIF2D	-8.91	15	-1.68	0.0467	807	0.954	0.953	24744	0.984
DSTYK	-8.91	15	-1.68	0.0468	808	0.954	0.953	24743	0.984
CT47A7	-8.9	15	-1.67	0.047	809	0.954	0.953	24742	0.984
SV2C	-8.9	15	-1.67	0.047	810	0.954	0.953	24741	0.984
LH10837	-12.57	30	-1.67	0.0473	812	0.954	0.953	24739	0.984
TRPT1	-8.88	15	-1.67	0.0473	813	0.954	0.953	24738	0.984
PI4K2B	-8.88	15	-1.67	0.0474	814	0.954	0.953	24737	0.984
RBM45	-8.88	15	-1.67	0.0474	815	0.954	0.953	24736	0.984
ABCF1	-12.56	30	-1.67	0.0474	816	0.954	0.953	24735	0.984
HSD17B13	-8.87	15	-1.67	0.0476	817	0.954	0.952	24734	0.984
HMX3	-8.85	15	-1.67	0.0479	818	0.954	0.952	24733	0.984
SLC6A11	-6.86	9	-1.67	0.0479	819	0.954	0.952	24732	0.984
AGAP1	-7.92	12	-1.67	0.048	820	0.954	0.952	24731	0.984
POLQ	-8.89	15	-1.67	0.0472	811	0.954	0.953	24740	0.984
LH01082	-12.51	30	-1.66	0.048	821	0.954	0.952	24730	0.984
LH13459	-12.51	30	-1.66	0.048	822	0.954	0.952	24729	0.984
ENPP5	-8.85	15	-1.66	0.0481	823	0.954	0.952	24728	0.984
BLID	-8.84	15	-1.66	0.0481	824	0.954	0.952	24727	0.984
TSPAN15	-6.85	9	-1.66	0.0482	825	0.954	0.952	24726	0.984
ZNF703	-8.84	15	-1.66	0.0482	826	0.954	0.952	24725	0.984
IL24	-8.83	15	-1.66	0.0483	827	0.954	0.952	24724	0.983
STARD3NL	-8.83	15	-1.66	0.0484	828	0.954	0.952	24723	0.983
OR4C3	-8.83	15	-1.66	0.0484	829	0.954	0.952	24722	0.983
ST5	-8.82	15	-1.66	0.0485	830	0.954	0.952	24721	0.983
GRAMD4	-12.46	30	-1.66	0.0487	832	0.954	0.951	24719	0.983
SLC35E4	-8.81	15	-1.66	0.0487	833	0.954	0.951	24718	0.983
EWSR1	-8.81	15	-1.66	0.0489	834	0.954	0.951	24717	0.983
EIF3K	-8.82	15	-1.66	0.0485	831	0.954	0.951	24720	0.983
LH01123	-12.44	30	-1.65	0.0491	835	0.954	0.951	24716	0.983
KCNC4	-8.79	15	-1.65	0.0491	836	0.954	0.951	24715	0.983
LH03085	-12.43	30	-1.65	0.0492	837	0.954	0.951	24714	0.983
LH05731	-12.43	30	-1.65	0.0492	838	0.954	0.951	24713	0.983
RAB17	-8.78	15	-1.65	0.0493	839	0.954	0.951	24712	0.983
COQ7	-8.78	15	-1.65	0.0493	840	0.954	0.951	24711	0.983
RPLP0	-8.78	15	-1.65	0.0494	841	0.954	0.951	24710	0.983
ADCY1	-8.78	15	-1.65	0.0494	842	0.954	0.951	24709	0.983
ZRANB1	-8.78	15	-1.65	0.0494	843	0.954	0.951	24708	0.983
LH01162	-12.41	30	-1.65	0.0495	844	0.954	0.951	24707	0.983
ALS2CR12	-8.77	15	-1.65	0.0495	845	0.954	0.95	24706	0.983
MUC22	-8.77	15	-1.65	0.0496	846	0.954	0.95	24705	0.983
UBE2D4	-8.77	15	-1.65	0.0496	847	0.954	0.95	24704	0.983
LH10686	-12.4	30	-1.65	0.0496	848	0.954	0.95	24703	0.983
NEU4	-12.4	30	-1.65	0.0496	849	0.954	0.95	24702	0.983
KMT2B	-12.39	30	-1.65	0.0497	851	0.954	0.95	24700	0.983
RNH1	-8.76	15	-1.65	0.0498	852	0.954	0.95	24699	0.983
ATPIF1	-8.76	15	-1.65	0.0499	853	0.954	0.95	24698	0.983
PUM1	-8.77	15	-1.65	0.0496	850	0.954	0.95	24701	0.983
AVPR1B	-8.75	15	-1.64	0.0501	854	0.954	0.95	24697	0.983
FAM110D	-8.45	14	-1.64	0.0501	855	0.954	0.95	24696	0.983
LH00988	-12.37	30	-1.64	0.0501	856	0.954	0.95	24695	0.983
LH13569	-12.36	30	-1.64	0.0501	857	0.954	0.95	24694	0.983
HTR5A	-12.36	30	-1.64	0.0502	858	0.954	0.95	24693	0.983
CHCHD5	-8.74	15	-1.64	0.0502	859	0.954	0.95	24692	0.983
HACL1	-8.74	15	-1.64	0.0503	860	0.954	0.95	24691	0.983
B4GALT5	-8.74	15	-1.64	0.0503	861	0.954	0.95	24690	0.983
LH04606	-12.35	30	-1.64	0.0503	862	0.954	0.95	24689	0.983
RPTN	-8.73	15	-1.64	0.0503	863	0.954	0.95	24688	0.983
PRKDC	-8.73	15	-1.64	0.0504	864	0.954	0.95	24687	0.983
C16orf71	-8.73	15	-1.64	0.0504	865	0.954	0.95	24686	0.983
RASA3	-8.12	13	-1.64	0.0505	866	0.954	0.95	24685	0.983
LH03526	-12.34	30	-1.64	0.0505	867	0.954	0.949	24684	0.983
LH09804	-12.34	30	-1.64	0.0506	868	0.954	0.949	24683	0.983
NDUFB10	-8.72	15	-1.64	0.0506	869	0.954	0.949	24682	0.983
LH10618	-12.33	30	-1.64	0.0506	870	0.954	0.949	24681	0.983
SMAD2	-8.71	15	-1.64	0.0508	871	0.954	0.949	24680	0.983
LH17025	-12.32	30	-1.64	0.0508	872	0.954	0.949	24679	0.983
LH04755	-12.31	30	-1.64	0.0509	873	0.954	0.949	24678	0.983
LH05451	-12.31	30	-1.64	0.0509	874	0.954	0.949	24677	0.983
LH08414	-12.3	30	-1.63	0.0511	875	0.954	0.949	24676	0.982
LH15586	-12.29	30	-1.63	0.0512	876	0.954	0.949	24675	0.982
FH	-7.77	12	-1.63	0.0512	877	0.954	0.949	24674	0.982
negative_control	-227.17	10259	-1.63	0.0513	878	0.954	0.949	24673	0.982
TAS2R41	-8.68	15	-1.63	0.0514	880	0.954	0.949	24671	0.982
LH07369	-12.28	30	-1.63	0.0514	881	0.954	0.949	24670	0.982
LH06904	-12.27	30	-1.63	0.0515	882	0.954	0.949	24669	0.982
LH16218	-12.27	30	-1.63	0.0515	883	0.954	0.949	24668	0.982
C12orf80	-7.76	12	-1.63	0.0515	884	0.954	0.948	24667	0.982
CBFA2T3	-12.27	30	-1.63	0.0515	885	0.954	0.948	24666	0.982
APOA2	-8.66	15	-1.63	0.0518	886	0.954	0.948	24665	0.982
LH06159	-12.25	30	-1.63	0.0518	887	0.954	0.948	24664	0.982
OR5D16	-8.66	15	-1.63	0.0519	888	0.954	0.948	24663	0.982
NADK	-12.25	30	-1.63	0.0519	889	0.954	0.948	24662	0.982
PDE4A	-12.24	30	-1.63	0.0519	890	0.954	0.948	24661	0.982
SLC25A40	-8.66	15	-1.63	0.052	891	0.954	0.948	24660	0.982
LH08576	-12.24	30	-1.63	0.052	892	0.954	0.948	24659	0.982
EXT1	-8.69	15	-1.63	0.0513	879	0.954	0.949	24672	0.982
MDH1B	-8.65	15	-1.62	0.0521	893	0.954	0.948	24658	0.982
EFHB	-8.65	15	-1.62	0.0522	895	0.954	0.948	24656	0.982
CEACAM18	-8.64	15	-1.62	0.0522	896	0.954	0.948	24655	0.982
DDR2	-8.64	15	-1.62	0.0523	897	0.954	0.948	24654	0.982
CLDND1	-8.64	15	-1.62	0.0523	898	0.954	0.948	24653	0.982
LH13118	-12.21	30	-1.62	0.0524	899	0.954	0.948	24652	0.982
RWDD1	-8.63	15	-1.62	0.0524	900	0.954	0.948	24651	0.982
GOLGA1	-8.63	15	-1.62	0.0524	901	0.954	0.948	24650	0.982
AADACL4	-8.63	15	-1.62	0.0524	902	0.954	0.948	24649	0.982
LH06474	-12.21	30	-1.62	0.0525	903	0.954	0.948	24648	0.982
OR1G1	-7.72	12	-1.62	0.0525	904	0.954	0.947	24647	0.982
KIAA1462	-8.63	15	-1.62	0.0526	905	0.954	0.947	24646	0.982
LH13234	-12.2	30	-1.62	0.0526	906	0.954	0.947	24645	0.982
CD302	-8.63	15	-1.62	0.0526	907	0.954	0.947	24644	0.982
MAP6D1	-8.62	15	-1.62	0.0526	908	0.954	0.947	24643	0.982
AHI1	-8.62	15	-1.62	0.0526	909	0.954	0.947	24642	0.982
TMEM120B	-8.62	15	-1.62	0.0528	910	0.954	0.947	24641	0.982
ESRRB	-8.61	15	-1.62	0.0528	911	0.954	0.947	24640	0.982
KLB	-8.61	15	-1.62	0.0528	912	0.954	0.947	24639	0.982
MAS1	-8.61	15	-1.62	0.0529	913	0.954	0.947	24638	0.982
PDGFRB	-8.61	15	-1.62	0.0529	914	0.954	0.947	24637	0.982
LH00069	-12.17	30	-1.62	0.053	915	0.954	0.947	24636	0.982
LH04848	-11.96	29	-1.62	0.0531	916	0.954	0.947	24635	0.982
NACC2	-8.65	15	-1.62	0.0522	894	0.954	0.948	24657	0.982
ACTR8	-8.6	15	-1.61	0.0532	917	0.954	0.947	24634	0.982
NOBOX	-12.16	30	-1.61	0.0532	918	0.954	0.947	24633	0.982
MTFR1L	-8.6	15	-1.61	0.0532	919	0.954	0.947	24632	0.982
CES5A	-8.59	15	-1.61	0.0533	920	0.954	0.947	24631	0.982
TBC1D4	-8.59	15	-1.61	0.0533	921	0.954	0.947	24630	0.982
LH12125	-12.15	30	-1.61	0.0534	922	0.954	0.947	24629	0.982
KLRB1	-8.59	15	-1.61	0.0534	923	0.954	0.947	24628	0.982
SHROOM1	-8.59	15	-1.61	0.0534	924	0.954	0.947	24627	0.982
LH04740	-12.14	30	-1.61	0.0535	925	0.954	0.946	24626	0.982
EYA1	-12.14	30	-1.61	0.0535	926	0.954	0.946	24625	0.982
LH05533	-12.14	30	-1.61	0.0536	927	0.954	0.946	24624	0.982
PDK1	-8.58	15	-1.61	0.0536	928	0.954	0.946	24623	0.982
C8orf87	-8.58	15	-1.61	0.0536	929	0.954	0.946	24622	0.982
LH03905	-12.13	30	-1.61	0.0536	930	0.954	0.946	24621	0.982
LH13282	-12.13	30	-1.61	0.0536	931	0.954	0.946	24620	0.982
CYP17A1	-8.58	15	-1.61	0.0537	932	0.954	0.946	24619	0.982
OMA1	-8.58	15	-1.61	0.0537	933	0.954	0.946	24618	0.982
LH08416	-12.12	30	-1.61	0.0537	934	0.954	0.946	24617	0.982
LH14034	-12.12	30	-1.61	0.0538	935	0.954	0.946	24616	0.982
LH03645	-12.12	30	-1.61	0.0538	936	0.954	0.946	24615	0.982
CCDC83	-8.57	15	-1.61	0.0539	938	0.954	0.946	24613	0.982
SLC38A10	-8.57	15	-1.61	0.0539	939	0.954	0.946	24612	0.982
LH02880	-12.11	30	-1.61	0.0539	940	0.954	0.946	24611	0.982
BZRAP1	-8.56	15	-1.61	0.054	941	0.954	0.946	24610	0.982
LH00793	-12.11	30	-1.61	0.054	942	0.954	0.946	24609	0.982
FOXRED1	-8.55	15	-1.61	0.0542	943	0.954	0.946	24608	0.982
TDP2	-8.57	15	-1.61	0.0538	937	0.954	0.946	24614	0.982
NKIRAS2	-8.55	15	-1.6	0.0543	944	0.954	0.946	24607	0.982
SCAF1	-7.64	12	-1.6	0.0544	945	0.954	0.946	24606	0.982
ATP2B4	-7.64	12	-1.6	0.0544	946	0.954	0.946	24605	0.982
LH12495	-12.08	30	-1.6	0.0545	948	0.954	0.946	24603	0.982
CBL	-8.54	15	-1.6	0.0545	949	0.954	0.945	24602	0.982
LH06992	-12.07	30	-1.6	0.0546	950	0.954	0.945	24601	0.982
TRAK2	-8.53	15	-1.6	0.0547	951	0.954	0.945	24600	0.982
C6orf136	-8.53	15	-1.6	0.0548	952	0.954	0.945	24599	0.982
LH10929	-12.05	30	-1.6	0.0549	953	0.954	0.945	24598	0.982
LH11437	-12.04	30	-1.6	0.055	955	0.954	0.945	24596	0.982
AMICA1	-8.23	14	-1.6	0.055	956	0.954	0.945	24595	0.982
SPINK2	-8.52	15	-1.6	0.055	957	0.954	0.945	24594	0.982
DCAF4L2	-8.51	15	-1.6	0.055	958	0.954	0.945	24593	0.982
EFCAB4B	-8.51	15	-1.6	0.055	959	0.954	0.945	24592	0.982
LH06436	-12.04	30	-1.6	0.0551	960	0.954	0.945	24591	0.982
SCRG1	-7.61	12	-1.6	0.0551	961	0.954	0.945	24590	0.982
TRAF2	-12.08	30	-1.6	0.0545	947	0.954	0.946	24604	0.982
STIP1	-8.52	15	-1.6	0.0549	954	0.954	0.945	24597	0.982
LEO1	-8.19	14	-1.59	0.0559	975	0.954	0.944	24576	0.981
PCDHA12	-7.6	12	-1.59	0.0554	962	0.954	0.945	24589	0.982
TPMT	-8.5	15	-1.59	0.0554	963	0.954	0.945	24588	0.982
LH00086	-12.01	30	-1.59	0.0555	964	0.954	0.945	24587	0.982
LH11947	-12.01	30	-1.59	0.0555	965	0.954	0.945	24586	0.982
WDR76	-8.49	15	-1.59	0.0555	966	0.954	0.944	24585	0.982
LH04893	-12.01	30	-1.59	0.0556	967	0.954	0.944	24584	0.982
LH07770	-13.15	36	-1.59	0.0556	968	0.954	0.944	24583	0.982
TNFAIP6	-8.49	15	-1.59	0.0556	969	0.954	0.944	24582	0.982
DACT1	-8.48	15	-1.59	0.0557	970	0.954	0.944	24581	0.982
KIAA1984	-8.48	15	-1.59	0.0557	971	0.954	0.944	24580	0.982
GNAZ	-7.58	12	-1.59	0.0558	972	0.954	0.944	24579	0.982
SLC35A1	-8.48	15	-1.59	0.0558	973	0.954	0.944	24578	0.982
LPGAT1	-8.48	15	-1.59	0.0559	974	0.954	0.944	24577	0.982
RPS15A	-7.89	13	-1.59	0.056	976	0.954	0.944	24575	0.981
SAA2	-8.47	15	-1.59	0.056	977	0.954	0.944	24574	0.981
STAT4	-8.47	15	-1.59	0.056	978	0.954	0.944	24573	0.981
UTP11L	-7.88	13	-1.59	0.0561	979	0.954	0.944	24572	0.981
CNTN1	-8.46	15	-1.59	0.0562	980	0.954	0.944	24571	0.981
SCIMP	-8.46	15	-1.59	0.0562	981	0.954	0.944	24570	0.981
SLC32A1	-8.46	15	-1.59	0.0562	982	0.954	0.944	24569	0.981
MYOD1	-8.46	15	-1.59	0.0562	983	0.954	0.944	24568	0.981
WBSCR17	-8.46	15	-1.59	0.0563	984	0.954	0.944	24567	0.981
MID1	-8.46	15	-1.59	0.0563	985	0.954	0.944	24566	0.981
BTBD11	-11.96	30	-1.59	0.0564	986	0.954	0.944	24565	0.981
SYNE2	-8.45	15	-1.59	0.0564	987	0.954	0.944	24564	0.981
LH09232	-11.95	30	-1.59	0.0565	988	0.954	0.944	24563	0.981
SCGB1D4	-8.45	15	-1.58	0.0565	989	0.954	0.943	24562	0.981
LH08677	-11.94	30	-1.58	0.0566	990	0.954	0.943	24561	0.981
RPUSD1	-11.94	30	-1.58	0.0566	991	0.954	0.943	24560	0.981
SF1	-8.44	15	-1.58	0.0567	992	0.954	0.943	24559	0.981
LOC100505841	-8.44	15	-1.58	0.0567	993	0.954	0.943	24558	0.981
LH17004	-15.09	48	-1.58	0.0568	994	0.954	0.943	24557	0.981
HOXC10	-8.43	15	-1.58	0.0569	995	0.954	0.943	24556	0.981
RPAP3	-6.15	8	-1.58	0.057	996	0.954	0.943	24555	0.981
LH06083	-11.92	30	-1.58	0.057	997	0.954	0.943	24554	0.981
RPL4	-7.53	12	-1.58	0.0571	998	0.954	0.943	24553	0.981
RAB4B	-8.42	15	-1.58	0.0571	999	0.954	0.943	24552	0.981
TMEM200B	-11.91	30	-1.58	0.0572	1000	0.954	0.943	24551	0.981
RLN2	-8.42	15	-1.58	0.0572	1001	0.954	0.943	24550	0.981
SLC10A6	-8.42	15	-1.58	0.0572	1002	0.954	0.943	24549	0.981
CETN3	-8.41	15	-1.58	0.0573	1003	0.954	0.943	24548	0.981
LH00173	-11.29	27	-1.58	0.0573	1004	0.954	0.943	24547	0.981
LH02508	-11.88	30	-1.58	0.0575	1006	0.954	0.942	24545	0.981
LH05887	-11.88	30	-1.58	0.0575	1007	0.954	0.942	24544	0.981
LH06556	-11.88	30	-1.58	0.0575	1008	0.954	0.942	24543	0.981
ENSA	-8.4	15	-1.58	0.0575	1009	0.954	0.942	24542	0.981
GOT1	-8.4	15	-1.58	0.0576	1010	0.954	0.942	24541	0.981
KCTD11	-8.41	15	-1.58	0.0573	1005	0.954	0.943	24546	0.981
BBOX1	-11.87	30	-1.57	0.0577	1011	0.954	0.942	24540	0.981
CCDC51	-8.39	15	-1.57	0.0577	1012	0.954	0.942	24539	0.981
BBS7	-8.39	15	-1.57	0.0578	1013	0.954	0.942	24538	0.981
LH09917	-11.86	30	-1.57	0.0578	1014	0.954	0.942	24537	0.981
PAK1	-8.39	15	-1.57	0.0579	1015	0.954	0.942	24536	0.981
LH11840	-11.86	30	-1.57	0.0579	1016	0.954	0.942	24535	0.981
ZNF467	-8.38	15	-1.57	0.0579	1017	0.954	0.942	24534	0.981
PPP1R12B	-8.38	15	-1.57	0.058	1018	0.954	0.942	24533	0.981
EVI5L	-8.38	15	-1.57	0.0581	1019	0.954	0.942	24532	0.981
KCNG3	-8.37	15	-1.57	0.0583	1021	0.954	0.942	24530	0.981
LH00663	-11.83	30	-1.57	0.0584	1022	0.954	0.942	24529	0.981
COL6A2	-8.36	15	-1.57	0.0585	1023	0.954	0.941	24528	0.981
LOXL3	-8.36	15	-1.57	0.0585	1024	0.954	0.941	24527	0.981
LH02264	-11.82	30	-1.57	0.0585	1025	0.954	0.941	24526	0.981
OR5W2	-8.35	15	-1.57	0.0587	1026	0.954	0.941	24525	0.981
CSNK1G3	-8.35	15	-1.57	0.0588	1027	0.954	0.941	24524	0.981
FIGNL1	-7.49	12	-1.57	0.0581	1020	0.954	0.942	24531	0.981
KIR2DL1	-8.35	15	-1.56	0.0588	1028	0.954	0.941	24523	0.981
TUSC1	-7.46	12	-1.56	0.0589	1029	0.954	0.941	24522	0.981
SHC4	-7.46	12	-1.56	0.0589	1030	0.954	0.941	24521	0.981
LH14532	-11.8	30	-1.56	0.0589	1031	0.954	0.941	24520	0.981
AKAP8L	-8.34	15	-1.56	0.059	1033	0.954	0.941	24518	0.981
OR5K1	-8.34	15	-1.56	0.0591	1034	0.954	0.941	24517	0.981
FA2H	-8.32	15	-1.56	0.0594	1035	0.954	0.941	24516	0.98
FERMT1	-8.32	15	-1.56	0.0594	1036	0.954	0.941	24515	0.98
ECSIT	-8.32	15	-1.56	0.0595	1037	0.954	0.941	24514	0.98
LH09348	-11.76	30	-1.56	0.0595	1038	0.954	0.941	24513	0.98
PNPLA5	-8.32	15	-1.56	0.0595	1039	0.954	0.94	24512	0.98
LH02183	-11.74	30	-1.56	0.0598	1041	0.954	0.94	24510	0.98
LH12446	-11.74	30	-1.56	0.0598	1042	0.954	0.94	24509	0.98
TOMM5	-8.3	15	-1.56	0.0599	1043	0.954	0.94	24508	0.98
RCSD1	-8.3	15	-1.56	0.0599	1044	0.954	0.94	24507	0.98
NSUN6	-8.3	15	-1.56	0.0599	1045	0.954	0.94	24506	0.98
LRRC18	-8.3	15	-1.56	0.0599	1046	0.954	0.94	24505	0.98
GRB2	-11.76	30	-1.56	0.0596	1040	0.954	0.94	24511	0.98
C7orf49	-8.34	15	-1.56	0.0589	1032	0.954	0.941	24519	0.981
GIMAP1	-8.3	15	-1.55	0.06	1047	0.954	0.94	24503	0.98
GIMAP1-GIMAP5	-8.3	15	-1.55	0.06	1048	0.954	0.94	24504	0.98
TIFA	-8.01	14	-1.55	0.0602	1049	0.954	0.94	24502	0.98
PLEKHA1	-8.29	15	-1.55	0.0602	1050	0.954	0.94	24501	0.98
PSEN2	-8.29	15	-1.55	0.0603	1051	0.954	0.94	24500	0.98
PUS7	-8.28	15	-1.55	0.0604	1052	0.954	0.94	24499	0.98
FOXL2	-7.71	13	-1.55	0.0604	1053	0.954	0.94	24498	0.98
SFTPD	-8.28	15	-1.55	0.0605	1054	0.954	0.94	24497	0.98
KLF16	-8.28	15	-1.55	0.0605	1055	0.954	0.94	24496	0.98
CRTAM	-8.28	15	-1.55	0.0605	1056	0.954	0.939	24495	0.98
AKTIP	-8.27	15	-1.55	0.0606	1057	0.954	0.939	24494	0.98
KLHL15	-8.27	15	-1.55	0.0606	1058	0.954	0.939	24493	0.98
BRSK2	-8.26	15	-1.55	0.0608	1059	0.954	0.939	24492	0.98
VSIG1	-8.26	15	-1.55	0.0608	1060	0.954	0.939	24491	0.98
ABHD16A	-8.26	15	-1.55	0.0608	1061	0.954	0.939	24490	0.98
LH15014	-11.68	30	-1.55	0.0609	1062	0.954	0.939	24489	0.98
SCHIP1	-8.26	15	-1.55	0.0609	1063	0.954	0.939	24488	0.98
LRRC8C	-7.39	12	-1.55	0.0609	1064	0.954	0.939	24487	0.98
LH03565	-11.68	30	-1.55	0.061	1065	0.954	0.939	24486	0.98
LH01911	-11.67	30	-1.55	0.061	1066	0.954	0.939	24485	0.98
SORBS3	-8.25	15	-1.55	0.061	1067	0.954	0.939	24484	0.98
LH01500	-11.67	30	-1.55	0.061	1068	0.954	0.939	24483	0.98
TSPAN11	-8.25	15	-1.55	0.0612	1069	0.954	0.939	24482	0.98
GABRA4	-8.25	15	-1.54	0.0612	1070	0.954	0.939	24481	0.98
TMEM69	-8.24	15	-1.54	0.0613	1071	0.954	0.939	24480	0.98
ZNF646	-8.24	15	-1.54	0.0613	1072	0.954	0.939	24479	0.98
RHBDL2	-11.64	30	-1.54	0.0616	1073	0.954	0.938	24478	0.979
ZFHX4	-8.23	15	-1.54	0.0617	1074	0.954	0.938	24477	0.979
AKR1C4	-8.22	15	-1.54	0.0618	1075	0.954	0.938	24476	0.979
SPTBN2	-8.22	15	-1.54	0.0619	1076	0.954	0.938	24475	0.979
LH07897	-11.61	30	-1.54	0.0621	1077	0.954	0.938	24474	0.979
KCNT1	-11.01	27	-1.54	0.0621	1078	0.954	0.938	24473	0.979
FAM84B	-8.21	15	-1.54	0.0621	1079	0.954	0.938	24472	0.979
USP51	-8.21	15	-1.54	0.0621	1080	0.954	0.938	24471	0.979
FABP7	-8.2	15	-1.54	0.0622	1081	0.954	0.938	24470	0.979
RLN1	-8.2	15	-1.54	0.0623	1082	0.954	0.938	24469	0.979
AKIP1	-8.2	15	-1.54	0.0623	1083	0.954	0.938	24468	0.979
LH02334	-11.58	30	-1.53	0.0625	1084	0.954	0.937	24467	0.979
RGPD4	-8.19	15	-1.53	0.0626	1085	0.954	0.937	24466	0.979
LH09280	-11.58	30	-1.53	0.0627	1086	0.954	0.937	24465	0.979
RAB40AL	-8.18	15	-1.53	0.0627	1087	0.954	0.937	24464	0.979
OLIG1	-8.18	15	-1.53	0.0629	1088	0.954	0.937	24463	0.979
IL15RA	-7.9	14	-1.53	0.0629	1089	0.954	0.937	24462	0.979
GRK5	-8.18	15	-1.53	0.0629	1090	0.954	0.937	24461	0.979
CASC1	-8.17	15	-1.53	0.063	1091	0.954	0.937	24460	0.979
LH09267	-11.55	30	-1.53	0.0631	1092	0.954	0.937	24459	0.979
LH05890	-11.55	30	-1.53	0.0632	1093	0.954	0.937	24458	0.979
LH00996	-11.54	30	-1.53	0.0633	1094	0.954	0.937	24457	0.979
LH05402	-11.53	30	-1.53	0.0635	1095	0.954	0.937	24456	0.978
ZBTB40	-8.15	15	-1.53	0.0635	1096	0.954	0.936	24455	0.978
DRD2	-8.15	15	-1.52	0.0637	1097	0.954	0.936	24454	0.978
LH07954	-11.51	30	-1.52	0.0639	1098	0.954	0.936	24453	0.978
SULT2A1	-8.13	15	-1.52	0.064	1099	0.954	0.936	24452	0.978
OGFR	-8.13	15	-1.52	0.0641	1100	0.954	0.936	24451	0.978
PLSCR3	-10.9	27	-1.52	0.0642	1101	0.954	0.936	24450	0.978
LH10266	-11.49	30	-1.52	0.0642	1102	0.954	0.936	24449	0.978
SLC43A1	-8.12	15	-1.52	0.0642	1103	0.954	0.936	24448	0.978
TRIM74	-13.09	39	-1.52	0.0644	1104	0.954	0.936	24447	0.978
C14orf2	-8.11	15	-1.52	0.0645	1105	0.954	0.936	24446	0.978
FBXO38	-8.11	15	-1.52	0.0646	1106	0.954	0.935	24445	0.978
WRNIP1	-8.11	15	-1.52	0.0647	1107	0.954	0.935	24444	0.978
KRT13	-8.1	15	-1.52	0.0648	1108	0.954	0.935	24443	0.978
LH04233	-11.45	30	-1.51	0.0649	1109	0.954	0.935	24442	0.977
ZBTB12	-8.09	15	-1.51	0.065	1110	0.954	0.935	24441	0.977
LH15272	-11.25	29	-1.51	0.0651	1111	0.954	0.935	24440	0.977
OR2AE1	-8.08	15	-1.51	0.0653	1112	0.954	0.935	24439	0.977
LH08244	-11.43	30	-1.51	0.0653	1113	0.954	0.935	24438	0.977
MMP25	-7.52	13	-1.51	0.0653	1114	0.954	0.935	24437	0.977
MOB3B	-8.08	15	-1.51	0.0654	1115	0.954	0.935	24436	0.977
SSUH2	-8.08	15	-1.51	0.0654	1116	0.954	0.935	24435	0.977
ZNF274	-8.08	15	-1.51	0.0654	1117	0.954	0.935	24434	0.977
LH09682	-11.42	30	-1.51	0.0654	1118	0.954	0.935	24433	0.977
LH13922	-11.42	30	-1.51	0.0655	1119	0.954	0.935	24432	0.977
TCEAL3	-8.07	15	-1.51	0.0656	1120	0.954	0.934	24431	0.977
LH10668	-11.41	30	-1.51	0.0656	1121	0.954	0.934	24430	0.977
LH08159	-16.13	60	-1.51	0.0657	1122	0.954	0.934	24429	0.977
GOSR1	-8.06	15	-1.51	0.0657	1123	0.954	0.934	24428	0.977
GCNT3	-8.06	15	-1.51	0.0657	1124	0.954	0.934	24427	0.977
NR2F2	-8.06	15	-1.51	0.0658	1125	0.954	0.934	24426	0.977
IQCD	-8.06	15	-1.51	0.0658	1126	0.954	0.934	24425	0.977
TMCO3	-8.05	15	-1.51	0.066	1127	0.954	0.934	24424	0.977
RAB39B	-8.05	15	-1.51	0.066	1128	0.954	0.934	24423	0.977
PCDHGA1	-7.2	12	-1.51	0.066	1129	0.954	0.934	24422	0.977
ZBTB8A	-8.05	15	-1.51	0.0661	1130	0.954	0.934	24421	0.977
INTS1	-8.05	15	-1.51	0.0661	1131	0.954	0.934	24420	0.977
LH01337	-11.38	30	-1.51	0.0661	1132	0.954	0.934	24419	0.977
ZNF775	-8.05	15	-1.51	0.0661	1133	0.954	0.934	24418	0.977
CST11	-8.05	15	-1.5	0.0662	1134	0.954	0.934	24417	0.977
LH11637	-11.37	30	-1.5	0.0663	1135	0.954	0.934	24416	0.977
LH10319	-11.37	30	-1.5	0.0663	1136	0.954	0.934	24415	0.977
OR51I2	-8.04	15	-1.5	0.0663	1137	0.954	0.934	24414	0.977
CLLU1OS	-8.04	15	-1.5	0.0664	1138	0.954	0.934	24413	0.977
LH13458	-11.37	30	-1.5	0.0664	1139	0.954	0.934	24412	0.977
ITGAX	-8.04	15	-1.5	0.0664	1140	0.954	0.934	24411	0.977
LH14735	-11.37	30	-1.5	0.0664	1141	0.954	0.934	24410	0.977
LH03535	-11.35	30	-1.5	0.0666	1142	0.954	0.933	24409	0.977
EMILIN2	-7.18	12	-1.5	0.0667	1143	0.954	0.933	24408	0.977
CD1C	-8.03	15	-1.5	0.0667	1144	0.954	0.933	24407	0.977
GYPA	-8.02	15	-1.5	0.0668	1145	0.954	0.933	24406	0.977
EPB41L5	-8.02	15	-1.5	0.0668	1146	0.954	0.933	24405	0.977
ATL1	-8.02	15	-1.5	0.0669	1147	0.954	0.933	24404	0.977
EED	-8.01	15	-1.5	0.067	1148	0.954	0.933	24403	0.977
CA13	-8.01	15	-1.5	0.067	1149	0.954	0.933	24402	0.977
IPO5	-8.01	15	-1.5	0.0671	1150	0.954	0.933	24401	0.977
CCNT1	-8.01	15	-1.5	0.0672	1151	0.954	0.933	24400	0.977
LH11648	-11.32	30	-1.5	0.0673	1152	0.954	0.933	24399	0.977
LH04566	-11.32	30	-1.5	0.0673	1153	0.954	0.933	24398	0.977
ADIPOR1	-8	15	-1.5	0.0674	1154	0.954	0.933	24397	0.977
BRCA2	-7.95	15	-1.49	0.0686	1184	0.954	0.931	24367	0.977
SEC22A	-7.99	15	-1.49	0.0675	1155	0.954	0.932	24396	0.977
B3GALNT2	-7.99	15	-1.49	0.0675	1156	0.954	0.932	24395	0.977
NUSAP1	-7.99	15	-1.49	0.0676	1157	0.954	0.932	24394	0.977
LH12103	-11.3	30	-1.49	0.0676	1158	0.954	0.932	24393	0.977
PAM	-10.72	27	-1.49	0.0676	1159	0.954	0.932	24392	0.977
LH04647	-11.3	30	-1.49	0.0676	1161	0.954	0.932	24390	0.977
LH15414	-11.3	30	-1.49	0.0676	1162	0.954	0.932	24389	0.977
CDR2L	-7.99	15	-1.49	0.0677	1163	0.954	0.932	24388	0.977
PTRH2	-7.99	15	-1.49	0.0677	1164	0.954	0.932	24387	0.977
BCL7A	-7.98	15	-1.49	0.0678	1165	0.954	0.932	24386	0.977
LH06222	-11.29	30	-1.49	0.0678	1166	0.954	0.932	24385	0.977
IL1R2	-11.29	30	-1.49	0.0679	1167	0.954	0.932	24384	0.977
TAAR8	-7.98	15	-1.49	0.0679	1168	0.954	0.932	24383	0.977
MIEN1	-7.98	15	-1.49	0.0679	1169	0.954	0.932	24382	0.977
ST6GAL2	-7.98	15	-1.49	0.0679	1170	0.954	0.932	24381	0.977
CDH24	-7.98	15	-1.49	0.068	1171	0.954	0.932	24380	0.977
LH03959	-11.28	30	-1.49	0.068	1172	0.954	0.932	24379	0.977
UHRF1	-7.97	15	-1.49	0.0681	1173	0.954	0.932	24378	0.977
LH15269	-11.27	30	-1.49	0.0681	1174	0.954	0.932	24377	0.977
WDYHV1	-7.97	15	-1.49	0.0682	1175	0.954	0.932	24376	0.977
CASQ2	-7.97	15	-1.49	0.0682	1176	0.954	0.932	24375	0.977
LH09845	-11.27	30	-1.49	0.0683	1177	0.954	0.932	24374	0.977
KARS	-7.12	12	-1.49	0.0683	1178	0.954	0.932	24373	0.977
ZDHHC20	-7.96	15	-1.49	0.0684	1179	0.954	0.932	24372	0.977
LH06033	-11.26	30	-1.49	0.0684	1180	0.954	0.932	24371	0.977
CHAC2	-7.96	15	-1.49	0.0684	1181	0.954	0.932	24370	0.977
CDH8	-7.96	15	-1.49	0.0685	1182	0.954	0.931	24369	0.977
WDR4	-7.95	15	-1.49	0.0685	1183	0.954	0.931	24368	0.977
NPNT	-7.95	15	-1.49	0.0686	1185	0.954	0.931	24366	0.977
BACH1	-7.95	15	-1.49	0.0686	1186	0.954	0.931	24365	0.977
XAB2	-7.68	14	-1.49	0.0688	1187	0.954	0.931	24364	0.977
ACTB	-7.99	15	-1.49	0.0676	1160	0.954	0.932	24391	0.977
CDK17	-7.95	15	-1.48	0.0688	1188	0.954	0.931	24363	0.977
LH00857	-11.24	30	-1.48	0.0688	1189	0.954	0.931	24362	0.977
NLRP5	-7.94	15	-1.48	0.0688	1190	0.954	0.931	24361	0.977
LH15388	-11.23	30	-1.48	0.0689	1191	0.954	0.931	24360	0.977
SFRP4	-7.94	15	-1.48	0.069	1192	0.954	0.931	24359	0.977
LH16927	-11.22	30	-1.48	0.0691	1193	0.954	0.931	24358	0.976
C7orf60	-7.93	15	-1.48	0.0691	1194	0.954	0.931	24357	0.976
XRCC6	-7.66	14	-1.48	0.0691	1195	0.954	0.931	24356	0.976
LH16506	-11.22	30	-1.48	0.0692	1196	0.954	0.931	24355	0.976
LH10402	-11.21	30	-1.48	0.0692	1197	0.954	0.931	24354	0.976
LGALS4	-7.93	15	-1.48	0.0692	1198	0.954	0.931	24353	0.976
ATG16L1	-7.93	15	-1.48	0.0692	1199	0.954	0.931	24352	0.976
FEM1B	-7.92	15	-1.48	0.0694	1200	0.954	0.931	24351	0.976
DAB1	-11.2	30	-1.48	0.0695	1201	0.954	0.931	24350	0.976
LH01448	-11.2	30	-1.48	0.0695	1202	0.954	0.93	24349	0.976
RTN1	-7.92	15	-1.48	0.0696	1203	0.954	0.93	24348	0.976
LGALS7	-7.91	15	-1.48	0.0698	1204	0.954	0.93	24347	0.976
ZNF782	-7.91	15	-1.48	0.0698	1205	0.954	0.93	24346	0.976
RUNX1T1	-11.18	30	-1.48	0.0699	1206	0.954	0.93	24345	0.976
CD300LB	-7.9	15	-1.48	0.07	1207	0.954	0.93	24344	0.976
IL17RA	-7.9	15	-1.48	0.07	1208	0.954	0.93	24343	0.976
GOLGA6L1	-7.9	15	-1.48	0.07	1209	0.954	0.93	24342	0.976
HS6ST1	-7.9	15	-1.47	0.0701	1210	0.954	0.93	24341	0.976
LH16201	-11.16	30	-1.47	0.0702	1211	0.954	0.93	24340	0.976
SLC37A4	-7.89	15	-1.47	0.0703	1212	0.954	0.93	24339	0.976
MOSPD1	-7.89	15	-1.47	0.0704	1213	0.954	0.93	24338	0.976
LH15835	-11.15	30	-1.47	0.0705	1214	0.954	0.93	24337	0.976
LH02375	-15.76	60	-1.47	0.0706	1215	0.954	0.929	24336	0.976
LIMS2	-7.88	15	-1.47	0.0706	1216	0.954	0.929	24335	0.976
LH06201	-11.14	30	-1.47	0.0706	1217	0.954	0.929	24334	0.976
SLC35D1	-7.87	15	-1.47	0.0707	1218	0.954	0.929	24333	0.976
MARCH11	-7.87	15	-1.47	0.0708	1219	0.954	0.929	24332	0.976
UBAP1L	-7.87	15	-1.47	0.0708	1220	0.954	0.929	24331	0.976
LH10058	-11.13	30	-1.47	0.0709	1221	0.954	0.929	24330	0.976
LH14641	-11.12	30	-1.47	0.071	1222	0.954	0.929	24329	0.976
LH02912	-11.11	30	-1.47	0.0712	1223	0.954	0.929	24328	0.975
QSOX2	-7.85	15	-1.47	0.0714	1224	0.954	0.929	24327	0.975
NME4	-7.85	15	-1.47	0.0714	1225	0.954	0.929	24326	0.975
LH02005	-11.1	30	-1.47	0.0714	1226	0.954	0.929	24325	0.975
LH13152	-11.09	30	-1.46	0.0715	1227	0.954	0.929	24324	0.975
LH12135	-10.91	29	-1.46	0.0715	1228	0.954	0.929	24323	0.975
TCTEX1D2	-7.57	14	-1.46	0.0716	1230	0.954	0.928	24321	0.975
LRRC39	-7.83	15	-1.46	0.0718	1231	0.954	0.928	24320	0.975
FAM73B	-7.83	15	-1.46	0.0719	1232	0.954	0.928	24319	0.975
FBF1	-7.83	15	-1.46	0.072	1233	0.954	0.928	24318	0.975
ATAD1	-7.83	15	-1.46	0.072	1234	0.954	0.928	24317	0.975
UBASH3A	-7.83	15	-1.46	0.072	1235	0.954	0.928	24316	0.975
NDUFS3	-7.82	15	-1.46	0.0721	1236	0.954	0.928	24315	0.975
SNRPD2	-7.82	15	-1.46	0.0722	1237	0.954	0.928	24314	0.975
LH14495	-11.06	30	-1.46	0.0722	1238	0.954	0.928	24313	0.975
LAPTM4B	-7.82	15	-1.46	0.0722	1239	0.954	0.928	24312	0.975
AAK1	-7.81	15	-1.46	0.0724	1240	0.954	0.928	24311	0.975
GLTPD2	-7.81	15	-1.46	0.0724	1241	0.954	0.928	24310	0.975
LH11758	-11.04	30	-1.46	0.0725	1242	0.954	0.928	24309	0.975
ISY1-RAB43	-8.55	18	-1.46	0.0726	1243	0.954	0.927	24308	0.975
LH07386	-11.04	30	-1.46	0.0726	1244	0.954	0.927	24307	0.975
TNFAIP8L1	-7.8	15	-1.46	0.0727	1245	0.954	0.927	24306	0.975
LH10426	-11.03	30	-1.46	0.0727	1246	0.954	0.927	24305	0.975
CCDC41	-6.97	12	-1.46	0.0728	1247	0.954	0.927	24304	0.975
PSME3	-7.58	14	-1.46	0.0715	1229	0.954	0.928	24322	0.975
LH07901	-11.02	30	-1.45	0.0729	1248	0.954	0.927	24303	0.975
LH10595	-11.02	30	-1.45	0.0729	1249	0.954	0.927	24302	0.975
LH09524	-11.02	30	-1.45	0.0729	1251	0.954	0.927	24300	0.975
RNASET2	-7.79	15	-1.45	0.0729	1252	0.954	0.927	24299	0.975
MASP2	-7.79	15	-1.45	0.0731	1253	0.954	0.927	24298	0.975
SNTA1	-7.78	15	-1.45	0.0732	1254	0.954	0.927	24297	0.975
LH05295	-11	30	-1.45	0.0734	1255	0.954	0.927	24296	0.974
NR1H4	-7.77	15	-1.45	0.0734	1256	0.954	0.927	24295	0.974
CD68	-7.77	15	-1.45	0.0735	1257	0.954	0.926	24294	0.974
LH07939	-10.98	30	-1.45	0.0736	1258	0.954	0.926	24293	0.974
FAM134B	-7.77	15	-1.45	0.0736	1259	0.954	0.926	24292	0.974
IL22	-6.33	10	-1.45	0.0739	1260	0.954	0.926	24291	0.974
OSBP	-7.76	15	-1.45	0.0739	1261	0.954	0.926	24290	0.974
ZBTB32	-7.75	15	-1.45	0.074	1262	0.954	0.926	24289	0.974
LH10043	-10.96	30	-1.45	0.0741	1263	0.954	0.926	24288	0.974
LH09279	-10.96	30	-1.45	0.0741	1264	0.954	0.926	24287	0.974
LH06414	-10.96	30	-1.45	0.0742	1265	0.954	0.926	24286	0.974
LH09315	-10.95	30	-1.45	0.0742	1266	0.954	0.926	24285	0.974
LH10097	-10.95	30	-1.45	0.0742	1267	0.954	0.926	24284	0.974
BMX	-7.79	15	-1.45	0.0729	1250	0.954	0.927	24301	0.975
SESN2	-7.74	15	-1.44	0.0743	1269	0.954	0.926	24282	0.974
LH04096	-10.95	30	-1.44	0.0743	1270	0.954	0.926	24281	0.974
AIRE	-7.74	15	-1.44	0.0744	1271	0.954	0.926	24280	0.974
C5orf17	-7.74	15	-1.44	0.0744	1272	0.954	0.926	24279	0.974
LH15205	-10.95	30	-1.44	0.0744	1273	0.954	0.926	24278	0.974
LH03137	-10.94	30	-1.44	0.0744	1274	0.954	0.926	24277	0.974
LH15649	-10.94	30	-1.44	0.0744	1275	0.954	0.926	24276	0.974
LH10989	-10.94	30	-1.44	0.0745	1276	0.954	0.926	24275	0.974
LH13718	-10.94	30	-1.44	0.0745	1277	0.954	0.925	24274	0.974
ORC1	-7.73	15	-1.44	0.0746	1278	0.954	0.925	24273	0.974
LH13519	-10.93	30	-1.44	0.0747	1280	0.954	0.925	24271	0.974
LH07081	-10.93	30	-1.44	0.0747	1281	0.954	0.925	24270	0.974
LH05645	-10.93	30	-1.44	0.0747	1282	0.954	0.925	24269	0.974
GXYLT2	-7.73	15	-1.44	0.0747	1283	0.954	0.925	24268	0.974
QPRT	-10.55	28	-1.44	0.0748	1284	0.954	0.925	24267	0.974
KRTAP1-4	-7.72	15	-1.44	0.0749	1285	0.954	0.925	24266	0.974
ZNF407	-7.72	15	-1.44	0.075	1286	0.954	0.925	24265	0.974
MS4A10	-7.72	15	-1.44	0.075	1287	0.954	0.925	24264	0.974
FGFR1OP	-7.72	15	-1.44	0.0751	1288	0.954	0.925	24263	0.974
PLCD3	-7.71	15	-1.44	0.0752	1289	0.954	0.925	24262	0.974
PLXNB1	-7.71	15	-1.44	0.0753	1290	0.954	0.925	24261	0.974
LH11370	-10.9	30	-1.44	0.0753	1291	0.954	0.925	24260	0.974
LH04127	-10.89	30	-1.44	0.0755	1292	0.954	0.924	24259	0.974
CYorf17	-7.7	15	-1.44	0.0755	1293	0.954	0.924	24258	0.974
LH03441	-10.89	30	-1.44	0.0756	1294	0.954	0.924	24257	0.974
LH14561	-10.89	30	-1.44	0.0756	1295	0.954	0.924	24256	0.974
LH14778	-10.88	30	-1.44	0.0756	1296	0.954	0.924	24255	0.974
DDTL	-9.11	21	-1.44	0.0756	1297	0.954	0.924	24254	0.974
MED12	-7.73	15	-1.44	0.0746	1279	0.954	0.925	24272	0.974
PPIL1	-7.74	15	-1.44	0.0743	1268	0.954	0.926	24283	0.974
PJA1	-7.69	15	-1.43	0.0758	1298	0.954	0.924	24253	0.974
LH03483	-10.87	30	-1.43	0.0759	1299	0.954	0.924	24252	0.974
ZNF835	-7.68	15	-1.43	0.0759	1300	0.954	0.924	24251	0.974
LH06994	-10.87	30	-1.43	0.076	1301	0.954	0.924	24250	0.974
DACH2	-7.68	15	-1.43	0.0761	1302	0.954	0.924	24249	0.973
SEC16B	-7.68	15	-1.43	0.0762	1303	0.954	0.924	24248	0.973
AMY2B	-7.67	15	-1.43	0.0762	1304	0.954	0.924	24247	0.973
LH02547	-10.85	30	-1.43	0.0762	1305	0.954	0.924	24246	0.973
LH09761	-10.85	30	-1.43	0.0763	1306	0.954	0.924	24245	0.973
TOR3A	-7.67	15	-1.43	0.0764	1307	0.954	0.924	24244	0.973
KRTAP2-4	-7.67	15	-1.43	0.0764	1308	0.954	0.924	24243	0.973
LH16368	-10.84	30	-1.43	0.0765	1309	0.954	0.924	24242	0.973
TMEM132A	-7.67	15	-1.43	0.0765	1310	0.954	0.924	24241	0.973
HEXDC	-8.4	18	-1.43	0.0765	1311	0.954	0.924	24240	0.973
LH08876	-10.84	30	-1.43	0.0765	1313	0.954	0.923	24238	0.973
DUS4L	-6.85	12	-1.43	0.0766	1314	0.954	0.923	24237	0.973
LH15351	-10.84	30	-1.43	0.0766	1315	0.954	0.923	24236	0.973
PPARG	-10.84	30	-1.43	0.0766	1316	0.954	0.923	24235	0.973
LH05518	-10.83	30	-1.43	0.0766	1317	0.954	0.923	24234	0.973
OR7C1	-7.66	15	-1.43	0.0767	1318	0.954	0.923	24233	0.973
SRRT	-7.13	13	-1.43	0.0767	1319	0.954	0.923	24232	0.973
HDAC4	-7.66	15	-1.43	0.0767	1320	0.954	0.923	24231	0.973
CCDC150	-7.66	15	-1.43	0.0768	1321	0.954	0.923	24230	0.973
DNAJB4	-7.65	15	-1.43	0.0768	1323	0.954	0.923	24228	0.973
SYT5	-7.65	15	-1.43	0.0769	1324	0.954	0.923	24227	0.973
MRGPRX4	-7.65	15	-1.43	0.0769	1325	0.954	0.923	24226	0.973
LH01007	-10.82	30	-1.43	0.077	1326	0.954	0.923	24225	0.973
AMMECR1L	-7.65	15	-1.43	0.077	1327	0.954	0.923	24224	0.973
NUDT11	-7.65	15	-1.43	0.077	1328	0.954	0.923	24223	0.973
HSD17B12	-7.13	13	-1.43	0.0768	1322	0.954	0.923	24229	0.973
FITM2	-7.67	15	-1.43	0.0765	1312	0.954	0.924	24239	0.973
NANOG	-7.64	15	-1.42	0.0771	1329	0.954	0.923	24222	0.973
LH15440	-10.8	30	-1.42	0.0773	1330	0.954	0.923	24221	0.973
MT1X	-7.63	15	-1.42	0.0774	1331	0.954	0.923	24220	0.973
COMP	-6.82	12	-1.42	0.0776	1332	0.954	0.922	24219	0.973
APLP1	-7.62	15	-1.42	0.0777	1333	0.954	0.922	24218	0.973
RASAL2	-7.62	15	-1.42	0.0777	1334	0.954	0.922	24217	0.973
PRPF18	-7.36	14	-1.42	0.0777	1335	0.954	0.922	24216	0.973
LH12126	-10.78	30	-1.42	0.0778	1336	0.954	0.922	24215	0.973
TAS2R10	-7.62	15	-1.42	0.0779	1337	0.954	0.922	24214	0.973
FAM83H	-7.36	14	-1.42	0.0779	1338	0.954	0.922	24213	0.973
LH10137	-10.77	30	-1.42	0.078	1339	0.954	0.922	24212	0.973
USP30	-7.61	15	-1.42	0.078	1340	0.954	0.922	24211	0.973
MTX1	-7.86	16	-1.42	0.078	1341	0.954	0.922	24210	0.973
MKKS	-7.61	15	-1.42	0.0781	1343	0.954	0.922	24208	0.973
LH03518	-10.76	30	-1.42	0.0781	1344	0.954	0.922	24207	0.973
GSX1	-7.61	15	-1.42	0.0781	1345	0.954	0.922	24206	0.973
ZNF503	-7.61	15	-1.42	0.0782	1346	0.954	0.922	24205	0.973
NME2	-7.61	15	-1.42	0.0782	1347	0.954	0.922	24204	0.973
CD37	-7.61	15	-1.42	0.0782	1348	0.954	0.922	24203	0.973
IGDCC4	-7.61	15	-1.42	0.0782	1349	0.954	0.922	24202	0.973
LH04742	-10.76	30	-1.42	0.0782	1350	0.954	0.922	24201	0.973
FAM149A	-5.89	9	-1.42	0.0782	1351	0.954	0.922	24200	0.973
NME1-NME2	-7.6	15	-1.42	0.0783	1352	0.954	0.922	24199	0.973
KRTAP4-5	-7.6	15	-1.42	0.0783	1353	0.954	0.922	24198	0.973
LH08881	-14.82	57	-1.42	0.0783	1354	0.954	0.922	24197	0.973
LH09737	-10.75	30	-1.42	0.0784	1355	0.954	0.922	24196	0.973
LH00874	-10.75	30	-1.42	0.0784	1356	0.954	0.922	24195	0.973
RDH11	-7.6	15	-1.42	0.0784	1357	0.954	0.922	24194	0.973
MYD88	-10.74	30	-1.42	0.0785	1358	0.954	0.921	24193	0.973
CCL23	-7.6	15	-1.42	0.0785	1359	0.954	0.921	24192	0.973
UBE2L3	-7.61	15	-1.42	0.0781	1342	0.954	0.922	24209	0.973
ZC3HAV1L	-6.79	12	-1.41	0.0785	1360	0.954	0.921	24191	0.973
RELA	-7.59	15	-1.41	0.0786	1361	0.954	0.921	24190	0.973
NUBPL	-7.59	15	-1.41	0.0787	1362	0.954	0.921	24189	0.973
PLCXD3	-7.59	15	-1.41	0.0788	1363	0.954	0.921	24188	0.973
SPHK2	-7.59	15	-1.41	0.0788	1364	0.954	0.921	24187	0.973
RNF128	-7.58	15	-1.41	0.079	1367	0.954	0.921	24184	0.973
CMA1	-7.58	15	-1.41	0.079	1368	0.954	0.921	24183	0.973
LH09830	-10.72	30	-1.41	0.079	1369	0.954	0.921	24182	0.973
ALLC	-7.58	15	-1.41	0.0791	1370	0.954	0.921	24181	0.973
NEURL4	-7.57	15	-1.41	0.0792	1371	0.954	0.921	24180	0.973
LH08127	-10.7	30	-1.41	0.0793	1372	0.954	0.921	24179	0.973
GNAS	-7.57	15	-1.41	0.0793	1373	0.954	0.921	24178	0.973
LH14548	-10.7	30	-1.41	0.0793	1374	0.954	0.921	24177	0.973
NDUFB11	-7.57	15	-1.41	0.0794	1375	0.954	0.921	24176	0.973
LH09339	-10.7	30	-1.41	0.0794	1376	0.954	0.921	24175	0.973
LH08032	-10.7	30	-1.41	0.0794	1377	0.954	0.921	24174	0.973
EIF1	-7.56	15	-1.41	0.0794	1378	0.954	0.921	24173	0.973
CYC1	-7.56	15	-1.41	0.0794	1379	0.954	0.921	24172	0.973
LH03571	-10.69	30	-1.41	0.0796	1380	0.954	0.92	24171	0.973
HRH2	-7.56	15	-1.41	0.0796	1381	0.954	0.92	24170	0.973
LH13248	-10.68	30	-1.41	0.0798	1382	0.954	0.92	24169	0.973
CBR4	-7.55	15	-1.41	0.0798	1383	0.954	0.92	24168	0.973
LH09586	-10.67	30	-1.41	0.08	1384	0.954	0.92	24167	0.973
XRCC3	-7.58	15	-1.41	0.0789	1365	0.954	0.921	24186	0.973
TSC2	-7.58	15	-1.41	0.0789	1366	0.954	0.921	24185	0.973
SUDS3	-7.54	15	-1.4	0.08	1385	0.954	0.92	24166	0.973
RPE65	-7.54	15	-1.4	0.08	1386	0.954	0.92	24165	0.973
TMEM202	-7.02	13	-1.4	0.08	1387	0.954	0.92	24164	0.973
CKMT1A	-11.19	33	-1.4	0.0801	1388	0.954	0.92	24163	0.973
KIAA0408	-7.54	15	-1.4	0.0801	1389	0.954	0.92	24162	0.973
ZNF320	-7.54	15	-1.4	0.0801	1390	0.954	0.92	24161	0.973
LOC100129520	-7.02	13	-1.4	0.0802	1391	0.954	0.92	24160	0.973
LH15266	-10.66	30	-1.4	0.0802	1392	0.954	0.92	24159	0.973
NID2	-7.54	15	-1.4	0.0803	1393	0.954	0.92	24158	0.973
LH04540	-10.66	30	-1.4	0.0803	1394	0.954	0.92	24157	0.973
ARHGAP21	-7.54	15	-1.4	0.0803	1395	0.954	0.92	24156	0.973
LCP1	-7.53	15	-1.4	0.0804	1396	0.954	0.92	24155	0.973
SCARB1	-7.53	15	-1.4	0.0804	1397	0.954	0.92	24154	0.973
ZSWIM7	-7.53	15	-1.4	0.0805	1398	0.954	0.92	24153	0.973
OR5M8	-7.53	15	-1.4	0.0805	1399	0.954	0.919	24152	0.973
LH00617	-10.64	30	-1.4	0.0807	1400	0.954	0.919	24151	0.973
PPP2R5A	-7.52	15	-1.4	0.0808	1401	0.954	0.919	24150	0.973
KLHL8	-7.51	15	-1.4	0.0809	1403	0.954	0.919	24148	0.972
DIO2	-7.51	15	-1.4	0.081	1404	0.954	0.919	24147	0.972
HAVCR2	-7.51	15	-1.4	0.081	1405	0.954	0.919	24146	0.972
LH08441	-10.62	30	-1.4	0.081	1406	0.954	0.919	24145	0.972
KIAA1430	-7.51	15	-1.4	0.0811	1407	0.954	0.919	24144	0.972
RNF139	-7.5	15	-1.4	0.0812	1408	0.954	0.919	24143	0.972
LH13540	-10.61	30	-1.4	0.0812	1409	0.954	0.919	24142	0.972
TBCCD1	-10.61	30	-1.4	0.0813	1410	0.954	0.919	24141	0.972
NPRL2	-8.21	18	-1.4	0.0814	1411	0.954	0.919	24140	0.972
CDK13	-7.5	15	-1.4	0.0814	1412	0.954	0.919	24139	0.972
LH05394	-10.6	30	-1.4	0.0814	1413	0.954	0.919	24138	0.972
C1orf86	-6.72	12	-1.4	0.0808	1402	0.954	0.919	24149	0.973
LH07033	-10.6	30	-1.39	0.0815	1414	0.954	0.918	24137	0.972
CRY1	-7.49	15	-1.39	0.0815	1415	0.954	0.918	24136	0.972
ABCC4	-7.49	15	-1.39	0.0816	1416	0.954	0.918	24135	0.972
LH14815	-10.59	30	-1.39	0.0816	1417	0.954	0.918	24134	0.972
BROX	-7.49	15	-1.39	0.0816	1418	0.954	0.918	24133	0.972
C1orf194	-10.23	28	-1.39	0.0817	1419	0.954	0.918	24132	0.972
GLYATL2	-7.48	15	-1.39	0.0818	1420	0.954	0.918	24131	0.972
LTA4H	-7.48	15	-1.39	0.0818	1421	0.954	0.918	24130	0.972
AVIL	-7.48	15	-1.39	0.0818	1422	0.954	0.918	24129	0.972
LH07125	-10.58	30	-1.39	0.0819	1423	0.954	0.918	24128	0.972
RGMB	-10.58	30	-1.39	0.0819	1424	0.954	0.918	24127	0.972
LEPREL4	-7.48	15	-1.39	0.082	1425	0.954	0.918	24126	0.972
LH07219	-10.57	30	-1.39	0.0821	1426	0.954	0.918	24125	0.972
LH10742	-10.57	30	-1.39	0.0821	1427	0.954	0.918	24124	0.972
CYS1	-7.47	15	-1.39	0.0822	1429	0.954	0.918	24122	0.972
STAP1	-7.47	15	-1.39	0.0822	1431	0.954	0.918	24120	0.972
PGR	-7.47	15	-1.39	0.0822	1432	0.954	0.918	24119	0.972
DCAF15	-7.47	15	-1.39	0.0822	1433	0.954	0.918	24118	0.972
KCNS3	-7.47	15	-1.39	0.0822	1434	0.954	0.918	24117	0.972
LH10492	-10.56	30	-1.39	0.0823	1435	0.954	0.918	24116	0.972
LH11266	-10.56	30	-1.39	0.0824	1436	0.954	0.918	24115	0.972
KLHL36	-10.56	30	-1.39	0.0824	1437	0.954	0.918	24114	0.972
CACNA1E	-6.95	13	-1.39	0.0825	1438	0.954	0.917	24113	0.972
C7orf69	-7.46	15	-1.39	0.0826	1439	0.954	0.917	24112	0.972
BCKDHA	-10.55	30	-1.39	0.0826	1440	0.954	0.917	24111	0.972
OTOG	-7.46	15	-1.39	0.0826	1441	0.954	0.917	24110	0.972
FAM219B	-7.46	15	-1.39	0.0826	1442	0.954	0.917	24109	0.972
IGLL1	-7.45	15	-1.39	0.0828	1443	0.954	0.917	24108	0.972
TSSK4	-7.45	15	-1.39	0.0828	1444	0.954	0.917	24107	0.972
PIEZO1	-7.45	15	-1.39	0.0829	1445	0.954	0.917	24106	0.972
AREG	-7.45	15	-1.39	0.083	1446	0.954	0.917	24105	0.972
LH13824	-10.53	30	-1.39	0.083	1447	0.954	0.917	24104	0.972
CLDN9	-7.47	15	-1.39	0.0821	1428	0.954	0.918	24123	0.972
PTEN	-7.47	15	-1.39	0.0822	1430	0.954	0.918	24121	0.972
C17orf53	-6.62	12	-1.38	0.0843	1470	0.954	0.916	24081	0.972
LH08983	-10.52	30	-1.38	0.0832	1449	0.954	0.917	24102	0.972
ST8SIA1	-7.44	15	-1.38	0.0832	1450	0.954	0.917	24101	0.972
ADH6	-7.44	15	-1.38	0.0832	1451	0.954	0.917	24100	0.972
FZD4	-7.44	15	-1.38	0.0833	1452	0.954	0.917	24099	0.972
H3F3A	-7.44	15	-1.38	0.0833	1453	0.954	0.917	24098	0.972
TNFSF4	-10.51	30	-1.38	0.0833	1454	0.954	0.917	24097	0.972
LH06442	-10.51	30	-1.38	0.0834	1455	0.954	0.917	24096	0.972
PLB1	-7.43	15	-1.38	0.0834	1456	0.954	0.917	24095	0.972
SSX7	-7.43	15	-1.38	0.0835	1457	0.954	0.916	24094	0.972
LH14100	-10.5	30	-1.38	0.0836	1458	0.954	0.916	24093	0.972
RAG2	-7.42	15	-1.38	0.0837	1459	0.954	0.916	24092	0.972
LH01325	-10.5	30	-1.38	0.0837	1460	0.954	0.916	24091	0.972
ST6GALNAC6	-6.64	12	-1.38	0.0837	1461	0.954	0.916	24090	0.972
STRADA	-7.42	15	-1.38	0.0839	1462	0.954	0.916	24089	0.972
LH10601	-10.49	30	-1.38	0.0839	1463	0.954	0.916	24088	0.972
LH06834	-10.49	30	-1.38	0.0839	1464	0.954	0.916	24087	0.972
RFPL1	-7.41	15	-1.38	0.0839	1465	0.954	0.916	24086	0.972
ENTPD8	-6.89	13	-1.38	0.0842	1467	0.954	0.916	24084	0.972
LH06552	-10.47	30	-1.38	0.0842	1468	0.954	0.916	24083	0.972
CACNB2	-10.47	30	-1.38	0.0842	1469	0.954	0.916	24082	0.972
NRXN2	-9.93	27	-1.38	0.0844	1471	0.954	0.916	24080	0.972
LH13136	-10.46	30	-1.38	0.0845	1472	0.954	0.916	24079	0.971
SOX12	-7.39	15	-1.38	0.0845	1474	0.954	0.915	24077	0.971
SPPL3	-7.39	15	-1.38	0.0845	1475	0.954	0.915	24076	0.971
MARK2	-10.46	30	-1.38	0.0845	1473	0.954	0.916	24078	0.971
MND1	-7.41	15	-1.38	0.0839	1466	0.954	0.916	24085	0.972
CDCA2	-7.44	15	-1.38	0.0832	1448	0.954	0.917	24103	0.972
RIC8A	-10.42	30	-1.37	0.0854	1487	0.954	0.915	24064	0.971
LH05598	-13.22	48	-1.37	0.0847	1476	0.954	0.915	24075	0.971
SLC7A9	-7.39	15	-1.37	0.0847	1477	0.954	0.915	24074	0.971
RASL11B	-7.39	15	-1.37	0.0848	1478	0.954	0.915	24073	0.971
PPA2	-7.38	15	-1.37	0.0849	1479	0.954	0.915	24072	0.971
LH09951	-10.44	30	-1.37	0.0849	1480	0.954	0.915	24071	0.971
PFN3	-7.38	15	-1.37	0.0849	1481	0.954	0.915	24070	0.971
SPINT3	-7.38	15	-1.37	0.0851	1482	0.954	0.915	24069	0.971
LH01679	-10.25	29	-1.37	0.0851	1483	0.954	0.915	24068	0.971
CCR3	-7.37	15	-1.37	0.0852	1484	0.954	0.915	24067	0.971
C1orf101	-6.59	12	-1.37	0.0852	1485	0.954	0.915	24066	0.971
LH16436	-10.42	30	-1.37	0.0853	1486	0.954	0.915	24065	0.971
LH13625	-10.42	30	-1.37	0.0854	1488	0.954	0.915	24063	0.971
KCNJ11	-7.37	15	-1.37	0.0854	1489	0.954	0.915	24062	0.971
LH02305	-10.42	30	-1.37	0.0854	1490	0.954	0.915	24061	0.971
LH05289	-10.41	30	-1.37	0.0856	1491	0.954	0.914	24060	0.971
EPHB1	-7.36	15	-1.37	0.0856	1492	0.954	0.914	24059	0.971
EBF1	-7.36	15	-1.37	0.0857	1493	0.954	0.914	24058	0.971
LH01887	-10.4	30	-1.37	0.0857	1494	0.954	0.914	24057	0.971
LH06420	-10.4	30	-1.37	0.0858	1495	0.954	0.914	24056	0.971
RIMS4	-7.35	15	-1.37	0.0859	1496	0.954	0.914	24055	0.971
LH04324	-10.39	30	-1.37	0.086	1498	0.954	0.914	24053	0.971
EMC3	-10.89	33	-1.37	0.0861	1499	0.954	0.914	24052	0.971
LH13352	-10.39	30	-1.37	0.0861	1500	0.954	0.914	24051	0.971
FAM129C	-7.34	15	-1.37	0.0861	1501	0.954	0.914	24050	0.971
OLA1	-7.35	15	-1.37	0.086	1497	0.954	0.914	24054	0.971
TCF19	-10.38	30	-1.36	0.0861	1502	0.954	0.914	24049	0.971
LH06623	-10.38	30	-1.36	0.0862	1503	0.954	0.914	24048	0.971
LH10066	-10.38	30	-1.36	0.0862	1504	0.954	0.914	24047	0.971
HIST1H1D	-7.34	15	-1.36	0.0862	1505	0.954	0.914	24046	0.971
CCDC125	-7.34	15	-1.36	0.0864	1507	0.954	0.914	24044	0.971
BIRC6	-7.33	15	-1.36	0.0864	1508	0.954	0.914	24043	0.971
IKZF2	-10.37	30	-1.36	0.0865	1509	0.954	0.914	24042	0.971
RYBP	-7.33	15	-1.36	0.0866	1510	0.954	0.913	24041	0.971
EIF4EBP1	-7.33	15	-1.36	0.0866	1512	0.954	0.913	24039	0.971
TECR	-7.33	15	-1.36	0.0866	1513	0.954	0.913	24038	0.971
LH09406	-10.36	30	-1.36	0.0867	1514	0.954	0.913	24037	0.971
TAS2R50	-7.33	15	-1.36	0.0867	1515	0.954	0.913	24036	0.971
LH13346	-10.36	30	-1.36	0.0867	1516	0.954	0.913	24035	0.971
EVC	-6.55	12	-1.36	0.0867	1517	0.954	0.913	24034	0.971
BTBD17	-7.32	15	-1.36	0.0868	1518	0.954	0.913	24033	0.971
ASCC3	-6.81	13	-1.36	0.087	1519	0.954	0.913	24032	0.971
BRF1	-7.32	15	-1.36	0.087	1520	0.954	0.913	24031	0.971
MAP1B	-7.32	15	-1.36	0.087	1521	0.954	0.913	24030	0.971
FAR1	-7.31	15	-1.36	0.087	1522	0.954	0.913	24029	0.971
NMNAT3	-7.31	15	-1.36	0.0871	1523	0.954	0.913	24028	0.971
C2	-10.34	30	-1.36	0.0871	1524	0.954	0.913	24027	0.971
KIAA0947	-6.54	12	-1.36	0.0871	1525	0.954	0.913	24026	0.971
MYB	-7.31	15	-1.36	0.0872	1526	0.954	0.913	24025	0.971
LH12380	-10.34	30	-1.36	0.0872	1527	0.954	0.913	24024	0.971
SPAG17	-6.26	11	-1.36	0.0872	1528	0.954	0.913	24023	0.971
CNTRL	-7.31	15	-1.36	0.0873	1529	0.954	0.913	24022	0.971
LH04390	-10.16	29	-1.36	0.0873	1530	0.954	0.913	24021	0.971
CACNA1C	-7.31	15	-1.36	0.0873	1531	0.954	0.913	24020	0.971
SLC25A14	-7.31	15	-1.36	0.0873	1532	0.954	0.913	24019	0.971
NAT14	-7.3	15	-1.36	0.0873	1533	0.954	0.913	24018	0.971
SEMA3B	-10.33	30	-1.36	0.0874	1534	0.954	0.913	24017	0.971
MLX	-7.3	15	-1.36	0.0875	1535	0.954	0.912	24016	0.971
CXCR6	-7.3	15	-1.36	0.0876	1536	0.954	0.912	24015	0.971
NDUFB9	-7.29	15	-1.36	0.0877	1537	0.954	0.912	24014	0.971
ATXN7L3	-7.33	15	-1.36	0.0866	1511	0.954	0.913	24040	0.971
ARHGAP29	-7.34	15	-1.36	0.0863	1506	0.954	0.914	24045	0.971
LH02370	-10.31	30	-1.35	0.0877	1538	0.954	0.912	24013	0.971
LH11082	-10.31	30	-1.35	0.0879	1539	0.954	0.912	24012	0.971
LBH	-7.29	15	-1.35	0.0879	1540	0.954	0.912	24011	0.971
CDK16	-7.29	15	-1.35	0.0879	1541	0.954	0.912	24010	0.971
CLIP4	-7.29	15	-1.35	0.088	1542	0.954	0.912	24009	0.971
CCDC88B	-7.28	15	-1.35	0.088	1543	0.954	0.912	24008	0.971
LH14478	-10.3	30	-1.35	0.088	1544	0.954	0.912	24007	0.971
SUCO	-7.28	15	-1.35	0.088	1545	0.954	0.912	24006	0.971
ACACA	-7.28	15	-1.35	0.0881	1546	0.954	0.912	24005	0.971
LH05185	-10.3	30	-1.35	0.0881	1547	0.954	0.912	24004	0.971
LH03946	-10.3	30	-1.35	0.0881	1548	0.954	0.912	24003	0.971
GRP	-7.28	15	-1.35	0.0882	1549	0.954	0.912	24002	0.971
ZNF345	-7.28	15	-1.35	0.0883	1550	0.954	0.912	24001	0.971
FAM131B	-7.27	15	-1.35	0.0883	1551	0.954	0.912	24000	0.971
OR6C1	-7.27	15	-1.35	0.0884	1552	0.954	0.912	23999	0.971
LH00346	-10.28	30	-1.35	0.0884	1553	0.954	0.912	23998	0.971
PSG11	-7.27	15	-1.35	0.0884	1554	0.954	0.912	23997	0.971
APCS	-7.27	15	-1.35	0.0885	1555	0.954	0.911	23996	0.971
TMEM249	-7.02	14	-1.35	0.0885	1556	0.954	0.911	23995	0.971
LH14429	-10.28	30	-1.35	0.0886	1557	0.954	0.911	23994	0.971
GPR125	-7.02	14	-1.35	0.0886	1558	0.954	0.911	23993	0.971
DEFB135	-7.26	15	-1.35	0.0887	1559	0.954	0.911	23992	0.971
NUP37	-7.26	15	-1.35	0.0887	1560	0.954	0.911	23991	0.971
PPP1R9B	-7.26	15	-1.35	0.0888	1561	0.954	0.911	23990	0.97
RFPL3	-10.26	30	-1.35	0.0888	1562	0.954	0.911	23989	0.97
ARID5B	-7.25	15	-1.35	0.089	1563	0.954	0.911	23988	0.97
LH06415	-10.26	30	-1.35	0.089	1564	0.954	0.911	23987	0.97
SLC28A2	-7.25	15	-1.35	0.0891	1565	0.954	0.911	23986	0.97
LH03407	-10.25	30	-1.35	0.0892	1566	0.954	0.911	23985	0.97
LDB3	-6.74	13	-1.35	0.0893	1567	0.954	0.911	23984	0.97
LH05292	-10.24	30	-1.34	0.0893	1568	0.954	0.911	23983	0.97
LH06827	-10.24	30	-1.34	0.0893	1569	0.954	0.911	23982	0.97
LIG3	-7.24	15	-1.34	0.0895	1571	0.954	0.911	23980	0.97
DDX50	-7.24	15	-1.34	0.0895	1572	0.954	0.91	23979	0.97
KRT14	-7.23	15	-1.34	0.0896	1573	0.954	0.91	23978	0.97
LH06093	-10.23	30	-1.34	0.0897	1574	0.954	0.91	23977	0.97
LH04158	-10.22	30	-1.34	0.0897	1575	0.954	0.91	23976	0.97
SCNN1G	-7.23	15	-1.34	0.0898	1576	0.954	0.91	23975	0.97
VIL1	-7.23	15	-1.34	0.0899	1577	0.954	0.91	23974	0.97
BCAT2	-7.22	15	-1.34	0.0899	1578	0.954	0.91	23973	0.97
PPM1K	-7.22	15	-1.34	0.0899	1579	0.954	0.91	23972	0.97
GPIHBP1	-7.22	15	-1.34	0.0899	1580	0.954	0.91	23971	0.97
LH03866	-10.21	30	-1.34	0.09	1581	0.954	0.91	23970	0.97
ZNF444	-7.22	15	-1.34	0.09	1582	0.954	0.91	23969	0.97
PATE2	-7.22	15	-1.34	0.0901	1583	0.954	0.91	23968	0.97
A2M	-7.22	15	-1.34	0.0902	1584	0.954	0.91	23967	0.97
PCDHB1	-7.21	15	-1.34	0.0902	1585	0.954	0.91	23966	0.97
LH01089	-10.2	30	-1.34	0.0903	1586	0.954	0.91	23965	0.97
SNX25	-7.21	15	-1.34	0.0904	1587	0.954	0.91	23964	0.97
LH00626	-10.2	30	-1.34	0.0904	1588	0.954	0.91	23963	0.97
LH05240	-10.19	30	-1.34	0.0905	1589	0.954	0.91	23962	0.97
POLR1E	-6.96	14	-1.34	0.0905	1590	0.954	0.91	23961	0.97
CLEC11A	-7.21	15	-1.34	0.0905	1591	0.954	0.91	23960	0.97
OLFM1	-10.19	30	-1.34	0.0905	1592	0.954	0.909	23959	0.97
LH16890	-10.19	30	-1.34	0.0906	1593	0.954	0.909	23958	0.97
SIK2	-7.2	15	-1.34	0.0906	1594	0.954	0.909	23957	0.97
LH08329	-10.18	30	-1.34	0.0907	1595	0.954	0.909	23956	0.97
A4GNT	-7.2	15	-1.34	0.0907	1597	0.954	0.909	23954	0.97
FAM178A	-6.7	13	-1.34	0.0908	1598	0.954	0.909	23953	0.97
LH08517	-10.18	30	-1.34	0.0908	1599	0.954	0.909	23952	0.97
NOV	-7.2	15	-1.34	0.0908	1600	0.954	0.909	23951	0.97
TBC1D20	-7.2	15	-1.34	0.0907	1596	0.954	0.909	23955	0.97
PPP2R2A	-7.24	15	-1.34	0.0894	1570	0.954	0.911	23981	0.97
GLB1L	-10.17	30	-1.33	0.091	1601	0.954	0.909	23950	0.97
LH09839	-10.17	30	-1.33	0.091	1602	0.954	0.909	23949	0.97
ELOVL5	-7.19	15	-1.33	0.0911	1603	0.954	0.909	23948	0.97
UGGT1	-7.18	15	-1.33	0.0912	1604	0.954	0.909	23947	0.97
GSE1	-7.18	15	-1.33	0.0912	1605	0.954	0.909	23946	0.97
KIAA2026	-7.18	15	-1.33	0.0913	1606	0.954	0.909	23945	0.97
ZRANB2	-7.18	15	-1.33	0.0913	1607	0.954	0.909	23944	0.97
TMEM230	-7.18	15	-1.33	0.0913	1608	0.954	0.909	23943	0.97
LH12815	-10.15	30	-1.33	0.0913	1609	0.954	0.909	23942	0.97
LH05582	-10.15	30	-1.33	0.0915	1610	0.954	0.909	23941	0.97
FCGR2A	-7.17	15	-1.33	0.0915	1611	0.954	0.908	23940	0.97
C6orf58	-7.16	15	-1.33	0.0919	1612	0.954	0.908	23939	0.969
NMNAT1	-7.16	15	-1.33	0.092	1613	0.954	0.908	23938	0.969
ANKRD13D	-7.16	15	-1.33	0.092	1614	0.954	0.908	23937	0.969
C21orf58	-10.13	30	-1.33	0.092	1615	0.954	0.908	23936	0.969
C16orf90	-6.4	12	-1.33	0.092	1616	0.954	0.908	23935	0.969
CARS	-6.92	14	-1.33	0.0921	1617	0.954	0.908	23934	0.969
SHOX2	-7.16	15	-1.33	0.0921	1618	0.954	0.908	23933	0.969
MGAT1	-10.12	30	-1.33	0.0921	1619	0.954	0.908	23932	0.969
AIDA	-7.84	18	-1.33	0.0921	1620	0.954	0.908	23931	0.969
LH11921	-12.39	45	-1.33	0.0922	1621	0.954	0.908	23930	0.969
LH03942	-10.11	30	-1.33	0.0923	1622	0.954	0.908	23929	0.969
MEP1A	-7.15	15	-1.33	0.0923	1623	0.954	0.908	23928	0.969
SOCS2	-7.15	15	-1.33	0.0924	1624	0.954	0.908	23927	0.969
PHOX2B	-7.14	15	-1.33	0.0925	1625	0.954	0.907	23926	0.969
LH12617	-10.1	30	-1.33	0.0925	1626	0.954	0.907	23925	0.969
LH13615	-10.1	30	-1.33	0.0926	1627	0.954	0.907	23924	0.969
CSRP2BP	-7.82	18	-1.33	0.0926	1628	0.954	0.907	23923	0.969
LH10729	-10.1	30	-1.32	0.0926	1629	0.954	0.907	23922	0.969
ALDH1A3	-10.1	30	-1.32	0.0927	1630	0.954	0.907	23921	0.969
TMEM159	-7.14	15	-1.32	0.0928	1632	0.954	0.907	23919	0.969
SLC22A18	-10.09	30	-1.32	0.0928	1633	0.954	0.907	23918	0.969
IZUMO1	-6.38	12	-1.32	0.0928	1634	0.954	0.907	23917	0.969
ZDHHC8	-7.13	15	-1.32	0.093	1635	0.954	0.907	23916	0.969
LOC643669	-7.13	15	-1.32	0.093	1636	0.954	0.907	23915	0.969
RNF14	-7.13	15	-1.32	0.0931	1637	0.954	0.907	23914	0.969
LH15324	-10.07	30	-1.32	0.0932	1638	0.954	0.907	23913	0.969
LH15929	-10.07	30	-1.32	0.0932	1639	0.954	0.907	23912	0.969
PSMB5	-6.63	13	-1.32	0.0933	1640	0.954	0.907	23911	0.969
ZC2HC1A	-7.12	15	-1.32	0.0933	1641	0.954	0.907	23910	0.969
COMTD1	-7.12	15	-1.32	0.0934	1642	0.954	0.907	23909	0.969
GPC3	-7.12	15	-1.32	0.0935	1643	0.954	0.907	23908	0.969
PAPPA	-7.11	15	-1.32	0.0936	1644	0.954	0.906	23907	0.969
DIO3	-7.11	15	-1.32	0.0936	1645	0.954	0.906	23906	0.969
C3orf27	-7.11	15	-1.32	0.0936	1646	0.954	0.906	23905	0.969
ERP44	-7.11	15	-1.32	0.0936	1647	0.954	0.906	23904	0.969
FBXO45	-7.11	15	-1.32	0.0936	1648	0.954	0.906	23903	0.969
MIS18BP1	-7.11	15	-1.32	0.0937	1649	0.954	0.906	23902	0.969
SLC27A6	-7.11	15	-1.32	0.0937	1650	0.954	0.906	23901	0.969
TBC1D28	-8.99	24	-1.32	0.0937	1651	0.954	0.906	23900	0.969
LH06060	-10.05	30	-1.32	0.0937	1652	0.954	0.906	23899	0.969
APOB	-7.11	15	-1.32	0.0938	1653	0.954	0.906	23898	0.969
LH17030	-10.04	30	-1.32	0.0939	1654	0.954	0.906	23897	0.969
LOC283710	-7.1	15	-1.32	0.0941	1655	0.954	0.906	23896	0.969
AGPAT2	-7.1	15	-1.32	0.0941	1656	0.954	0.906	23895	0.969
KIAA1598	-7.1	15	-1.32	0.0941	1657	0.954	0.906	23894	0.969
ABI2	-7.09	15	-1.32	0.0942	1658	0.954	0.906	23893	0.969
RMI1	-6.65	13	-1.32	0.0927	1631	0.954	0.907	23920	0.969
OR6Y1	-6.34	12	-1.31	0.0943	1659	0.954	0.906	23892	0.969
KCTD17	-7.09	15	-1.31	0.0943	1660	0.954	0.906	23891	0.969
ANO1	-7.09	15	-1.31	0.0943	1661	0.954	0.906	23890	0.969
LH08227	-10.02	30	-1.31	0.0944	1662	0.954	0.906	23889	0.969
SMIM9	-7.09	15	-1.31	0.0944	1663	0.954	0.906	23888	0.969
MBD3L2	-7.09	15	-1.31	0.0945	1664	0.954	0.906	23887	0.969
RAC2	-7.09	15	-1.31	0.0945	1665	0.954	0.906	23886	0.969
SARS	-4.09	5	-1.31	0.0945	1666	0.954	0.905	23885	0.969
CASP7	-7.08	15	-1.31	0.0945	1667	0.954	0.905	23884	0.969
LH13741	-10.01	30	-1.31	0.0947	1668	0.954	0.905	23883	0.969
BRF2	-7.08	15	-1.31	0.0947	1669	0.954	0.905	23882	0.969
SPTAN1	-7.08	15	-1.31	0.0947	1670	0.954	0.905	23881	0.969
LH06535	-10.01	30	-1.31	0.0947	1671	0.954	0.905	23880	0.969
DYNLT1	-7.08	15	-1.31	0.0948	1672	0.954	0.905	23879	0.969
POLB	-7.07	15	-1.31	0.0949	1674	0.954	0.905	23877	0.968
NR1H3	-10	30	-1.31	0.0949	1675	0.954	0.905	23876	0.968
POLE	-7.07	15	-1.31	0.095	1676	0.954	0.905	23875	0.968
LH08622	-9.99	30	-1.31	0.0951	1677	0.954	0.905	23874	0.968
SMIM1	-7.07	15	-1.31	0.0951	1678	0.954	0.905	23873	0.968
SDSL	-7.07	15	-1.31	0.0951	1679	0.954	0.905	23872	0.968
PROM2	-7.07	15	-1.31	0.0951	1680	0.954	0.905	23871	0.968
RNF113B	-7.06	15	-1.31	0.0952	1681	0.954	0.905	23870	0.968
CTRC	-9.99	30	-1.31	0.0953	1682	0.954	0.905	23869	0.968
SPTA1	-7.06	15	-1.31	0.0953	1683	0.954	0.905	23868	0.968
OR10J3	-7.06	15	-1.31	0.0953	1684	0.954	0.905	23867	0.968
LH09620	-9.97	30	-1.31	0.0956	1685	0.954	0.904	23866	0.968
KRTAP12-3	-7.05	15	-1.31	0.0956	1686	0.954	0.904	23865	0.968
OXGR1	-7.05	15	-1.31	0.0957	1687	0.954	0.904	23864	0.968
CTXN1	-7.05	15	-1.31	0.0957	1688	0.954	0.904	23863	0.968
LH09261	-9.96	30	-1.31	0.0958	1689	0.954	0.904	23862	0.968
CLCF1	-7.05	15	-1.31	0.0958	1690	0.954	0.904	23861	0.968
MYOZ2	-7.04	15	-1.31	0.0959	1691	0.954	0.904	23860	0.968
HLA-C	-7.04	15	-1.31	0.0959	1692	0.954	0.904	23859	0.968
TRIM49	-7.04	15	-1.31	0.0959	1693	0.954	0.904	23858	0.968
PMVK	-6.33	12	-1.31	0.0948	1673	0.954	0.905	23878	0.969
HUS1	-6.29	12	-1.3	0.0964	1699	0.954	0.904	23852	0.968
BTAF1	-7	15	-1.3	0.0973	1713	0.954	0.903	23838	0.968
LH11788	-9.96	30	-1.3	0.096	1694	0.954	0.904	23857	0.968
LH12464	-9.96	30	-1.3	0.096	1695	0.954	0.904	23856	0.968
LH03189	-9.95	30	-1.3	0.0961	1696	0.954	0.904	23855	0.968
LH13932	-9.95	30	-1.3	0.0962	1697	0.954	0.904	23854	0.968
FDX1	-7.03	15	-1.3	0.0962	1698	0.954	0.904	23853	0.968
CCDC54	-6.28	12	-1.3	0.0965	1700	0.954	0.904	23851	0.968
RAB11FIP1	-7.02	15	-1.3	0.0966	1701	0.954	0.903	23850	0.968
CISD2	-7.02	15	-1.3	0.0966	1702	0.954	0.903	23849	0.968
LH06232	-9.93	30	-1.3	0.0966	1703	0.954	0.903	23848	0.968
LH15534	-9.93	30	-1.3	0.0967	1704	0.954	0.903	23847	0.968
NR2C2	-7.02	15	-1.3	0.0968	1705	0.954	0.903	23846	0.968
MTMR4	-9.92	30	-1.3	0.0968	1706	0.954	0.903	23845	0.968
LH03150	-9.92	30	-1.3	0.0968	1707	0.954	0.903	23844	0.968
SNAPC4	-7.01	15	-1.3	0.0969	1708	0.954	0.903	23843	0.968
FFAR1	-7.01	15	-1.3	0.097	1709	0.954	0.903	23842	0.968
FAM111A	-8.87	24	-1.3	0.097	1710	0.954	0.903	23841	0.968
PIK3R2	-9.91	30	-1.3	0.097	1711	0.954	0.903	23840	0.968
SYNE3	-7.01	15	-1.3	0.0971	1712	0.954	0.903	23839	0.968
TFAP2B	-7	15	-1.3	0.0974	1714	0.954	0.903	23837	0.967
LH16180	-9.9	30	-1.3	0.0974	1715	0.954	0.903	23836	0.967
WBSCR27	-7	15	-1.3	0.0975	1716	0.954	0.903	23835	0.967
P2RY10	-6.99	15	-1.3	0.0976	1717	0.954	0.902	23834	0.967
LH02784	-9.89	30	-1.3	0.0976	1718	0.954	0.902	23833	0.967
CCDC38	-7.66	18	-1.29	0.0977	1719	0.954	0.902	23832	0.967
HAUS4	-4.42	6	-1.29	0.0977	1720	0.954	0.902	23831	0.967
KRT18	-6.99	15	-1.29	0.0977	1721	0.954	0.902	23830	0.967
HMG20A	-6.99	15	-1.29	0.0977	1722	0.954	0.902	23829	0.967
SNX17	-6.99	15	-1.29	0.0978	1723	0.954	0.902	23828	0.967
FRMD5	-6.99	15	-1.29	0.0978	1724	0.954	0.902	23827	0.967
CENPV	-6.99	15	-1.29	0.0978	1725	0.954	0.902	23826	0.967
LOC730183	-6.99	15	-1.29	0.0978	1726	0.954	0.902	23825	0.967
CRYL1	-6.99	15	-1.29	0.0979	1727	0.954	0.902	23824	0.967
GNA14	-6.98	15	-1.29	0.0979	1728	0.954	0.902	23823	0.967
IRS1	-6.98	15	-1.29	0.098	1729	0.954	0.902	23822	0.967
C2orf48	-6.98	15	-1.29	0.098	1730	0.954	0.902	23821	0.967
LH00160	-9.87	30	-1.29	0.0981	1731	0.954	0.902	23820	0.967
GLI1	-6.98	15	-1.29	0.0981	1732	0.954	0.902	23819	0.967
PET117	-8.26	21	-1.29	0.0981	1733	0.954	0.902	23818	0.967
SVOPL	-6.98	15	-1.29	0.0981	1734	0.954	0.902	23817	0.967
WDR5B	-6.24	12	-1.29	0.0982	1735	0.954	0.902	23816	0.967
LH00222	-9.86	30	-1.29	0.0983	1736	0.954	0.902	23815	0.967
HINT3	-6.97	15	-1.29	0.0983	1737	0.954	0.902	23814	0.967
LH10493	-9.86	30	-1.29	0.0984	1738	0.954	0.902	23813	0.967
TRIP4	-6.97	15	-1.29	0.0984	1739	0.954	0.902	23812	0.967
QRICH1	-6.97	15	-1.29	0.0984	1740	0.954	0.902	23811	0.967
FAM83F	-6.97	15	-1.29	0.0985	1741	0.954	0.902	23810	0.967
PHB2	-4.02	5	-1.29	0.0985	1742	0.954	0.902	23809	0.967
GNS	-6.97	15	-1.29	0.0985	1743	0.954	0.902	23808	0.967
LH01243	-9.85	30	-1.29	0.0985	1744	0.954	0.901	23807	0.967
PIGB	-6.97	15	-1.29	0.0985	1745	0.954	0.901	23806	0.967
LH01202	-9.85	30	-1.29	0.0986	1746	0.954	0.901	23805	0.967
PICALM	-6.96	15	-1.29	0.0987	1747	0.954	0.901	23804	0.967
LH10289	-9.84	30	-1.29	0.0989	1749	0.954	0.901	23802	0.967
LH07657	-9.83	30	-1.29	0.0989	1750	0.954	0.901	23801	0.967
LH11209	-9.83	30	-1.29	0.099	1751	0.954	0.901	23800	0.967
KCNMB4	-6.95	15	-1.29	0.099	1752	0.954	0.901	23799	0.967
CCDC158	-6.95	15	-1.29	0.099	1753	0.954	0.901	23798	0.967
STPG2	-6.47	13	-1.29	0.0991	1754	0.954	0.901	23797	0.967
TMBIM1	-6.22	12	-1.29	0.0991	1755	0.954	0.901	23796	0.967
LH16155	-9.82	30	-1.29	0.0993	1756	0.954	0.901	23795	0.967
LH13010	-9.82	30	-1.29	0.0993	1757	0.954	0.901	23794	0.967
LGALS13	-6.94	15	-1.29	0.0993	1758	0.954	0.901	23793	0.967
SP3	-6.96	15	-1.29	0.0988	1748	0.954	0.901	23803	0.967
MCM9	-6.93	15	-1.28	0.0997	1762	0.954	0.9	23789	0.967
DHRS3	-6.94	15	-1.28	0.0994	1759	0.954	0.901	23792	0.967
TOP3B	-6.94	15	-1.28	0.0995	1760	0.954	0.9	23791	0.967
KAT6A	-6.94	15	-1.28	0.0996	1761	0.954	0.9	23790	0.967
NDC1	-6.93	15	-1.28	0.0997	1763	0.954	0.9	23788	0.967
TDRD5	-6.93	15	-1.28	0.0998	1764	0.954	0.9	23787	0.967
SAT1	-6.93	15	-1.28	0.0998	1765	0.954	0.9	23786	0.967
FBXO28	-6.69	14	-1.28	0.0998	1766	0.954	0.9	23785	0.967
KIF27	-6.93	15	-1.28	0.0999	1767	0.954	0.9	23784	0.967
LH13795	-9.63	29	-1.28	0.0999	1768	0.954	0.9	23783	0.967
COL6A3	-6.2	12	-1.28	0.0999	1769	0.954	0.9	23782	0.967
LH01137	-9.79	30	-1.28	0.1	1770	0.954	0.9	23781	0.967
BACE2	-6.92	15	-1.28	0.1	1771	0.954	0.9	23780	0.967
DYNLT3	-6.92	15	-1.28	0.1	1772	0.954	0.9	23779	0.967
CDK19	-6.92	15	-1.28	0.1	1773	0.954	0.9	23778	0.967
LH13422	-9.79	30	-1.28	0.1	1775	0.954	0.9	23776	0.967
RTN4R	-6.92	15	-1.28	0.1	1776	0.954	0.9	23775	0.967
NDUFA8	-6.92	15	-1.28	0.1	1777	0.954	0.9	23774	0.967
LH09364	-9.78	30	-1.28	0.1	1779	0.954	0.9	23772	0.967
MYO10	-6.92	15	-1.28	0.1	1780	0.954	0.9	23771	0.967
ZNF613	-6.91	15	-1.28	0.1	1781	0.954	0.9	23770	0.967
LH16195	-9.77	30	-1.28	0.1	1782	0.954	0.9	23769	0.967
NXNL1	-6.91	15	-1.28	0.101	1783	0.954	0.899	23768	0.967
PRDM13	-6.91	15	-1.28	0.101	1784	0.954	0.899	23767	0.967
AGRN	-6.91	15	-1.28	0.101	1785	0.954	0.899	23766	0.967
PLAGL1	-9.77	30	-1.28	0.101	1786	0.954	0.899	23765	0.967
PDZRN3	-6.9	15	-1.28	0.101	1787	0.954	0.899	23764	0.967
SREBF1	-9.26	27	-1.28	0.101	1788	0.954	0.899	23763	0.967
USP20	-6.9	15	-1.28	0.101	1789	0.954	0.899	23762	0.967
SERPINA1	-9.75	30	-1.28	0.101	1790	0.954	0.899	23761	0.967
LH13689	-9.75	30	-1.28	0.101	1791	0.954	0.899	23760	0.967
A1BG	-9.75	30	-1.28	0.101	1792	0.954	0.899	23759	0.967
SLC25A37	-6.92	15	-1.28	0.1	1778	0.954	0.9	23773	0.967
SNRPA	-6.92	15	-1.28	0.1	1774	0.954	0.9	23777	0.967
PSMG2	-6.89	15	-1.27	0.101	1793	0.954	0.899	23758	0.967
KCNB1	-6.89	15	-1.27	0.101	1794	0.954	0.899	23757	0.967
ZNF205	-6.89	15	-1.27	0.101	1795	0.954	0.899	23756	0.967
ABCB11	-6.89	15	-1.27	0.101	1796	0.954	0.899	23755	0.967
LH04167	-9.74	30	-1.27	0.101	1797	0.954	0.899	23754	0.967
CD72	-9.73	30	-1.27	0.101	1798	0.954	0.899	23753	0.967
GPR78	-6.88	15	-1.27	0.102	1799	0.954	0.898	23752	0.967
CHSY1	-6.88	15	-1.27	0.102	1800	0.954	0.898	23751	0.967
AUH	-6.88	15	-1.27	0.102	1801	0.954	0.898	23750	0.967
KLHDC10	-6.15	12	-1.27	0.102	1802	0.954	0.898	23749	0.967
TMEM209	-6.88	15	-1.27	0.102	1803	0.954	0.898	23748	0.967
BAGE3	-8.14	21	-1.27	0.102	1806	0.954	0.898	23744	0.967
BAGE5	-8.14	21	-1.27	0.102	1805	0.954	0.898	23746	0.967
BAGE4	-8.14	21	-1.27	0.102	1807	0.954	0.898	23747	0.967
BAGE	-8.14	21	-1.27	0.102	1804	0.954	0.898	23745	0.967
GPBP1	-6.88	15	-1.27	0.102	1808	0.954	0.898	23743	0.967
SRGAP2	-6.88	15	-1.27	0.102	1809	0.954	0.898	23742	0.967
GFAP	-9.72	30	-1.27	0.102	1810	0.954	0.898	23741	0.967
LH06678	-9.72	30	-1.27	0.102	1811	0.954	0.898	23740	0.967
POLR3B	-6.87	15	-1.27	0.102	1812	0.954	0.898	23739	0.967
EPB42	-6.87	15	-1.27	0.102	1813	0.954	0.898	23738	0.967
KL	-6.87	15	-1.27	0.102	1814	0.954	0.898	23737	0.967
FILIP1L	-6.87	15	-1.27	0.102	1815	0.954	0.898	23736	0.967
NELL1	-6.87	15	-1.27	0.102	1816	0.954	0.898	23735	0.967
LH04699	-9.71	30	-1.27	0.102	1817	0.954	0.898	23734	0.967
MOG	-6.87	15	-1.27	0.102	1818	0.954	0.898	23733	0.967
LH02340	-9.71	30	-1.27	0.102	1819	0.954	0.898	23732	0.967
ZNF654	-6.87	15	-1.27	0.102	1820	0.954	0.898	23731	0.967
LH12674	-9.71	30	-1.27	0.102	1821	0.954	0.898	23730	0.967
FUCA1	-6.86	15	-1.27	0.102	1822	0.954	0.898	23729	0.967
PCDHAC1	-6.62	14	-1.27	0.102	1823	0.954	0.898	23728	0.967
DUS3L	-6.86	15	-1.27	0.102	1824	0.954	0.898	23727	0.967
LH13100	-9.69	30	-1.27	0.102	1825	0.954	0.898	23726	0.967
DIAPH2	-6.85	15	-1.27	0.103	1826	0.954	0.897	23725	0.967
LH08931	-9.69	30	-1.27	0.103	1827	0.954	0.897	23724	0.967
ARHGEF10L	-6.85	15	-1.27	0.103	1828	0.954	0.897	23723	0.967
LH02849	-9.68	30	-1.27	0.103	1829	0.954	0.897	23722	0.966
LH00407	-12.99	54	-1.27	0.103	1831	0.954	0.897	23720	0.966
PITX3	-6.84	15	-1.27	0.103	1832	0.954	0.897	23719	0.966
RBM38	-6.85	15	-1.27	0.103	1830	0.954	0.897	23721	0.966
DBI	-9.67	30	-1.26	0.103	1833	0.954	0.897	23718	0.966
PTPRE	-9.67	30	-1.26	0.103	1834	0.954	0.897	23717	0.966
TRPM8	-6.84	15	-1.26	0.103	1835	0.954	0.897	23716	0.966
LH06641	-9.67	30	-1.26	0.103	1836	0.954	0.897	23715	0.966
ANKRD28	-6.83	15	-1.26	0.103	1837	0.954	0.897	23714	0.966
LH02635	-9.66	30	-1.26	0.103	1838	0.954	0.897	23713	0.966
PDCD4	-9.66	30	-1.26	0.103	1839	0.954	0.897	23712	0.966
TRAF5	-6.83	15	-1.26	0.103	1840	0.954	0.897	23711	0.966
CSRP2	-5.85	11	-1.26	0.103	1841	0.954	0.897	23710	0.966
ADRB2	-6.83	15	-1.26	0.103	1842	0.954	0.897	23709	0.966
B3GALTL	-6.83	15	-1.26	0.103	1843	0.954	0.897	23708	0.966
RND1	-6.82	15	-1.26	0.104	1844	0.954	0.896	23707	0.966
ANO6	-6.1	12	-1.26	0.104	1846	0.954	0.896	23705	0.966
LH07768	-10.12	33	-1.26	0.104	1847	0.954	0.896	23704	0.966
LH01458	-9.64	30	-1.26	0.104	1848	0.954	0.896	23703	0.966
LH08404	-9.64	30	-1.26	0.104	1849	0.954	0.896	23702	0.966
MTMR3	-6.81	15	-1.26	0.104	1850	0.954	0.896	23701	0.966
DEFB103A	-6.81	15	-1.26	0.104	1851	0.954	0.896	23700	0.966
USP45	-6.81	15	-1.26	0.104	1852	0.954	0.896	23699	0.966
IFNL3	-6.81	15	-1.26	0.104	1853	0.954	0.896	23698	0.966
KCNJ16	-6.81	15	-1.26	0.104	1854	0.954	0.896	23697	0.966
ANGPTL6	-6.81	15	-1.26	0.104	1855	0.954	0.896	23696	0.966
CNTNAP1	-6.81	15	-1.26	0.104	1856	0.954	0.896	23695	0.966
EGLN2	-9.63	30	-1.26	0.104	1857	0.954	0.896	23694	0.966
PRMT8	-6.8	15	-1.26	0.104	1858	0.954	0.896	23693	0.966
LH06916	-9.62	30	-1.26	0.104	1859	0.954	0.896	23692	0.966
LH03806	-9.62	30	-1.26	0.104	1860	0.954	0.896	23691	0.966
LH01227	-9.62	30	-1.26	0.104	1861	0.954	0.896	23690	0.966
LH13637	-9.62	30	-1.26	0.104	1862	0.954	0.896	23689	0.966
ARSA	-6.8	15	-1.26	0.104	1863	0.954	0.896	23688	0.966
PLTP	-9.62	30	-1.26	0.104	1864	0.954	0.896	23687	0.966
LH05775	-9.61	30	-1.26	0.104	1865	0.954	0.896	23686	0.966
FGF20	-6.8	15	-1.26	0.105	1866	0.954	0.895	23685	0.966
LGALS1	-9.61	30	-1.26	0.105	1867	0.954	0.895	23684	0.966
NUMA1	-6.79	15	-1.26	0.105	1868	0.954	0.895	23683	0.966
MAGEA10-MAGEA5	-6.79	15	-1.26	0.105	1869	0.954	0.895	23681	0.966
MAGEA10	-6.79	15	-1.26	0.105	1870	0.954	0.895	23682	0.966
LH16379	-9.61	30	-1.26	0.105	1871	0.954	0.895	23680	0.966
LH15885	-9.6	30	-1.26	0.105	1872	0.954	0.895	23679	0.966
KCTD10	-6.59	14	-1.26	0.104	1845	0.954	0.896	23706	0.966
LH05872	-9.6	30	-1.25	0.105	1873	0.954	0.895	23678	0.966
LH15075	-9.6	30	-1.25	0.105	1874	0.954	0.895	23677	0.966
LH11383	-9.6	30	-1.25	0.105	1875	0.954	0.895	23676	0.966
RAB14	-6.78	15	-1.25	0.105	1876	0.954	0.895	23675	0.966
DAPL1	-6.07	12	-1.25	0.105	1877	0.954	0.895	23674	0.966
LH04860	-9.59	30	-1.25	0.105	1878	0.954	0.895	23673	0.966
LH06996	-9.59	30	-1.25	0.105	1879	0.954	0.895	23672	0.966
LH13237	-9.59	30	-1.25	0.105	1880	0.954	0.895	23671	0.966
CCDC153	-9.59	30	-1.25	0.105	1881	0.954	0.895	23670	0.966
HOXD3	-6.78	15	-1.25	0.105	1882	0.954	0.895	23669	0.966
SELL	-6.77	15	-1.25	0.105	1883	0.954	0.895	23668	0.966
IDI2	-6.77	15	-1.25	0.105	1884	0.954	0.895	23667	0.966
LGALS7B	-6.77	15	-1.25	0.105	1885	0.954	0.895	23666	0.966
LH08555	-9.57	30	-1.25	0.106	1886	0.954	0.894	23665	0.966
LH16336	-9.57	30	-1.25	0.106	1887	0.954	0.894	23664	0.966
DIXDC1	-6.76	15	-1.25	0.106	1888	0.954	0.894	23663	0.966
TMEM191B	-6.05	12	-1.25	0.106	1889	0.954	0.894	23662	0.966
LH06382	-9.56	30	-1.25	0.106	1890	0.954	0.894	23661	0.966
TAS2R13	-6.76	15	-1.25	0.106	1891	0.954	0.894	23660	0.966
TCP10	-6.76	15	-1.25	0.106	1892	0.954	0.894	23659	0.966
SMG6	-7.4	18	-1.25	0.106	1893	0.954	0.894	23658	0.966
PRSS54	-6.76	15	-1.25	0.106	1894	0.954	0.894	23657	0.966
HSD17B10	-4.61	7	-1.25	0.106	1895	0.954	0.894	23656	0.965
TNFRSF8	-6.75	15	-1.25	0.106	1896	0.954	0.894	23655	0.965
OR2M2	-6.75	15	-1.25	0.106	1897	0.954	0.894	23654	0.965
CMC2	-6.75	15	-1.25	0.106	1898	0.954	0.894	23653	0.965
SOX13	-6.75	15	-1.25	0.106	1899	0.954	0.894	23652	0.965
LH03581	-9.54	30	-1.25	0.106	1900	0.954	0.894	23651	0.965
GIMAP2	-6.75	15	-1.25	0.106	1901	0.954	0.894	23650	0.965
LH05169	-9.54	30	-1.25	0.106	1902	0.954	0.894	23649	0.965
LH06599	-9.54	30	-1.25	0.106	1903	0.954	0.894	23648	0.965
POGK	-6.74	15	-1.25	0.106	1904	0.954	0.894	23647	0.965
LH09671	-9.54	30	-1.25	0.106	1905	0.954	0.894	23646	0.965
LH14221	-9.54	30	-1.25	0.106	1906	0.954	0.894	23645	0.965
NCS1	-6.51	14	-1.25	0.106	1907	0.954	0.894	23644	0.965
IL12RB1	-6.74	15	-1.25	0.107	1908	0.954	0.893	23643	0.965
RAD54L	-6.73	15	-1.24	0.107	1917	0.954	0.893	23634	0.965
GPAM	-6.74	15	-1.24	0.107	1909	0.954	0.893	23642	0.965
LH10991	-9.53	30	-1.24	0.107	1910	0.954	0.893	23641	0.965
DOK7	-6.51	14	-1.24	0.107	1911	0.954	0.893	23640	0.965
CSRNP1	-6.73	15	-1.24	0.107	1912	0.954	0.893	23639	0.965
LH06261	-9.52	30	-1.24	0.107	1913	0.954	0.893	23638	0.965
PRR14L	-6.73	15	-1.24	0.107	1914	0.954	0.893	23637	0.965
LH06170	-9.52	30	-1.24	0.107	1915	0.954	0.893	23636	0.965
C11orf63	-6.73	15	-1.24	0.107	1916	0.954	0.893	23635	0.965
ZNF592	-6.73	15	-1.24	0.107	1918	0.954	0.893	23633	0.965
DNAJB11	-6.73	15	-1.24	0.107	1919	0.954	0.893	23632	0.965
LH03627	-9.52	30	-1.24	0.107	1920	0.954	0.893	23631	0.965
GJB4	-6.49	14	-1.24	0.107	1921	0.954	0.893	23630	0.965
LH01270	-9.5	30	-1.24	0.107	1922	0.954	0.893	23629	0.965
LH09443	-9.5	30	-1.24	0.107	1924	0.954	0.893	23627	0.965
GGT7	-6.71	15	-1.24	0.108	1925	0.954	0.892	23626	0.965
KRTAP5-6	-6.71	15	-1.24	0.108	1926	0.954	0.892	23625	0.965
FARS2	-6.71	15	-1.24	0.108	1927	0.954	0.892	23624	0.965
CSF2RB	-6.71	15	-1.24	0.108	1928	0.954	0.892	23623	0.965
ALKBH3	-6.71	15	-1.24	0.108	1929	0.954	0.892	23622	0.965
BAZ2B	-6.71	15	-1.24	0.108	1930	0.954	0.892	23621	0.965
ATXN1L	-6	12	-1.24	0.108	1931	0.954	0.892	23620	0.965
SUN5	-6.7	15	-1.24	0.108	1932	0.954	0.892	23619	0.965
COL9A3	-6.7	15	-1.24	0.108	1933	0.954	0.892	23618	0.965
CD40LG	-6.7	15	-1.24	0.108	1934	0.954	0.892	23617	0.965
KLLN	-6.7	15	-1.24	0.108	1935	0.954	0.892	23616	0.965
RNF223	-5.99	12	-1.24	0.108	1936	0.954	0.892	23615	0.965
ABHD6	-6.7	15	-1.24	0.108	1937	0.954	0.892	23614	0.965
C4orf45	-6.7	15	-1.24	0.108	1938	0.954	0.892	23613	0.965
FAM83G	-6.7	15	-1.24	0.108	1939	0.954	0.892	23612	0.965
WRN	-6.7	15	-1.24	0.108	1940	0.954	0.892	23611	0.965
SLC9A4	-5.47	10	-1.24	0.108	1941	0.954	0.892	23610	0.965
RBM14	-7.33	18	-1.24	0.108	1942	0.954	0.892	23609	0.965
LH11367	-9.46	30	-1.24	0.108	1943	0.954	0.892	23608	0.965
CD200	-6.69	15	-1.24	0.108	1944	0.954	0.892	23607	0.965
PVALB	-6.69	15	-1.24	0.108	1945	0.954	0.892	23606	0.965
SFR1	-6.72	15	-1.24	0.107	1923	0.954	0.893	23628	0.965
LH02539	-9.46	30	-1.23	0.108	1946	0.954	0.892	23605	0.965
CASKIN2	-6.69	15	-1.23	0.108	1947	0.954	0.892	23604	0.965
LH02809	-9.46	30	-1.23	0.108	1948	0.954	0.892	23603	0.965
WTAP	-6.69	15	-1.23	0.109	1949	0.954	0.891	23602	0.965
LH06129	-9.45	30	-1.23	0.109	1950	0.954	0.891	23601	0.965
LH01479	-9.45	30	-1.23	0.109	1951	0.954	0.891	23600	0.965
PRRX2	-6.68	15	-1.23	0.109	1952	0.954	0.891	23599	0.965
SYTL5	-6.68	15	-1.23	0.109	1953	0.954	0.891	23598	0.965
GNE	-6.68	15	-1.23	0.109	1954	0.954	0.891	23597	0.965
CAMKV	-6.68	15	-1.23	0.109	1955	0.954	0.891	23596	0.965
WIPI1	-6.68	15	-1.23	0.109	1956	0.954	0.891	23595	0.965
LH14781	-9.44	30	-1.23	0.109	1957	0.954	0.891	23594	0.965
HSPB8	-6.68	15	-1.23	0.109	1958	0.954	0.891	23593	0.965
IGF2BP1	-6.67	15	-1.23	0.109	1959	0.954	0.891	23592	0.965
KLRF1	-6.67	15	-1.23	0.109	1960	0.954	0.891	23591	0.965
LH15055	-9.44	30	-1.23	0.109	1961	0.954	0.891	23590	0.965
ARMC12	-6.67	15	-1.23	0.109	1962	0.954	0.891	23589	0.965
LH04612	-9.43	30	-1.23	0.109	1963	0.954	0.891	23588	0.965
TENM3	-6.67	15	-1.23	0.109	1964	0.954	0.891	23587	0.965
PRR16	-9.43	30	-1.23	0.109	1965	0.954	0.891	23586	0.965
MAN2B1	-9.43	30	-1.23	0.109	1966	0.954	0.891	23585	0.965
ITGB3	-6.67	15	-1.23	0.109	1967	0.954	0.891	23584	0.965
CHKA	-6.66	15	-1.23	0.109	1968	0.954	0.891	23583	0.965
SAA2-SAA4	-7.3	18	-1.23	0.109	1969	0.954	0.891	23582	0.965
DDX19A	-6.66	15	-1.23	0.109	1970	0.954	0.891	23581	0.965
MAGEC1	-6.66	15	-1.23	0.11	1971	0.954	0.89	23580	0.965
LH15068	-9.41	30	-1.23	0.11	1972	0.954	0.89	23579	0.965
C14orf1	-6.65	15	-1.23	0.11	1973	0.954	0.89	23578	0.965
LH00396	-9.4	30	-1.23	0.11	1974	0.954	0.89	23577	0.965
LH03132	-9.4	30	-1.23	0.11	1975	0.954	0.89	23576	0.965
PSMD2	-5.15	9	-1.23	0.11	1976	0.954	0.89	23575	0.965
BTNL8	-6.65	15	-1.23	0.11	1977	0.954	0.89	23574	0.965
LH14814	-11.51	45	-1.23	0.11	1978	0.954	0.89	23573	0.965
GAD2	-6.64	15	-1.23	0.11	1979	0.954	0.89	23572	0.965
LH03389	-9.4	30	-1.23	0.11	1980	0.954	0.89	23571	0.965
ENOX2	-6.64	15	-1.23	0.11	1981	0.954	0.89	23570	0.965
AURKB	-5.42	10	-1.22	0.11	1982	0.954	0.89	23569	0.964
LH14937	-9.39	30	-1.22	0.11	1983	0.954	0.89	23568	0.964
ZNF518B	-6.64	15	-1.22	0.11	1984	0.954	0.89	23567	0.964
ACAD8	-6.63	15	-1.22	0.111	1985	0.954	0.889	23566	0.964
SPECC1	-9.38	30	-1.22	0.111	1986	0.954	0.889	23565	0.964
ANPEP	-9.37	30	-1.22	0.111	1987	0.954	0.889	23564	0.964
LH16462	-9.37	30	-1.22	0.111	1988	0.954	0.889	23563	0.964
CBLN2	-6.62	15	-1.22	0.111	1989	0.954	0.889	23562	0.964
APOBEC4	-6.62	15	-1.22	0.111	1990	0.954	0.889	23561	0.964
ATP12A	-6.62	15	-1.22	0.111	1991	0.954	0.889	23560	0.964
LH05710	-9.36	30	-1.22	0.111	1992	0.954	0.889	23559	0.964
LH16845	-9.36	30	-1.22	0.111	1993	0.954	0.889	23558	0.964
ZNF879	-5.13	9	-1.22	0.111	1994	0.954	0.889	23557	0.964
UBR1	-6.62	15	-1.22	0.111	1995	0.954	0.889	23556	0.964
LH12069	-9.35	30	-1.22	0.111	1996	0.954	0.889	23555	0.964
SLC7A6	-6.61	15	-1.22	0.111	1997	0.954	0.889	23554	0.964
[truncated: 23,553 more rows]
