# Supplementary material for: Transcription-coupled repair of DNA–protein cross-links depends on CSA and CSB
Source: Nat Cell Biol. 2024 Apr 10;26(5):797–810. doi: 10.1038/s41556-024-01391-1 (PMC11098753; doi:10.1038/s41556-024-01391-1)
Supplement: Supplementary file 4 — 5-aza-dC CRISPRi screen results. DrugZ analysis outputs from CRISPRi screen with 5-aza-dC (Fig. 1c). [file 41556_2024_1391_MOESM4_ESM.xlsx]

## Sheet: Sheet1
Supplementary Table 2. DrugZ output of 5-aza-dC CRISPRi screen in Fig. 1c
* Note: 'LH' genes are lncRNAs. For assignments, see Liu et al, Science 2017 - CRISPRi-based genome-scale identification of functional long noncoding RNA loci in human cells- (aah7111-tables1.xlsx)
GENE	sumZ	numObs	normZ	pval_synth	rank_synth	fdr_synth	pval_supp	rank_supp	fdr_supp
TRAIP	-76.51	15	-13.59	2.42e-42	1	6.17e-38	1	25550	1
LH15884	-86.78	30	-10.86	9.17e-28	2	1.14e-23	1	25549	1
ERCC6	-60.91	15	-10.78	2.23e-27	4	1.14e-23	1	25548	1
ERCC6-PGBD3	-60.91	15	-10.78	2.23e-27	5	1.14e-23	1	25546	1
PGBD3	-60.91	15	-10.78	2.23e-27	3	1.14e-23	1	25547	1
ENY2	-52.88	15	-9.33	5.31e-21	6	2.26e-17	1	25545	1
UBE2K	-51.18	15	-9.02	9.11e-20	7	3.32e-16	1	25544	1
TOPORS	-49.27	15	-8.68	1.99e-18	8	6.35e-15	1	25543	1
HMGXB3	-48.32	15	-8.51	8.9e-18	9	2.53e-14	1	25542	1
LH15885	-66.5	30	-8.27	6.45e-17	10	1.65e-13	1	25541	1
SUZ12	-45.04	15	-7.92	1.21e-15	11	2.81e-12	1	25540	1
NONO	-44.85	15	-7.88	1.6e-15	12	3.42e-12	1	25539	1
TNPO1	-43.66	15	-7.67	8.66e-15	13	1.7e-11	1	25538	1
DSCC1	-43.06	15	-7.56	2e-14	14	3.65e-11	1	25537	1
GAPVD1	-42.52	15	-7.46	4.25e-14	15	7.24e-11	1	25536	1
LH09175	-59.33	30	-7.36	9.09e-14	16	1.45e-10	1	25535	1
DEPDC5	-41.45	15	-7.27	1.79e-13	17	2.69e-10	1	25534	1
LH08594	-58.36	30	-7.24	2.28e-13	18	3.24e-10	1	25533	1
ZNF326	-39.71	15	-6.96	1.73e-12	19	2.33e-09	1	25532	1
RAD54L	-39.52	15	-6.92	2.23e-12	20	2.84e-09	1	25531	1
NR2F2	-39.18	15	-6.86	3.41e-12	21	4.15e-09	1	25530	1
LSM11	-38.97	15	-6.82	4.42e-12	22	5.14e-09	1	25529	1
FANCM	-38.64	15	-6.76	6.68e-12	23	7.42e-09	1	25528	1
C19orf40	-38.44	15	-6.73	8.55e-12	24	9.1e-09	1	25527	1
C15orf57	-37.74	15	-6.6	2.03e-11	25	2.07e-08	1	25526	1
GPS2	-37.66	15	-6.59	2.22e-11	26	2.18e-08	1	25525	1
AMBRA1	-37.57	15	-6.57	2.5e-11	27	2.36e-08	1	25524	1
LH02896	-53.01	30	-6.56	2.75e-11	29	2.43e-08	1	25522	1
LSM10	-37.52	15	-6.56	2.65e-11	28	2.42e-08	1	25523	1
LH12145	-52.81	30	-6.53	3.27e-11	30	2.78e-08	1	25521	1
CEP89	-36.72	15	-6.42	6.87e-11	31	5.66e-08	1	25520	1
FANCA	-36.65	15	-6.41	7.43e-11	32	5.94e-08	1	25519	1
RNF126	-36.44	15	-6.37	9.57e-11	33	7.41e-08	1	25518	1
BRCA1	-34.46	15	-6.01	9.23e-10	34	6.93e-07	1	25517	1
ERCC8	-34.28	15	-5.98	1.12e-09	35	8.18e-07	1	25516	1
PUM1	-33.79	15	-5.89	1.92e-09	36	1.36e-06	1	25515	1
RAD51B	-33.73	15	-5.88	2.05e-09	37	1.42e-06	1	25514	1
TCEB3	-33.69	15	-5.87	2.14e-09	38	1.44e-06	1	25513	1
DENND1A	-33.58	15	-5.85	2.41e-09	39	1.58e-06	1	25512	1
FANCL	-33.49	15	-5.84	2.66e-09	40	1.7e-06	1	25511	1
FANCD2	-33.46	15	-5.83	2.74e-09	41	1.71e-06	1	25510	1
NFATC2IP	-32.69	15	-5.69	6.29e-09	42	3.83e-06	1	25509	1
OTUB1	-32.33	15	-5.63	9.09e-09	43	5.4e-06	1	25508	1
UBE2L3	-32.14	15	-5.59	1.11e-08	44	6.43e-06	1	25507	1
RALGAPB	-31.74	15	-5.52	1.68e-08	45	9.54e-06	1	25506	1
HIC2	-44.74	30	-5.5	1.87e-08	46	1.04e-05	1	25505	1
LARP7	-31.5	15	-5.48	2.14e-08	47	1.17e-05	1	25504	1
LH00990	-44.49	30	-5.47	2.24e-08	48	1.19e-05	1	25503	1
SBNO1	-31.18	15	-5.42	2.97e-08	49	1.55e-05	1	25502	1
LH06641	-43.36	30	-5.33	5.01e-08	50	2.56e-05	1	25501	1
ANKRD11	-30.23	15	-5.25	7.59e-08	51	3.8e-05	1	25500	1
SLBP	-28.08	13	-5.24	8.17e-08	52	4.01e-05	1	25499	1
LH00118	-41.87	30	-5.14	1.39e-07	54	6.6e-05	1	25497	1
MTF2	-29.64	15	-5.14	1.34e-07	53	6.48e-05	1	25498	1
PTPN1	-29.52	15	-5.12	1.52e-07	56	6.92e-05	1	25495	1
FANCF	-29.52	15	-5.12	1.51e-07	55	6.92e-05	1	25496	1
C12orf66	-29.22	15	-5.07	2.01e-07	57	9.01e-05	1	25494	1
KIAA0556	-29.08	15	-5.04	2.3e-07	58	0.000101	1	25493	1
AP2A1	-28.62	15	-4.96	3.53e-07	59	0.000153	1	25492	1
SENP6	-28.45	15	-4.93	4.14e-07	60	0.000176	1	25491	1
RTEL1	-28.06	15	-4.86	5.92e-07	61	0.000248	1	25490	1
CBFA2T3	-39.53	30	-4.84	6.53e-07	62	0.000269	1	25489	1
ZBTB7A	-39.14	30	-4.79	8.37e-07	63	0.000339	1	25488	1
AHCTF1	-27.45	15	-4.75	1.03e-06	64	0.00041	1	25487	1
FANCE	-27.42	15	-4.74	1.05e-06	65	0.000413	1	25486	1
C7orf55-LUC7L2	-27.05	15	-4.68	1.46e-06	66	0.000564	1	25485	1
ALMS1	-26.86	15	-4.64	1.72e-06	67	0.000656	1	25484	1
NAA15	-26.52	15	-4.58	2.31e-06	68	0.000868	1	25483	1
GDI2	-37.44	30	-4.57	2.41e-06	70	0.000879	1	25481	1
OXR1	-26.47	15	-4.57	2.41e-06	69	0.000879	1	25482	1
LH06978	-52.83	60	-4.56	2.53e-06	71	0.000911	1	25480	1
LH17009	-37.23	30	-4.55	2.73e-06	72	0.000966	1	25479	1
NF1	-26.31	15	-4.54	2.76e-06	73	0.000966	1	25478	1
TPK1	-26.21	15	-4.52	3.02e-06	74	0.00104	1	25477	1
SENP1	-25.96	15	-4.48	3.74e-06	75	0.00127	1	25476	1
UBE2D3	-25.9	15	-4.47	3.94e-06	77	0.00131	1	25474	1
CPEB4	-25.91	15	-4.47	3.9e-06	76	0.00131	1	25475	1
NFYC	-23.11	12	-4.46	4.14e-06	78	0.00136	1	25473	1
NFIC	-36.4	30	-4.44	4.5e-06	79	0.00146	1	25472	1
LH14988	-36.29	30	-4.43	4.8e-06	81	0.00151	1	25470	1
SREK1	-25.71	15	-4.43	4.61e-06	80	0.00147	1	25471	1
EZH2	-25.54	15	-4.4	5.32e-06	82	0.00166	1	25469	1
PCYT1A	-25.28	15	-4.36	6.59e-06	83	0.00201	1	25468	1
SLTM	-25.27	15	-4.36	6.61e-06	84	0.00201	1	25467	1
CHMP7	-25.23	15	-4.35	6.84e-06	85	0.00206	1	25466	1
KIAA1429	-25.01	15	-4.31	8.23e-06	87	0.0024	1	25464	1
MGA	-25	15	-4.31	8.25e-06	88	0.0024	1	25463	1
SCAF1	-22.37	12	-4.31	8.18e-06	86	0.0024	1	25465	1
ANKFY1	-24.97	15	-4.3	8.44e-06	89	0.00241	1	25462	1
ZC3H3	-24.97	15	-4.3	8.5e-06	90	0.00241	1	25461	1
RBM42	-24.67	15	-4.25	1.08e-05	91	0.00303	1	25460	1
PDZD11	-24.6	15	-4.24	1.14e-05	92	0.00317	1	25459	1
CNEP1R1	-21.96	12	-4.23	1.19e-05	94	0.00323	1	25457	1
GTF3C5	-24.57	15	-4.23	1.17e-05	93	0.00321	1	25458	1
ZFP64	-24.29	15	-4.18	1.46e-05	95	0.00394	1	25456	1
GPD1L	-24.2	15	-4.16	1.57e-05	96	0.00417	1	25455	1
LUC7L2	-33.92	30	-4.12	1.86e-05	97	0.0049	1	25454	1
NAA10	-26.25	18	-4.12	1.88e-05	98	0.00491	1	25453	1
NEK2	-23.88	15	-4.11	2.01e-05	99	0.0052	1	25452	1
FANCG	-23.74	15	-4.08	2.24e-05	100	0.00573	1	25451	1
ZNF148	-23.59	15	-4.05	2.53e-05	101	0.0064	1	25450	1
CACTIN	-23.53	15	-4.04	2.65e-05	102	0.00664	1	25449	1
LH15315	-33.04	30	-4.01	3.01e-05	103	0.00746	1	25448	1
STAG2	-33.01	30	-4.01	3.05e-05	104	0.0075	1	25447	1
URI1	-23.27	15	-4	3.23e-05	105	0.00787	1	25446	1
KPTN	-23.04	15	-3.95	3.84e-05	106	0.00924	1	25445	1
FANCI	-22.99	15	-3.95	3.99e-05	107	0.00952	1	25444	1
FZR1	-21.28	13	-3.92	4.41e-05	108	0.0104	1	25443	1
ARID1A	-22.72	15	-3.9	4.88e-05	109	0.0114	1	25442	1
USP22	-22.7	15	-3.89	4.97e-05	110	0.0115	1	25441	1
CDCA3	-22.65	15	-3.88	5.12e-05	111	0.0118	1	25440	1
NDUFAF2	-24.74	18	-3.87	5.39e-05	112	0.0123	1	25439	1
USP37	-22.57	15	-3.87	5.47e-05	113	0.0124	1	25438	1
LH09902	-31.84	30	-3.86	5.67e-05	114	0.0127	1	25437	1
SPTSSA	-22.2	15	-3.8	7.17e-05	115	0.0159	1	25436	1
REV3L	-22.14	15	-3.79	7.48e-05	116	0.0165	1	25435	1
MOSPD2	-22.07	15	-3.78	7.84e-05	117	0.0171	1	25434	1
LH03546	-31.13	30	-3.77	8.2e-05	118	0.0177	1	25433	1
S100A16	-19.68	12	-3.77	8.25e-05	119	0.0177	1	25432	1
DGCR14	-21.9	15	-3.75	8.9e-05	121	0.0188	1	25430	1
PTPN14	-21.92	15	-3.75	8.77e-05	120	0.0187	1	25431	1
UBE2N	-21.84	15	-3.74	9.3e-05	122	0.0195	1	25429	1
UBE2T	-21.73	15	-3.72	0.0001	123	0.0209	1	25428	1
CCDC6	-21.62	15	-3.7	0.000108	124	0.0223	1	25427	1
CDKN1C	-21.52	15	-3.68	0.000117	126	0.0236	1	25425	1
CDKN2AIP	-21.53	15	-3.68	0.000116	125	0.0236	1	25426	1
NUP35	-21.47	15	-3.67	0.000121	128	0.0239	1	25423	1
SERBP1	-21.45	15	-3.67	0.000123	130	0.0241	1	25421	1
ZC3H13	-21.48	15	-3.67	0.00012	127	0.0239	1	25424	1
PAGR1	-21.47	15	-3.67	0.000121	129	0.0239	1	25422	1
POLA2	-19.11	12	-3.65	0.00013	131	0.0254	1	25420	1
PAXBP1	-21.32	15	-3.64	0.000134	132	0.026	1	25419	1
MND1	-21.17	15	-3.62	0.000148	133	0.0285	1	25418	1
METAP1	-21.08	15	-3.6	0.000158	135	0.03	1	25416	1
PFKL	-29.78	30	-3.6	0.000161	136	0.0303	1	25415	1
SWI5	-21.1	15	-3.6	0.000157	134	0.0299	1	25417	1
KMT2A	-20.31	14	-3.59	0.000165	138	0.0306	1	25413	1
LH06995	-29.76	30	-3.59	0.000162	137	0.0303	1	25414	1
LH00570	-29.66	30	-3.58	0.00017	139	0.0313	1	25412	1
FANCC	-20.97	15	-3.58	0.000171	140	0.0313	1	25411	1
PFKFB4	-20.92	15	-3.57	0.000177	141	0.032	1	25410	1
XPR1	-20.91	15	-3.57	0.000178	142	0.032	1	25409	1
CASC3	-20.8	15	-3.55	0.000192	143	0.0342	1	25408	1
YEATS2	-20.79	15	-3.55	0.000193	144	0.0343	1	25407	1
LH12266	-29.25	30	-3.53	0.000208	146	0.0364	1	25405	1
FANCB	-20.69	15	-3.53	0.000206	145	0.0364	1	25406	1
TADA3	-20.62	15	-3.52	0.000217	147	0.0377	1	25404	1
RPRD2	-20.55	15	-3.51	0.000228	149	0.0391	1	25402	1
RNF8	-20.59	15	-3.51	0.000222	148	0.0383	1	25403	1
PALB2	-20.52	15	-3.5	0.000233	150	0.0397	1	25401	1
ATP6V0D1	-20.45	15	-3.49	0.000243	152	0.0409	1	25399	1
PTEN	-20.47	15	-3.49	0.000241	151	0.0408	1	25400	1
FAM178A	-18.98	13	-3.48	0.000253	153	0.0423	1	25398	1
CCNK	-28.79	30	-3.47	0.000259	156	0.0425	1	25395	1
CTPS1	-19.64	14	-3.47	0.000265	157	0.0431	1	25394	1
FDX1	-20.36	15	-3.47	0.000259	155	0.0425	1	25396	1
LH05814	-28.82	30	-3.47	0.000256	154	0.0424	1	25397	1
RASA3	-18.14	12	-3.46	0.000273	158	0.0441	1	25393	1
ZBTB10	-20.26	15	-3.45	0.000277	159	0.0446	1	25392	1
HELT	-20.05	15	-3.42	0.000319	161	0.0505	1	25390	1
SETD5	-20.06	15	-3.42	0.000316	160	0.0505	1	25391	1
LH08637	-28.24	30	-3.4	0.000336	162	0.053	1	25389	1
IGF2BP1	-19.9	15	-3.39	0.000352	164	0.0548	1	25387	1
PRKRIR	-19.91	15	-3.39	0.000349	163	0.0547	1	25388	1
GTF3C2	-19.85	15	-3.38	0.000363	168	0.0553	1	25383	1
RC3H1	-19.86	15	-3.38	0.00036	165	0.0553	1	25386	1
RFC2	-19.86	15	-3.38	0.000362	167	0.0553	1	25384	1
TPR	-19.86	15	-3.38	0.000361	166	0.0553	1	25385	1
RCC2	-27.94	30	-3.36	0.000387	169	0.0585	1	25382	1
SMC5	-17.64	12	-3.36	0.000394	170	0.0592	1	25381	1
CYB561D2	-19.66	15	-3.35	0.000411	174	0.0604	1	25377	1
KPNB1	-17.61	12	-3.35	0.000402	172	0.0597	1	25379	1
RPLP0	-19.7	15	-3.35	0.0004	171	0.0597	1	25380	1
CHTF18	-19.68	15	-3.35	0.000407	173	0.06	1	25378	1
PDRG1	-18.27	13	-3.34	0.000421	175	0.0615	1	25376	1
AGPAT1	-27.49	30	-3.31	0.000474	177	0.0681	1	25374	1
LH06996	-27.49	30	-3.31	0.000475	178	0.0681	1	25373	1
SCAF8	-19.49	15	-3.31	0.000459	176	0.0666	1	25375	1
EIF2AK4	-19.39	15	-3.3	0.00049	180	0.0695	1	25371	1
LH11334	-27.43	30	-3.3	0.000488	179	0.0695	1	25372	1
LH05240	-27.39	30	-3.29	0.000497	181	0.0701	1	25370	1
SWSAP1	-19.31	15	-3.28	0.000515	182	0.0723	0.999	25369	1
RAB4B	-19.25	15	-3.27	0.000534	183	0.0745	0.999	25368	1
LH04121	-27.12	30	-3.26	0.000559	186	0.0768	0.999	25365	1
NME4	-19.16	15	-3.26	0.000566	187	0.0773	0.999	25364	1
SMCO1	-19.19	15	-3.26	0.000556	185	0.0768	0.999	25366	1
ZNF131	-19.19	15	-3.26	0.000556	184	0.0768	0.999	25367	1
KAT2A	-19.12	15	-3.25	0.000581	191	0.0777	0.999	25360	1
LH14985	-27.05	30	-3.25	0.000578	190	0.0777	0.999	25361	1
SPAG9	-17.12	12	-3.25	0.000575	189	0.0777	0.999	25362	1
LIPT1	-22.66	21	-3.25	0.00057	188	0.0774	0.999	25363	1
KIF2A	-19.05	15	-3.24	0.000607	193	0.0803	0.999	25358	1
GATAD2A	-26.99	30	-3.24	0.000594	192	0.0791	0.999	25359	1
SPTLC2	-19.01	15	-3.23	0.000621	195	0.0813	0.999	25356	1
SFR1	-19.03	15	-3.23	0.000614	194	0.0809	0.999	25357	1
ATXN7L3	-18.9	15	-3.21	0.000667	196	0.087	0.999	25355	1
ATP6V0C	-18.88	15	-3.2	0.000676	197	0.0877	0.999	25354	1
ZC3H7A	-18.81	15	-3.19	0.000706	198	0.0911	0.999	25353	1
SMG5	-18.73	15	-3.18	0.000743	200	0.095	0.999	25351	1
BAP1	-18.75	15	-3.18	0.000732	199	0.0939	0.999	25352	1
ISL2	-18.69	15	-3.17	0.000762	201	0.0969	0.999	25350	1
TIPRL	-18.65	15	-3.16	0.000777	202	0.0983	0.999	25349	1
PRPF18	-18.57	15	-3.15	0.000821	204	0.103	0.999	25347	1
XRCC2	-18.57	15	-3.15	0.000817	203	0.103	0.999	25348	1
AAGAB	-17.24	13	-3.14	0.000846	205	0.105	0.999	25346	1
TEX14	-18.52	15	-3.14	0.000846	206	0.105	0.999	25345	1
GSG2	-18.47	15	-3.13	0.000872	207	0.108	0.999	25344	1
LH06395	-25.89	30	-3.1	0.000963	208	0.118	0.999	25343	1
MTF1	-18.23	15	-3.09	0.00101	209	0.123	0.999	25342	1
RAD51D	-18.21	15	-3.08	0.00102	210	0.123	0.999	25341	1
DCAF4L2	-18.21	15	-3.08	0.00102	211	0.123	0.999	25340	1
TPI1	-18.21	15	-3.08	0.00102	212	0.123	0.999	25339	1
BARD1	-18.19	15	-3.08	0.00103	213	0.124	0.999	25338	1
FAM162A	-18.06	15	-3.06	0.00112	214	0.133	0.999	25337	1
LH13773	-25.44	30	-3.04	0.00117	215	0.139	0.999	25336	1
AEBP2	-17.92	15	-3.03	0.00121	216	0.144	0.999	25335	1
ATPIF1	-17.77	15	-3.01	0.00133	219	0.155	0.999	25332	1
PDHA1	-17.78	15	-3.01	0.00132	218	0.155	0.999	25333	1
RAB5C	-25.17	30	-3.01	0.00131	217	0.154	0.999	25334	1
LH01479	-25.09	30	-3	0.00135	220	0.157	0.999	25331	1
IREB2	-17.73	15	-3	0.00136	221	0.157	0.999	25330	1
CNOT6	-17.69	15	-2.99	0.0014	223	0.16	0.999	25328	1
FUBP3	-17.7	15	-2.99	0.00138	222	0.159	0.999	25329	1
UQCRQ	-17.62	15	-2.98	0.00145	225	0.164	0.999	25326	1
SPOP	-17.64	15	-2.98	0.00143	224	0.163	0.999	25327	1
HIST1H2AB	-17.57	15	-2.97	0.0015	226	0.169	0.999	25325	1
AP4M1	-17.51	15	-2.96	0.00155	230	0.172	0.998	25321	1
FAM92A1	-17.53	15	-2.96	0.00153	228	0.172	0.998	25323	1
NUPL2	-17.51	15	-2.96	0.00155	229	0.172	0.998	25322	1
CAPZB	-17.53	15	-2.96	0.00153	227	0.172	0.998	25324	1
TCEB2	-17.49	15	-2.95	0.00157	231	0.173	0.998	25320	1
RAD21	-17.43	15	-2.94	0.00163	232	0.179	0.998	25319	1
TFDP1	-17.4	15	-2.94	0.00165	233	0.181	0.998	25318	1
MCM9	-17.34	15	-2.93	0.00171	234	0.186	0.998	25317	1
AGFG1	-17.24	15	-2.91	0.00181	236	0.196	0.998	25315	1
POU2F2	-17.25	15	-2.91	0.0018	235	0.196	0.998	25316	1
LH16937	-24.21	30	-2.89	0.00194	237	0.209	0.998	25314	1
CSTF2	-17.08	15	-2.88	0.00199	238	0.214	0.998	25313	1
NSMCE2	-17.01	15	-2.87	0.00206	240	0.22	0.998	25311	1
NXT1	-17.02	15	-2.87	0.00205	239	0.219	0.998	25312	1
LIG3	-16.94	15	-2.86	0.00215	242	0.227	0.998	25309	1
PDHB	-16.98	15	-2.86	0.0021	241	0.222	0.998	25310	1
FOXP4	-16.92	15	-2.85	0.00217	244	0.228	0.998	25307	1
KDM5C	-16.93	15	-2.85	0.00216	243	0.227	0.998	25308	1
LZTR1	-16.91	15	-2.85	0.00219	245	0.228	0.998	25306	1
UBR2	-16.87	15	-2.84	0.00223	247	0.231	0.998	25304	1
PCBP1	-16.88	15	-2.84	0.00223	246	0.231	0.998	25305	1
CEP55	-16.82	15	-2.83	0.0023	248	0.236	0.998	25303	1
LH17049	-23.73	30	-2.83	0.00235	250	0.24	0.998	25301	1
SLC5A10	-16.8	15	-2.83	0.00233	249	0.239	0.998	25302	1
LH16506	-23.7	30	-2.82	0.00238	252	0.242	0.998	25299	1
PRPF4B	-16.76	15	-2.82	0.00237	251	0.242	0.998	25300	1
SLC25A40	-16.67	15	-2.81	0.0025	255	0.251	0.997	25296	1
NAA50	-16.7	15	-2.81	0.00246	253	0.249	0.998	25298	1
KIAA1524	-16.68	15	-2.81	0.00248	254	0.25	0.998	25297	1
MMAB	-18.21	18	-2.8	0.00256	257	0.255	0.997	25294	1
SRF	-16.66	15	-2.8	0.00252	256	0.252	0.997	25295	1
LH15346	-23.45	30	-2.79	0.00262	258	0.26	0.997	25293	1
CEP57	-16.53	15	-2.78	0.0027	260	0.265	0.997	25291	1
LH14069	-23.37	30	-2.78	0.00272	262	0.265	0.997	25289	1
PRR14L	-16.52	15	-2.78	0.00271	261	0.265	0.997	25290	1
ESCO1	-16.55	15	-2.78	0.00268	259	0.264	0.997	25292	1
PPP1R13L	-23.3	30	-2.77	0.00278	263	0.271	0.997	25288	1
SMG9	-16.44	15	-2.77	0.00285	264	0.275	0.997	25287	1
SMS	-16.43	15	-2.76	0.00286	265	0.275	0.997	25286	1
ZSWIM7	-16.42	15	-2.76	0.00287	266	0.275	0.997	25285	1
GTF2F1	-16.42	15	-2.76	0.00288	267	0.276	0.997	25284	1
HEXIM1	-16.38	15	-2.75	0.00295	268	0.281	0.997	25283	1
LH00499	-23.13	30	-2.75	0.00298	270	0.282	0.997	25281	1
LH15401	-23.15	30	-2.75	0.00296	269	0.281	0.997	25282	1
HIST1H3B	-16.32	15	-2.74	0.00304	271	0.287	0.997	25280	1
TAF5L	-16.27	15	-2.74	0.00312	272	0.293	0.997	25279	1
LH06772	-22.95	30	-2.73	0.0032	274	0.298	0.997	25277	1
RBM14	-18.29	19	-2.73	0.00315	273	0.295	0.997	25278	1
CHD4	-16.21	15	-2.72	0.00323	275	0.3	0.997	25276	1
CDK1	-14.43	12	-2.71	0.00336	277	0.31	0.997	25274	1
LRR1	-16.15	15	-2.71	0.00333	276	0.309	0.997	25275	1
FAM133B	-14.99	13	-2.7	0.00342	278	0.314	0.997	25273	1
LH04910	-22.7	30	-2.7	0.00352	279	0.322	0.996	25272	1
FIGLA	-16.04	15	-2.69	0.00354	280	0.323	0.996	25271	1
LH05120	-22.66	30	-2.69	0.00357	281	0.325	0.996	25270	1
PQBP1	-15.98	15	-2.68	0.00366	282	0.332	0.996	25269	1
PSMD3	-12.37	9	-2.68	0.00368	283	0.333	0.996	25268	1
CTBP1	-15.92	15	-2.67	0.00378	285	0.339	0.996	25266	1
INPPL1	-15.88	15	-2.67	0.00385	288	0.341	0.996	25263	1
LH05813	-22.54	30	-2.67	0.00374	284	0.337	0.996	25267	1
LH14594	-22.47	30	-2.67	0.00384	287	0.341	0.996	25264	1
NPAT	-12.32	9	-2.67	0.0038	286	0.34	0.996	25265	1
CLK2	-15.87	15	-2.66	0.00388	290	0.342	0.996	25261	1
CPSF2	-15.87	15	-2.66	0.00387	289	0.342	0.996	25262	1
LH10242	-22.43	30	-2.66	0.00389	291	0.342	0.996	25260	1
HHEX	-15.81	15	-2.65	0.00401	294	0.348	0.996	25257	1
LH05598	-28.26	48	-2.65	0.00403	295	0.349	0.996	25256	1
NDUFA4	-15.77	15	-2.65	0.00408	296	0.352	0.996	25255	1
OAZ2	-15.82	15	-2.65	0.00399	292	0.348	0.996	25259	1
CCNB1	-15.81	15	-2.65	0.004	293	0.348	0.996	25258	1
LH14379	-22.24	30	-2.64	0.00419	298	0.359	0.996	25253	1
OPA3	-22.23	30	-2.64	0.0042	299	0.359	0.996	25252	1
SNRPC	-15.77	15	-2.64	0.00409	297	0.352	0.996	25254	1
COQ9	-15.69	15	-2.63	0.00427	302	0.361	0.996	25249	1
MCMBP	-15.7	15	-2.63	0.00425	301	0.361	0.996	25250	1
RPS16	-14.04	12	-2.63	0.00425	300	0.361	0.996	25251	1
LH14641	-22.13	30	-2.62	0.00436	304	0.367	0.996	25247	1
RBM25	-15.66	15	-2.62	0.00433	303	0.365	0.996	25248	1
RBM27	-15.63	15	-2.62	0.00441	305	0.37	0.996	25246	1
E2F1	-15.57	15	-2.61	0.00454	306	0.379	0.995	25245	1
MORN4	-15.52	15	-2.6	0.00467	307	0.389	0.995	25244	1
WDR61	-15.44	15	-2.59	0.00486	308	0.403	0.995	25243	1
HNRNPK	-13.71	12	-2.57	0.00515	312	0.422	0.995	25239	1
PELP1	-13.73	12	-2.57	0.00509	310	0.419	0.995	25241	1
ORC6	-15.34	15	-2.57	0.00514	311	0.422	0.995	25240	1
TSC1	-15.36	15	-2.57	0.00506	309	0.419	0.995	25242	1
LH07399	-21.63	30	-2.56	0.00524	315	0.425	0.995	25236	1
MRPL30	-23.73	36	-2.56	0.00518	313	0.423	0.995	25238	1
TCEB1	-15.31	15	-2.56	0.00522	314	0.425	0.995	25237	1
E2F2	-15.26	15	-2.55	0.00535	318	0.43	0.995	25233	1
GMNN	-15.23	15	-2.55	0.00542	320	0.433	0.995	25231	1
HABP2	-15.27	15	-2.55	0.00533	317	0.429	0.995	25234	1
LH06436	-21.59	30	-2.55	0.00532	316	0.429	0.995	25235	1
LH07271	-21.55	30	-2.55	0.00541	319	0.433	0.995	25232	1
CHRNA7	-15.17	15	-2.54	0.0056	325	0.441	0.994	25226	1
LIN28B	-15.17	15	-2.54	0.0056	324	0.441	0.994	25227	1
NADSYN1	-15.18	15	-2.54	0.00558	323	0.441	0.994	25228	1
SUMO1	-15.18	15	-2.54	0.00556	322	0.441	0.994	25229	1
TBC1D24	-15.19	15	-2.54	0.00553	321	0.44	0.994	25230	1
DLAT	-13.52	12	-2.53	0.00574	329	0.446	0.994	25222	1
RFC1	-14.62	14	-2.53	0.00569	327	0.445	0.994	25224	1
NAA30	-15.14	15	-2.53	0.00567	326	0.444	0.994	25225	1
FNDC3B	-15.13	15	-2.53	0.00572	328	0.445	0.994	25223	1
ASXL1	-15.08	15	-2.52	0.00588	332	0.452	0.994	25219	1
C2orf53	-13.47	12	-2.52	0.00593	335	0.452	0.994	25216	1
EPHA8	-15.07	15	-2.52	0.00591	333	0.452	0.994	25218	1
FBRS	-15.08	15	-2.52	0.00585	330	0.452	0.994	25221	1
GLE1	-14.57	14	-2.52	0.00586	331	0.452	0.994	25220	1
LH14574	-20.58	28	-2.52	0.00592	334	0.452	0.994	25217	1
COA6	-15.01	15	-2.51	0.00607	338	0.458	0.994	25213	1
LH15841	-21.27	30	-2.51	0.00598	336	0.455	0.994	25215	1
MRAS	-15.03	15	-2.51	0.00601	337	0.456	0.994	25214	1
TLDC1	-15.01	15	-2.51	0.00608	339	0.458	0.994	25212	1
AK2	-14.97	15	-2.5	0.00619	343	0.458	0.994	25208	1
DPH7	-14.95	15	-2.5	0.00625	349	0.458	0.994	25202	1
LH08707	-21.16	30	-2.5	0.00623	347	0.458	0.994	25204	1
METTL14	-14.94	15	-2.5	0.00628	350	0.458	0.994	25201	1
PPP4R2	-14.99	15	-2.5	0.00614	340	0.458	0.994	25211	1
RNF4	-14.47	14	-2.5	0.00616	342	0.458	0.994	25209	1
ZCCHC11	-14.45	14	-2.5	0.00623	346	0.458	0.994	25205	1
MCM8	-14.96	15	-2.5	0.00624	348	0.458	0.994	25203	1
CHTF8	-14.97	15	-2.5	0.0062	344	0.458	0.994	25207	1
RAD51C	-14.98	15	-2.5	0.00616	341	0.458	0.994	25210	1
TLK2	-14.97	15	-2.5	0.00622	345	0.458	0.994	25206	1
KDM4D	-14.9	15	-2.49	0.00643	353	0.465	0.994	25198	1
RWDD2A	-14.93	15	-2.49	0.00632	351	0.46	0.994	25200	1
SESN2	-14.89	15	-2.49	0.00645	354	0.466	0.994	25197	1
UBR4	-14.91	15	-2.49	0.00639	352	0.464	0.994	25199	1
ANAPC10	-14.83	15	-2.48	0.00665	359	0.473	0.993	25192	1
APITD1	-14.85	15	-2.48	0.00658	357	0.471	0.993	25194	1
APITD1-CORT	-14.85	15	-2.48	0.00658	356	0.471	0.993	25195	1
BRF1	-14.85	15	-2.48	0.00658	355	0.471	0.993	25196	1
NDUFB7	-14.84	15	-2.48	0.00664	358	0.473	0.993	25193	1
CYC1	-14.78	15	-2.47	0.00683	364	0.479	0.993	25187	1
GMPS	-14.81	15	-2.47	0.00672	363	0.473	0.993	25188	1
NCSTN	-14.82	15	-2.47	0.0067	362	0.473	0.993	25189	1
PRELP	-14.82	15	-2.47	0.0067	361	0.473	0.993	25190	1
SS18	-14.82	15	-2.47	0.00669	360	0.473	0.993	25191	1
ITFG2	-14.74	15	-2.46	0.00697	366	0.486	0.993	25185	1
SERPINH1	-14.76	15	-2.46	0.0069	365	0.483	0.993	25186	1
TUBB2A	-14.74	15	-2.46	0.00698	367	0.486	0.993	25184	1
CDC123	-14.68	15	-2.45	0.00718	370	0.496	0.993	25181	1
HP1BP3	-14.7	15	-2.45	0.00712	368	0.494	0.993	25183	1
LRRN1	-14.68	15	-2.45	0.00718	369	0.496	0.993	25182	1
COX17	-14.63	15	-2.44	0.00735	374	0.502	0.993	25177	1
EED	-14.65	15	-2.44	0.00729	371	0.502	0.993	25180	1
EGLN2	-20.69	30	-2.44	0.00736	375	0.502	0.993	25176	1
IDI1	-14.64	15	-2.44	0.00734	372	0.502	0.993	25179	1
SZT2	-14.63	15	-2.44	0.00734	373	0.502	0.993	25178	1
IP6K1	-14.57	15	-2.43	0.00758	380	0.51	0.992	25171	1
KIAA0196	-14.6	15	-2.43	0.00748	376	0.508	0.993	25175	1
MAP6D1	-14.59	15	-2.43	0.00749	377	0.508	0.993	25174	1
RPL35A	-14.59	15	-2.43	0.00752	378	0.508	0.992	25173	1
TBC1D4	-14.58	15	-2.43	0.00753	379	0.508	0.992	25172	1
CHD6	-14.53	15	-2.42	0.00774	382	0.518	0.992	25169	1
OR10Z1	-14.55	15	-2.42	0.00766	381	0.514	0.992	25170	1
CCDC110	-14.45	15	-2.41	0.00805	386	0.533	0.992	25165	1
CNTN1	-14.48	15	-2.41	0.00792	383	0.528	0.992	25168	1
VPS11	-14.48	15	-2.41	0.00795	384	0.529	0.992	25167	1
USP1	-14.46	15	-2.41	0.00801	385	0.532	0.992	25166	1
ALLC	-14.43	15	-2.4	0.00811	389	0.533	0.992	25162	1
ARHGAP4	-21.38	33	-2.4	0.00818	390	0.534	0.992	25161	1
FAM102A	-14.4	15	-2.4	0.00823	394	0.534	0.992	25157	1
FKBP15	-14.39	15	-2.4	0.00828	395	0.535	0.992	25156	1
LH04396	-20.37	30	-2.4	0.00822	393	0.534	0.992	25158	1
SLC8A1	-20.41	30	-2.4	0.0081	388	0.533	0.992	25163	1
VPS45	-14.41	15	-2.4	0.00819	391	0.534	0.992	25160	1
WDR48	-14.44	15	-2.4	0.0081	387	0.533	0.992	25164	1
C7orf49	-14.41	15	-2.4	0.0082	392	0.534	0.992	25159	1
FAM183A	-14.28	15	-2.38	0.00873	402	0.555	0.991	25149	1
HIST2H3A	-14.32	15	-2.38	0.00858	396	0.552	0.991	25154	1
HIST2H3C	-14.32	15	-2.38	0.00858	397	0.552	0.991	25155	1
RABL6	-14.31	15	-2.38	0.00862	399	0.552	0.991	25152	1
SUV39H1	-14.31	15	-2.38	0.00864	400	0.552	0.991	25151	1
KIF4A	-14.32	15	-2.38	0.00859	398	0.552	0.991	25153	1
RLF	-14.29	15	-2.38	0.00872	401	0.555	0.991	25150	1
OR10S1	-14.24	15	-2.37	0.00892	407	0.56	0.991	25144	1
PRKACB	-14.27	15	-2.37	0.0088	404	0.557	0.991	25147	1
PWWP2A	-14.24	15	-2.37	0.00892	406	0.56	0.991	25145	1
VKORC1L1	-14.25	15	-2.37	0.00889	405	0.56	0.991	25146	1
CNOT2	-14.22	15	-2.37	0.00899	408	0.563	0.991	25143	1
TDP1	-14.27	15	-2.37	0.00879	403	0.557	0.991	25148	1
DNM2	-14.17	15	-2.36	0.00921	414	0.569	0.991	25137	1
EXOC3L4	-13.73	14	-2.36	0.00905	410	0.564	0.991	25141	1
ISY1	-14.17	15	-2.36	0.00921	413	0.569	0.991	25138	1
LSM5	-16.41	20	-2.36	0.00903	409	0.564	0.991	25142	1
MAST4	-14.19	15	-2.36	0.00915	412	0.568	0.991	25139	1
SLC31A1	-13.72	14	-2.36	0.00908	411	0.565	0.991	25140	1
LH15269	-20	30	-2.35	0.00934	416	0.574	0.991	25135	1
MAZ	-14.14	15	-2.35	0.00937	417	0.574	0.991	25134	1
ZNF292	-14.16	15	-2.35	0.00929	415	0.572	0.991	25136	1
LH13540	-19.93	30	-2.34	0.00959	420	0.584	0.99	25131	1
MAD1L1	-14.07	15	-2.34	0.00969	421	0.588	0.99	25130	1
TTC14	-14.11	15	-2.34	0.00951	418	0.582	0.99	25133	1
FITM2	-14.09	15	-2.34	0.00959	419	0.584	0.99	25132	1
LH06267	-19.8	30	-2.33	0.01	424	0.604	0.99	25127	1
PLA2G16	-14.02	15	-2.33	0.00994	423	0.601	0.99	25128	1
SEC14L1	-19.83	30	-2.33	0.00992	422	0.6	0.99	25129	1
AGAP1	-12.51	12	-2.32	0.0101	425	0.604	0.99	25126	1
C12orf4	-13.97	15	-2.32	0.0102	428	0.606	0.99	25123	1
DACT1	-13.99	15	-2.32	0.0101	426	0.604	0.99	25125	1
GTF3C3	-13.94	15	-2.32	0.0103	431	0.61	0.99	25120	1
TRABD	-19.41	29	-2.32	0.0102	429	0.608	0.99	25122	1
TRAPPC1	-13.47	14	-2.32	0.0103	430	0.61	0.99	25121	1
ZNF699	-19.76	30	-2.32	0.0101	427	0.606	0.99	25124	1
B3GNT7	-13.92	15	-2.31	0.0104	433	0.613	0.99	25118	1
LH06282	-19.65	30	-2.31	0.0105	435	0.619	0.989	25116	1
RNF41	-13.89	15	-2.31	0.0105	434	0.619	0.989	25117	1
SFSWAP	-13.94	15	-2.31	0.0103	432	0.611	0.99	25119	1
KIAA0907	-13.89	15	-2.31	0.0106	436	0.62	0.989	25115	1
ALYREF	-13.84	15	-2.3	0.0108	440	0.625	0.989	25111	1
ANKLE2	-13.84	15	-2.3	0.0108	441	0.625	0.989	25110	1
EIF2D	-13.86	15	-2.3	0.0107	437	0.625	0.989	25114	1
OBFC1	-12.39	12	-2.3	0.0107	439	0.625	0.989	25112	1
SF1	-13.86	15	-2.3	0.0107	438	0.625	0.989	25113	1
SLC27A1	-13.83	15	-2.3	0.0108	443	0.626	0.989	25108	1
SMC6	-12.38	12	-2.3	0.0108	442	0.625	0.989	25109	1
NCAPD2	-14.24	16	-2.29	0.0111	446	0.634	0.989	25105	1
P4HB	-13.81	15	-2.29	0.011	445	0.629	0.989	25106	1
TFRC	-13.36	14	-2.29	0.0109	444	0.627	0.989	25107	1
CDK3	-16.25	21	-2.28	0.0114	449	0.646	0.989	25101	1
DPEP3	-13.74	15	-2.28	0.0113	448	0.646	0.989	25103	1
TBCC	-13.75	15	-2.28	0.0113	447	0.646	0.989	25104	1
TEN1	-16.25	21	-2.28	0.0114	450	0.646	0.989	25102	1
GRPR	-13.66	15	-2.27	0.0117	453	0.661	0.988	25098	1
GTF3C1	-12.72	13	-2.27	0.0117	454	0.661	0.988	25097	1
PIAS2	-19.33	30	-2.27	0.0117	451	0.661	0.988	25100	1
RAD50	-13.67	15	-2.27	0.0117	452	0.661	0.988	25099	1
CD300C	-13.61	15	-2.26	0.012	456	0.675	0.988	25095	1
HCFC1	-13.65	15	-2.26	0.0118	455	0.663	0.988	25096	1
FZD5	-13.56	15	-2.25	0.0123	458	0.688	0.988	25093	1
LH06627	-19.17	30	-2.25	0.0124	459	0.688	0.988	25092	1
LH16195	-19.18	30	-2.25	0.0123	457	0.688	0.988	25094	1
EIF3B	-12.08	12	-2.24	0.0127	463	0.699	0.987	25088	1
SRRT	-13.04	14	-2.24	0.0127	464	0.699	0.987	25087	1
TGFBRAP1	-13.51	15	-2.24	0.0126	461	0.699	0.987	25090	1
UBE3D	-13.51	15	-2.24	0.0126	462	0.699	0.987	25089	1
ZFYVE21	-13.53	15	-2.24	0.0125	460	0.693	0.988	25091	1
ISY1-RAB43	-14.76	18	-2.23	0.0128	466	0.703	0.987	25085	1
LH02486	-19.04	30	-2.23	0.0129	468	0.703	0.987	25083	1
ZC3H11A	-13.48	15	-2.23	0.0128	465	0.703	0.987	25086	1
ZMYM4	-13.01	14	-2.23	0.0129	467	0.703	0.987	25084	1
CABIN1	-13.46	15	-2.23	0.0129	469	0.703	0.987	25082	1
C2CD5	-13.43	15	-2.22	0.0131	471	0.709	0.987	25080	1
CUL2	-13.42	15	-2.22	0.0131	473	0.71	0.987	25078	1
GOLGA1	-13.44	15	-2.22	0.0131	470	0.709	0.987	25081	1
LCNL1	-13.4	15	-2.22	0.0133	476	0.714	0.987	25075	1
LH16058	-18.95	30	-2.22	0.0133	474	0.714	0.987	25077	1
RAB5B	-13.43	15	-2.22	0.0131	472	0.709	0.987	25079	1
RBM38	-13.4	15	-2.22	0.0133	475	0.714	0.987	25076	1
BANP	-13.33	15	-2.21	0.0137	479	0.731	0.986	25072	1
LH05656	-18.85	30	-2.21	0.0137	478	0.731	0.986	25073	1
SNRPB2	-13.38	15	-2.21	0.0134	477	0.719	0.987	25074	1
AKIRIN2	-13.32	15	-2.2	0.0138	481	0.731	0.986	25070	1
CARM1	-13.31	15	-2.2	0.0139	484	0.733	0.986	25067	1
CASC5	-13.28	15	-2.2	0.0141	486	0.74	0.986	25065	1
LH02305	-18.83	30	-2.2	0.0138	483	0.731	0.986	25068	1
ORC1	-13.28	15	-2.2	0.014	485	0.74	0.986	25066	1
RAD54B	-13.32	15	-2.2	0.0138	480	0.731	0.986	25071	1
THAP1	-13.31	15	-2.2	0.0138	482	0.731	0.986	25069	1
WHSC1	-13.23	15	-2.19	0.0144	487	0.754	0.986	25064	1
BCS1L	-13.2	15	-2.18	0.0146	494	0.755	0.985	25057	1
INTS9	-11.8	12	-2.18	0.0146	493	0.755	0.985	25058	1
LH01600	-18.63	30	-2.18	0.0148	495	0.761	0.985	25056	1
MARK3	-18.69	30	-2.18	0.0145	488	0.754	0.986	25063	1
PSMG4	-13.21	15	-2.18	0.0145	490	0.754	0.986	25061	1
SFXN2	-13.17	15	-2.18	0.0148	496	0.761	0.985	25055	1
SLC30A1	-13.21	15	-2.18	0.0145	491	0.754	0.985	25060	1
U2AF2	-13.22	15	-2.18	0.0145	489	0.754	0.986	25062	1
ZNF281	-13.21	15	-2.18	0.0145	492	0.754	0.985	25059	1
C17orf53	-11.76	12	-2.17	0.0149	500	0.762	0.985	25051	1
CCL13	-11.75	12	-2.17	0.015	501	0.762	0.985	25050	1
EFNA5	-13.15	15	-2.17	0.0149	499	0.762	0.985	25052	1
HS6ST1	-13.12	15	-2.17	0.0151	504	0.765	0.985	25047	1
LH01455	-18.61	30	-2.17	0.0148	497	0.762	0.985	25054	1
LH09745	-18.61	30	-2.17	0.0148	498	0.762	0.985	25053	1
MSH5	-13.14	15	-2.17	0.015	502	0.762	0.985	25049	1
ZAR1L	-13.13	15	-2.17	0.0151	503	0.765	0.985	25048	1
RAD18	-13.09	15	-2.16	0.0153	511	0.766	0.985	25040	1
CBX7	-13.1	15	-2.16	0.0153	507	0.766	0.985	25044	1
CDK13	-13.09	15	-2.16	0.0153	510	0.766	0.985	25041	1
ENPP5	-13.11	15	-2.16	0.0152	505	0.766	0.985	25046	1
LH03810	-18.48	30	-2.16	0.0154	512	0.771	0.985	25039	1
POLR1A	-13.1	15	-2.16	0.0153	506	0.766	0.985	25045	1
SSU72	-13.09	15	-2.16	0.0153	509	0.766	0.985	25042	1
TROAP	-13.09	15	-2.16	0.0153	508	0.766	0.985	25043	1
TADA1	-13.06	15	-2.16	0.0155	513	0.773	0.984	25038	1
ADNP	-13.05	15	-2.15	0.0156	514	0.773	0.984	25037	1
KRTAP9-1	-17.5	27	-2.15	0.0156	516	0.773	0.984	25035	1
LH03565	-18.38	30	-2.15	0.016	518	0.787	0.984	25033	1
LH11232	-18.45	30	-2.15	0.0156	515	0.773	0.984	25036	1
LH14893	-18.42	30	-2.15	0.0158	517	0.78	0.984	25034	1
EXOSC4	-12.97	15	-2.14	0.0161	520	0.792	0.984	25031	1
IFT52	-12.95	15	-2.14	0.0163	524	0.795	0.984	25027	1
LH05674	-18.33	30	-2.14	0.0162	523	0.792	0.984	25028	1
LH07310	-18.34	30	-2.14	0.0162	522	0.792	0.984	25029	1
PIGS	-18.34	30	-2.14	0.0162	521	0.792	0.984	25030	1
USP11	-13	15	-2.14	0.016	519	0.787	0.984	25032	1
ANKRD12	-12.93	15	-2.13	0.0165	527	0.798	0.984	25024	1
ANKRD32	-12.91	15	-2.13	0.0166	529	0.802	0.983	25022	1
DDA1	-12.93	15	-2.13	0.0165	526	0.798	0.984	25025	1
DHX38	-12.94	15	-2.13	0.0164	525	0.798	0.984	25026	1
LH10121	-18.28	30	-2.13	0.0165	528	0.798	0.984	25023	1
LPL	-12.9	15	-2.13	0.0167	531	0.803	0.983	25020	1
PUF60	-12	13	-2.13	0.0168	532	0.806	0.983	25019	1
CTDSPL2	-12.9	15	-2.13	0.0166	530	0.802	0.983	25021	1
ATP6V1E1	-12.84	15	-2.12	0.0171	539	0.811	0.983	25012	1
HINT3	-12.86	15	-2.12	0.017	538	0.808	0.983	25013	1
LH06836	-18.18	30	-2.12	0.017	537	0.808	0.983	25014	1
MT3	-12.87	15	-2.12	0.0169	533	0.808	0.983	25018	1
POGK	-12.87	15	-2.12	0.0169	534	0.808	0.983	25017	1
RBM12	-12.87	15	-2.12	0.0169	535	0.808	0.983	25016	1
SPAG5	-12.86	15	-2.12	0.017	536	0.808	0.983	25015	1
ZNF8	-12.84	15	-2.12	0.0172	540	0.812	0.983	25011	1
BNIP3	-12.81	15	-2.11	0.0174	542	0.82	0.983	25009	1
GCLC	-12.79	15	-2.11	0.0176	544	0.823	0.982	25007	1
INPP4A	-12.79	15	-2.11	0.0175	543	0.823	0.982	25008	1
NDNF	-12.78	15	-2.11	0.0176	546	0.823	0.982	25005	1
TYROBP	-12.79	15	-2.11	0.0176	545	0.823	0.982	25006	1
XAB2	-11.94	13	-2.11	0.0173	541	0.815	0.983	25010	1
CUTC	-12.77	15	-2.1	0.0177	547	0.823	0.982	25004	1
DEK	-12.73	15	-2.1	0.018	553	0.833	0.982	24998	1
HNRNPAB	-12.77	15	-2.1	0.0177	548	0.823	0.982	25003	1
LH15277	-18.05	30	-2.1	0.0178	551	0.823	0.982	25000	1
RMDN3	-12.76	15	-2.1	0.0178	550	0.823	0.982	25001	1
SUPT16H	-12.76	15	-2.1	0.0177	549	0.823	0.982	25002	1
ZC3H18	-12.32	14	-2.1	0.0179	552	0.827	0.982	24999	1
ADPRHL2	-12.66	15	-2.09	0.0185	561	0.844	0.981	24990	1
MSH3	-12.67	15	-2.09	0.0185	559	0.844	0.982	24992	1
OR13C3	-12.67	15	-2.09	0.0184	558	0.844	0.982	24993	1
PATL1	-12.71	15	-2.09	0.0181	555	0.835	0.982	24996	1
PRR12	-12.66	15	-2.09	0.0185	560	0.844	0.981	24991	1
RPE	-12.69	15	-2.09	0.0183	557	0.841	0.982	24994	1
SPATA6L	-12.71	15	-2.09	0.0181	554	0.835	0.982	24997	1
TADA2B	-12.71	15	-2.09	0.0182	556	0.836	0.982	24995	1
RBBP8	-12.63	15	-2.08	0.0188	563	0.854	0.981	24988	1
AIG1	-12.65	15	-2.08	0.0187	562	0.848	0.981	24989	1
KCNB2	-12.19	14	-2.08	0.0189	564	0.854	0.981	24987	1
LH14275	-17.85	30	-2.08	0.0189	565	0.854	0.981	24986	1
ARMC1	-12.56	15	-2.07	0.0194	570	0.869	0.981	24981	1
DNAAF2	-12.6	15	-2.07	0.019	567	0.858	0.981	24984	1
GSTA4	-17.76	30	-2.07	0.0194	571	0.869	0.981	24980	1
LH07828	-17.83	30	-2.07	0.019	566	0.858	0.981	24985	1
OMA1	-12.58	15	-2.07	0.0192	568	0.864	0.981	24983	1
TSGA10IP	-12.56	15	-2.07	0.0194	569	0.869	0.981	24982	1
DCLK1	-12.5	15	-2.06	0.0199	576	0.882	0.98	24975	1
FLYWCH1	-12.55	15	-2.06	0.0195	572	0.871	0.98	24979	1
HSPB11	-12.52	15	-2.06	0.0198	573	0.88	0.98	24978	1
NUP43	-12.52	15	-2.06	0.0198	574	0.88	0.98	24977	1
URB1	-11.19	12	-2.06	0.0199	575	0.882	0.98	24976	1
ATXN7L2	-12.49	15	-2.05	0.02	578	0.882	0.98	24973	1
BCL2L2	-13.64	18	-2.05	0.0203	583	0.89	0.98	24969	1
BCL2L2-PABPN1	-13.64	18	-2.05	0.0203	582	0.89	0.98	24968	1
CYP7B1	-12.48	15	-2.05	0.0201	579	0.886	0.98	24972	1
DCAF7	-12.48	15	-2.05	0.0201	580	0.886	0.98	24971	1
HTR5A	-17.67	30	-2.05	0.0199	577	0.882	0.98	24974	1
LH06425	-17.63	30	-2.05	0.0202	581	0.888	0.98	24970	1
WIPI1	-12.44	15	-2.05	0.0204	584	0.891	0.98	24967	1
CCDC101	-12.44	15	-2.04	0.0204	586	0.891	0.98	24965	1
EIF4B	-12.44	15	-2.04	0.0204	585	0.891	0.98	24966	1
EME2	-12.42	15	-2.04	0.0206	589	0.893	0.979	24962	1
FAM103A1	-12.42	15	-2.04	0.0206	588	0.893	0.979	24963	1
LH02520	-17.52	30	-2.04	0.0209	593	0.899	0.979	24958	1
LH06392	-17.52	30	-2.04	0.0209	594	0.899	0.979	24957	1
LH16788	-17.56	30	-2.04	0.0206	590	0.893	0.979	24961	1
METTL3	-12.43	15	-2.04	0.0205	587	0.893	0.979	24964	1
RNF146	-12.41	15	-2.04	0.0207	591	0.894	0.979	24960	1
GIGYF2	-12.4	15	-2.04	0.0208	592	0.897	0.979	24959	1
ENSA	-12.35	15	-2.03	0.0213	596	0.91	0.979	24955	1
HMGA1	-12.34	15	-2.03	0.0213	598	0.91	0.979	24953	1
NOV	-12.35	15	-2.03	0.0213	597	0.91	0.979	24954	1
OPN1SW	-12.34	15	-2.03	0.0213	599	0.91	0.979	24952	1
STYX	-12.37	15	-2.03	0.0211	595	0.906	0.979	24956	1
BLM	-11.47	13	-2.02	0.0215	600	0.916	0.978	24951	1
ACAP2	-12.28	15	-2.02	0.0219	604	0.926	0.978	24947	1
HMGXB4	-12.28	15	-2.02	0.0219	602	0.926	0.978	24949	1
KCNK17	-12.28	15	-2.02	0.0219	603	0.926	0.978	24948	1
PPP1CB	-12.29	15	-2.02	0.0218	601	0.926	0.978	24950	1
C11orf82	-12.25	15	-2.01	0.0222	607	0.933	0.978	24944	1
GGNBP2	-12.22	15	-2.01	0.0224	612	0.936	0.978	24939	1
KLF17	-12.27	15	-2.01	0.022	605	0.929	0.978	24946	1
LH01456	-17.28	30	-2.01	0.0225	613	0.937	0.978	24938	1
ORC4	-12.23	15	-2.01	0.0224	609	0.936	0.978	24942	1
PPARGC1B	-12.26	15	-2.01	0.0221	606	0.932	0.978	24945	1
TAF1B	-12.23	15	-2.01	0.0224	610	0.936	0.978	24941	1
UBE2D2	-12.23	15	-2.01	0.0224	611	0.936	0.978	24940	1
ARFRP1	-12.25	15	-2.01	0.0222	608	0.933	0.978	24943	1
ALDH6A1	-12.19	15	-2	0.0228	619	0.941	0.977	24932	1
DYNC1H1	-11.79	14	-2	0.0226	615	0.941	0.977	24936	1
FBXO41	-12.19	15	-2	0.0227	616	0.941	0.977	24935	1
ID3	-12.19	15	-2	0.0228	617	0.941	0.977	24934	1
LH05467	-17.27	30	-2	0.0225	614	0.938	0.977	24937	1
PSORS1C2	-10.9	12	-2	0.0228	618	0.941	0.977	24933	1
IPO9	-12.13	15	-1.99	0.0234	622	0.949	0.977	24929	1
PAK1	-12.15	15	-1.99	0.0232	621	0.949	0.977	24930	1
PHF20L1	-12.16	15	-1.99	0.023	620	0.949	0.977	24931	1
PPP6C	-12.08	15	-1.98	0.0239	627	0.949	0.976	24924	1
ABHD11	-12.07	15	-1.98	0.024	629	0.949	0.976	24922	1
HDAC3	-12.08	15	-1.98	0.0238	624	0.949	0.976	24927	1
LH10431	-17.08	30	-1.98	0.0239	628	0.949	0.976	24923	1
NUDT5	-12.07	15	-1.98	0.024	630	0.949	0.976	24921	1
RPP25	-12.09	15	-1.98	0.0237	623	0.949	0.976	24928	1
TUBGCP2	-9.34	9	-1.98	0.0241	631	0.949	0.976	24920	1
USP20	-12.08	15	-1.98	0.0238	625	0.949	0.976	24926	1
PPP4C	-12.08	15	-1.98	0.0239	626	0.949	0.976	24925	1
ARAP1	-17.01	30	-1.97	0.0244	636	0.949	0.976	24915	1
EIF3E	-11.62	14	-1.97	0.0244	637	0.949	0.976	24914	1
KLLN	-12.02	15	-1.97	0.0245	638	0.949	0.976	24913	1
LH07367	-16.97	30	-1.97	0.0247	640	0.949	0.975	24911	1
SLC44A2	-16.98	30	-1.97	0.0246	639	0.949	0.975	24912	1
ZC3H4	-17.01	30	-1.97	0.0244	635	0.949	0.976	24916	1
ZNF431	-12.04	15	-1.97	0.0243	634	0.949	0.976	24917	1
ZNF708	-12.04	15	-1.97	0.0242	633	0.949	0.976	24918	1
AP2M1	-14.59	22	-1.97	0.0242	632	0.949	0.976	24919	1
CREB1	-11.96	15	-1.96	0.0251	647	0.949	0.975	24904	1
COX19	-11.99	15	-1.96	0.0248	642	0.949	0.975	24909	1
GIN1	-11.99	15	-1.96	0.0248	643	0.949	0.975	24908	1
LH09917	-16.94	30	-1.96	0.0249	645	0.949	0.975	24906	1
PABPC1	-11.99	15	-1.96	0.0248	641	0.949	0.975	24910	1
PPA2	-11.98	15	-1.96	0.0249	644	0.949	0.975	24907	1
SPPL3	-11.97	15	-1.96	0.025	646	0.949	0.975	24905	1
USPL1	-11.95	15	-1.96	0.0252	648	0.949	0.975	24903	1
ARPC4-TTLL3	-16.83	30	-1.95	0.0257	650	0.949	0.974	24901	1
RIMKLA	-11.92	15	-1.95	0.0255	649	0.949	0.974	24902	1
UCMA	-11.89	15	-1.95	0.0258	651	0.949	0.974	24900	1
FBXW11	-11.89	15	-1.95	0.0258	652	0.949	0.974	24899	1
LEO1	-11.45	14	-1.94	0.0263	659	0.949	0.974	24892	0.999
CD37	-11.85	15	-1.94	0.0262	658	0.949	0.974	24893	0.999
HES1	-11.87	15	-1.94	0.0261	654	0.949	0.974	24897	0.999
HNRNPD	-11.84	15	-1.94	0.0264	660	0.949	0.974	24891	0.999
KRTAP4-5	-11.83	15	-1.94	0.0265	661	0.949	0.974	24890	0.999
SLC38A1	-11.86	15	-1.94	0.0262	657	0.949	0.974	24894	0.999
SMYD4	-11.86	15	-1.94	0.0261	656	0.949	0.974	24895	0.999
TAF6L	-11.88	15	-1.94	0.0259	653	0.949	0.974	24898	1
PTBP1	-11.46	14	-1.94	0.0261	655	0.949	0.974	24896	0.999
EIF2AK1	-11.82	15	-1.93	0.0266	666	0.949	0.973	24885	0.999
KLHL6	-11.82	15	-1.93	0.0266	665	0.949	0.973	24886	0.999
KLHL8	-11.83	15	-1.93	0.0265	663	0.949	0.973	24888	0.999
LH06477	-16.69	30	-1.93	0.0268	668	0.949	0.973	24883	0.999
LH12115	-16.66	30	-1.93	0.0271	674	0.949	0.973	24877	0.999
MAP4K5	-11.78	15	-1.93	0.027	673	0.949	0.973	24878	0.999
MCM4	-10.96	13	-1.93	0.0271	676	0.949	0.973	24875	0.999
NUP133	-10.53	12	-1.93	0.0271	675	0.949	0.973	24876	0.999
PIN1	-11.83	15	-1.93	0.0265	662	0.949	0.973	24889	0.999
PNLIPRP3	-11.83	15	-1.93	0.0265	664	0.949	0.973	24887	0.999
PPCDC	-16.11	28	-1.93	0.027	672	0.949	0.973	24879	0.999
PRICKLE2	-10.98	13	-1.93	0.0269	670	0.949	0.973	24881	0.999
TRAPPC8	-11.79	15	-1.93	0.0269	671	0.949	0.973	24880	0.999
UBE2E1	-11.8	15	-1.93	0.0268	669	0.949	0.973	24882	0.999
FOXM1	-11.82	15	-1.93	0.0266	667	0.949	0.973	24884	0.999
COQ5	-11.72	15	-1.92	0.0277	682	0.949	0.972	24869	0.999
COQ7	-11.76	15	-1.92	0.0273	678	0.949	0.973	24873	0.999
KIAA0947	-10.92	13	-1.92	0.0276	681	0.949	0.972	24870	0.999
LH00296	-16.58	30	-1.92	0.0277	683	0.949	0.972	24868	0.999
LH01178	-16.65	30	-1.92	0.0272	677	0.949	0.973	24874	0.999
NOTCH1	-16.61	30	-1.92	0.0275	679	0.949	0.973	24872	0.999
STK38	-11.72	15	-1.92	0.0277	684	0.949	0.972	24867	0.999
MDC1	-11.74	15	-1.92	0.0276	680	0.949	0.972	24871	0.999
BHMT	-11.69	15	-1.91	0.0281	689	0.949	0.972	24862	0.999
CCDC94	-11.7	15	-1.91	0.028	688	0.949	0.972	24863	0.999
CEMP1	-11.68	15	-1.91	0.0282	690	0.949	0.972	24861	0.999
FAM32A	-10.87	13	-1.91	0.0283	692	0.949	0.972	24859	0.999
GTF3C6	-11.67	15	-1.91	0.0283	691	0.949	0.972	24860	0.999
LH11989	-16.55	30	-1.91	0.0279	687	0.949	0.972	24864	0.999
NRL	-16.56	30	-1.91	0.0278	686	0.949	0.972	24865	0.999
TEAD3	-11.71	15	-1.91	0.0278	685	0.949	0.972	24866	0.999
NAA35	-11.67	15	-1.91	0.0283	693	0.949	0.972	24858	0.999
GBP4	-11.63	15	-1.9	0.0288	701	0.949	0.971	24850	0.999
GINS2	-9.99	11	-1.9	0.0284	694	0.949	0.972	24857	0.999
GJA1	-11.64	15	-1.9	0.0287	698	0.949	0.971	24853	0.999
LH00431	-16.46	30	-1.9	0.0286	697	0.949	0.971	24854	0.999
LH05429	-16.43	30	-1.9	0.0289	702	0.949	0.971	24849	0.998
LH13152	-16.48	30	-1.9	0.0285	696	0.949	0.971	24855	0.999
SLC25A43	-11.63	15	-1.9	0.0288	700	0.949	0.971	24851	0.999
STYXL1	-11.66	15	-1.9	0.0284	695	0.949	0.972	24856	0.999
TCTN1	-10.41	12	-1.9	0.0287	699	0.949	0.971	24852	0.999
CALCA	-16.38	30	-1.89	0.0294	706	0.949	0.971	24845	0.998
FOXA3	-11.6	15	-1.89	0.0291	703	0.949	0.971	24848	0.998
HNRNPF	-16.4	30	-1.89	0.0292	704	0.949	0.971	24847	0.998
HPCAL4	-11.6	15	-1.89	0.0292	705	0.949	0.971	24846	0.998
MCM3AP	-10.76	13	-1.89	0.0296	711	0.949	0.97	24840	0.998
MYRIP	-11.57	15	-1.89	0.0296	710	0.949	0.97	24841	0.998
NDOR1	-11.56	15	-1.89	0.0297	712	0.949	0.97	24839	0.998
PSMA4	-11.58	15	-1.89	0.0294	707	0.949	0.971	24844	0.998
SEC13	-8.95	9	-1.89	0.0297	714	0.949	0.97	24837	0.998
SPTAN1	-11.57	15	-1.89	0.0295	708	0.949	0.971	24843	0.998
TTC19	-11.57	15	-1.89	0.0295	709	0.949	0.97	24842	0.998
SAMD1	-10.34	12	-1.89	0.0297	713	0.949	0.97	24838	0.998
AVL9	-11.51	15	-1.88	0.0303	725	0.949	0.97	24826	0.998
CBL	-11.52	15	-1.88	0.0302	722	0.949	0.97	24829	0.998
CCBE1	-10.29	12	-1.88	0.0303	726	0.949	0.97	24825	0.998
DCP1A	-11.52	15	-1.88	0.0301	721	0.949	0.97	24830	0.998
LH00407	-21.9	54	-1.88	0.0299	718	0.949	0.97	24833	0.998
LH09028	-16.3	30	-1.88	0.0301	720	0.949	0.97	24831	0.998
LH09403	-16.27	30	-1.88	0.0303	727	0.949	0.97	24824	0.998
NAT10	-11.16	14	-1.88	0.0298	716	0.949	0.97	24835	0.998
POLR2F	-11.16	14	-1.88	0.0298	717	0.949	0.97	24834	0.998
PRKCSH	-11.51	15	-1.88	0.0303	724	0.949	0.97	24827	0.998
ZWINT	-11.16	14	-1.88	0.0298	715	0.949	0.97	24836	0.998
TOP1	-10.72	13	-1.88	0.0302	723	0.949	0.97	24828	0.998
ATM	-11.54	15	-1.88	0.0299	719	0.949	0.97	24832	0.998
CDHR1	-11.45	15	-1.87	0.031	737	0.949	0.969	24814	0.998
LH11625	-16.23	30	-1.87	0.0307	732	0.949	0.969	24819	0.998
MORF4L2	-16.26	30	-1.87	0.0304	728	0.949	0.97	24823	0.998
RNF224	-11.46	15	-1.87	0.0309	736	0.949	0.969	24815	0.998
SFPQ	-11.49	15	-1.87	0.0305	729	0.949	0.97	24822	0.998
SHOC2	-11.49	15	-1.87	0.0305	730	0.949	0.969	24821	0.998
SUGP1	-11.47	15	-1.87	0.0307	734	0.949	0.969	24817	0.998
ZPBP2	-11.48	15	-1.87	0.0307	733	0.949	0.969	24818	0.998
XRCC1	-11.49	15	-1.87	0.0305	731	0.949	0.969	24820	0.998
ZFX	-11.46	15	-1.87	0.0308	735	0.949	0.969	24816	0.998
LH16642	-16.18	30	-1.86	0.0311	739	0.949	0.969	24812	0.998
NGF	-11.4	15	-1.86	0.0316	741	0.949	0.968	24810	0.997
ZFYVE20	-11.44	15	-1.86	0.0311	738	0.949	0.969	24813	0.998
SNRNP40	-11.4	15	-1.86	0.0316	740	0.949	0.968	24811	0.997
ACTRT2	-11.36	15	-1.85	0.0322	743	0.949	0.968	24808	0.997
KRTAP2-4	-11.34	15	-1.85	0.0324	748	0.949	0.968	24803	0.997
LH01500	-16.06	30	-1.85	0.0322	744	0.949	0.968	24807	0.997
SLC26A4	-11.34	15	-1.85	0.0324	746	0.949	0.968	24805	0.997
TIMM17B	-11.37	15	-1.85	0.032	742	0.949	0.968	24809	0.997
TMEM79	-11.34	15	-1.85	0.0324	750	0.949	0.968	24801	0.997
WDR76	-11.34	15	-1.85	0.0324	747	0.949	0.968	24804	0.997
RPL36	-10.95	14	-1.85	0.0324	751	0.949	0.968	24800	0.997
TAF11	-11.34	15	-1.85	0.0324	749	0.949	0.968	24802	0.997
NUP188	-11.34	15	-1.85	0.0324	745	0.949	0.968	24806	0.997
ABCD4	-11.31	15	-1.84	0.0327	755	0.949	0.967	24796	0.997
EMC3	-16.73	33	-1.84	0.0332	759	0.949	0.967	24792	0.996
FAIM	-11.32	15	-1.84	0.0327	754	0.949	0.967	24797	0.997
FAM173B	-11.32	15	-1.84	0.0326	752	0.949	0.967	24799	0.997
KIN	-11.32	15	-1.84	0.0327	753	0.949	0.967	24798	0.997
NPRL3	-11.31	15	-1.84	0.0328	756	0.949	0.967	24795	0.997
SPATA3	-11.28	15	-1.84	0.0332	758	0.949	0.967	24793	0.996
TRAP1	-11.3	15	-1.84	0.0329	757	0.949	0.967	24794	0.997
LH10024	-15.88	30	-1.83	0.0339	763	0.949	0.966	24788	0.996
LH13922	-15.94	30	-1.83	0.0333	760	0.949	0.967	24791	0.996
LOC100506388	-10.86	14	-1.83	0.0338	762	0.949	0.966	24789	0.996
NEURL	-11.23	15	-1.83	0.0339	764	0.949	0.966	24787	0.996
STON1	-11.26	15	-1.83	0.0334	761	0.949	0.967	24790	0.996
BAG6	-11.2	15	-1.82	0.0343	771	0.949	0.966	24780	0.996
CLASP1	-10.01	12	-1.82	0.0344	773	0.949	0.966	24778	0.996
CROCC	-11.18	15	-1.82	0.0346	779	0.949	0.965	24772	0.996
IFT88	-11.21	15	-1.82	0.0342	768	0.949	0.966	24783	0.996
LH05824	-15.8	30	-1.82	0.0347	781	0.949	0.965	24770	0.996
LH07407	-15.82	30	-1.82	0.0345	776	0.949	0.966	24775	0.996
LH09265	-15.85	30	-1.82	0.0342	770	0.949	0.966	24781	0.996
LH09290	-15.82	30	-1.82	0.0345	777	0.949	0.966	24774	0.996
LH16193	-15.86	30	-1.82	0.0341	765	0.949	0.966	24786	0.996
NDNL2	-10.42	13	-1.82	0.0344	772	0.949	0.966	24779	0.996
OR8H3	-11.18	15	-1.82	0.0345	778	0.949	0.965	24773	0.996
PLEKHD1	-11.21	15	-1.82	0.0341	766	0.949	0.966	24785	0.996
SLFN11	-11.21	15	-1.82	0.0341	767	0.949	0.966	24784	0.996
SMIM1	-11.21	15	-1.82	0.0342	769	0.949	0.966	24782	0.996
STAT5A	-11.19	15	-1.82	0.0344	775	0.949	0.966	24776	0.996
VPS26B	-11.18	15	-1.82	0.0346	780	0.949	0.965	24771	0.996
GPATCH1	-11.19	15	-1.82	0.0344	774	0.949	0.966	24777	0.996
ARPC4	-13.21	21	-1.81	0.0348	782	0.949	0.965	24769	0.996
ACADVL	-11.13	15	-1.81	0.0352	789	0.949	0.965	24762	0.995
BAX	-11.14	15	-1.81	0.0352	788	0.949	0.965	24763	0.995
LH16783	-15.74	30	-1.81	0.0353	790	0.949	0.965	24761	0.995
negative_control	-291.52	10258	-1.81	0.035	786	0.949	0.965	24765	0.996
SLC25A13	-11.14	15	-1.81	0.0352	787	0.949	0.965	24764	0.995
WFDC9	-11.16	15	-1.81	0.0348	783	0.949	0.965	24768	0.996
ZNHIT2	-11.16	15	-1.81	0.0348	785	0.949	0.965	24766	0.996
PNKP	-11.16	15	-1.81	0.0348	784	0.949	0.965	24767	0.996
BAHD1	-11.06	15	-1.8	0.0362	798	0.949	0.964	24753	0.995
CEBPZ	-11.1	15	-1.8	0.0356	791	0.949	0.964	24760	0.995
CPNE1	-12.12	18	-1.8	0.0362	797	0.949	0.964	24754	0.995
EXPH5	-11.1	15	-1.8	0.0357	792	0.949	0.964	24759	0.995
NUP37	-11.08	15	-1.8	0.0359	794	0.949	0.964	24757	0.995
PHOX2B	-11.08	15	-1.8	0.036	795	0.949	0.964	24756	0.995
YIF1B	-11.06	15	-1.8	0.0363	799	0.949	0.964	24752	0.995
CHAF1A	-11.09	15	-1.8	0.0358	793	0.949	0.964	24758	0.995
PCGF1	-11.07	15	-1.8	0.0361	796	0.949	0.964	24755	0.995
IFRD1	-14.78	27	-1.79	0.0368	803	0.949	0.963	24748	0.994
LH01161	-15.56	30	-1.79	0.037	808	0.949	0.963	24743	0.994
LH09054	-15.58	30	-1.79	0.0369	805	0.949	0.963	24746	0.994
LH13233	-15.57	30	-1.79	0.0369	806	0.949	0.963	24745	0.994
MAMSTR	-15.58	30	-1.79	0.0368	804	0.949	0.963	24747	0.994
MUC12	-11.02	15	-1.79	0.0368	802	0.949	0.963	24749	0.994
TCEAL8	-11.01	15	-1.79	0.037	807	0.949	0.963	24744	0.994
TRIM74	-17.82	39	-1.79	0.0363	800	0.949	0.964	24751	0.995
CRAMP1L	-15.6	30	-1.79	0.0367	801	0.949	0.963	24750	0.994
ATL2	-10.95	15	-1.78	0.0379	820	0.949	0.962	24731	0.994
HAVCR2	-10.97	15	-1.78	0.0375	811	0.949	0.963	24740	0.994
KCNAB3	-10.99	15	-1.78	0.0373	809	0.949	0.963	24742	0.994
KIAA1549	-10.97	15	-1.78	0.0375	812	0.949	0.962	24739	0.994
KLHL36	-15.49	30	-1.78	0.0378	819	0.949	0.962	24732	0.994
LH03474	-15.5	30	-1.78	0.0377	817	0.949	0.962	24734	0.994
LH06240	-15.51	30	-1.78	0.0376	815	0.949	0.962	24736	0.994
LH06834	-15.5	30	-1.78	0.0376	816	0.949	0.962	24735	0.994
LH13167	-15.52	30	-1.78	0.0375	814	0.949	0.962	24737	0.994
MEF2C	-10.97	15	-1.78	0.0375	813	0.949	0.962	24738	0.994
RBM26	-10.98	15	-1.78	0.0374	810	0.949	0.963	24741	0.994
TFEB	-15.49	30	-1.78	0.0377	818	0.949	0.962	24733	0.994
APBB3	-10.93	15	-1.77	0.0381	823	0.949	0.962	24728	0.994
C19orf48	-10.92	15	-1.77	0.0383	828	0.949	0.962	24723	0.994
C3orf67	-10.93	15	-1.77	0.0382	827	0.949	0.962	24724	0.994
CASP7	-10.89	15	-1.77	0.0387	833	0.949	0.961	24718	0.994
CEACAM18	-10.93	15	-1.77	0.0382	825	0.949	0.962	24726	0.994
CHEK2	-10.93	15	-1.77	0.0381	824	0.949	0.962	24727	0.994
CISD2	-10.91	15	-1.77	0.0385	830	0.949	0.962	24721	0.994
COPG1	-15.4	30	-1.77	0.0388	834	0.949	0.961	24717	0.994
DNAJC17	-9.79	12	-1.77	0.038	821	0.949	0.962	24730	0.994
DYM	-10.94	15	-1.77	0.038	822	0.949	0.962	24729	0.994
LH14221	-15.4	30	-1.77	0.0387	832	0.949	0.961	24719	0.994
MCL1	-10.9	15	-1.77	0.0386	831	0.949	0.961	24720	0.994
OSTM1	-10.93	15	-1.77	0.0382	826	0.949	0.962	24725	0.994
PMCH	-10.91	15	-1.77	0.0384	829	0.949	0.962	24722	0.994
EIF4E1B	-10.84	15	-1.76	0.0395	841	0.949	0.96	24710	0.993
LH07737	-15.38	30	-1.76	0.039	836	0.949	0.961	24715	0.993
LH13502	-15.39	30	-1.76	0.0389	835	0.949	0.961	24716	0.994
LH14366	-15.36	30	-1.76	0.0392	837	0.949	0.961	24714	0.993
MRPS36	-10.85	15	-1.76	0.0394	839	0.949	0.961	24712	0.993
QDPR	-10.85	15	-1.76	0.0393	838	0.949	0.961	24713	0.993
RAP1A	-10.84	15	-1.76	0.0394	840	0.949	0.961	24711	0.993
AP1G1	-10.8	15	-1.75	0.04	847	0.949	0.96	24704	0.993
ITGA4	-10.83	15	-1.75	0.0396	842	0.949	0.96	24709	0.993
LH12475	-15.25	30	-1.75	0.0404	851	0.949	0.96	24700	0.993
NXF1	-15.28	30	-1.75	0.04	846	0.949	0.96	24705	0.993
OLFML2A	-10.83	15	-1.75	0.0397	843	0.949	0.96	24708	0.993
SFTPA2	-10.8	15	-1.75	0.0401	848	0.949	0.96	24703	0.993
TMEM258	-10.81	15	-1.75	0.0399	845	0.949	0.96	24706	0.993
TMEM88	-10.79	15	-1.75	0.0403	850	0.949	0.96	24701	0.993
ZNF879	-8.36	9	-1.75	0.0401	849	0.949	0.96	24702	0.993
SLC39A9	-10.45	14	-1.75	0.0399	844	0.949	0.96	24707	0.993
AK3	-10.75	15	-1.74	0.041	859	0.949	0.959	24692	0.992
COMMD3-BMI1	-10.73	15	-1.74	0.0412	863	0.949	0.959	24688	0.992
GTF3A	-10.74	15	-1.74	0.0411	862	0.949	0.959	24689	0.992
LH02126	-15.23	30	-1.74	0.0406	852	0.949	0.959	24699	0.992
LH04655	-15.21	30	-1.74	0.0408	853	0.949	0.959	24698	0.992
LH05815	-15.19	30	-1.74	0.041	860	0.949	0.959	24691	0.992
MDH2	-10.75	15	-1.74	0.0409	858	0.949	0.959	24693	0.992
NELL1	-10.76	15	-1.74	0.0408	854	0.949	0.959	24697	0.992
NFYB	-10.73	15	-1.74	0.0412	864	0.949	0.959	24687	0.992
NKX2-2	-10.72	15	-1.74	0.0413	865	0.949	0.959	24686	0.992
PAIP1	-10.76	15	-1.74	0.0408	857	0.949	0.959	24694	0.992
PCDHGA3	-10.01	13	-1.74	0.0408	855	0.949	0.959	24696	0.992
S100A2	-10.76	15	-1.74	0.0408	856	0.949	0.959	24695	0.992
TMX1	-10.74	15	-1.74	0.0411	861	0.949	0.959	24690	0.992
ANAPC11	-10.71	15	-1.73	0.0416	869	0.949	0.958	24682	0.992
C21orf59	-10.67	15	-1.73	0.0422	879	0.949	0.958	24672	0.992
CD300LB	-10.71	15	-1.73	0.0416	870	0.949	0.958	24681	0.992
COL4A3BP	-10.67	15	-1.73	0.0423	880	0.949	0.958	24671	0.992
COMMD3	-10.7	15	-1.73	0.0416	872	0.949	0.958	24679	0.992
LCE3A	-10.71	15	-1.73	0.0416	867	0.949	0.958	24684	0.992
LH01377	-15.15	30	-1.73	0.0415	866	0.949	0.958	24685	0.992
LH06442	-15.12	30	-1.73	0.0418	874	0.949	0.958	24677	0.992
LPAR1	-10.7	15	-1.73	0.0416	871	0.949	0.958	24680	0.992
LSM7	-10.67	15	-1.73	0.0422	878	0.949	0.958	24673	0.992
MGAM	-10.71	15	-1.73	0.0416	868	0.949	0.958	24683	0.992
PIAS4	-10.7	15	-1.73	0.0417	873	0.949	0.958	24678	0.992
TMEM59	-10.68	15	-1.73	0.0421	877	0.949	0.958	24674	0.992
USP45	-10.69	15	-1.73	0.0418	875	0.949	0.958	24676	0.992
ZNF513	-10.68	15	-1.73	0.042	876	0.949	0.958	24675	0.992
C16orf82	-10.27	14	-1.72	0.0428	887	0.949	0.957	24664	0.992
COG4	-10.64	15	-1.72	0.0427	886	0.949	0.957	24665	0.992
IL2RG	-15.01	30	-1.72	0.0431	893	0.949	0.957	24658	0.991
LH01065	-15.01	30	-1.72	0.0431	891	0.949	0.957	24660	0.991
LH03690	-15.08	30	-1.72	0.0423	881	0.949	0.958	24670	0.992
LH08983	-15.07	30	-1.72	0.0424	883	0.949	0.958	24668	0.992
MMACHC	-10.65	15	-1.72	0.0424	884	0.949	0.958	24667	0.992
MPC1	-10.61	15	-1.72	0.0431	892	0.949	0.957	24659	0.991
NCBP2	-10.61	15	-1.72	0.0432	894	0.949	0.957	24657	0.991
ODF3L2	-10.66	15	-1.72	0.0424	882	0.949	0.958	24669	0.992
PEF1	-10.63	15	-1.72	0.0428	888	0.949	0.957	24663	0.992
SNX11	-10.65	15	-1.72	0.0425	885	0.949	0.957	24666	0.992
TTC33	-10.62	15	-1.72	0.043	890	0.949	0.957	24661	0.992
ARL1	-10.62	15	-1.72	0.0429	889	0.949	0.957	24662	0.992
PSMB6	-13.37	24	-1.71	0.0438	903	0.949	0.956	24648	0.991
ALDH18A1	-10.57	15	-1.71	0.0439	907	0.949	0.956	24644	0.991
CAMSAP3	-10.6	15	-1.71	0.0433	896	0.949	0.957	24655	0.991
EIF4E	-9.04	11	-1.71	0.044	909	0.949	0.956	24642	0.991
GNAO1	-10.57	15	-1.71	0.0437	902	0.949	0.956	24649	0.991
KIAA1211	-14.93	30	-1.71	0.044	910	0.949	0.956	24641	0.991
LH00383	-18.31	45	-1.71	0.0438	905	0.949	0.956	24646	0.991
LH00675	-14.98	30	-1.71	0.0435	898	0.949	0.957	24653	0.991
LH13253	-14.95	30	-1.71	0.0438	904	0.949	0.956	24647	0.991
NSMCE4A	-10.57	15	-1.71	0.0439	906	0.949	0.956	24645	0.991
PSMG3	-15	30	-1.71	0.0432	895	0.949	0.957	24656	0.991
SLC30A8	-10.58	15	-1.71	0.0436	900	0.949	0.956	24651	0.991
SS18L2	-10.59	15	-1.71	0.0435	899	0.949	0.956	24652	0.991
TFR2	-10.58	15	-1.71	0.0437	901	0.949	0.956	24650	0.991
TLR3	-10.56	15	-1.71	0.044	908	0.949	0.956	24643	0.991
UNC5B	-10.6	15	-1.71	0.0434	897	0.949	0.957	24654	0.991
INTS10	-8.6	10	-1.7	0.0445	918	0.949	0.955	24633	0.991
APOM	-12.43	21	-1.7	0.045	932	0.949	0.955	24619	0.991
ARL3	-9.42	12	-1.7	0.0444	916	0.949	0.956	24635	0.991
ATP5O	-10.55	15	-1.7	0.0442	911	0.949	0.956	24640	0.991
ATP8A1	-10.53	15	-1.7	0.0445	919	0.949	0.955	24632	0.991
C9orf114	-9.42	12	-1.7	0.0445	917	0.949	0.956	24634	0.991
CHCHD5	-10.51	15	-1.7	0.0448	927	0.949	0.955	24624	0.991
CWC25	-9.42	12	-1.7	0.0444	915	0.949	0.956	24636	0.991
FUT5	-10.52	15	-1.7	0.0446	921	0.949	0.955	24630	0.991
HOXD1	-10.52	15	-1.7	0.0447	925	0.949	0.955	24626	0.991
JMJD1C	-10.55	15	-1.7	0.0442	912	0.949	0.956	24639	0.991
LCLAT1	-10.51	15	-1.7	0.0448	930	0.949	0.955	24621	0.991
LH04497	-14.91	30	-1.7	0.0443	914	0.949	0.956	24637	0.991
LH08193	-14.87	30	-1.7	0.0447	926	0.949	0.955	24625	0.991
LH09200	-14.88	30	-1.7	0.0447	924	0.949	0.955	24627	0.991
LH15038	-14.86	30	-1.7	0.0449	931	0.949	0.955	24620	0.991
METTL6	-10.51	15	-1.7	0.0448	929	0.949	0.955	24622	0.991
MTFR1L	-10.52	15	-1.7	0.0446	920	0.949	0.955	24631	0.991
NDUFA11	-10.52	15	-1.7	0.0446	922	0.949	0.955	24629	0.991
OR52L1	-10.52	15	-1.7	0.0446	923	0.949	0.955	24628	0.991
PSMA2	-11.55	18	-1.7	0.0442	913	0.949	0.956	24638	0.991
SERPINF1	-10.51	15	-1.7	0.0448	928	0.949	0.955	24623	0.991
ARAP3	-10.49	15	-1.69	0.0451	934	0.949	0.955	24617	0.991
C17orf58	-10.49	15	-1.69	0.0452	936	0.949	0.955	24615	0.991
DAPK2	-10.46	15	-1.69	0.0458	947	0.949	0.954	24604	0.991
DCTN6	-9.74	13	-1.69	0.0456	944	0.949	0.954	24607	0.991
GFI1	-14.83	30	-1.69	0.0452	939	0.949	0.955	24612	0.991
GUCD1	-8.54	10	-1.69	0.0458	948	0.949	0.954	24603	0.991
HOXD3	-10.45	15	-1.69	0.0459	951	0.949	0.954	24600	0.991
HSD17B4	-10.45	15	-1.69	0.0458	950	0.949	0.954	24601	0.991
IFNGR1	-10.45	15	-1.69	0.0459	953	0.949	0.954	24598	0.991
ITPA	-10.44	15	-1.69	0.046	954	0.949	0.954	24597	0.991
LH00615	-14.84	30	-1.69	0.0451	935	0.949	0.955	24616	0.991
LH00649	-14.78	30	-1.69	0.0458	949	0.949	0.954	24602	0.991
LH14303	-14.84	30	-1.69	0.0452	937	0.949	0.955	24614	0.991
LH15952	-14.82	30	-1.69	0.0454	941	0.949	0.955	24610	0.991
LSS	-10.45	15	-1.69	0.0459	952	0.949	0.954	24599	0.991
PAX6	-10.48	15	-1.69	0.0454	942	0.949	0.955	24609	0.991
PRPF40A	-9.75	13	-1.69	0.0455	943	0.949	0.955	24608	0.991
TBP	-10.48	15	-1.69	0.0454	940	0.949	0.955	24611	0.991
VAPB	-10.46	15	-1.69	0.0457	946	0.949	0.954	24605	0.991
ZSWIM8	-10.49	15	-1.69	0.0452	938	0.949	0.955	24613	0.991
WNK1	-10.46	15	-1.69	0.0456	945	0.949	0.954	24606	0.991
CDK12	-10.5	15	-1.69	0.045	933	0.949	0.955	24618	0.991
AHCY	-9.32	12	-1.68	0.0463	958	0.949	0.954	24593	0.991
EPS15	-10.4	15	-1.68	0.0467	963	0.949	0.953	24588	0.991
LH02819	-14.72	30	-1.68	0.0466	962	0.949	0.953	24589	0.991
LH12328	-14.75	30	-1.68	0.0463	957	0.949	0.954	24594	0.991
LIMS2	-10.39	15	-1.68	0.0469	966	0.949	0.953	24585	0.991
OR56A3	-10.43	15	-1.68	0.0463	956	0.949	0.954	24595	0.991
PAFAH1B1	-10.04	14	-1.68	0.0469	967	0.949	0.953	24584	0.991
RASSF9	-10.4	15	-1.68	0.0468	965	0.949	0.953	24586	0.991
SRRM2	-10.4	15	-1.68	0.0467	964	0.949	0.953	24587	0.991
TNC	-10.41	15	-1.68	0.0465	961	0.949	0.954	24590	0.991
TOM1L2	-10.44	15	-1.68	0.0461	955	0.949	0.954	24596	0.991
UBE2I	-10.42	15	-1.68	0.0464	959	0.949	0.954	24592	0.991
HIRA	-14.73	30	-1.68	0.0464	960	0.949	0.954	24591	0.991
ANKRD13D	-10.35	15	-1.67	0.0476	978	0.949	0.952	24573	0.99
APBA2	-10.36	15	-1.67	0.0474	976	0.949	0.953	24575	0.99
CARS	-9.98	14	-1.67	0.0479	984	0.949	0.952	24567	0.99
CD69	-10.37	15	-1.67	0.0472	971	0.949	0.953	24580	0.99
DEFB103A	-10.33	15	-1.67	0.0479	985	0.949	0.952	24566	0.99
DSTYK	-10.34	15	-1.67	0.0478	982	0.949	0.952	24569	0.99
LH03289	-14.69	30	-1.67	0.047	968	0.949	0.953	24583	0.991
LH13118	-14.61	30	-1.67	0.0479	986	0.949	0.952	24565	0.99
LRRC46	-10.34	15	-1.67	0.0479	983	0.949	0.952	24568	0.99
MSL2	-10.37	15	-1.67	0.0473	972	0.949	0.953	24579	0.99
NMT1	-10.36	15	-1.67	0.0474	974	0.949	0.953	24577	0.99
PRKDC	-10.35	15	-1.67	0.0476	979	0.949	0.952	24572	0.99
PRPF38B	-10.38	15	-1.67	0.047	969	0.949	0.953	24582	0.99
PSMB7	-10.36	15	-1.67	0.0474	973	0.949	0.953	24578	0.99
UBA2	-10.34	15	-1.67	0.0478	981	0.949	0.952	24570	0.99
VAMP8	-14.64	30	-1.67	0.0476	980	0.949	0.952	24571	0.99
WDR25	-10.38	15	-1.67	0.0471	970	0.949	0.953	24581	0.99
ZMYND19	-10.36	15	-1.67	0.0474	975	0.949	0.953	24576	0.99
WDR7	-10.36	15	-1.67	0.0474	977	0.949	0.953	24574	0.99
ARFGAP1	-10.3	15	-1.66	0.0484	997	0.949	0.952	24554	0.99
C22orf46	-10.28	15	-1.66	0.0488	1008	0.949	0.951	24543	0.99
CCDC158	-10.32	15	-1.66	0.0481	989	0.949	0.952	24562	0.99
FAM104A	-10.31	15	-1.66	0.0483	995	0.949	0.952	24556	0.99
FASTK	-10.28	15	-1.66	0.0488	1007	0.949	0.951	24544	0.99
HCAR1	-10.31	15	-1.66	0.0484	996	0.949	0.952	24555	0.99
IL17RA	-10.29	15	-1.66	0.0487	1005	0.949	0.951	24546	0.99
KLF11	-10.28	15	-1.66	0.049	1009	0.949	0.951	24542	0.99
LH03569	-14.6	30	-1.66	0.0481	988	0.949	0.952	24563	0.99
LH11719	-15.96	36	-1.66	0.0485	1001	0.949	0.952	24550	0.99
LIMCH1	-10.31	15	-1.66	0.0483	993	0.949	0.952	24558	0.99
MYB	-10.29	15	-1.66	0.0487	1003	0.949	0.951	24548	0.99
NDUFA7	-10.32	15	-1.66	0.0482	991	0.949	0.952	24560	0.99
NME1-NME2	-10.3	15	-1.66	0.0485	999	0.949	0.952	24552	0.99
NME2	-10.3	15	-1.66	0.0485	998	0.949	0.952	24553	0.99
OGDH	-10.29	15	-1.66	0.0487	1004	0.949	0.951	24547	0.99
TRIM49D1	-10.29	15	-1.66	0.0488	1006	0.949	0.951	24545	0.99
UNC93B1	-10.32	15	-1.66	0.0482	990	0.949	0.952	24561	0.99
WBSCR17	-10.31	15	-1.66	0.0483	994	0.949	0.952	24557	0.99
ZC2HC1A	-10.3	15	-1.66	0.0485	1000	0.949	0.952	24551	0.99
ZNF48	-10.33	15	-1.66	0.048	987	0.949	0.952	24564	0.99
ASF1A	-10.3	15	-1.66	0.0486	1002	0.949	0.951	24549	0.99
MCPH1	-10.31	15	-1.66	0.0483	992	0.949	0.952	24559	0.99
REV1	-10.23	15	-1.65	0.0497	1022	0.949	0.95	24529	0.99
CD3EAP	-7.95	9	-1.65	0.0492	1012	0.949	0.951	24539	0.99
KCNJ11	-10.24	15	-1.65	0.0495	1016	0.949	0.95	24535	0.99
LCAT	-10.26	15	-1.65	0.0492	1011	0.949	0.951	24540	0.99
LH00217	-14.48	30	-1.65	0.0496	1018	0.949	0.95	24533	0.99
LH00942	-14.48	30	-1.65	0.0496	1019	0.949	0.95	24532	0.99
LH01270	-14.52	30	-1.65	0.0491	1010	0.949	0.951	24541	0.99
LH06383	-14.48	30	-1.65	0.0497	1020	0.949	0.95	24531	0.99
LH14070	-14.49	30	-1.65	0.0496	1017	0.949	0.95	24534	0.99
MOS	-10.25	15	-1.65	0.0495	1014	0.949	0.951	24537	0.99
STXBP4	-9.9	14	-1.65	0.0495	1015	0.949	0.95	24536	0.99
TUSC1	-9.15	12	-1.65	0.0497	1021	0.949	0.95	24530	0.99
USP13	-10.25	15	-1.65	0.0494	1013	0.949	0.951	24538	0.99
DNAJC28	-10.2	15	-1.64	0.0503	1027	0.949	0.95	24524	0.989
LH00182	-14.39	30	-1.64	0.0508	1034	0.949	0.949	24517	0.989
LH00584	-14.45	30	-1.64	0.0501	1025	0.949	0.95	24526	0.99
LH03257	-14.39	30	-1.64	0.0508	1032	0.949	0.949	24519	0.989
LH06517	-14.38	30	-1.64	0.051	1036	0.949	0.949	24515	0.989
LH07657	-14.39	30	-1.64	0.0508	1033	0.949	0.949	24518	0.989
LH09804	-14.45	30	-1.64	0.0501	1024	0.949	0.95	24527	0.99
LH13598	-14.41	30	-1.64	0.0505	1029	0.949	0.949	24522	0.989
LH13842	-14.45	30	-1.64	0.05	1023	0.949	0.95	24528	0.99
RFESD	-9.82	14	-1.64	0.051	1035	0.949	0.949	24516	0.989
RHOH	-10.19	15	-1.64	0.0505	1030	0.949	0.949	24521	0.989
SFT2D2	-10.18	15	-1.64	0.0508	1031	0.949	0.949	24520	0.989
TATDN1	-10.2	15	-1.64	0.0503	1026	0.949	0.95	24525	0.989
STRA13	-10.2	15	-1.64	0.0504	1028	0.949	0.95	24523	0.989
ANO6	-9.08	12	-1.63	0.0513	1039	0.949	0.949	24512	0.989
AREG	-10.11	15	-1.63	0.052	1058	0.949	0.948	24493	0.989
CADPS	-10.14	15	-1.63	0.0515	1051	0.949	0.948	24500	0.989
CCDC37	-9.06	12	-1.63	0.0517	1056	0.949	0.948	24495	0.989
GOLIM4	-10.14	15	-1.63	0.0514	1043	0.949	0.949	24508	0.989
GPX6	-10.14	15	-1.63	0.0515	1046	0.949	0.949	24505	0.989
INTS1	-10.15	15	-1.63	0.0514	1041	0.949	0.949	24510	0.989
KDELR2	-10.14	15	-1.63	0.0515	1047	0.949	0.949	24504	0.989
LDLRAD3	-10.14	15	-1.63	0.0514	1044	0.949	0.949	24507	0.989
LH04978	-14.34	30	-1.63	0.0515	1048	0.949	0.948	24503	0.989
LH05544	-14.34	30	-1.63	0.0516	1052	0.949	0.948	24499	0.989
LH12988	-14.36	30	-1.63	0.0512	1038	0.949	0.949	24513	0.989
LH13062	-14.35	30	-1.63	0.0514	1042	0.949	0.949	24509	0.989
LH16656	-14.33	30	-1.63	0.0516	1055	0.949	0.948	24496	0.989
LOC100130451	-10.12	15	-1.63	0.0519	1057	0.949	0.948	24494	0.989
LRRC53	-10.13	15	-1.63	0.0516	1054	0.949	0.948	24497	0.989
NDUFA1	-10.14	15	-1.63	0.0514	1045	0.949	0.949	24506	0.989
NDUFAF1	-10.14	15	-1.63	0.0515	1050	0.949	0.948	24501	0.989
PRDM12	-10.14	15	-1.63	0.0516	1053	0.949	0.948	24498	0.989
SCARB1	-10.16	15	-1.63	0.0511	1037	0.949	0.949	24514	0.989
SPI1	-10.14	15	-1.63	0.0515	1049	0.949	0.948	24502	0.989
INTS5	-9.08	12	-1.63	0.0513	1040	0.949	0.949	24511	0.989
HEATR2	-11.05	18	-1.62	0.0525	1064	0.949	0.947	24487	0.989
IKZF2	-14.22	30	-1.62	0.0531	1072	0.949	0.947	24479	0.988
LH03084	-14.27	30	-1.62	0.0525	1062	0.949	0.948	24489	0.989
LH08100	-14.29	30	-1.62	0.0522	1059	0.949	0.948	24492	0.989
LH10240	-14.27	30	-1.62	0.0524	1061	0.949	0.948	24490	0.989
LH16855	-14.24	30	-1.62	0.0528	1069	0.949	0.947	24482	0.989
LLGL1	-10.08	15	-1.62	0.0526	1066	0.949	0.947	24485	0.989
NSMCE1	-5.21	4	-1.62	0.0525	1063	0.949	0.947	24488	0.989
SEPT7	-10.06	15	-1.62	0.053	1070	0.949	0.947	24481	0.988
TNFRSF18	-10.08	15	-1.62	0.0527	1067	0.949	0.947	24484	0.989
TOP3A	-10.06	15	-1.62	0.053	1071	0.949	0.947	24480	0.988
ZNF275	-10.1	15	-1.62	0.0523	1060	0.949	0.948	24491	0.989
ADSS	-10.08	15	-1.62	0.0527	1068	0.949	0.947	24483	0.989
HIST1H1C	-10.08	15	-1.62	0.0526	1065	0.949	0.947	24486	0.989
APC	-14.17	30	-1.61	0.0538	1087	0.949	0.946	24464	0.988
C3orf52	-10.05	15	-1.61	0.0533	1077	0.949	0.947	24474	0.988
C9orf69	-10.04	15	-1.61	0.0535	1080	0.949	0.947	24471	0.988
FAM96B	-9.68	14	-1.61	0.0537	1086	0.949	0.946	24465	0.988
GLI1	-10.03	15	-1.61	0.0537	1084	0.949	0.946	24467	0.988
GTPBP2	-10.03	15	-1.61	0.0537	1085	0.949	0.946	24466	0.988
LH11698	-14.16	30	-1.61	0.054	1090	0.949	0.946	24461	0.988
LH12839	-14.21	30	-1.61	0.0532	1074	0.949	0.947	24477	0.988
LH13501	-13.97	29	-1.61	0.0533	1076	0.949	0.947	24475	0.988
LH16403	-14.21	30	-1.61	0.0532	1075	0.949	0.947	24476	0.988
MYO19	-10.97	18	-1.61	0.0539	1089	0.949	0.946	24462	0.988
NUTF2	-10.03	15	-1.61	0.0536	1083	0.949	0.946	24468	0.988
PES1	-8.98	12	-1.61	0.0534	1078	0.949	0.947	24473	0.988
RECK	-10.05	15	-1.61	0.0532	1073	0.949	0.947	24478	0.988
REST	-14.2	30	-1.61	0.0534	1079	0.949	0.947	24472	0.988
SMAD6	-10.01	15	-1.61	0.0541	1092	0.949	0.946	24459	0.988
TECPR2	-10.99	18	-1.61	0.0535	1081	0.949	0.946	24470	0.988
TIFAB	-10.02	15	-1.61	0.0539	1088	0.949	0.946	24463	0.988
TWISTNB	-7.33	8	-1.61	0.0535	1082	0.949	0.946	24469	0.988
XPNPEP1	-10.01	15	-1.61	0.0541	1091	0.949	0.946	24460	0.988
AGO4	-9.98	15	-1.6	0.0545	1098	0.949	0.945	24453	0.988
BGLAP	-9.27	13	-1.6	0.0552	1106	0.949	0.945	24445	0.988
CHST11	-9.99	15	-1.6	0.0544	1095	0.949	0.946	24456	0.988
COX15	-9.26	13	-1.6	0.0552	1108	0.949	0.945	24443	0.988
GAS6	-9.97	15	-1.6	0.0549	1103	0.949	0.945	24448	0.988
KIF21A	-9.98	15	-1.6	0.0547	1100	0.949	0.945	24451	0.988
LH02412	-14.06	30	-1.6	0.0553	1110	0.949	0.945	24441	0.988
LH07757	-14.11	30	-1.6	0.0546	1099	0.949	0.945	24452	0.988
LH08572	-14.09	30	-1.6	0.0549	1104	0.949	0.945	24447	0.988
LH11035	-14.12	30	-1.6	0.0545	1097	0.949	0.945	24454	0.988
LH16820	-14.14	30	-1.6	0.0543	1093	0.949	0.946	24458	0.988
MLX	-9.97	15	-1.6	0.0548	1101	0.949	0.945	24450	0.988
MUM1	-9.95	15	-1.6	0.0553	1109	0.949	0.945	24442	0.988
MXD1	-9.95	15	-1.6	0.0551	1105	0.949	0.945	24446	0.988
PMF1-BGLAP	-9.26	13	-1.6	0.0552	1107	0.949	0.945	24444	0.988
RINT1	-8.94	12	-1.6	0.0543	1094	0.949	0.946	24457	0.988
TMEM39A	-9.99	15	-1.6	0.0545	1096	0.949	0.946	24455	0.988
CRYBA2	-9.97	15	-1.6	0.0548	1102	0.949	0.945	24449	0.988
BLCAP	-9.93	15	-1.59	0.0557	1112	0.949	0.944	24439	0.987
CEBPA	-9.94	15	-1.59	0.0554	1111	0.949	0.945	24440	0.988
CWF19L1	-9.89	15	-1.59	0.0565	1126	0.949	0.944	24425	0.987
DNAH8	-14.02	30	-1.59	0.0559	1116	0.949	0.944	24435	0.987
FMO2	-9.9	15	-1.59	0.0561	1119	0.949	0.944	24432	0.987
G3BP1	-9.91	15	-1.59	0.0561	1118	0.949	0.944	24433	0.987
HES3	-9.92	15	-1.59	0.0558	1114	0.949	0.944	24437	0.987
HIST2H2AA4	-9.92	15	-1.59	0.0559	1115	0.949	0.944	24436	0.987
LH00074	-14	30	-1.59	0.0563	1123	0.949	0.944	24428	0.987
LHX3	-13.99	30	-1.59	0.0563	1124	0.949	0.944	24427	0.987
MCM5	-9.92	15	-1.59	0.0557	1113	0.949	0.944	24438	0.987
PPARG	-14	30	-1.59	0.0562	1120	0.949	0.944	24431	0.987
PTCH1	-9.9	15	-1.59	0.0562	1122	0.949	0.944	24429	0.987
STK11	-13.99	30	-1.59	0.0563	1125	0.949	0.944	24426	0.987
TXNL4B	-9.91	15	-1.59	0.056	1117	0.949	0.944	24434	0.987
ZDHHC19	-9.9	15	-1.59	0.0562	1121	0.949	0.944	24430	0.987
CCDC112	-9.86	15	-1.58	0.057	1136	0.949	0.943	24415	0.987
DCUN1D1	-9.88	15	-1.58	0.0567	1130	0.949	0.943	24421	0.987
DDB1	-13.51	28	-1.58	0.0565	1128	0.949	0.943	24423	0.987
G6PC	-9.84	15	-1.58	0.0575	1142	0.949	0.942	24409	0.987
LH00938	-13.95	30	-1.58	0.0569	1134	0.949	0.943	24417	0.987
LH05887	-13.97	30	-1.58	0.0567	1131	0.949	0.943	24420	0.987
LYZ	-9.86	15	-1.58	0.0571	1139	0.949	0.943	24412	0.987
MFSD6L	-9.86	15	-1.58	0.0571	1138	0.949	0.943	24413	0.987
NFIA	-9.83	15	-1.58	0.0576	1143	0.949	0.942	24408	0.986
NLRC3	-9.89	15	-1.58	0.0565	1127	0.949	0.943	24424	0.987
POMGNT2	-9.88	15	-1.58	0.0566	1129	0.949	0.943	24422	0.987
RDH11	-9.86	15	-1.58	0.057	1135	0.949	0.943	24416	0.987
RHOJ	-9.84	15	-1.58	0.0575	1141	0.949	0.943	24410	0.987
RNF125	-9.87	15	-1.58	0.0568	1133	0.949	0.943	24418	0.987
TERF1	-9.87	15	-1.58	0.0567	1132	0.949	0.943	24419	0.987
UBE3A	-9.86	15	-1.58	0.057	1137	0.949	0.943	24414	0.987
CENPC	-8.81	12	-1.58	0.0573	1140	0.949	0.943	24411	0.987
BUB1	-9.81	15	-1.57	0.0582	1149	0.949	0.942	24402	0.986
DNPH1	-9.8	15	-1.57	0.0582	1150	0.949	0.942	24401	0.986
HAP1	-9.81	15	-1.57	0.0581	1147	0.949	0.942	24404	0.986
KRT37	-9.79	15	-1.57	0.0585	1153	0.949	0.941	24398	0.986
LH13248	-13.84	30	-1.57	0.0586	1155	0.949	0.941	24396	0.986
LH14798	-13.86	30	-1.57	0.0583	1151	0.949	0.942	24400	0.986
LH17025	-13.84	30	-1.57	0.0586	1154	0.949	0.941	24397	0.986
LRRC39	-9.81	15	-1.57	0.058	1146	0.949	0.942	24405	0.986
MARCH6	-9.8	15	-1.57	0.0584	1152	0.949	0.942	24399	0.986
SNAI1	-9.83	15	-1.57	0.0577	1144	0.949	0.942	24407	0.986
MAU2	-9.81	15	-1.57	0.0581	1148	0.949	0.942	24403	0.986
RAD51AP1	-9.82	15	-1.57	0.058	1145	0.949	0.942	24406	0.986
ADSSL1	-9.77	15	-1.56	0.0589	1158	0.949	0.941	24393	0.986
CCDC153	-13.79	30	-1.56	0.0593	1165	0.949	0.941	24386	0.986
EMX1	-13.8	30	-1.56	0.0593	1164	0.949	0.941	24387	0.986
FRMD1	-13.83	30	-1.56	0.0588	1156	0.949	0.941	24395	0.986
HIGD1A	-9.77	15	-1.56	0.0589	1159	0.949	0.941	24392	0.986
INHBA	-9.76	15	-1.56	0.0592	1161	0.949	0.941	24390	0.986
IPO7	-9.75	15	-1.56	0.0593	1167	0.949	0.941	24384	0.986
LH08296	-13.81	30	-1.56	0.0591	1160	0.949	0.941	24391	0.986
LH12495	-13.8	30	-1.56	0.0592	1163	0.949	0.941	24388	0.986
LH14248	-13.76	30	-1.56	0.0597	1172	0.949	0.94	24379	0.985
PLK1S1	-9.73	15	-1.56	0.0598	1173	0.949	0.94	24378	0.985
POLD1	-8.74	12	-1.56	0.0588	1157	0.949	0.941	24394	0.986
POM121	-9.72	15	-1.56	0.06	1174	0.949	0.94	24377	0.985
RNASE10	-9.75	15	-1.56	0.0593	1166	0.949	0.941	24385	0.986
SLPI	-9.75	15	-1.56	0.0594	1168	0.949	0.941	24383	0.986
SNIP1	-9.06	13	-1.56	0.0597	1169	0.949	0.94	24382	0.985
TBK1	-9.73	15	-1.56	0.0597	1171	0.949	0.94	24380	0.985
HSP90AB1	-9.76	15	-1.56	0.0592	1162	0.949	0.941	24389	0.986
PDCD10	-9.73	15	-1.56	0.0597	1170	0.949	0.94	24381	0.985
RMI2	-9.68	15	-1.55	0.0609	1185	0.949	0.939	24366	0.985
ARL4A	-9.71	15	-1.55	0.0602	1177	0.949	0.94	24374	0.985
ASAH2B	-9.71	15	-1.55	0.0602	1178	0.949	0.94	24373	0.985
CD33	-9.68	15	-1.55	0.0608	1182	0.949	0.939	24369	0.985
ENOPH1	-9.7	15	-1.55	0.0603	1180	0.949	0.94	24371	0.985
LH10426	-13.69	30	-1.55	0.0609	1184	0.949	0.939	24367	0.985
MAP3K7CL	-13.69	30	-1.55	0.0609	1186	0.949	0.939	24365	0.985
NPL	-9.71	15	-1.55	0.0601	1175	0.949	0.94	24376	0.985
OR4F5	-11.45	21	-1.55	0.0609	1187	0.949	0.939	24364	0.985
PNMA1	-9.68	15	-1.55	0.0609	1183	0.949	0.939	24368	0.985
SMIM19	-9.71	15	-1.55	0.0602	1176	0.949	0.94	24375	0.985
SPRY4	-9.71	15	-1.55	0.0603	1179	0.949	0.94	24372	0.985
THAP2	-13.71	30	-1.55	0.0605	1181	0.949	0.939	24370	0.985
CA10	-9.65	15	-1.54	0.0614	1192	0.949	0.939	24359	0.984
CACNG4	-9.64	15	-1.54	0.0616	1198	0.949	0.938	24353	0.984
CARTPT	-9.63	15	-1.54	0.062	1200	0.949	0.938	24351	0.984
GINS3	-8.27	11	-1.54	0.0613	1189	0.949	0.939	24362	0.984
GPR144	-9.65	15	-1.54	0.0616	1197	0.949	0.938	24354	0.984
IPO5	-9.66	15	-1.54	0.0613	1190	0.949	0.939	24361	0.984
LDHA	-9.62	15	-1.54	0.0621	1202	0.949	0.938	24349	0.984
LH02558	-13.65	30	-1.54	0.0615	1193	0.949	0.939	24358	0.984
LH04240	-13.66	30	-1.54	0.0613	1191	0.949	0.939	24360	0.984
NAMPT	-9.63	15	-1.54	0.0619	1199	0.949	0.938	24352	0.984
NME6	-9.66	15	-1.54	0.0613	1188	0.949	0.939	24363	0.984
PARK7	-9.65	15	-1.54	0.0616	1196	0.949	0.938	24355	0.984
TRAPPC11	-8.98	13	-1.54	0.0615	1194	0.949	0.939	24357	0.984
BRAP	-9.63	15	-1.54	0.062	1201	0.949	0.938	24350	0.984
PMVK	-8.98	13	-1.54	0.0615	1195	0.949	0.938	24356	0.984
APOL4	-9.57	15	-1.53	0.0633	1213	0.949	0.937	24338	0.983
CRELD2	-9.58	15	-1.53	0.0632	1208	0.949	0.937	24343	0.983
DDX47	-7.81	10	-1.53	0.0633	1210	0.949	0.937	24341	0.983
ESRRA	-9.57	15	-1.53	0.0633	1214	0.949	0.937	24337	0.983
FA2H	-9.57	15	-1.53	0.0633	1212	0.949	0.937	24339	0.983
LH01571	-13.52	30	-1.53	0.0635	1216	0.949	0.937	24335	0.983
LH02375	-19.19	60	-1.53	0.0627	1205	0.949	0.937	24346	0.984
LH06515	-13.57	30	-1.53	0.0627	1204	0.949	0.937	24347	0.984
LH08704	-13.57	30	-1.53	0.0627	1203	0.949	0.937	24348	0.984
LH10929	-13.55	30	-1.53	0.063	1207	0.949	0.937	24344	0.983
LRRC45	-9.57	15	-1.53	0.0634	1215	0.949	0.937	24336	0.983
OR5F1	-9.59	15	-1.53	0.0629	1206	0.949	0.937	24345	0.984
RIPK4	-9.57	15	-1.53	0.0633	1211	0.949	0.937	24340	0.983
VASP	-9.57	15	-1.53	0.0632	1209	0.949	0.937	24342	0.983
TOPBP1	-8.19	11	-1.53	0.0635	1217	0.949	0.936	24334	0.983
ALDOA	-9.51	15	-1.52	0.0646	1234	0.949	0.935	24317	0.983
C14orf166B	-7.79	10	-1.52	0.0639	1223	0.949	0.936	24328	0.983
CLIP3	-9.52	15	-1.52	0.0644	1230	0.949	0.936	24321	0.983
CYCS	-9.55	15	-1.52	0.0637	1219	0.949	0.936	24332	0.983
LEPREL1	-9.54	15	-1.52	0.0639	1224	0.949	0.936	24327	0.983
LH05890	-13.49	30	-1.52	0.064	1226	0.949	0.936	24325	0.983
LH06535	-13.43	30	-1.52	0.0649	1239	0.949	0.935	24312	0.983
LH06623	-13.44	30	-1.52	0.0648	1237	0.949	0.935	24314	0.983
LH10433	-13.05	28	-1.52	0.0636	1218	0.949	0.936	24333	0.983
LH10716	-13.49	30	-1.52	0.064	1227	0.949	0.936	24324	0.983
LH12528	-13.47	30	-1.52	0.0644	1229	0.949	0.936	24322	0.983
LH16933	-13.46	30	-1.52	0.0645	1233	0.949	0.936	24318	0.983
NDUFA12	-9.5	15	-1.52	0.0648	1238	0.949	0.935	24313	0.983
OR51B2	-9.55	15	-1.52	0.0638	1221	0.949	0.936	24330	0.983
OR5I1	-9.55	15	-1.52	0.0638	1222	0.949	0.936	24329	0.983
PMF1	-9.19	14	-1.52	0.0647	1235	0.949	0.935	24316	0.983
RFPL3	-13.51	30	-1.52	0.0637	1220	0.949	0.936	24331	0.983
SDF2	-9.52	15	-1.52	0.0644	1231	0.949	0.936	24320	0.983
STRA6	-9.53	15	-1.52	0.0641	1228	0.949	0.936	24323	0.983
TRAPPC5	-9.18	14	-1.52	0.0647	1236	0.949	0.935	24315	0.983
ZFAND5	-9.54	15	-1.52	0.064	1225	0.949	0.936	24326	0.983
ZNF142	-9.52	15	-1.52	0.0645	1232	0.949	0.936	24319	0.983
ASAP1	-9.44	15	-1.51	0.0662	1254	0.949	0.934	24297	0.982
CFHR3	-9.46	15	-1.51	0.0658	1246	0.949	0.934	24305	0.982
FAM110A	-9.46	15	-1.51	0.0659	1247	0.949	0.934	24304	0.982
FAM189B	-9.47	15	-1.51	0.0656	1245	0.949	0.934	24306	0.982
FBXL22	-9.5	15	-1.51	0.0649	1240	0.949	0.935	24311	0.983
LH01659	-13.36	30	-1.51	0.0661	1251	0.949	0.934	24300	0.982
LH10278	-13.4	30	-1.51	0.0655	1244	0.949	0.935	24307	0.982
LH12418	-13.4	30	-1.51	0.0654	1242	0.949	0.935	24309	0.982
PPP1R12B	-9.44	15	-1.51	0.0662	1253	0.949	0.934	24298	0.982
SFRP4	-9.45	15	-1.51	0.066	1250	0.949	0.934	24301	0.982
SIGLEC14	-9.44	15	-1.51	0.0661	1252	0.949	0.934	24299	0.982
TESK2	-9.46	15	-1.51	0.0659	1248	0.949	0.934	24303	0.982
TMEM230	-9.45	15	-1.51	0.066	1249	0.949	0.934	24302	0.982
TTYH3	-9.15	14	-1.51	0.0655	1243	0.949	0.935	24308	0.982
RPRD1B	-8.49	12	-1.51	0.065	1241	0.949	0.935	24310	0.983
ARSA	-9.4	15	-1.5	0.0672	1266	0.949	0.933	24285	0.981
C1QL4	-9.4	15	-1.5	0.0671	1265	0.949	0.933	24286	0.981
DCAF15	-9.4	15	-1.5	0.0672	1267	0.949	0.933	24284	0.981
IGBP1	-9.39	15	-1.5	0.0673	1270	0.949	0.933	24281	0.981
ITGB5	-9.44	15	-1.5	0.0663	1258	0.949	0.934	24293	0.982
LH03085	-13.28	30	-1.5	0.0674	1272	0.949	0.933	24279	0.981
LH07552	-13.32	30	-1.5	0.0668	1261	0.949	0.933	24290	0.982
LH08414	-13.31	30	-1.5	0.0669	1262	0.949	0.933	24289	0.982
LH09268	-13.32	30	-1.5	0.0667	1260	0.949	0.933	24291	0.982
LH15827	-13.34	30	-1.5	0.0663	1259	0.949	0.934	24292	0.982
PPP5C	-9.41	15	-1.5	0.0669	1263	0.949	0.933	24288	0.982
PRKAR1B	-13.94	33	-1.5	0.0673	1268	0.949	0.933	24283	0.981
SH3GL1	-9.41	15	-1.5	0.067	1264	0.949	0.933	24287	0.981
SST	-9.44	15	-1.5	0.0663	1257	0.949	0.934	24294	0.982
TRABD2A	-8.75	13	-1.5	0.0673	1269	0.949	0.933	24282	0.981
TXNIP	-13.35	30	-1.5	0.0662	1255	0.949	0.934	24296	0.982
WTAP	-9.44	15	-1.5	0.0663	1256	0.949	0.934	24295	0.982
ZFC3H1	-9.39	15	-1.5	0.0674	1271	0.949	0.933	24280	0.981
ACP1	-8.71	13	-1.49	0.0682	1284	0.949	0.932	24267	0.981
CAPN13	-13.27	30	-1.49	0.0676	1276	0.949	0.932	24275	0.981
CRAT	-9.36	15	-1.49	0.068	1283	0.949	0.932	24268	0.981
DCHS2	-9.34	15	-1.49	0.0686	1292	0.949	0.931	24259	0.981
EHBP1	-9.38	15	-1.49	0.0677	1278	0.949	0.932	24273	0.981
FNDC5	-9.34	15	-1.49	0.0686	1291	0.949	0.931	24260	0.981
GLOD4	-9.38	15	-1.49	0.0677	1277	0.949	0.932	24274	0.981
GUK1	-9.33	15	-1.49	0.0688	1295	0.949	0.931	24256	0.981
HSPB7	-9.35	15	-1.49	0.0684	1286	0.949	0.932	24265	0.981
LH03554	-13.21	30	-1.49	0.0685	1289	0.949	0.932	24262	0.981
LH09657	-13.27	30	-1.49	0.0676	1275	0.949	0.932	24276	0.981
LH10058	-13.27	30	-1.49	0.0675	1274	0.949	0.932	24277	0.981
LH10308	-13.25	30	-1.49	0.0678	1280	0.949	0.932	24271	0.981
LIPE	-13.21	30	-1.49	0.0685	1290	0.949	0.931	24261	0.981
NKAIN1	-8.36	12	-1.49	0.0684	1287	0.949	0.932	24264	0.981
NRN1	-13.26	30	-1.49	0.0678	1279	0.949	0.932	24272	0.981
PHKG2	-9.33	15	-1.49	0.0687	1294	0.949	0.931	24257	0.981
PNPLA3	-9.39	15	-1.49	0.0675	1273	0.949	0.933	24278	0.981
RAB44	-9.33	15	-1.49	0.0688	1296	0.949	0.931	24255	0.981
RAD23B	-9.37	15	-1.49	0.068	1282	0.949	0.932	24269	0.981
TBC1D17	-9.35	15	-1.49	0.0684	1288	0.949	0.932	24263	0.981
UBXN7	-9.34	15	-1.49	0.0686	1293	0.949	0.931	24258	0.981
ZNF665	-9.37	15	-1.49	0.0679	1281	0.949	0.932	24270	0.981
ZNF703	-9.36	15	-1.49	0.0682	1285	0.949	0.932	24266	0.981
AGPAT4	-9.31	15	-1.48	0.0694	1303	0.949	0.931	24248	0.981
ASCC2	-9.29	15	-1.48	0.0698	1310	0.949	0.93	24241	0.98
CHRNB1	-9.32	15	-1.48	0.069	1298	0.949	0.931	24253	0.981
FBXL12	-9.32	15	-1.48	0.069	1300	0.949	0.931	24251	0.981
IFT172	-9.33	15	-1.48	0.0688	1297	0.949	0.931	24254	0.981
IL24	-9.29	15	-1.48	0.0697	1309	0.949	0.93	24242	0.981
LH10837	-13.12	30	-1.48	0.07	1314	0.949	0.93	24237	0.98
LH12449	-13.15	30	-1.48	0.0696	1307	0.949	0.93	24244	0.981
LH12745	-13.15	30	-1.48	0.0696	1308	0.949	0.93	24243	0.981
LTBP4	-13.13	30	-1.48	0.0699	1312	0.949	0.93	24239	0.98
OR52D1	-9.32	15	-1.48	0.069	1299	0.949	0.931	24252	0.981
PRDM8	-13.13	30	-1.48	0.0699	1313	0.949	0.93	24238	0.98
RPGRIP1L	-8.33	12	-1.48	0.0692	1301	0.949	0.931	24250	0.981
RUNX2	-13.14	30	-1.48	0.0698	1311	0.949	0.93	24240	0.98
SMAD5	-9.31	15	-1.48	0.0694	1304	0.949	0.931	24247	0.981
TCEANC2	-9.31	15	-1.48	0.0693	1302	0.949	0.931	24249	0.981
TCOF1	-7.96	11	-1.48	0.0696	1306	0.949	0.93	24245	0.981
EAPP	-9.3	15	-1.48	0.0695	1305	0.949	0.93	24246	0.981
DBF4	-9.27	15	-1.47	0.0702	1317	0.949	0.93	24234	0.98
AARS2	-7.57	10	-1.47	0.0702	1318	0.949	0.93	24233	0.98
ADAM15	-9.24	15	-1.47	0.0709	1332	0.949	0.929	24219	0.98
ASIC4	-9.25	15	-1.47	0.0708	1329	0.949	0.929	24222	0.98
ATP5J	-9.28	15	-1.47	0.0701	1316	0.949	0.93	24235	0.98
B3GAT3	-9.24	15	-1.47	0.071	1336	0.949	0.929	24215	0.98
CEACAM6	-8.25	12	-1.47	0.0714	1342	0.949	0.929	24209	0.98
GCAT	-9.26	15	-1.47	0.0705	1325	0.949	0.929	24226	0.98
GIPR	-9.26	15	-1.47	0.0704	1324	0.949	0.93	24227	0.98
GSTA5	-9.24	15	-1.47	0.0709	1333	0.949	0.929	24218	0.98
KIAA1462	-9.24	15	-1.47	0.071	1335	0.949	0.929	24216	0.98
L3MBTL2	-9.27	15	-1.47	0.0703	1321	0.949	0.93	24230	0.98
LH08029	-10.94	21	-1.47	0.0709	1334	0.949	0.929	24217	0.98
LH08813	-13.07	30	-1.47	0.0709	1331	0.949	0.929	24220	0.98
LH11734	-13.08	30	-1.47	0.0708	1330	0.949	0.929	24221	0.98
MEDAG	-9.28	15	-1.47	0.0701	1315	0.949	0.93	24236	0.98
MIP	-8.25	12	-1.47	0.0713	1340	0.949	0.929	24211	0.98
NUP98	-7.16	9	-1.47	0.0711	1337	0.949	0.929	24214	0.98
PAX1	-8.95	14	-1.47	0.0705	1326	0.949	0.929	24225	0.98
PEPD	-9.23	15	-1.47	0.0714	1341	0.949	0.929	24210	0.98
SEH1L	-7.94	11	-1.47	0.0703	1320	0.949	0.93	24231	0.98
SLC24A1	-13.09	30	-1.47	0.0706	1327	0.949	0.929	24224	0.98
SLC29A4	-9.27	15	-1.47	0.0703	1322	0.949	0.93	24229	0.98
TCF19	-13.11	30	-1.47	0.0702	1319	0.949	0.93	24232	0.98
TMBIM1	-8.26	12	-1.47	0.0712	1338	0.949	0.929	24213	0.98
TMEM243	-9.23	15	-1.47	0.0712	1339	0.949	0.929	24212	0.98
ZBED6	-9.25	15	-1.47	0.0707	1328	0.949	0.929	24223	0.98
PARP1	-9.26	15	-1.47	0.0704	1323	0.949	0.93	24228	0.98
ZNF827	-9.21	15	-1.46	0.0718	1349	0.949	0.928	24202	0.98
C7orf69	-9.17	15	-1.46	0.0728	1363	0.949	0.927	24188	0.979
CD109	-9.21	15	-1.46	0.0716	1345	0.949	0.928	24206	0.98
CDH24	-9.17	15	-1.46	0.0728	1362	0.949	0.927	24189	0.979
CDK5RAP1	-13.01	30	-1.46	0.0719	1352	0.949	0.928	24199	0.98
CLEC19A	-9.22	15	-1.46	0.0715	1343	0.949	0.928	24208	0.98
DAGLA	-9.19	15	-1.46	0.0723	1357	0.949	0.928	24194	0.98
DDX1	-9.19	15	-1.46	0.0724	1359	0.949	0.928	24192	0.98
EIF3CL	-8.57	13	-1.46	0.0719	1351	0.949	0.928	24200	0.98
GEMIN2	-8.22	12	-1.46	0.0723	1358	0.949	0.928	24193	0.98
HOXC13	-9.17	15	-1.46	0.0727	1361	0.949	0.927	24190	0.979
ICMT	-9.2	15	-1.46	0.0719	1353	0.949	0.928	24198	0.98
LH10532	-13.01	30	-1.46	0.072	1354	0.949	0.928	24197	0.98
LH10611	-12.99	30	-1.46	0.0723	1356	0.949	0.928	24195	0.98
LH14355	-13.02	30	-1.46	0.0718	1350	0.949	0.928	24201	0.98
LH16080	-13.04	30	-1.46	0.0716	1344	0.949	0.928	24207	0.98
MEF2BNB	-11.61	24	-1.46	0.0726	1360	0.949	0.927	24191	0.98
POLR1E	-8.24	12	-1.46	0.0717	1347	0.949	0.928	24204	0.98
RABAC1	-9.21	15	-1.46	0.0718	1348	0.949	0.928	24203	0.98
ST5	-9.21	15	-1.46	0.0716	1346	0.949	0.928	24205	0.98
TMEM65	-9.2	15	-1.46	0.072	1355	0.949	0.928	24196	0.98
BEGAIN	-12.94	30	-1.45	0.0732	1367	0.949	0.927	24184	0.979
FABP7	-9.14	15	-1.45	0.0736	1380	0.949	0.926	24171	0.979
HIGD2A	-10.79	21	-1.45	0.074	1389	0.949	0.926	24162	0.979
HORMAD1	-9.15	15	-1.45	0.0733	1370	0.949	0.927	24181	0.979
LH01501	-12.91	30	-1.45	0.0738	1385	0.949	0.926	24166	0.979
LH02985	-12.93	30	-1.45	0.0734	1372	0.949	0.927	24179	0.979
LH06270	-12.92	30	-1.45	0.0736	1378	0.949	0.926	24173	0.979
LH07264	-12.89	30	-1.45	0.0741	1390	0.949	0.926	24161	0.979
LH07971	-12.94	30	-1.45	0.0733	1368	0.949	0.927	24183	0.979
LH09586	-12.95	30	-1.45	0.0731	1366	0.949	0.927	24185	0.979
LH10266	-12.92	30	-1.45	0.0736	1376	0.949	0.926	24175	0.979
LH11788	-12.9	30	-1.45	0.0739	1387	0.949	0.926	24164	0.979
LH13703	-12.92	30	-1.45	0.0736	1381	0.949	0.926	24170	0.979
LH14797	-12.92	30	-1.45	0.0736	1377	0.949	0.926	24174	0.979
LH15813	-12.9	30	-1.45	0.0739	1386	0.949	0.926	24165	0.979
LH16436	-12.96	30	-1.45	0.0729	1364	0.949	0.927	24187	0.979
MAGIX	-9.15	15	-1.45	0.0733	1371	0.949	0.927	24180	0.979
METTL24	-9.14	15	-1.45	0.0736	1375	0.949	0.926	24176	0.979
MOB3B	-9.14	15	-1.45	0.0736	1379	0.949	0.926	24172	0.979
NUAK2	-9.12	15	-1.45	0.0739	1388	0.949	0.926	24163	0.979
PEX6	-9.14	15	-1.45	0.0734	1373	0.949	0.927	24178	0.979
RABL3	-9.13	15	-1.45	0.0738	1384	0.949	0.926	24167	0.979
RNF113B	-9.16	15	-1.45	0.0729	1365	0.949	0.927	24186	0.979
RNF14	-9.13	15	-1.45	0.0737	1383	0.949	0.926	24168	0.979
SMIM5	-12.94	30	-1.45	0.0733	1369	0.949	0.927	24182	0.979
TPH2	-9.13	15	-1.45	0.0737	1382	0.949	0.926	24169	0.979
XRCC3	-9.14	15	-1.45	0.0735	1374	0.949	0.927	24177	0.979
AASDH	-9.07	15	-1.44	0.0753	1414	0.949	0.925	24137	0.979
C2orf82	-12.82	30	-1.44	0.0754	1416	0.949	0.925	24135	0.979
CLCN7	-9.06	15	-1.44	0.0756	1418	0.949	0.924	24133	0.979
DCAF8	-12.83	30	-1.44	0.0751	1411	0.949	0.925	24140	0.979
KCNF1	-9.09	15	-1.44	0.0748	1401	0.949	0.925	24150	0.979
KCNJ1	-9.06	15	-1.44	0.0756	1417	0.949	0.924	24134	0.979
KLHDC9	-9.09	15	-1.44	0.0748	1400	0.949	0.925	24151	0.979
KMT2E	-9.07	15	-1.44	0.0752	1412	0.949	0.925	24139	0.979
LH01149	-12.87	30	-1.44	0.0745	1393	0.949	0.926	24158	0.979
LH02328	-12.83	30	-1.44	0.0751	1410	0.949	0.925	24141	0.979
LH02576	-12.87	30	-1.44	0.0745	1392	0.949	0.926	24159	0.979
LH10644	-12.85	30	-1.44	0.0748	1399	0.949	0.925	24152	0.979
LH11125	-12.86	30	-1.44	0.0747	1398	0.949	0.925	24153	0.979
LH12981	-12.84	30	-1.44	0.075	1407	0.949	0.925	24144	0.979
LH14970	-12.87	30	-1.44	0.0745	1395	0.949	0.925	24156	0.979
LH16018	-12.84	30	-1.44	0.075	1406	0.949	0.925	24145	0.979
LH16918	-12.84	30	-1.44	0.075	1405	0.949	0.925	24146	0.979
LOC730159	-9.07	15	-1.44	0.0752	1413	0.949	0.925	24138	0.979
MYO10	-9.1	15	-1.44	0.0745	1394	0.949	0.925	24157	0.979
MYOD1	-9.08	15	-1.44	0.0751	1408	0.949	0.925	24143	0.979
NDUFC1	-12.84	30	-1.44	0.0751	1409	0.949	0.925	24142	0.979
POLR2C	-8.13	12	-1.44	0.0749	1403	0.949	0.925	24148	0.979
PRKCZ	-12.86	30	-1.44	0.0747	1397	0.949	0.925	24154	0.979
PTK6	-9.1	15	-1.44	0.0746	1396	0.949	0.925	24155	0.979
ST14	-9.08	15	-1.44	0.0749	1402	0.949	0.925	24149	0.979
ZCCHC3	-9.08	15	-1.44	0.0749	1404	0.949	0.925	24147	0.979
ZMYM3	-12.82	30	-1.44	0.0754	1415	0.949	0.925	24136	0.979
WEE1	-8.79	14	-1.44	0.0745	1391	0.949	0.926	24160	0.979
ASL	-9.02	15	-1.43	0.0764	1429	0.949	0.924	24122	0.978
C3orf72	-8.09	12	-1.43	0.0758	1422	0.949	0.924	24129	0.979
CCDC114	-12.34	28	-1.43	0.0762	1425	0.949	0.924	24126	0.978
ELOVL4	-9.05	15	-1.43	0.0758	1423	0.949	0.924	24128	0.979
GJB7	-13.16	32	-1.43	0.0768	1436	0.949	0.923	24115	0.978
GTPBP4	-9.01	15	-1.43	0.0767	1434	0.949	0.923	24117	0.978
KANK4	-9.05	15	-1.43	0.0757	1420	0.949	0.924	24131	0.979
LH10546	-12.8	30	-1.43	0.0758	1421	0.949	0.924	24130	0.979
LIPI	-9.04	15	-1.43	0.076	1424	0.949	0.924	24127	0.979
PET117	-10.4	20	-1.43	0.0768	1435	0.949	0.923	24116	0.978
PRPF3	-7.74	11	-1.43	0.0762	1426	0.949	0.924	24125	0.978
SLC30A7	-9	15	-1.43	0.077	1437	0.949	0.923	24114	0.978
TMEM164	-9.02	15	-1.43	0.0766	1433	0.949	0.923	24118	0.978
TNFRSF10A	-9.03	15	-1.43	0.0763	1428	0.949	0.924	24123	0.978
UBE2D1	-9.05	15	-1.43	0.0757	1419	0.949	0.924	24132	0.979
UBE2U	-9.03	15	-1.43	0.0762	1427	0.949	0.924	24124	0.978
UBL5	-7.36	10	-1.43	0.0766	1432	0.949	0.923	24119	0.978
UBR3	-9.02	15	-1.43	0.0764	1430	0.949	0.924	24121	0.978
CYP3A43	-9.02	15	-1.43	0.0766	1431	0.949	0.923	24120	0.978
A1BG	-12.65	30	-1.42	0.0785	1469	0.949	0.921	24082	0.978
ACBD3	-8.98	15	-1.42	0.0777	1448	0.949	0.922	24103	0.978
C10orf118	-12.51	29	-1.42	0.0772	1438	0.949	0.923	24113	0.978
CLN3	-8.99	15	-1.42	0.0774	1445	0.949	0.923	24106	0.978
CR2	-8.95	15	-1.42	0.0783	1467	0.949	0.922	24084	0.978
CYP4Z1	-8.98	15	-1.42	0.0775	1447	0.949	0.922	24104	0.978
DAND5	-8.96	15	-1.42	0.0781	1461	0.949	0.922	24090	0.978
DCAF13	-11.32	24	-1.42	0.0784	1468	0.949	0.922	24083	0.978
DDX20	-8.36	13	-1.42	0.0777	1449	0.949	0.922	24102	0.978
ELANE	-8.96	15	-1.42	0.078	1458	0.949	0.922	24093	0.978
GLDN	-8.96	15	-1.42	0.0781	1460	0.949	0.922	24091	0.978
HPRT1	-8.97	15	-1.42	0.0778	1452	0.949	0.922	24099	0.978
INHBB	-8.99	15	-1.42	0.0774	1444	0.949	0.923	24107	0.978
INSIG1	-8.96	15	-1.42	0.078	1457	0.949	0.922	24094	0.978
LH01314	-12.68	30	-1.42	0.0779	1455	0.949	0.922	24096	0.978
LH01591	-12.45	29	-1.42	0.0782	1462	0.949	0.922	24089	0.978
LH09057	-12.71	30	-1.42	0.0774	1442	0.949	0.923	24109	0.978
LH09299	-12.67	30	-1.42	0.0782	1464	0.949	0.922	24087	0.978
LH09606	-12.69	30	-1.42	0.0779	1453	0.949	0.922	24098	0.978
LH11911	-12.66	30	-1.42	0.0782	1465	0.949	0.922	24086	0.978
LH13858	-12.71	30	-1.42	0.0774	1443	0.949	0.923	24108	0.978
LH14825	-12.72	30	-1.42	0.0773	1441	0.949	0.923	24110	0.978
LH17050	-12.72	30	-1.42	0.0772	1439	0.949	0.923	24112	0.978
LY6K	-8.96	15	-1.42	0.078	1459	0.949	0.922	24092	0.978
MGRN1	-8.97	15	-1.42	0.0778	1451	0.949	0.922	24100	0.978
OR12D2	-8.96	15	-1.42	0.0782	1463	0.949	0.922	24088	0.978
POP7	-8.95	15	-1.42	0.0783	1466	0.949	0.922	24085	0.978
SDHA	-8.97	15	-1.42	0.078	1456	0.949	0.922	24095	0.978
SLC17A7	-8.98	15	-1.42	0.0775	1446	0.949	0.923	24105	0.978
STXBP6	-8.99	15	-1.42	0.0773	1440	0.949	0.923	24111	0.978
TMEM184B	-8.97	15	-1.42	0.0779	1454	0.949	0.922	24097	0.978
TSKS	-8.98	15	-1.42	0.0777	1450	0.949	0.922	24101	0.978
CAP2	-8.94	15	-1.41	0.0787	1472	0.949	0.921	24079	0.978
CCDC103	-11.31	24	-1.41	0.0786	1470	0.949	0.921	24081	0.978
DERA	-8.94	15	-1.41	0.0787	1473	0.949	0.921	24078	0.978
DNAJC11	-8.92	15	-1.41	0.0792	1483	0.949	0.921	24068	0.978
GFER	-8.89	15	-1.41	0.0799	1491	0.949	0.92	24060	0.977
IL13RA1	-8.94	15	-1.41	0.0787	1471	0.949	0.921	24080	0.978
LH01137	-12.63	30	-1.41	0.0789	1478	0.949	0.921	24073	0.978
LH01249	-14.9	42	-1.41	0.0795	1487	0.949	0.92	24064	0.977
LH07866	-12.61	30	-1.41	0.0793	1484	0.949	0.921	24067	0.977
LH11437	-12.62	30	-1.41	0.079	1479	0.949	0.921	24072	0.978
LH13848	-12.57	30	-1.41	0.0799	1492	0.949	0.92	24059	0.977
MEPCE	-8.93	15	-1.41	0.0789	1476	0.949	0.921	24075	0.978
NCAPG2	-8.9	15	-1.41	0.0796	1488	0.949	0.92	24063	0.977
NDUFB10	-8.93	15	-1.41	0.0788	1474	0.949	0.921	24077	0.978
RIMS2	-8.92	15	-1.41	0.0791	1481	0.949	0.921	24070	0.978
RYBP	-8.89	15	-1.41	0.0799	1490	0.949	0.92	24061	0.977
SH3GLB2	-8.91	15	-1.41	0.0795	1485	0.949	0.92	24066	0.977
SLC12A4	-12.63	30	-1.41	0.0789	1477	0.949	0.921	24074	0.978
SLC16A7	-8.92	15	-1.41	0.0791	1482	0.949	0.921	24069	0.978
SLC35E1	-8.9	15	-1.41	0.0796	1489	0.949	0.92	24062	0.977
SNRNP200	-7.29	10	-1.41	0.0788	1475	0.949	0.921	24076	0.978
SOBP	-8.91	15	-1.41	0.0795	1486	0.949	0.92	24065	0.977
UBXN6	-12.62	30	-1.41	0.079	1480	0.949	0.921	24071	0.978
BAZ2A	-12.51	30	-1.4	0.0812	1504	0.949	0.919	24047	0.976
C14orf2	-8.88	15	-1.4	0.0801	1493	0.949	0.92	24058	0.977
C4orf46	-8.85	15	-1.4	0.0809	1500	0.949	0.919	24051	0.976
FZD6	-8.88	15	-1.4	0.0802	1495	0.949	0.92	24056	0.977
HEPN1	-8.85	15	-1.4	0.081	1501	0.949	0.919	24050	0.976
ICA1	-8.88	15	-1.4	0.0802	1494	0.949	0.92	24057	0.977
IL12RB1	-8.84	15	-1.4	0.0814	1508	0.949	0.919	24043	0.976
LH06460	-12.53	30	-1.4	0.0808	1498	0.949	0.919	24053	0.976
LH09472	-12.5	30	-1.4	0.0814	1509	0.949	0.919	24042	0.976
MROH9	-8.85	15	-1.4	0.0811	1502	0.949	0.919	24049	0.976
PTTG2	-8.86	15	-1.4	0.0809	1499	0.949	0.919	24052	0.976
RPS19BP1	-7.91	12	-1.4	0.0813	1507	0.949	0.919	24044	0.976
RSC1A1	-8.84	15	-1.4	0.0813	1505	0.949	0.919	24046	0.976
SF3A3	-8.87	15	-1.4	0.0805	1496	0.949	0.92	24055	0.977
SLC25A23	-8.84	15	-1.4	0.0813	1506	0.949	0.919	24045	0.976
TRIM71	-8.86	15	-1.4	0.0807	1497	0.949	0.919	24054	0.976
VIL1	-8.85	15	-1.4	0.0811	1503	0.949	0.919	24048	0.976
WDHD1	-8.53	14	-1.39	0.0817	1513	0.949	0.918	24038	0.976
ATP2C2	-8.83	15	-1.39	0.0816	1512	0.949	0.918	24039	0.976
BSPH1	-8.81	15	-1.39	0.0821	1518	0.949	0.918	24033	0.976
CRLF1	-8.83	15	-1.39	0.0815	1510	0.949	0.918	24041	0.976
CST8	-8.8	15	-1.39	0.0823	1521	0.949	0.918	24030	0.976
DTYMK	-8.78	15	-1.39	0.0829	1528	0.949	0.917	24023	0.975
HSPA13	-8.8	15	-1.39	0.0825	1525	0.949	0.917	24026	0.976
LH03274	-12.44	30	-1.39	0.0824	1524	0.949	0.918	24027	0.976
LH09245	-12.45	30	-1.39	0.0823	1522	0.949	0.918	24029	0.976
LH10402	-12.41	30	-1.39	0.083	1531	0.949	0.917	24020	0.975
LH11733	-12.49	30	-1.39	0.0816	1511	0.949	0.918	24040	0.976
LH15988	-12.27	29	-1.39	0.0818	1515	0.949	0.918	24036	0.976
LMBR1L	-8.79	15	-1.39	0.0827	1527	0.949	0.917	24024	0.976
MED24	-7.55	11	-1.39	0.082	1517	0.949	0.918	24034	0.976
MYEOV	-8.81	15	-1.39	0.0822	1520	0.949	0.918	24031	0.976
PCCA	-8.78	15	-1.39	0.083	1530	0.949	0.917	24021	0.975
SLC25A25	-8.81	15	-1.39	0.0822	1519	0.949	0.918	24032	0.976
SPP1	-12.47	30	-1.39	0.0819	1516	0.949	0.918	24035	0.976
SRP68	-8.78	15	-1.39	0.0829	1529	0.949	0.917	24022	0.975
TBC1D22B	-8.8	15	-1.39	0.0824	1523	0.949	0.918	24028	0.976
TXNRD3NB	-11.84	27	-1.39	0.0817	1514	0.949	0.918	24037	0.976
USP4	-8.79	15	-1.39	0.0826	1526	0.949	0.917	24025	0.976
CBFA2T2	-8.74	15	-1.38	0.0842	1550	0.949	0.916	24001	0.975
CD9	-8.73	15	-1.38	0.0843	1552	0.949	0.916	23999	0.975
DNAH3	-8.76	15	-1.38	0.0836	1540	0.949	0.916	24011	0.975
EXOC2	-8.75	15	-1.38	0.0839	1546	0.949	0.916	24005	0.975
FBF1	-8.77	15	-1.38	0.0831	1534	0.949	0.917	24017	0.975
H3F3A	-8.48	14	-1.38	0.083	1532	0.949	0.917	24019	0.975
LH03437	-12.38	30	-1.38	0.0837	1541	0.949	0.916	24010	0.975
LH04859	-12.4	30	-1.38	0.0834	1538	0.949	0.917	24013	0.975
LH09388	-12.34	30	-1.38	0.0845	1553	0.949	0.916	23998	0.975
MIS12	-7.16	10	-1.38	0.0834	1539	0.949	0.917	24012	0.975
OR1E1	-8.75	15	-1.38	0.0837	1543	0.949	0.916	24008	0.975
RAB9A	-8.75	15	-1.38	0.0838	1544	0.949	0.916	24007	0.975
RFX3	-8.73	15	-1.38	0.0843	1551	0.949	0.916	24000	0.975
RGCC	-8.74	15	-1.38	0.084	1547	0.949	0.916	24004	0.975
RPS28	-8.77	15	-1.38	0.0831	1533	0.949	0.917	24018	0.975
SLC34A1	-12.37	30	-1.38	0.0838	1545	0.949	0.916	24006	0.975
SMG1	-8.77	15	-1.38	0.0833	1536	0.949	0.917	24015	0.975
TRIM5	-8.74	15	-1.38	0.0841	1549	0.949	0.916	24002	0.975
ZNF34	-8.74	15	-1.38	0.0841	1548	0.949	0.916	24003	0.975
ZNF469	-8.77	15	-1.38	0.0832	1535	0.949	0.917	24016	0.975
ZZZ3	-8.75	15	-1.38	0.0837	1542	0.949	0.916	24009	0.975
NPLOC4	-7.84	12	-1.38	0.0833	1537	0.949	0.917	24014	0.975
ADRB2	-8.72	15	-1.37	0.0847	1557	0.949	0.915	23994	0.975
ATE1	-8.68	15	-1.37	0.0858	1581	0.949	0.914	23970	0.974
CST9L	-7.78	12	-1.37	0.0851	1563	0.949	0.915	23988	0.975
DEFB106A	-9.5	18	-1.37	0.086	1584	0.949	0.914	23967	0.974
EGR2	-8.68	15	-1.37	0.0858	1582	0.949	0.914	23969	0.974
FAM179B	-8.71	15	-1.37	0.085	1562	0.949	0.915	23989	0.975
FGFR1	-8.67	15	-1.37	0.086	1585	0.949	0.914	23966	0.974
GABRA4	-8.69	15	-1.37	0.0855	1572	0.949	0.914	23979	0.974
GALR2	-8.68	15	-1.37	0.0857	1577	0.949	0.914	23974	0.974
GKN2	-8.67	15	-1.37	0.0859	1583	0.949	0.914	23968	0.974
GSDMD	-8.67	15	-1.37	0.086	1586	0.949	0.914	23965	0.974
HIST1H3I	-8.69	15	-1.37	0.0853	1568	0.949	0.915	23983	0.974
KIAA1430	-8.68	15	-1.37	0.0856	1575	0.949	0.914	23976	0.974
LH00809	-12.28	30	-1.37	0.0857	1578	0.949	0.914	23973	0.974
LH05540	-12.27	30	-1.37	0.0858	1580	0.949	0.914	23971	0.974
LH07640	-12.31	30	-1.37	0.085	1561	0.949	0.915	23990	0.975
LH13519	-12.26	30	-1.37	0.0861	1588	0.949	0.914	23963	0.974
LH14227	-12.3	30	-1.37	0.0852	1565	0.949	0.915	23986	0.974
LIPT2	-8.72	15	-1.37	0.0847	1556	0.949	0.915	23995	0.975
NTRK1	-8.69	15	-1.37	0.0855	1573	0.949	0.914	23978	0.974
PCDHB6	-8.71	15	-1.37	0.0848	1559	0.949	0.915	23992	0.975
PLEKHA8	-8.71	15	-1.37	0.0848	1560	0.949	0.915	23991	0.975
POLR2L	-8.69	15	-1.37	0.0854	1570	0.949	0.915	23981	0.974
PPP1R13B	-8.69	15	-1.37	0.0854	1569	0.949	0.915	23982	0.974
PROK1	-8.67	15	-1.37	0.086	1587	0.949	0.914	23964	0.974
RBM39	-8.69	15	-1.37	0.0855	1574	0.949	0.914	23977	0.974
RIMKLB	-8.7	15	-1.37	0.0851	1564	0.949	0.915	23987	0.974
SNRPA1	-8.12	13	-1.37	0.0846	1554	0.949	0.915	23997	0.975
ST8SIA1	-8.08	13	-1.37	0.0856	1576	0.949	0.914	23975	0.974
STK24	-7.76	12	-1.37	0.0858	1579	0.949	0.914	23972	0.974
TINF2	-8.69	15	-1.37	0.0853	1567	0.949	0.915	23984	0.974
TMEM184C	-8.7	15	-1.37	0.0852	1566	0.949	0.915	23985	0.974
TMEM210	-8.72	15	-1.37	0.0847	1555	0.949	0.915	23996	0.975
ZNF835	-8.69	15	-1.37	0.0854	1571	0.949	0.915	23980	0.974
HIST1H1B	-8.72	15	-1.37	0.0847	1558	0.949	0.915	23993	0.975
BTBD2	-8.62	15	-1.36	0.0876	1608	0.949	0.912	23943	0.974
CCNA2	-8.62	15	-1.36	0.0874	1604	0.949	0.913	23947	0.974
CNGA3	-8.63	15	-1.36	0.0873	1601	0.949	0.913	23950	0.974
FOXL2	-7.73	12	-1.36	0.0868	1593	0.949	0.913	23958	0.974
FOXN1	-8.62	15	-1.36	0.0876	1607	0.949	0.912	23944	0.974
FSCN3	-8.63	15	-1.36	0.0871	1600	0.949	0.913	23951	0.974
HOMEZ	-8.64	15	-1.36	0.0868	1597	0.949	0.913	23954	0.974
LAMB3	-8.64	15	-1.36	0.0868	1594	0.949	0.913	23957	0.974
LH06465	-12.25	30	-1.36	0.0863	1590	0.949	0.914	23961	0.974
LH07422	-12.25	30	-1.36	0.0861	1589	0.949	0.914	23962	0.974
LH11894	-12.19	30	-1.36	0.0875	1605	0.949	0.913	23946	0.974
LH14249	-12.23	30	-1.36	0.0866	1592	0.949	0.913	23959	0.974
MIS18BP1	-8.63	15	-1.36	0.0873	1602	0.949	0.913	23949	0.974
MYH7B	-8.62	15	-1.36	0.0874	1603	0.949	0.913	23948	0.974
OR2T8	-9.47	18	-1.36	0.0868	1595	0.949	0.913	23956	0.974
SERINC5	-8.62	15	-1.36	0.0875	1606	0.949	0.912	23945	0.974
SLC35E4	-8.65	15	-1.36	0.0865	1591	0.949	0.914	23960	0.974
SOS2	-8.63	15	-1.36	0.087	1599	0.949	0.913	23952	0.974
UTP11L	-8.62	15	-1.36	0.0876	1609	0.949	0.912	23942	0.974
VSNL1	-8.64	15	-1.36	0.0868	1596	0.949	0.913	23955	0.974
TRAF3	-8.61	15	-1.36	0.0876	1610	0.949	0.912	23941	0.974
ACTB	-8.64	15	-1.36	0.0869	1598	0.949	0.913	23953	0.974
ATP5I	-8.27	14	-1.35	0.089	1629	0.949	0.911	23922	0.973
C19orf71	-8.58	15	-1.35	0.0887	1627	0.949	0.911	23924	0.973
FBLN2	-8.6	15	-1.35	0.0881	1619	0.949	0.912	23932	0.973
GTF2IRD2B	-9.42	18	-1.35	0.0881	1617	0.949	0.912	23934	0.973
IGSF6	-8.61	15	-1.35	0.0878	1611	0.949	0.912	23940	0.974
LH00049	-12.13	30	-1.35	0.0886	1625	0.949	0.911	23926	0.973
LH02894	-12.11	30	-1.35	0.089	1630	0.949	0.911	23921	0.973
LH04364	-12.14	30	-1.35	0.0884	1621	0.949	0.912	23930	0.973
LH05775	-12.16	30	-1.35	0.0881	1618	0.949	0.912	23933	0.973
LH07938	-12.14	30	-1.35	0.0884	1622	0.949	0.912	23929	0.973
LH08703	-12.12	30	-1.35	0.089	1628	0.949	0.911	23923	0.973
LH09446	-12.11	30	-1.35	0.0891	1632	0.949	0.911	23919	0.973
LH12376	-12.14	30	-1.35	0.0885	1623	0.949	0.912	23928	0.973
NARF	-8.56	15	-1.35	0.0892	1633	0.949	0.911	23918	0.973
OR51E2	-8.6	15	-1.35	0.0879	1614	0.949	0.912	23937	0.974
PCDHA8	-8.61	15	-1.35	0.0878	1613	0.949	0.912	23938	0.974
PRC1	-8.58	15	-1.35	0.0886	1626	0.949	0.911	23925	0.973
RALGDS	-11.55	27	-1.35	0.0878	1612	0.949	0.912	23939	0.974
SVOP	-8.58	15	-1.35	0.0885	1624	0.949	0.911	23927	0.973
TMEM70	-8.59	15	-1.35	0.0882	1620	0.949	0.912	23931	0.973
VPS8	-8.56	15	-1.35	0.0891	1631	0.949	0.911	23920	0.973
ZNF626	-8.6	15	-1.35	0.088	1615	0.949	0.912	23936	0.973
ORC2	-8.6	15	-1.35	0.0881	1616	0.949	0.912	23935	0.973
APLP2	-8.52	15	-1.34	0.0903	1656	0.949	0.91	23895	0.973
BPGM	-8.54	15	-1.34	0.0898	1646	0.949	0.91	23905	0.973
BTN3A1	-8.53	15	-1.34	0.0902	1653	0.949	0.91	23898	0.973
CAST	-11.43	27	-1.34	0.0904	1658	0.949	0.91	23893	0.973
DPYSL5	-8.54	15	-1.34	0.0896	1642	0.949	0.91	23909	0.973
EML3	-9.33	18	-1.34	0.0903	1655	0.949	0.91	23896	0.973
EZR	-12.04	30	-1.34	0.0905	1659	0.949	0.909	23892	0.973
FAF2	-8.51	15	-1.34	0.0907	1660	0.949	0.909	23891	0.972
FAM19A4	-8.52	15	-1.34	0.0903	1654	0.949	0.91	23897	0.973
FAM3C	-8.54	15	-1.34	0.0899	1647	0.949	0.91	23904	0.973
FUNDC2	-8.5	15	-1.34	0.0909	1663	0.949	0.909	23888	0.972
GAB2	-5.84	7	-1.34	0.0896	1641	0.949	0.91	23910	0.973
KIAA1324L	-8.55	15	-1.34	0.0894	1634	0.949	0.911	23917	0.973
KIF5C	-8.53	15	-1.34	0.09	1648	0.949	0.91	23903	0.973
KLHL15	-8.51	15	-1.34	0.0907	1661	0.949	0.909	23890	0.972
LAMC1	-8.53	15	-1.34	0.0902	1652	0.949	0.91	23899	0.973
LH01895	-12.02	30	-1.34	0.0909	1665	0.949	0.909	23886	0.972
LH06890	-12.09	30	-1.34	0.0895	1640	0.949	0.91	23911	0.973
LH17077	-12.08	30	-1.34	0.0898	1644	0.949	0.91	23907	0.973
NCR3LG1	-7.63	12	-1.34	0.09	1650	0.949	0.91	23901	0.973
NISCH	-8.54	15	-1.34	0.0897	1643	0.949	0.91	23908	0.973
NR6A1	-8.55	15	-1.34	0.0894	1635	0.949	0.911	23916	0.973
PDE7A	-8.54	15	-1.34	0.0898	1645	0.949	0.91	23906	0.973
RNF19B	-8.55	15	-1.34	0.0895	1638	0.949	0.911	23913	0.973
RPL12	-8.26	14	-1.34	0.0895	1639	0.949	0.91	23912	0.973
SAMHD1	-8.55	15	-1.34	0.0894	1636	0.949	0.911	23915	0.973
SIRT3	-8.53	15	-1.34	0.0901	1651	0.949	0.91	23900	0.973
TKTL1	-8.52	15	-1.34	0.0903	1657	0.949	0.91	23894	0.973
TTC37	-8.55	15	-1.34	0.0894	1637	0.949	0.911	23914	0.973
URGCP	-11.65	28	-1.34	0.09	1649	0.949	0.91	23902	0.973
DCP2	-8.51	15	-1.34	0.0908	1662	0.949	0.909	23889	0.972
ADAMTS20	-8.5	15	-1.34	0.0909	1664	0.949	0.909	23887	0.972
ACN9	-8.45	15	-1.33	0.0923	1681	0.949	0.908	23870	0.972
AP5S1	-8.46	15	-1.33	0.0922	1678	0.949	0.908	23873	0.972
ARHGEF10L	-8.46	15	-1.33	0.0922	1679	0.949	0.908	23872	0.972
BTG1	-8.45	15	-1.33	0.0923	1680	0.949	0.908	23871	0.972
CEP85L	-8.45	15	-1.33	0.0925	1684	0.949	0.908	23867	0.972
CHKA	-8.45	15	-1.33	0.0925	1685	0.949	0.908	23866	0.972
EDEM2	-8.48	15	-1.33	0.0915	1669	0.949	0.909	23882	0.972
FERMT2	-8.47	15	-1.33	0.0918	1670	0.949	0.908	23881	0.972
LH04175	-11.97	30	-1.33	0.092	1674	0.949	0.908	23877	0.972
LH05270	-11.95	30	-1.33	0.0925	1686	0.949	0.907	23865	0.972
LH08063	-12.01	30	-1.33	0.0912	1667	0.949	0.909	23884	0.972
LH10248	-11.96	30	-1.33	0.0922	1677	0.949	0.908	23874	0.972
LH11128	-11.97	30	-1.33	0.0919	1673	0.949	0.908	23878	0.972
NAALADL2	-8.45	15	-1.33	0.0925	1687	0.949	0.907	23864	0.972
PATE2	-8.46	15	-1.33	0.092	1675	0.949	0.908	23876	0.972
PATE3	-8.47	15	-1.33	0.0918	1671	0.949	0.908	23880	0.972
PHEX	-8.46	15	-1.33	0.0921	1676	0.949	0.908	23875	0.972
RCC1	-11.17	26	-1.33	0.0913	1668	0.949	0.909	23883	0.972
SNRNP48	-8.45	15	-1.33	0.0924	1683	0.949	0.908	23868	0.972
STK31	-8.49	15	-1.33	0.0911	1666	0.949	0.909	23885	0.972
ZNF146	-8.47	15	-1.33	0.0919	1672	0.949	0.908	23879	0.972
DDX11	-8.45	15	-1.33	0.0924	1682	0.949	0.908	23869	0.972
TONSL	-6.14	8	-1.32	0.0939	1708	0.949	0.906	23843	0.971
ALG1	-8.44	15	-1.32	0.0928	1690	0.949	0.907	23861	0.971
APPL2	-8.4	15	-1.32	0.0938	1707	0.949	0.906	23844	0.971
CST1	-8.44	15	-1.32	0.0926	1688	0.949	0.907	23863	0.972
DAZL	-8.39	15	-1.32	0.0942	1713	0.949	0.906	23838	0.971
DUOX1	-8.41	15	-1.32	0.0935	1700	0.949	0.907	23851	0.971
FAM127C	-8.42	15	-1.32	0.0932	1695	0.949	0.907	23856	0.971
FKBP7	-8.42	15	-1.32	0.0933	1697	0.949	0.907	23854	0.971
HBA1	-10.63	24	-1.32	0.0938	1706	0.949	0.906	23846	0.971
HBA2	-10.63	24	-1.32	0.0938	1705	0.949	0.906	23845	0.971
HNF4G	-11.9	30	-1.32	0.0934	1698	0.949	0.907	23853	0.971
KRT73	-8.41	15	-1.32	0.0935	1701	0.949	0.906	23850	0.971
LH02587	-11.93	30	-1.32	0.0929	1691	0.949	0.907	23860	0.971
LH08078	-11.86	30	-1.32	0.0942	1715	0.949	0.906	23836	0.971
LH13085	-11.9	30	-1.32	0.0934	1699	0.949	0.907	23852	0.971
MALT1	-8.43	15	-1.32	0.0931	1694	0.949	0.907	23857	0.971
NDUFA2	-7.51	12	-1.32	0.094	1709	0.949	0.906	23842	0.971
NKD1	-8.42	15	-1.32	0.0932	1696	0.949	0.907	23855	0.971
PHF6	-8.4	15	-1.32	0.094	1711	0.949	0.906	23840	0.971
PLTP	-11.94	30	-1.32	0.0926	1689	0.949	0.907	23862	0.972
SLC11A1	-8.41	15	-1.32	0.0936	1702	0.949	0.906	23849	0.971
SMG6	-9.2	18	-1.32	0.0941	1712	0.949	0.906	23839	0.971
SPINT1	-8.4	15	-1.32	0.094	1710	0.949	0.906	23841	0.971
SREBF2	-8.43	15	-1.32	0.0931	1692	0.949	0.907	23859	0.971
STX12	-8.41	15	-1.32	0.0936	1703	0.949	0.906	23848	0.971
YBX3	-8.41	15	-1.32	0.0937	1704	0.949	0.906	23847	0.971
ZNF274	-8.39	15	-1.32	0.0942	1714	0.949	0.906	23837	0.971
MARK2	-11.92	30	-1.32	0.0931	1693	0.949	0.907	23858	0.971
ECHS1	-8.37	15	-1.31	0.0948	1724	0.949	0.905	23827	0.971
AKAP9	-8.38	15	-1.31	0.0944	1720	0.949	0.906	23831	0.971
ALG2	-8.38	15	-1.31	0.0944	1719	0.949	0.906	23832	0.971
CMC2	-8.38	15	-1.31	0.0945	1722	0.949	0.905	23829	0.971
COG6	-8.06	14	-1.31	0.0957	1730	0.949	0.904	23821	0.97
CXCR6	-8.38	15	-1.31	0.0946	1723	0.949	0.905	23828	0.971
FRRS1L	-8.39	15	-1.31	0.0943	1716	0.949	0.906	23835	0.971
LH03150	-11.82	30	-1.31	0.0951	1725	0.949	0.905	23826	0.97
LH07125	-11.82	30	-1.31	0.0952	1726	0.949	0.905	23825	0.97
LH12235	-11.8	30	-1.31	0.0957	1731	0.949	0.904	23820	0.97
LH12879	-11.79	30	-1.31	0.0958	1733	0.949	0.904	23818	0.97
LH14717	-11.82	30	-1.31	0.0952	1727	0.949	0.905	23824	0.97
MARCH2	-11.81	30	-1.31	0.0955	1728	0.949	0.905	23823	0.97
MYO5B	-8.34	15	-1.31	0.0957	1732	0.949	0.904	23819	0.97
RHOV	-8.38	15	-1.31	0.0944	1718	0.949	0.906	23833	0.971
RRS1	-6.46	9	-1.31	0.0959	1735	0.949	0.904	23816	0.97
SDPR	-8.34	15	-1.31	0.0956	1729	0.949	0.904	23822	0.97
TM9SF1	-12.44	33	-1.31	0.0943	1717	0.949	0.906	23834	0.971
MVD	-6.49	9	-1.31	0.0945	1721	0.949	0.906	23830	0.971
ABCC1	-8.34	15	-1.31	0.0959	1734	0.949	0.904	23817	0.97
AKNAD1	-8.29	15	-1.3	0.0972	1756	0.949	0.903	23795	0.969
ALDH5A1	-9.07	18	-1.3	0.0975	1766	0.949	0.902	23785	0.969
ARID4A	-8.32	15	-1.3	0.0963	1742	0.949	0.904	23809	0.97
BLID	-8.33	15	-1.3	0.096	1737	0.949	0.904	23814	0.97
C1orf194	-11.75	30	-1.3	0.0966	1746	0.949	0.903	23805	0.97
COMMD5	-8.29	15	-1.3	0.0972	1754	0.949	0.903	23797	0.969
COPG2	-8.28	15	-1.3	0.0975	1763	0.949	0.903	23788	0.969
COX5A	-8.01	14	-1.3	0.0973	1758	0.949	0.903	23793	0.969
ENPP6	-8.32	15	-1.3	0.0962	1739	0.949	0.904	23812	0.97
FFAR3	-8.33	15	-1.3	0.0962	1738	0.949	0.904	23813	0.97
GIMAP2	-8.29	15	-1.3	0.0972	1757	0.949	0.903	23794	0.969
LH01680	-11.76	30	-1.3	0.0965	1743	0.949	0.904	23808	0.97
LH04388	-11.72	30	-1.3	0.0974	1762	0.949	0.903	23789	0.969
LH08105	-11.75	30	-1.3	0.0966	1745	0.949	0.903	23806	0.97
LH10899	-11.73	30	-1.3	0.097	1750	0.949	0.903	23801	0.969
LH12069	-11.72	30	-1.3	0.0973	1759	0.949	0.903	23792	0.969
LH12957	-11.76	30	-1.3	0.0965	1744	0.949	0.903	23807	0.97
LH14143	-11.72	30	-1.3	0.0973	1760	0.949	0.903	23791	0.969
LH15119	-11.72	30	-1.3	0.0975	1764	0.949	0.903	23787	0.969
NDUFA3	-8.32	15	-1.3	0.0963	1741	0.949	0.904	23810	0.97
NDUFB11	-8.33	15	-1.3	0.096	1736	0.949	0.904	23815	0.97
NEURL2	-8.3	15	-1.3	0.097	1749	0.949	0.903	23802	0.969
OR4F15	-8.3	15	-1.3	0.097	1752	0.949	0.903	23799	0.969
OR5K1	-8.29	15	-1.3	0.0972	1755	0.949	0.903	23796	0.969
PET100	-7.41	12	-1.3	0.0973	1761	0.949	0.903	23790	0.969
POLR2A	-8.3	15	-1.3	0.097	1751	0.949	0.903	23800	0.969
PRR7	-8.28	15	-1.3	0.0976	1768	0.949	0.902	23783	0.969
PSMG2	-8.3	15	-1.3	0.0969	1747	0.949	0.903	23804	0.969
RBM18	-8.28	15	-1.3	0.0975	1765	0.949	0.903	23786	0.969
SLC1A6	-8.28	15	-1.3	0.0976	1767	0.949	0.902	23784	0.969
TMEM110-MUSTN1	-9.09	18	-1.3	0.0969	1748	0.949	0.903	23803	0.969
ZFP36L1	-11.73	30	-1.3	0.0971	1753	0.949	0.903	23798	0.969
SDCBP	-7.75	13	-1.3	0.0963	1740	0.949	0.904	23811	0.97
C9orf170	-7.37	12	-1.29	0.099	1793	0.949	0.901	23758	0.969
CBX6	-8.24	15	-1.29	0.099	1792	0.949	0.901	23759	0.969
CCDC102A	-8.28	15	-1.29	0.0977	1770	0.949	0.902	23781	0.969
CDK8	-8.27	15	-1.29	0.0978	1773	0.949	0.902	23778	0.969
DUS4L	-7.37	12	-1.29	0.0987	1787	0.949	0.901	23764	0.969
FERMT1	-8.23	15	-1.29	0.0991	1795	0.949	0.901	23756	0.969
HAMP	-8.26	15	-1.29	0.0982	1779	0.949	0.902	23772	0.969
KCTD12	-8.28	15	-1.29	0.0977	1769	0.949	0.902	23782	0.969
LH03188	-11.68	30	-1.29	0.0982	1781	0.949	0.902	23770	0.969
LH05451	-11.68	30	-1.29	0.0983	1784	0.949	0.902	23767	0.969
LH06726	-11.66	30	-1.29	0.0988	1789	0.949	0.901	23762	0.969
LH08066	-11.64	30	-1.29	0.0992	1796	0.949	0.901	23755	0.969
LH14192	-11.69	30	-1.29	0.0981	1778	0.949	0.902	23773	0.969
LIPJ	-8.27	15	-1.29	0.0978	1772	0.949	0.902	23779	0.969
NIPBL	-8.22	15	-1.29	0.0994	1798	0.949	0.901	23753	0.969
NUP214	-8.23	15	-1.29	0.099	1794	0.949	0.901	23757	0.969
PROX2	-8.25	15	-1.29	0.0986	1786	0.949	0.901	23765	0.969
RBPJL	-8.27	15	-1.29	0.0979	1774	0.949	0.902	23777	0.969
RIOK3	-8.24	15	-1.29	0.0988	1788	0.949	0.901	23763	0.969
SARM1	-11.68	30	-1.29	0.0983	1783	0.949	0.902	23768	0.969
SERTM1	-8.25	15	-1.29	0.0985	1785	0.949	0.901	23766	0.969
SNTA1	-8.23	15	-1.29	0.0992	1797	0.949	0.901	23754	0.969
SPOPL	-8.24	15	-1.29	0.0989	1791	0.949	0.901	23760	0.969
ST6GAL1	-11.7	30	-1.29	0.0977	1771	0.949	0.902	23780	0.969
TNS3	-8.27	15	-1.29	0.098	1776	0.949	0.902	23775	0.969
TSHZ2	-8.26	15	-1.29	0.0981	1777	0.949	0.902	23774	0.969
URAD	-8.26	15	-1.29	0.0982	1780	0.949	0.902	23771	0.969
WBSCR27	-8.24	15	-1.29	0.0988	1790	0.949	0.901	23761	0.969
WDFY3	-8.27	15	-1.29	0.098	1775	0.949	0.902	23776	0.969
YKT6	-8.26	15	-1.29	0.0982	1782	0.949	0.902	23769	0.969
PAXIP1	-8.21	15	-1.28	0.0997	1804	0.949	0.9	23747	0.969
CCDC25	-7.89	14	-1.28	0.101	1826	0.949	0.899	23725	0.968
CKAP5	-11.23	28	-1.28	0.0996	1803	0.949	0.9	23748	0.969
COX20	-8.19	15	-1.28	0.1	1818	0.949	0.9	23733	0.968
DDX50	-8.21	15	-1.28	0.0998	1808	0.949	0.9	23743	0.969
DLX1	-8.18	15	-1.28	0.101	1821	0.949	0.899	23730	0.968
FUCA2	-8.2	15	-1.28	0.1	1812	0.949	0.9	23739	0.969
LH01007	-11.59	30	-1.28	0.1	1817	0.949	0.9	23734	0.968
LH01083	-11.62	30	-1.28	0.0995	1802	0.949	0.9	23749	0.969
LH06093	-11.6	30	-1.28	0.0999	1811	0.949	0.9	23740	0.969
LH08576	-11.56	30	-1.28	0.101	1822	0.949	0.899	23729	0.968
LH14587	-11.63	30	-1.28	0.0994	1799	0.949	0.901	23752	0.969
LOC158434	-8.21	15	-1.28	0.0997	1806	0.949	0.9	23745	0.969
MAN1A2	-8.22	15	-1.28	0.0995	1801	0.949	0.9	23750	0.969
MED25	-8.17	15	-1.28	0.101	1823	0.949	0.899	23728	0.968
MEX3A	-8.19	15	-1.28	0.101	1819	0.949	0.899	23732	0.968
MLXIP	-8.2	15	-1.28	0.1	1815	0.949	0.9	23736	0.969
OTOG	-8.2	15	-1.28	0.1	1814	0.949	0.9	23737	0.969
SHCBP1	-8.21	15	-1.28	0.0997	1807	0.949	0.9	23744	0.969
SLX1A	-8.99	18	-1.28	0.0999	1809	0.949	0.9	23742	0.969
TMPRSS4	-8.2	15	-1.28	0.1	1813	0.949	0.9	23738	0.969
TNFRSF1A	-8.21	15	-1.28	0.0999	1810	0.949	0.9	23741	0.969
TNFSF4	-11.56	30	-1.28	0.101	1825	0.949	0.899	23726	0.968
TRIM39	-8.19	15	-1.28	0.101	1820	0.949	0.899	23731	0.968
WWC2	-8.19	15	-1.28	0.1	1816	0.949	0.9	23735	0.968
XKR3	-8.17	15	-1.28	0.101	1824	0.949	0.899	23727	0.968
ZNF707	-8.21	15	-1.28	0.0997	1805	0.949	0.9	23746	0.969
SUPT7L	-8.22	15	-1.28	0.0994	1800	0.949	0.901	23751	0.969
PPP2R4	-8.11	15	-1.27	0.103	1857	0.949	0.897	23694	0.967
ADD2	-8.12	15	-1.27	0.103	1854	0.949	0.897	23697	0.967
ARHGEF35	-11.55	30	-1.27	0.101	1827	0.949	0.899	23724	0.968
AS3MT	-8.17	15	-1.27	0.101	1828	0.949	0.899	23723	0.968
CELA3B	-8.13	15	-1.27	0.102	1848	0.949	0.898	23703	0.968
CFC1	-8.12	15	-1.27	0.103	1852	0.949	0.897	23699	0.967
CFC1B	-8.12	15	-1.27	0.103	1853	0.949	0.897	23698	0.967
COPZ2	-8.11	15	-1.27	0.103	1858	0.949	0.897	23693	0.967
DEFB106B	-8.91	18	-1.27	0.102	1846	0.949	0.898	23705	0.968
GNG13	-8.13	15	-1.27	0.102	1844	0.949	0.898	23707	0.968
GRIPAP1	-8.16	15	-1.27	0.101	1832	0.949	0.899	23719	0.968
HLA-C	-8.16	15	-1.27	0.101	1830	0.949	0.899	23721	0.968
HSD17B13	-8.15	15	-1.27	0.102	1839	0.949	0.898	23712	0.968
HSPG2	-8.16	15	-1.27	0.101	1831	0.949	0.899	23720	0.968
LH01918	-11.54	30	-1.27	0.101	1833	0.949	0.899	23718	0.968
LH05390	-11.54	30	-1.27	0.101	1835	0.949	0.899	23716	0.968
LH09468	-12.62	36	-1.27	0.102	1840	0.949	0.898	23711	0.968
LH11107	-11.48	30	-1.27	0.103	1855	0.949	0.897	23696	0.967
LH14735	-11.53	30	-1.27	0.102	1838	0.949	0.898	23713	0.968
LTV1	-7.84	14	-1.27	0.103	1856	0.949	0.897	23695	0.967
MRI1	-8.13	15	-1.27	0.102	1845	0.949	0.898	23706	0.968
NOL9	-8.12	15	-1.27	0.103	1851	0.949	0.897	23700	0.967
PLSCR3	-10.9	27	-1.27	0.102	1850	0.949	0.898	23701	0.968
POT1	-8.15	15	-1.27	0.102	1836	0.949	0.898	23715	0.968
RBM14-RBM4	-12.78	37	-1.27	0.102	1843	0.949	0.898	23708	0.968
RBP3	-8.14	15	-1.27	0.102	1842	0.949	0.898	23709	0.968
RDX	-8.15	15	-1.27	0.102	1837	0.949	0.898	23714	0.968
RFPL4B	-8.16	15	-1.27	0.101	1834	0.949	0.899	23717	0.968
SPINT2	-8.14	15	-1.27	0.102	1841	0.949	0.898	23710	0.968
WDR33	-7.3	12	-1.27	0.101	1829	0.949	0.899	23722	0.968
WISP3	-8.13	15	-1.27	0.102	1849	0.949	0.898	23702	0.968
ZBTB33	-8.13	15	-1.27	0.102	1847	0.949	0.898	23704	0.968
CDC6	-7.79	14	-1.26	0.104	1883	0.949	0.896	23668	0.967
AKTIP	-8.09	15	-1.26	0.104	1872	0.949	0.896	23679	0.967
APOBEC4	-8.09	15	-1.26	0.104	1870	0.949	0.896	23681	0.967
CCDC88C	-8.06	15	-1.26	0.104	1886	0.949	0.896	23665	0.967
CDK20	-8.07	15	-1.26	0.104	1880	0.949	0.896	23671	0.967
EIF2AK3	-8.06	15	-1.26	0.105	1889	0.949	0.895	23662	0.967
EIF2S2	-8.07	15	-1.26	0.104	1879	0.949	0.896	23672	0.967
FGF5	-8.1	15	-1.26	0.103	1862	0.949	0.897	23689	0.967
GJD3	-11.01	28	-1.26	0.105	1888	0.949	0.895	23663	0.967
GRK4	-8.07	15	-1.26	0.104	1884	0.949	0.896	23667	0.967
GSDMC	-8.11	15	-1.26	0.103	1860	0.949	0.897	23691	0.967
HEXDC	-8.85	18	-1.26	0.104	1877	0.949	0.896	23674	0.967
KCNH3	-8.1	15	-1.26	0.103	1864	0.949	0.897	23687	0.967
KIAA0232	-8.1	15	-1.26	0.103	1866	0.949	0.897	23685	0.967
LAD1	-8.08	15	-1.26	0.104	1874	0.949	0.896	23677	0.967
LH06113	-11.41	30	-1.26	0.104	1881	0.949	0.896	23670	0.967
LH06328	-11.46	30	-1.26	0.103	1863	0.949	0.897	23688	0.967
LH06415	-11.44	30	-1.26	0.104	1871	0.949	0.896	23680	0.967
LH06537	-11.45	30	-1.26	0.104	1869	0.949	0.896	23682	0.967
LH10682	-11.45	30	-1.26	0.103	1867	0.949	0.897	23684	0.967
LH13956	-11.41	30	-1.26	0.104	1882	0.949	0.896	23669	0.967
NLRP13	-8.06	15	-1.26	0.105	1890	0.949	0.895	23661	0.967
PRKCDBP	-8.1	15	-1.26	0.103	1861	0.949	0.897	23690	0.967
PTPN11	-8.08	15	-1.26	0.104	1876	0.949	0.896	23675	0.967
PTTG1	-8.08	15	-1.26	0.104	1875	0.949	0.896	23676	0.967
RANBP17	-8.06	15	-1.26	0.104	1885	0.949	0.896	23666	0.967
RHNO1	-9.59	21	-1.26	0.103	1859	0.949	0.897	23692	0.967
SCN3A	-8.09	15	-1.26	0.104	1873	0.949	0.896	23678	0.967
SLC41A3	-8.1	15	-1.26	0.103	1865	0.949	0.897	23686	0.967
SPTBN1	-8.06	15	-1.26	0.105	1887	0.949	0.895	23664	0.967
SULT2B1	-8.08	15	-1.26	0.104	1878	0.949	0.896	23673	0.967
UBE2S	-8.09	15	-1.26	0.103	1868	0.949	0.897	23683	0.967
TRIM37	-8.02	15	-1.25	0.106	1912	0.949	0.894	23639	0.966
ACE2	-8.02	15	-1.25	0.106	1909	0.949	0.894	23642	0.966
ATF4	-8.06	15	-1.25	0.105	1891	0.949	0.895	23660	0.967
C2	-11.32	30	-1.25	0.106	1918	0.949	0.894	23633	0.966
RMI1	-7.47	13	-1.25	0.106	1904	0.949	0.894	23647	0.966
CHTOP	-8.03	15	-1.25	0.106	1907	0.949	0.894	23644	0.966
CRBN	-8.04	15	-1.25	0.105	1898	0.949	0.895	23653	0.967
EXOSC1	-8.01	15	-1.25	0.106	1914	0.949	0.894	23637	0.966
HRH2	-8.05	15	-1.25	0.105	1893	0.949	0.895	23658	0.967
IFT46	-8.05	15	-1.25	0.105	1894	0.949	0.895	23657	0.967
KLK4	-8.05	15	-1.25	0.105	1895	0.949	0.895	23656	0.967
LH05875	-11.95	33	-1.25	0.105	1892	0.949	0.895	23659	0.967
LH09970	-11.35	30	-1.25	0.106	1906	0.949	0.894	23645	0.966
LH10618	-11.38	30	-1.25	0.105	1897	0.949	0.895	23654	0.967
LH11840	-11.32	30	-1.25	0.106	1917	0.949	0.894	23634	0.966
LH13634	-11.35	30	-1.25	0.106	1908	0.949	0.894	23643	0.966
NEU2	-8.05	15	-1.25	0.105	1896	0.949	0.895	23655	0.967
NUSAP1	-8.02	15	-1.25	0.106	1911	0.949	0.894	23640	0.966
POLR1C	-11.69	32	-1.25	0.106	1916	0.949	0.894	23635	0.966
PPT1	-8.03	15	-1.25	0.105	1902	0.949	0.895	23649	0.966
RNF5	-8.01	15	-1.25	0.106	1915	0.949	0.894	23636	0.966
SLC34A3	-8.04	15	-1.25	0.105	1900	0.949	0.895	23651	0.967
TAP1	-8.01	15	-1.25	0.106	1913	0.949	0.894	23638	0.966
TMEM8A	-7.77	14	-1.25	0.105	1901	0.949	0.895	23650	0.967
USP6NL	-8.03	15	-1.25	0.106	1905	0.949	0.894	23646	0.966
ZNF132	-8.04	15	-1.25	0.105	1899	0.949	0.895	23652	0.967
CDK10	-8.03	15	-1.25	0.106	1903	0.949	0.894	23648	0.966
ITGB1BP1	-8.02	15	-1.25	0.106	1910	0.949	0.894	23641	0.966
ATP6V1H	-7.95	15	-1.24	0.108	1938	0.949	0.892	23613	0.965
GDF3	-7.97	15	-1.24	0.108	1934	0.949	0.892	23617	0.965
GLIPR1L2	-7.98	15	-1.24	0.107	1929	0.949	0.893	23622	0.966
HOXC5	-8	15	-1.24	0.107	1919	0.949	0.893	23631	0.966
HOXC6	-8	15	-1.24	0.107	1920	0.949	0.893	23632	0.966
HPN	-11.3	30	-1.24	0.107	1923	0.949	0.893	23628	0.966
LH00406	-11.28	30	-1.24	0.107	1930	0.949	0.893	23621	0.966
LH06794	-11.29	30	-1.24	0.107	1925	0.949	0.893	23626	0.966
LH08336	-11.26	30	-1.24	0.108	1936	0.949	0.892	23615	0.965
LH10461	-11.27	30	-1.24	0.108	1933	0.949	0.892	23618	0.965
LH10520	-11.29	30	-1.24	0.107	1926	0.949	0.893	23625	0.966
LH11900	-11.26	30	-1.24	0.108	1937	0.949	0.892	23614	0.965
LH12561	-11.24	30	-1.24	0.108	1940	0.949	0.892	23611	0.965
LH15291	-11.31	30	-1.24	0.107	1921	0.949	0.893	23630	0.966
MIA	-11.29	30	-1.24	0.107	1928	0.949	0.893	23623	0.966
NUP107	-7.98	15	-1.24	0.107	1927	0.949	0.893	23624	0.966
OR11L1	-7.7	14	-1.24	0.107	1931	0.949	0.893	23620	0.965
PPP1R12A	-7.95	15	-1.24	0.108	1939	0.949	0.892	23612	0.965
SSRP1	-7.68	14	-1.24	0.108	1941	0.949	0.892	23610	0.965
TNRC6B	-7.97	15	-1.24	0.108	1932	0.949	0.892	23619	0.965
TOX4	-8.75	18	-1.24	0.107	1924	0.949	0.893	23627	0.966
ZCWPW1	-7.96	15	-1.24	0.108	1935	0.949	0.892	23616	0.965
ZNF654	-8	15	-1.24	0.107	1922	0.949	0.893	23629	0.966
ADPRM	-6.46	10	-1.23	0.11	1964	0.949	0.89	23587	0.964
AKAP3	-11.22	30	-1.23	0.109	1948	0.949	0.891	23603	0.965
CMAS	-7.92	15	-1.23	0.109	1957	0.949	0.891	23594	0.965
FBXO4	-7.91	15	-1.23	0.109	1962	0.949	0.891	23589	0.965
HIST2H2AA3	-9.4	21	-1.23	0.109	1943	0.949	0.891	23608	0.965
HLA-E	-7.93	15	-1.23	0.109	1950	0.949	0.891	23601	0.965
KCTD17	-7.9	15	-1.23	0.11	1969	0.949	0.89	23582	0.964
KRTAP12-1	-7.64	14	-1.23	0.11	1968	0.949	0.89	23583	0.964
LH00657	-11.23	30	-1.23	0.109	1944	0.949	0.891	23607	0.965
LH01397	-11.16	30	-1.23	0.11	1977	0.949	0.89	23574	0.964
LH02500	-11.18	30	-1.23	0.11	1965	0.949	0.89	23586	0.964
LH03732	-11.18	30	-1.23	0.11	1970	0.949	0.89	23581	0.964
LH05054	-11.23	30	-1.23	0.108	1942	0.949	0.892	23609	0.965
LH05441	-11.22	30	-1.23	0.109	1949	0.949	0.891	23602	0.965
LH06513	-11.16	30	-1.23	0.11	1976	0.949	0.89	23575	0.964
LH06719	-11.21	30	-1.23	0.109	1954	0.949	0.891	23597	0.965
LH06823	-11.21	30	-1.23	0.109	1953	0.949	0.891	23598	0.965
LH09186	-11.2	30	-1.23	0.109	1958	0.949	0.891	23593	0.965
LH11043	-11.18	30	-1.23	0.11	1971	0.949	0.89	23580	0.964
LH14622	-11.23	30	-1.23	0.109	1945	0.949	0.891	23606	0.965
NDUFV2	-7.92	15	-1.23	0.109	1960	0.949	0.891	23591	0.965
PRKCH	-7.93	15	-1.23	0.109	1947	0.949	0.891	23604	0.965
PROKR2	-7.89	15	-1.23	0.11	1979	0.949	0.89	23572	0.964
PYCRL	-7.92	15	-1.23	0.109	1955	0.949	0.891	23596	0.965
SAA2	-7.92	15	-1.23	0.109	1956	0.949	0.891	23595	0.965
SERPINA9	-7.9	15	-1.23	0.11	1972	0.949	0.89	23579	0.964
SIM1	-7.89	15	-1.23	0.11	1980	0.949	0.89	23571	0.964
SLITRK1	-7.91	15	-1.23	0.11	1967	0.949	0.89	23584	0.964
SUCO	-7.92	15	-1.23	0.109	1959	0.949	0.891	23592	0.965
TACSTD2	-7.93	15	-1.23	0.109	1952	0.949	0.891	23599	0.965
TMEM110	-7.92	15	-1.23	0.109	1961	0.949	0.891	23590	0.965
TTN	-11.16	30	-1.23	0.11	1978	0.949	0.89	23573	0.964
ZNF182	-7.9	15	-1.23	0.11	1974	0.949	0.89	23577	0.964
ZNF20	-11.19	30	-1.23	0.109	1963	0.949	0.891	23588	0.965
ZNF805	-7.94	15	-1.23	0.109	1946	0.949	0.891	23605	0.965
CIRH1A	-7.9	15	-1.23	0.11	1975	0.949	0.89	23576	0.964
AHCYL1	-11.17	30	-1.23	0.11	1973	0.949	0.89	23578	0.964
TDP2	-7.91	15	-1.23	0.11	1966	0.949	0.89	23585	0.964
TRIP12	-7.93	15	-1.23	0.109	1951	0.949	0.891	23600	0.965
ACBD6	-7.87	15	-1.22	0.111	1995	0.949	0.889	23556	0.964
AZI2	-8.64	18	-1.22	0.111	1984	0.949	0.889	23567	0.964
CBR4	-7.86	15	-1.22	0.111	2001	0.949	0.889	23550	0.964
CNOT6L	-7.88	15	-1.22	0.111	1986	0.949	0.889	23565	0.964
DIO3	-7.84	15	-1.22	0.112	2015	0.949	0.888	23536	0.964
EIF3G	-6.75	11	-1.22	0.111	1987	0.949	0.889	23564	0.964
EPRS	-7.85	15	-1.22	0.112	2005	0.949	0.888	23546	0.964
IL1R2	-11.1	30	-1.22	0.112	2007	0.949	0.888	23544	0.964
IL22	-6.07	9	-1.22	0.112	2018	0.949	0.888	23533	0.964
KCNC4	-7.85	15	-1.22	0.111	2003	0.949	0.889	23548	0.964
KIR3DL3	-7.85	15	-1.22	0.112	2004	0.949	0.888	23547	0.964
LCN1	-7.87	15	-1.22	0.111	1991	0.949	0.889	23560	0.964
LGALS3	-7.85	15	-1.22	0.112	2009	0.949	0.888	23542	0.964
LH01111	-11.08	30	-1.22	0.112	2021	0.949	0.888	23530	0.964
LH01921	-11.12	30	-1.22	0.111	1996	0.949	0.889	23555	0.964
LH06052	-11.09	30	-1.22	0.112	2013	0.949	0.888	23538	0.964
LH08786	-11.15	30	-1.22	0.111	1985	0.949	0.889	23566	0.964
[truncated: 23,553 more rows]
