# Supplementary material for: Transcription-coupled repair of DNA–protein cross-links depends on CSA and CSB
Source: Nat Cell Biol. 2024 Apr 10;26(5):797–810. doi: 10.1038/s41556-024-01391-1 (PMC11098753; doi:10.1038/s41556-024-01391-1)
Supplement: Supplementary file 5 — Quantitative proteomics of PxP–MS samples. Normalized and imputed log2 intensities of DNA cross-linked proteins identified by PxP–MS from either RPE1 WT or CSB−/− cells treated with formaldehyde without recovery or after 3 h or 6 h recovery. Three biological replicates were analysed per condition. [file 41556_2024_1391_MOESM5_ESM.xlsx]

Genes	Protein	Uniprot ID	WT_0_1	WT_0_2	WT_0_4	WT_3_1	WT_3_2	WT_3_4	WT_6_1	WT_6_2	WT_6_4	CSB_0_1	CSB_0_2	CSB_0_4	CSB_3_1	CSB_3_2	CSB_3_4	CSB_6_1	CSB_6_2	CSB_6_4
COMT	Catechol O-methyltransferase	P21964;P21964-2	19.49177678	19.82047972	20.01240357	20.45880909	20.28302729	20.38777544	20.68299801	20.58990346	20.04000604	18.62127208	19.94034228	20.5821769	20.57862514	20.26159913	20.26202371	19.8779506	20.49693178	19.9462952
TGM2	Protein-glutamine gamma-glutamyltransferase 2	P21980	22.83365373	23.57475519	24.64733018	23.05755188	23.67102787	24.0223458	22.70997061	23.53609066	23.92896035	22.84241442	23.51790098	22.67627219	23.24708263	24.09721525	24.63984963	22.58911254	24.0253569	24.18640445
FBL	rRNA 2'-O-methyltransferase fibrillarin	P22087	22.83373479	23.06507456	22.80733291	21.58894791	22.26843178	21.5202868	21.45637948	21.67238822	21.1121493	22.79671339	23.14009363	22.90984109	21.74933916	22.40706856	22.04090907	21.17612079	21.67373435	21.41196296
GART	Trifunctional purine biosynthetic protein adenosine-3	P22102	21.19619507	21.57563711	21.03779627	20.91105253	21.57713651	20.96909839	21.2428973	21.77088726	20.97354043	20.61600134	21.14028558	20.85811459	21.12515109	21.13659817	21.04458889	21.06074606	21.56905362	21.17692428
PAICS	Bifunctional phosphoribosylaminoimidazole carboxylase/phosphoribosylaminoimidazole succinocarboxamide synthetase	P22234	20.16238641	20.7396735	20.69360266	20.47831736	21.47581159	20.94429455	21.45288068	21.38021584	21.07871894	20.50422545	20.58443591	20.47556918	21.15231951	21.15712732	20.6569171	21.47938853	21.69389612	21.12222767
UBA1	Ubiquitin-like modifier-activating enzyme 1	P22314;P22314-2	22.55424596	22.83582336	22.88895761	22.90375757	23.2414054	23.22412506	23.18209363	23.17342705	23.160278	22.57093041	22.71951291	22.80618457	23.03324554	23.38190885	23.31592236	23.36906266	23.52600963	23.51828528
NME2	Isoform of P22392, Isoform 3 of Nucleoside diphosphate kinase B	P22392-2	21.51835252	21.96401505	22.17690602	22.12212654	20.44058534	22.58865974	22.26128922	20.82005272	22.84184648	20.42925757	21.33046614	22.86923311	21.49414071	21.69808317	20.82168836	23.0195948	21.41736633	21.24921417
HNRNPA2B1	Heterogeneous nuclear ribonucleoproteins A2/B1	P22626	26.56991904	25.23088284	26.13934431	24.81664503	24.53415016	24.83245469	24.24720725	23.69692297	24.29967338	25.43993066	25.66919855	27.38282914	24.17277572	24.45219825	25.02031653	24.7296865	23.92408324	23.63903814
SFPQ	Splicing factor, proline- and glutamine-rich	P23246	25.23264401	25.75490778	25.26317706	24.42204885	24.66315914	24.51902958	24.04235774	24.14744904	23.91763358	25.37909487	25.60012457	25.26450918	24.4166991	25.00065201	24.74966242	24.35929541	24.12767984	24.26896569
PPIB	Peptidyl-prolyl cis-trans isomerase B	P23284	20.04453553	22.46131457	22.75119384	22.38494128	21.66714707	22.76872669	22.46179167	21.87117129	22.54762509	21.56793566	21.43730709	21.93086869	21.58147369	22.48713199	22.31215673	22.66619149	22.07429567	22.3688336
RPS3	40S ribosomal protein S3	P23396	24.36254959	24.8708986	24.33207234	23.8537569	24.05120695	23.89006793	24.06948189	24.14720058	23.94045878	23.92763186	24.64822481	24.84370104	23.66915799	24.45800051	23.27430819	23.67198889	24.66482528	23.68918926
SP100	Nuclear autoantigen Sp-100	P23497	19.87913748	20.04238613	20.52222328	21.20021854	20.80719924	20.65234609	20.75126945	20.80919504	20.37574794	19.8288849	20.42697721	20.55928746	20.60453694	20.71235739	20.78459811	20.16033186	20.90649429	20.80677459
AHCY	Adenosylhomocysteinase	P23526	21.18411139	23.16272753	23.4671239	22.11502332	23.62460941	23.71999328	22.1359253	23.79985036	23.56184589	22.0307594	22.78202998	22.06735623	21.91698156	23.71647034	24.0777024	22.30713075	23.89453396	23.66766468
H2BC17	Histone H2B type 1-O	P23527	21.99069884	22.51933199	22.12696342	21.98109828	22.95315312	20.79630741	22.22602758	22.98303116	21.14394491	23.03941208	22.2234432	21.06563833	23.36474169	23.20396209	23.56184589	21.9367781	22.99419976	23.17889002
CFL1	Cofilin-1	P23528	24.98893219	24.03534314	24.67679514	24.86554242	25.07898111	24.70665073	25.15250984	25.12143661	24.74747697	24.71825902	24.63467481	25.08968339	25.53175803	24.74661621	25.35678279	25.07823601	25.31000389	25.18571661
ATP2B4	Plasma membrane calcium-transporting ATPase 4	P23634;P23634-6;P23634-7;P23634-8	20.60881971	20.60536919	20.74753741	21.335567	20.88086443	20.94234841	21.46598383	20.64339823	20.65102365	20.91988606	20.69895217	20.91455302	21.29996817	21.27182888	21.08399864	21.58442214	21.38493865	21.50622718
RRM1	Ribonucleoside-diphosphate reductase large subunit	P23921	20.88090179	21.32831992	20.75998081	20.95440507	21.71032384	21.18385705	21.2759426	22.11155089	21.44095532	21.18179042	21.26370361	20.66245629	21.82916527	21.43421487	22.13513936	21.13558405	22.01102861	21.98818678
TNC	Tenascin	P24821	23.04987347	22.87857073	24.44908364	22.96398155	23.63014268	24.39969568	23.37726879	23.66161067	23.87179171	22.76013516	22.76433506	22.70018484	24.10110078	23.2100158	24.38598138	22.97866019	23.78931075	24.30887282
POLR2A	DNA-directed RNA polymerase II subunit RPB1	P24928	21.59696134	21.59863866	21.14681849	20.71217264	20.73693532	20.15018857	19.97800375	19.87049416	19.74602219	22.08476104	21.8014084	20.43037088	20.8720586	20.63808586	20.60585746	20.17389669	20.15553473	19.90459346
MCM3	DNA replication licensing factor MCM3	P25205;P25205-2	21.65344428	21.8881271	21.59996458	21.8259634	22.4230882	21.7447895	21.58041132	22.08876754	21.37873513	21.65962403	22.01407361	21.48629002	21.95573929	22.25258459	22.14343429	21.81295128	22.26084719	21.99350717
RPS12	40S ribosomal protein S12	P25398	24.20403973	22.93678529	23.59503844	24.25154049	24.54256385	23.7678361	24.54703195	24.49569062	23.69354523	22.7733304	23.40051675	24.34075582	25.47317014	24.23157512	24.40592673	23.61790101	24.63133117	24.22875999
YY1	Transcriptional repressor protein YY1	P25490	20.08223222	19.9944225	19.56837923	19.31721827	20.49155955	19.5267743	19.39088057	20.10353114	18.94919692	20.3151761	20.07523626	19.95979822	20.56445096	20.9003745	20.87787273	19.65917192	20.59328169	20.75495925
ATP5F1A	ATP synthase subunit alpha, mitochondrial	P25705	21.90351855	22.35997095	22.51596831	22.43486133	22.29872713	23.29670116	22.42865715	22.04977877	22.69843931	21.38030569	22.11475333	23.44844101	21.93573194	22.93259793	22.67539802	23.27326973	22.51679314	22.42959982
PSMA1	Proteasome subunit alpha type-1	P25786;P25786-2	21.51221577	22.63628785	22.78972666	22.41892371	20.86037471	23.14965999	22.39164532	20.95894913	22.95636871	21.08313518	22.23487589	23.93861154	20.93182823	22.49386962	21.08263505	23.18527199	22.08771598	22.14014513
PSMA3	Proteasome subunit alpha type-3	P25788;P25788-2	21.61438005	22.03410241	22.93515641	22.47350461	20.06309221	23.07357675	22.47851734	20.33904097	22.80578716	20.68733638	21.3836368	22.72667884	20.07939624	22.09010273	20.04210554	23.16441963	21.29324711	21.57925148
PSMA4	Proteasome subunit alpha type-4	P25789	20.96536156	22.27616701	22.79753686	22.58306578	21.0207277	23.20396359	22.48790724	21.2312118	22.98786249	20.35000682	21.80282083	23.48516254	21.14001091	22.43891924	20.82329104	23.52776429	21.94375104	22.35851224
ITGA3	Integrin alpha-3	P26006	24.64063859	23.85197621	24.3447632	25.27587868	24.29853417	24.90137755	25.02103706	24.74271588	24.80141037	23.8857928	24.31953073	24.53941964	24.66075695	24.95430034	24.92621165	25.04767544	25.25230234	25.56775814
MSN	Moesin	P26038	22.08284941	23.32693304	23.39694233	22.88580211	22.72613416	23.69580855	23.20008231	22.41188281	23.20683492	22.7294884	23.29626706	23.67817157	22.05516193	22.82652017	22.52231429	23.56404619	22.49519776	23.17498631
DNMT1	DNA (cytosine-5)-methyltransferase 1	P26358	20.71761284	21.05489044	20.25028454	20.23520321	21.27929658	20.01683005	19.8128056	20.33824673	19.56420718	20.79685396	21.57429786	20.42030979	20.78616272	21.05036682	20.70880942	20.06160324	20.81366378	20.58163458
U2AF2	Splicing factor U2AF 65 kDa subunit	P26368;P26368-2	22.23019463	23.05115549	22.40999166	22.18429606	22.88020492	21.7709558	22.04772702	22.54910685	21.56551585	22.26438533	22.88962799	22.13729888	22.59150454	22.96761819	23.26149583	22.25450908	23.11579014	22.61982503
RPL13	60S ribosomal protein L13	P26373	21.88225346	21.67750287	21.17226146	21.33204092	21.79272994	20.9850136	21.47427236	21.63369858	20.78818781	21.28774619	21.72944068	21.27641411	21.75125719	21.64243781	21.47721575	21.22526276	21.84397317	21.53582022
HMGB2	High mobility group protein B2	P26583	26.13249071	26.00752898	25.26492074	25.08034815	26.43272424	24.80017632	25.04547322	25.63065929	24.24259206	26.53582526	26.74567032	25.71475803	26.25035719	26.23346162	26.02261037	24.93629916	26.09213183	25.73593712
PTBP1	Polypyrimidine tract-binding protein 1	P26599;P26599-1;P26599-2	25.80116611	26.06431196	25.43622074	23.78244798	24.6807971	23.98760578	23.78776748	23.74953967	23.48187825	26.96795101	26.30954255	25.8610211	24.3521116	24.60502323	24.73317218	23.94221416	23.95959838	23.85341427
VARS1	Valine--tRNA ligase	P26640	20.42719211	21.12036192	21.06077244	21.0983547	21.10962664	21.18745598	21.2119073	21.17728935	21.06648604	20.4984032	20.73931915	21.01261499	20.87632209	21.18343912	20.50987936	21.28359822	21.33238517	21.11810716
EEF1G	Elongation factor 1-gamma	P26641;P26641-2	22.70459645	23.29198904	23.197274	23.08936578	23.47009432	23.59370569	23.52663057	23.33619925	23.437396	22.2366519	22.6278963	23.12670195	23.01540314	22.98336524	22.81205624	23.35708158	23.29560865	23.15469915
COL8A1	Collagen alpha-1(VIII) chain	P27658	20.93191477	20.68606275	22.69596993	20.38509142	21.00764874	21.3253966	20.8172991	20.74484697	21.18567881	20.76069559	21.3112228	21.78372326	21.59572825	21.53605745	22.82586444	19.98559738	21.02412108	22.57584943
RPA1	Replication protein A 70 kDa DNA-binding subunit	P27694	21.11504873	22.34738942	21.2087559	20.31617103	21.12182943	20.09713969	20.15586821	20.01852893	19.85493837	22.1833846	22.66034459	21.33908448	21.07786535	21.38239183	21.19882869	20.57650464	21.25632734	20.31787186
APEX1	DNA-(apurinic or apyrimidinic site) endonuclease	P27695	25.40267472	25.66461915	25.24076295	24.34203858	25.71004263	24.00337413	23.99501974	24.75513452	23.48416697	25.57233698	25.59258558	24.39844362	25.14793807	25.46530944	25.53648201	23.41448137	24.84788756	24.87695154
CAD	CAD protein	P27708	21.14207589	20.8912052	20.5547893	20.71539397	20.69580431	20.57772201	20.66343823	20.97886963	20.39604865	20.5885957	20.72764297	20.50042761	20.95350306	20.62942244	20.68726803	20.83369619	20.51742526	20.73253679
CALR	Calreticulin	P27797	22.86482015	21.84628616	23.16516371	23.43463739	21.86574913	23.70791474	23.12053912	21.59029647	23.53912378	20.50431275	21.17806179	24.36170662	21.28063939	22.0189737	21.66851974	23.42177926	21.83463384	22.42279829
MAP4	Microtubule-associated protein 4	P27816;P27816-6	26.51171405	26.28346717	26.36052329	26.27927497	25.68918392	25.87260209	26.86693402	26.37299893	26.23697919	26.32961105	26.34745059	24.68011031	26.2711692	26.52655595	25.74736172	26.4936858	26.52521366	26.97467243
CANX	Calnexin	P27824;P27824-2	23.69195986	22.73450414	23.40991917	24.10070789	22.11066873	24.04619379	23.6496123	22.31314544	23.76981444	21.48862569	22.48521906	24.48600393	21.71665035	23.10499027	22.08140347	23.98190483	22.61019265	22.62286152
ITPRID2	Protein ITPRID2	P28290	20.0955567	20.79144273	20.69859616	20.1279364	20.103006	19.99120073	19.93705479	19.84386893	19.62602804	20.48796365	20.64925267	19.38473106	20.2842932	20.16914452	20.5027114	20.25731187	20.17746577	19.91530755
TEAD1	Transcriptional enhancer factor TEF-1	P28347	19.59499335	19.80648669	19.61328049	19.77197137	20.32220324	19.77641857	19.63788958	19.83314334	19.14021817	20.20307791	19.65571588	18.92658556	20.08145223	20.20014669	20.50876776	19.56175594	19.9599114	19.69941995
MAPK1	Mitogen-activated protein kinase 1	P28482	20.99379392	20.77362217	21.47515354	20.67371279	20.90745551	21.38598138	21.13068493	20.90847472	21.23967311	20.36253889	20.31915169	21.17963579	20.527979	20.67535925	21.22335481	20.27045503	21.353527	21.11375234
PES1	Pescadillo homolog	O00541;O00541-2	21.55762917	21.22389094	21.38003612	20.75124493	21.57965661	20.85899479	20.1092823	20.65378975	20.14155836	20.57629242	21.57397903	21.18864559	20.48287294	21.05895092	20.38527051	19.7830062	20.24034881	19.91497193
TKT	Transketolase	P29401;P29401-2	23.61714996	25.1845367	25.6032271	25.5466464	24.36874303	26.04240993	25.2256636	25.10114488	26.10069787	23.1007544	24.65833441	25.05254666	24.11745097	24.94961515	24.05842582	25.77147274	24.59619931	25.65810555
MARCKS	Myristoylated alanine-rich C-kinase substrate	P29966	24.46558035	24.09277101	24.45455961	24.59257132	23.93245195	24.47416094	25.09876992	25.21365248	25.21872685	23.83060882	23.93428009	22.39880109	24.25867385	24.529904	24.07459457	24.80018126	25.16197143	25.23090849
GNA11	Guanine nucleotide-binding protein subunit alpha-11	P29992	19.51955371	20.00344105	20.03199459	20.1554112	20.51081631	20.54679651	20.49242045	20.36551081	20.08030748	19.7958098	19.95960015	20.5242624	20.32076089	20.02666932	20.98903964	20.51819402	20.76361601	20.64337181
PRDX6	Peroxiredoxin-6	P30041	21.16144562	22.55923844	21.7932302	21.85335525	22.65835402	21.78156383	21.82316274	22.68493563	21.56676574	22.23548664	21.84484672	21.46413489	22.84598384	21.82144702	22.48726449	21.8029273	22.45035798	22.47518818
PRDX5	Peroxiredoxin-5, mitochondrial	P30044;P30044-2	20.8208474	20.97988149	21.10715065	21.24825305	21.47148669	21.7184618	21.40856194	21.66677445	21.78764993	20.91333356	21.23938759	21.84118041	21.35450122	21.55781144	21.78310375	21.93818616	21.89633684	21.81417249
PRDX3	Thioredoxin-dependent peroxide reductase, mitochondrial	P30048;P30048-2	20.27241565	20.2165801	21.30619634	21.72022505	20.70522738	21.44338573	21.34875949	20.65406957	21.20774956	19.43861725	19.07626498	22.12003596	20.37328575	20.96783979	20.70455212	21.43861725	20.95875094	20.86321381
RPL12	60S ribosomal protein L12	P30050	23.42835046	23.50592443	23.42454973	23.31658538	23.93781273	23.81534577	23.88304447	23.82086688	23.76066716	23.55631286	23.3813016	24.05661622	24.84007408	23.84908625	24.06586345	23.8287509	24.4022551	24.31809674
NOP56	Nucleolar protein 56	O00567	21.32925107	22.23653513	21.97453153	20.97564788	21.84895067	21.05018079	20.84856487	21.19255169	20.86254807	22.41655737	22.02169708	20.10167309	21.48602481	21.5042691	21.88128278	20.83961286	21.4171242	21.12650031
PDIA3	Protein disulfide-isomerase A3	P30101	22.40351555	22.73319287	23.6645432	23.75591893	23.50308763	23.77190087	23.48717616	23.25055779	23.50288132	22.47978569	22.47009432	23.20654879	23.26202658	23.34521681	23.91672286	23.44428849	23.50925117	23.59192678
PPP2R1A	Serine/threonine-protein phosphatase 2A 65 kDa regulatory subunit A alpha isoform	P30153	20.73224694	21.1836693	21.47149165	21.35938389	21.93445108	21.81087048	21.70106105	22.07993004	21.88233557	21.05014757	21.47210178	22.23533763	21.63373848	21.84884373	22.21035624	21.26161634	22.40144934	21.74191707
DDX3X	ATP-dependent RNA helicase DDX3X	O00571;O00571-2	22.95352971	23.83506966	24.11220977	23.12915093	23.68846376	23.41702116	23.14195899	23.58349279	23.18244224	22.48343645	23.4662403	23.74609849	23.41099317	23.49458023	24.05127334	22.81810116	23.40557622	23.49328573
POLR2B	DNA-directed RNA polymerase II subunit RPB2	P30876	23.58330914	24.06815372	23.38168447	22.4388355	23.92068941	22.26444546	20.84227821	22.02984663	20.60706838	23.96666457	24.00681879	22.53199296	23.66568202	23.63173082	23.91399636	21.6804076	23.02999992	23.09716702
PODXL	Podocalyxin	O00592;O00592-2	25.08502535	23.63286255	23.45986482	24.79984048	24.37202251	23.57417773	25.09182726	24.71854124	23.46617805	24.15797691	24.21837581	23.54682006	25.00123207	24.50311797	24.67831129	24.34106813	24.76607249	24.66991488
MAT2A	S-adenosylmethionine synthase isoform type-2	P31153	19.81583357	20.30384094	20.51516467	20.69230049	20.16265685	20.95139856	20.71467315	20.90933206	20.98172196	20.15275274	20.63266512	20.96705876	20.39081131	20.7517843	20.97846469	20.70644206	20.77272051	21.43107008
HNRNPH3	Heterogeneous nuclear ribonucleoprotein H3	P31942;P31942-2	21.50634342	21.29764734	21.71875443	20.73661333	21.23108873	20.89524244	20.38004669	20.83908997	20.39532702	21.60576705	21.17303049	20.569355	21.22378491	21.57848695	21.45627419	20.47507435	20.51147278	20.55339305
HNRNPH1	Heterogeneous nuclear ribonucleoprotein H	P31943	23.46758416	22.97008377	23.49848112	23.25665271	23.05387518	22.88000869	22.44599891	22.71970507	22.30796454	21.26047969	23.1637811	23.31756553	22.82681689	23.00290393	23.04568235	21.92625328	22.56555536	21.96458624
PRDX2	Peroxiredoxin-2	P32119	21.30456523	21.38293004	21.42899188	21.66540011	21.7770265	21.33131389	21.77131859	21.40335952	21.74827066	20.7950234	20.13799925	20.8622832	21.50894664	21.60606538	21.66122575	21.89568621	22.09949807	21.63166644
RPL9P9	60S ribosomal protein L9	P32969	22.13224554	22.98370445	22.29044584	22.79999458	22.98650906	22.61535933	23.40535548	22.90773238	22.53149331	22.39013956	22.9162928	21.79587161	22.93242672	22.9380192	21.76201862	22.033669	22.87357253	21.59799796
KIF5B	Kinesin-1 heavy chain	P33176	21.4898362	21.74665619	21.586192	21.83070165	21.57560018	21.62981372	21.8076002	21.71996613	21.62887535	20.71752917	21.42645007	21.7034119	21.47855931	21.73414232	20.93239067	22.05024059	21.82248214	21.58705321
TTK	Dual specificity protein kinase TTK	P33981;P33981-2	23.75309512	23.33005576	22.76947549	22.33835827	23.67338068	21.73735216	22.16136258	22.71741621	21.21127757	23.10292434	22.53757958	21.05402926	22.75676194	22.31884838	23.00168823	21.44930787	22.75412742	22.24719856
MCM4	DNA replication licensing factor MCM4	P33991	23.82214172	24.75872197	24.1335317	22.67121148	24.5778695	23.20238752	22.40345314	23.89903233	22.77545596	23.92152499	24.86117496	23.92434606	23.62389533	24.34747593	24.29621804	22.61140669	23.83673652	23.90210936
MCM5	DNA replication licensing factor MCM5	P33992	20.31879875	20.26808048	20.55743752	21.02403989	20.02446606	20.41402451	20.48868943	20.52582091	20.18163273	19.30213016	21.04142387	21.50906749	19.94114506	20.90215721	20.70925549	20.1694137	20.75444553	20.46274788
SHMT2	Serine hydroxymethyltransferase, mitochondrial	P34897;P34897-3	24.6432617	24.58010879	24.51603807	25.54159826	24.78963413	25.51764572	25.30773043	25.42922564	25.29005978	23.08805094	24.68192853	24.72167331	24.83791084	25.04643945	24.92009421	24.88198099	24.97177718	25.36621681
HSPA4	Heat shock 70 kDa protein 4	P34932	20.69738334	21.34014458	21.46180915	21.75486141	20.77587387	21.89008463	21.48068076	21.14780612	21.5509628	20.8513434	21.19945189	21.77556045	20.95147682	21.20118227	21.0179923	21.87365137	21.16110727	21.16671966
MAN2B1	Lysosomal alpha-mannosidase	O00754;O00754-2	22.49116561	20.99239763	21.51808354	21.60580322	21.64435802	22.03360515	21.60532397	21.8911644	21.57767591	22.02331917	21.21397872	22.09667977	22.55082662	21.79099353	23.07159133	21.37669667	22.14212888	22.8944914
CTNNA1	Catenin alpha-1	P35221	20.5118588	21.13712999	21.30372947	21.53608592	21.74178132	21.98755201	21.82324439	21.65456349	21.56338995	20.56104177	21.20359773	21.96793123	21.60452337	21.70980659	21.31783323	21.95676396	21.88750251	21.27728854
RFC1	Replication factor C subunit 1	P35251;P35251-2	20.56134948	20.99940688	19.69312278	20.10455525	21.35572209	19.69803652	19.60044289	20.76796942	19.573784	20.84545942	20.8901069	18.56261882	21.12520786	21.05507586	20.54554334	20.06514525	20.94087991	20.61538178
RPL22	60S ribosomal protein L22	P35268	22.8892362	23.48208758	23.20044756	22.58574515	22.91655887	22.97308667	22.80291547	22.95999627	22.6516894	23.18091682	23.3458665	21.80042124	22.9966083	22.67750718	22.84307609	22.08068158	22.74522254	22.5907008
KRT9	Keratin, type I cytoskeletal 9	P35527	25.29356496	24.59354614	24.65781671	26.20612843	25.22017814	24.91816609	27.28270216	26.14589741	24.19452783	26.73974765	25.2770572	23.78403691	26.42784715	27.94041173	24.74981584	24.85731644	23.19329795	25.66650575
FBN1	Fibrillin-1	P35555	24.49619672	23.75128784	25.72308574	24.1719516	24.75315634	25.61641535	24.21187166	24.38512566	25.24809811	25.32604155	25.50830534	25.60978981	25.32590435	25.45100983	26.6105278	24.59701251	25.92166118	26.41304835
MYH9	Myosin-9	P35579	28.37922628	28.18599727	28.30230828	28.57464188	27.85930506	28.33381322	28.4637959	28.0347567	28.22785159	28.22106648	28.63851347	28.55811722	28.10097751	28.20282615	27.78669867	28.45484431	27.93939197	28.2518998
MYH10	Myosin-10	P35580	23.73309975	23.63393799	23.75458417	24.41300314	23.57299899	23.98352355	24.19089379	23.65874843	23.79817987	23.73457857	23.85874444	23.8600147	23.72689915	24.02446944	23.64080406	24.18061184	23.77267621	23.84102488
FUS	RNA-binding protein FUS	P35637;P35637-2	24.04174804	23.3741671	24.2055096	23.90619883	23.93654629	24.1172845	23.87413937	23.80307713	23.90202653	23.59185832	23.39253388	24.42824182	23.69215148	24.37342383	24.3378195	24.0548954	23.90371896	24.5068809
DEK	Protein DEK	P35659	26.53005437	26.86514121	25.93464004	26.46391514	27.50188728	25.79267533	26.37238459	27.1907563	25.6067042	26.75255164	27.1151841	25.84294138	27.32487321	27.47576027	27.47201437	26.02004094	27.4401636	27.23513016
GAPDHS	Glyceraldehyde-3-phosphate dehydrogenase, testis-specific	O14556	19.71856298	20.14137126	19.09000901	19.29315055	20.58876038	18.98221375	19.23033948	19.21922998	18.41076601	20.46278782	20.21462506	18.1823701	20.62252197	20.15114292	20.740036	19.50153983	20.01176231	19.62982439
KRT2	Keratin, type II cytoskeletal 2 epidermal	P35908	26.28162552	27.27905707	25.62040353	26.85204053	26.587178	27.34638063	30.11780664	27.44332122	27.76338882	27.2128588	27.0985049	25.55258596	27.52876451	30.39827725	26.65585048	25.72658219	26.98643875	26.55561974
PSMC2	26S proteasome regulatory subunit 7	P35998	20.26617117	21.45867395	21.09604594	20.90567933	21.45310682	20.86696797	21.1363541	21.1230491	20.82997043	20.53898648	20.78162385	21.4238012	20.74376282	21.56264491	21.08244664	21.17146759	21.46468334	20.88883687
CIT	Citron Rho-interacting kinase	O14578;O14578-4	20.30005757	19.27662879	19.40624238	20.57800775	20.03117349	19.16590311	20.2167577	19.77172964	18.73951034	20.98626426	20.13354111	19.64898245	21.33607391	20.09676662	20.46214876	20.4682581	19.93857744	20.39838882
RPL4	60S ribosomal protein L4	P36578	25.14619854	25.3121976	24.95669041	24.44077034	24.89144998	24.12321807	24.20459204	24.75549622	23.86306253	25.38739222	25.27638287	24.29314746	24.59288493	24.74043238	24.80336787	23.9588465	24.57675143	24.46010238
SRP14	Signal recognition particle 14 kDa protein	P37108	22.03216952	21.78777744	21.31147228	21.5803331	21.85109935	21.02413461	21.71118971	21.52068965	20.68860035	22.52850848	21.71332694	20.88313399	22.22655978	22.17454294	22.22498026	21.711425	22.25956915	22.20479201
TALDO1	Isoform of P37837, Isoform 2 of Transaldolase	P37837-2	23.53362156	23.73135011	24.51986345	24.3539025	24.24238127	24.63719819	24.30504974	24.55455747	24.96048686	22.68334076	22.75767363	22.44490771	23.64830711	23.44117574	23.50998806	23.82860565	23.67785983	24.38628406
RBMX	RNA-binding motif protein, X chromosome	P38159	24.0263198	24.04952952	24.12798677	22.40910861	23.21621447	22.76318845	22.3602175	22.28213088	22.28271064	25.14081526	24.68976513	23.75382964	22.79952432	23.30113276	23.22142811	22.43253374	22.29457139	22.4931
EIF1AX;EIF1AY	Eukaryotic translation initiation factor 1A, Y-chromosomal	O14602;P47813	22.08968258	21.86333482	21.62354485	20.14835245	21.16060884	20.58768963	20.06722163	20.72883062	20.19084708	21.63630776	22.18821092	21.22501557	20.76361601	20.5885591	20.61722172	20.21944271	21.16575716	20.11338354
HSPA9	Stress-70 protein, mitochondrial	P38646	21.10611561	22.06227544	22.15794145	22.36649031	22.2651297	22.71858722	21.85878996	22.1106974	22.27343195	20.2411988	21.53354076	21.96953408	21.21114684	22.151914	21.99184773	22.28360387	21.80059898	21.75830618
EIF4A3	Eukaryotic initiation factor 4A-III	P38919	22.94669143	23.97097898	23.66976354	23.35841029	23.83341053	23.61566915	23.4379801	23.80075893	23.4032893	23.74774841	24.29573475	24.17089023	23.07496199	23.80167679	23.27215932	23.25804839	23.46946098	23.62042031
RPL3	60S ribosomal protein L3	P39023	24.60891331	24.20419649	24.04645194	23.97371383	24.27096254	23.76889626	24.08368707	24.34084409	23.50265071	23.57045333	24.19992061	24.1344329	24.31287271	24.58010304	23.52245797	23.63443663	24.54809683	23.66246933
FEN1	Flap endonuclease 1	P39748	22.39633354	23.57548247	22.56347141	22.26127774	24.1089602	22.43085831	22.56661246	23.31455393	22.04201868	23.46647681	24.00629663	23.22115519	23.45085885	23.68443488	23.28623229	22.35326046	23.59220061	23.27338357
CCT6A	T-complex protein 1 subunit zeta	P40227	21.05394311	21.63652904	21.27561871	21.1236996	22.08124741	21.82785204	21.53079113	22.01958462	21.71641172	20.71651639	21.39402405	20.83104586	21.63498826	21.80110048	21.7924281	21.82935499	22.0559695	22.09488373
RPL13A	60S ribosomal protein L13a	P40429	21.51133765	22.4285626	22.11799306	21.32244533	22.73622932	21.77991809	21.54929021	22.5448126	21.50410419	22.31995652	22.16263534	20.878262	21.61172637	22.40358576	22.05423135	20.9442302	22.30379635	21.98592738
STAT3	Signal transducer and activator of transcription 3	P40763;P40763-3	19.84589428	20.05014093	20.03861361	20.44235837	20.76419938	20.29174178	20.45377501	20.73371214	20.41067493	20.04309405	19.77239674	20.07351138	20.83462227	20.29487424	21.15691137	20.33593766	20.54844377	20.68107709
MDH1	Malate dehydrogenase, cytoplasmic	P40925;P40925-3	21.73330667	22.81623877	22.32607997	22.79429369	21.95201388	22.86569627	22.41224472	22.94833942	23.31242267	22.1730427	22.75957859	21.46018989	22.09760588	22.63117572	21.89946756	23.17810739	23.04199195	23.55142758
MDH2	Malate dehydrogenase, mitochondrial	P40926	20.67519555	22.63669055	22.87788396	22.45035547	21.23247714	23.65490869	22.42733024	21.85256304	23.53215947	20.79924367	22.2365614	22.65226293	21.11120064	23.27315588	21.36617278	23.24306587	22.44152025	22.87541115
HADHA	Trifunctional enzyme subunit alpha, mitochondrial	P40939	19.96826179	20.6415032	20.61845899	20.8963738	21.06259166	21.10148716	21.06955728	20.91027674	20.92263231	21.03070216	20.58757976	20.61646808	21.07394279	21.26091035	21.19504173	21.64323967	20.96624914	22.04621877
EIF2S3	Eukaryotic translation initiation factor 2 subunit 3	P41091	20.75205391	21.49755074	21.65069505	21.38145212	21.77744396	21.68264232	21.81937065	21.6351433	21.49685378	21.36912658	21.04475563	21.66214766	21.67986234	21.57789254	21.2611859	21.44150758	21.93427469	21.52816983
GARS1	Glycine--tRNA ligase	P41250;P41250-2	21.44207483	22.1656437	21.84196354	21.91292441	22.6475871	22.26888861	22.15437004	22.59062314	22.34993665	21.56300816	21.45752717	20.28067337	22.16337266	21.87874097	22.22756777	22.067458	22.40586183	22.24633469
IARS1	Isoleucine--tRNA ligase, cytoplasmic	P41252	22.27036377	22.83954559	22.84290351	23.08832274	22.66298645	23.20657562	23.04021847	22.81638136	23.03594046	21.80317569	22.72930583	22.92713087	22.50460856	22.84592452	21.8600905	23.19466459	22.55404918	22.80482663
TMPO	Lamina-associated polypeptide 2, isoform alpha	P42166	22.12506594	22.96537565	22.27343764	22.72912946	23.64446144	22.23931766	22.57396748	22.96326547	21.94219446	22.61162057	22.74297794	21.76947549	23.24771866	23.27106231	23.46555544	22.49386229	23.14193561	22.96093664
STAT1	Signal transducer and activator of transcription 1-alpha/beta	P42224	21.02695293	20.62820344	20.57499073	21.00898933	21.2267097	20.74579904	21.29450409	21.02785741	20.69343251	21.40474243	20.93659481	20.22475068	21.74147275	21.12186104	21.55235202	21.17995767	21.47565329	20.8841407
EPS15	Epidermal growth factor receptor substrate 15	P42566	19.81185443	20.37260579	20.50818745	20.93462385	19.87849552	20.32206017	20.79959942	20.09323701	20.48368984	19.34951881	19.82449577	20.33310074	20.09891365	20.1933882	20.31646937	20.72937014	20.42974794	20.24726231
RPS27	40S ribosomal protein S27	P42677	24.07766166	23.88735562	24.26352453	23.73449587	24.82162122	24.16230189	24.25484495	24.79277957	23.91365861	24.04569401	24.07769425	24.37783803	24.63012045	24.09314995	24.28845889	23.32233254	24.9601333	24.52154773
RBM34	RNA-binding protein 34	P42696	21.21703589	21.36008619	20.44360325	20.54030213	22.05708743	21.08692923	20.65364108	21.37011693	19.8753174	22.00895173	21.52394667	20.99371101	22.93555212	21.50183718	21.82393239	20.51381625	21.74565135	21.74175252
LRPPRC	Leucine-rich PPR motif-containing protein, mitochondrial	P42704	22.8823337	22.58340786	22.3865472	21.84788852	21.75641787	21.66449329	21.51227848	21.2693824	21.12342175	23.09765732	22.66336656	22.683043	21.21668666	21.69161063	21.74565135	21.67795014	21.40671573	21.43405703
RPL35	60S ribosomal protein L35	P42766	23.72292424	23.82530937	23.03110617	22.54754037	23.5835387	22.31219275	22.04432541	23.3718431	22.00483355	22.23433213	24.40890914	22.99913329	23.0540276	23.72540204	22.93174168	20.79738447	23.24093978	22.81428986
ECE1	Endothelin-converting enzyme 1	P42892;P42892-2;P42892-3;P42892-4	20.7416579	20.96510786	21.53683057	22.3310897	21.6768059	22.14085348	21.79821943	22.09092973	21.98497884	20.7669106	21.83441781	22.65488466	21.91218619	22.17340875	22.12425512	22.0520864	22.07720364	22.46180915
MATR3	Matrin-3	P43243	23.50614242	23.86170979	23.65997891	22.40672091	22.33685029	22.42326264	22.31280487	21.86070055	22.07309945	24.14103753	24.52300863	24.06604418	22.53622824	22.88631951	22.53745872	22.49840564	22.17139734	22.32932225
SSR1	Translocon-associated protein subunit alpha	P43307	20.69031519	21.75073397	22.47630123	22.06673894	20.78780534	22.88867711	22.18336036	21.33840452	22.70067804	21.06333583	21.47399503	22.79722613	21.04304731	21.84471649	21.34199109	22.66101693	21.75558281	22.53713165
RANBP1	Ran-specific GTPase-activating protein	P43487;P43487-2	22.88843744	21.94789729	22.46173922	22.59788661	22.59068253	22.64677007	22.85965838	22.77333644	22.54147006	22.06906881	22.02654438	21.57710423	22.36191005	22.16639788	22.04633203	22.48973333	22.56768272	21.84225902
VDAC2	Voltage-dependent anion-selective channel protein 2	P45880;P45880-1;P45880-2	22.62517819	23.35240126	23.47909243	23.63261853	24.13235538	23.91626728	23.94294791	23.91850733	23.59914284	23.49039945	23.24988252	24.07296049	23.90354429	24.06881796	24.1962326	23.97757935	24.23391687	24.16856623
CBX5	Chromobox protein homolog 5	P45973	23.77064131	22.42674181	23.12254208	22.7759502	22.61855309	21.96022258	22.5800018	22.13051212	21.56745759	23.95460209	23.00777191	23.10763438	23.24735794	22.62157437	23.20618806	22.22920021	22.79518198	22.7283781
MKI67	Proliferation marker protein Ki-67	P46013	23.47406189	24.03531797	22.39095822	23.0015422	24.26487064	22.50185419	22.25375921	23.81800166	22.40910861	23.72758481	24.54934897	21.84222065	23.9213343	24.4188298	23.62147152	22.56654047	24.52751375	23.25323696
RECQL	ATP-dependent DNA helicase Q1	P46063	22.87653006	23.13045556	22.57269375	22.3812303	23.48956674	22.47722317	22.48708781	22.56963777	22.12391426	23.18083337	23.34352353	22.42180751	23.22398813	23.22904468	23.31357173	22.48810834	22.97885392	23.0486934
ATRX	Transcriptional regulator ATRX	P46100	21.14017947	21.0381849	20.40476322	20.84493864	21.62579801	20.2420483	20.3258083	20.97278351	19.80304953	21.30410284	21.4326102	20.23938176	21.40106908	21.49642471	21.13084829	20.3095252	21.10502865	20.72963568
CRKL	Crk-like protein	P46109	19.90933352	18.70453861	20.06468488	20.89811716	20.3786928	19.9376152	20.84955782	20.62901325	20.48355208	19.3801799	19.01988116	19.38907671	20.70488979	19.52427388	20.94615953	20.75198039	20.58402294	20.76276483
RPL27A	60S ribosomal protein L27a	P46776	23.52456371	24.26234924	23.79879294	23.67992245	24.15840074	23.42063618	23.77959553	24.30263948	23.43423014	22.46580203	23.75191094	22.88333725	23.96718368	24.08680778	23.46592904	22.47143211	24.08695352	23.32339127
RPL5	60S ribosomal protein L5	P46777	23.2225473	23.40052978	23.2900211	22.82576548	22.94051972	23.14498118	22.97736798	22.74900969	22.74262029	22.83576169	23.26409034	23.32659023	23.82167473	23.04434542	22.75848715	22.79459316	22.96998192	22.80457852
RPL21	60S ribosomal protein L21	P46778	22.59014339	23.42270335	22.46894913	22.64698096	23.58288437	22.60339408	22.78155982	23.87542427	22.05578751	22.75520585	23.74883367	22.8723104	24.66499884	23.6236163	22.54424661	22.18494373	23.66791367	22.92852127
RPL28	60S ribosomal protein L28	P46779;P46779-2;P46779-3	23.24534554	22.82682853	22.5529289	22.85439246	23.1277916	22.29412823	22.79056009	23.61158905	22.27146702	22.8488972	22.97814519	21.34918618	23.18912236	23.51047106	22.12655702	21.48102089	23.70439381	23.01582167
RPS9	40S ribosomal protein S9	P46781	22.24986805	22.75714052	22.01405998	22.36199302	22.92471756	21.97053144	22.47573492	23.03868058	21.27116777	22.04676499	22.45932205	22.15626026	23.59170997	23.12406576	22.48393826	21.43357322	22.97475382	22.82735007
RPS5	40S ribosomal protein S5	P46782	21.32932225	21.88876257	20.97458404	21.47809513	22.17554224	21.69540928	21.84760947	22.26439965	21.46252823	21.10715704	21.95708645	21.70043464	23.27926257	22.21970857	21.05376418	21.21670442	22.35162512	21.02900407
RPS10	40S ribosomal protein S10	P46783	21.36429285	22.24183306	21.72809988	21.61518419	21.41601094	22.0779566	21.98193095	21.1893094	21.86421562	21.52231429	22.18230281	22.32867876	23.88788548	22.12690987	21.45331786	21.99791957	22.04431874	21.00879106
MAP1B	Microtubule-associated protein 1B	P46821	25.58964578	25.52840236	25.3015061	25.42750352	24.95986365	24.86402193	25.67857457	25.41027834	25.19506501	25.39411828	25.08134007	23.67560046	25.32158959	25.01969744	24.92733798	25.17081384	25.29692167	25.5942697
UTRN	Utrophin	P46939	21.7746801	21.07326293	21.12093139	22.33014879	21.72552686	21.39896805	22.07697213	21.80679032	21.23409235	21.57653232	21.64353916	21.52010932	22.09131722	22.03980864	21.76715315	22.08547116	22.0100247	21.77321971
IQGAP1	Ras GTPase-activating-like protein IQGAP1	P46940	22.99578405	23.29093512	23.37083265	23.78733906	23.47456945	23.70446769	24.03636648	23.52403757	23.62841928	22.66259537	23.31606051	23.49701952	23.95245297	23.80095636	23.32306136	24.1995088	23.96988183	23.92367531
GYG1	Glycogenin-1	P46976;P46976-2	28.21032465	27.34966573	27.21984407	27.529904	27.06469023	27.20766505	28.43776109	28.22678649	27.67670504	28.23401558	28.04823483	27.60831552	28.10862427	26.57791847	27.44058344	28.09739009	28.31027092	28.20327436
QARS1	Glutamine--tRNA ligase	P47897	19.37812548	19.70934469	19.98915054	20.32191709	20.47734918	20.44242924	20.68842961	20.27249538	20.30940308	19.41107233	19.62538244	20.0589113	20.1667932	20.37916892	19.50609059	20.66628469	20.48165164	20.40052717
RPL29	60S ribosomal protein L29	P47914	22.64800422	23.30605167	22.66138016	21.87837428	22.91197781	21.60453694	22.27710404	23.28850114	22.13112785	23.28321103	23.96257551	22.50448248	23.31844848	23.07347542	22.6034552	22.11643915	23.37754682	23.49020357
LIMS1	LIM and senescent cell antigen-like-containing domain protein 1	P48059;P48059-2;P48059-3;P48059-4;P48059-5	20.1078275	21.0894854	21.34936439	19.9103968	21.67220691	21.44519575	20.36763444	21.64106655	21.40620708	20.96687576	21.22582759	21.61196045	20.78544449	21.83617212	22.1029964	20.33180044	22.12261317	21.85465308
CCT5	T-complex protein 1 subunit epsilon	P48643	22.31292671	22.89700934	22.7528502	22.56327589	23.31251961	23.09744675	22.96726285	23.43164399	23.0808572	22.29954343	22.74699439	21.97724917	22.89596535	23.14002964	23.11240705	23.10743005	23.65558575	23.38028455
MARCKSL1	MARCKS-related protein	P49006	19.81722102	19.69956229	19.87271546	20.07406043	19.51971111	20.66091686	21.00325574	20.55965156	20.66732468	19.49219745	19.89021083	20.03325898	19.81518939	20.27264345	19.84763853	21.09928616	20.76229444	20.39728189
RPL34	60S ribosomal protein L34	P49207	22.61565119	24.17363749	23.37101884	23.13945205	24.42163161	23.12339333	23.15896772	24.58956292	23.06690478	23.9578906	24.69054326	23.58577495	24.49509282	23.6008335	23.39203593	22.49586625	23.94469133	23.53992838
NASP	Nuclear autoantigenic sperm protein	P49321	22.44854939	21.81201901	22.61217649	23.00625039	20.64664484	22.60479255	22.92731356	21.08449181	22.58583912	21.34003045	21.19486745	22.51032859	20.93381742	21.17659563	20.32802402	22.78013042	21.41750025	21.35912111
FASN	Fatty acid synthase	P49327	22.37853671	22.23241273	22.23768787	22.33649076	22.14667557	22.44077541	22.30041513	22.45646973	22.46622536	21.95394704	22.10103825	21.52841786	22.26371507	22.11140124	22.06427372	22.3303704	22.13463187	22.47670913
CCT3	T-complex protein 1 subunit gamma	P49368	20.55274601	21.06761555	20.99840174	21.07351138	21.30158774	21.35252519	21.1853098	21.18313619	21.08344037	19.76043733	20.82842164	20.84195586	20.98498579	21.20381875	21.37477206	20.71967792	21.84133783	21.31481666
TUFM	Elongation factor Tu, mitochondrial	P49411	20.49110933	21.46006488	21.11007926	21.23640666	22.25550638	21.6371042	21.49997529	22.12093772	21.31435201	21.22662151	21.68883936	21.94517375	21.79085834	22.26681456	22.64769249	21.87431201	22.45948715	22.11433713
CENPF	Centromere protein F	P49454	21.05472487	20.46647681	20.1902925	20.83039605	20.73929442	19.53583161	19.87035569	20.13303933	19.09022616	20.65278372	21.9014687	20.94593815	20.93785223	21.64947197	21.63501927	20.05121691	21.51688689	20.8723818
PCYT1A	Choline-phosphate cytidylyltransferase A	P49585	21.40528795	21.24011002	21.11320547	21.6722026	22.09261457	21.36787968	21.46076484	21.84832799	21.17602945	21.45378003	21.05496991	20.22067118	22.36469094	21.87312565	22.50580574	21.15229475	21.83321748	22.18062853
CARS1	Cysteine--tRNA ligase, cytoplasmic	P49589;P49589-3	19.54345291	20.46645689	20.2721878	20.51652145	21.22198707	20.93258531	21.06445465	20.88214896	20.76958445	20.10942259	20.40515809	20.28853493	21.06352675	20.86179875	20.94887765	20.88747648	20.92590933	21.07944181
CTCF	Transcriptional repressor CTCF	P49711	21.28775746	21.2532889	20.40074604	20.74602055	21.60315181	20.51895276	20.59954242	20.91102326	19.97907904	20.7811916	21.77573324	21.4736681	21.35087014	21.56294762	21.56214645	20.43239101	21.49374993	21.01175549
ACADVL	Very long-chain specific acyl-CoA dehydrogenase, mitochondrial	P49748;P49748-3	21.04344121	21.05803269	21.05763615	21.37241449	21.27533453	21.35041696	21.22323695	21.02247618	21.02675711	21.11733365	21.14666935	22.00205751	21.68456544	21.49973691	21.6683163	21.75868843	21.60813839	21.68779342
YLPM1	YLP motif-containing protein 1	P49750	20.7029133	21.29597851	21.07080229	21.19238312	21.44362349	20.85112223	20.91422453	21.10376163	20.90422447	19.10076242	20.79324608	18.74882507	20.57707656	21.07958504	20.60355934	20.83174175	20.94800784	20.32819938
RANBP2	E3 SUMO-protein ligase RanBP2	P49792	24.13667952	24.00770006	23.73188869	22.48237814	22.94584351	22.24972052	21.89686156	22.25025273	21.76915664	24.34621153	24.17704902	22.56397639	22.35049789	22.47408913	22.0092491	21.81229327	21.92621346	21.53864554
GMPS	GMP synthase [glutamine-hydrolyzing]	P49915	21.19936202	21.50918833	21.23014478	21.67606984	22.43937589	21.61035714	21.7284736	22.1245265	21.39090051	21.87738974	21.30962512	20.54447775	22.35014714	21.83016004	22.08711058	21.49132467	22.26740622	22.0402536
NRP1	Neuropilin-1	O14786	21.11382227	20.11820857	20.59867046	21.59769342	20.16307471	21.34833807	20.98838097	20.56835325	20.87389164	20.12086813	20.68717403	21.28142636	20.49561499	20.94315724	20.8553719	21.31528116	21.00790191	21.0934498
GDI2	Rab GDP dissociation inhibitor beta	P50395	19.8495853	19.89630284	20.01996801	20.15817574	19.9808787	20.32406185	20.42193332	19.69840794	20.79561799	19.16359563	19.68782331	20.11459131	20.35905675	20.11960228	19.35331485	20.71494979	20.39409211	20.02248973
SERPINB8	Serpin B8	P50452	20.6369361	20.78808424	19.9613112	20.78387909	21.25833024	20.36428216	20.86104903	21.33936725	20.5930628	21.27198841	20.43863756	19.54108338	21.78235199	21.04954282	21.8059603	20.68695185	21.30833681	21.77057276
SERPINH1	Serpin H1	P50454	21.0573519	22.27587442	22.73955402	22.00886285	22.3151374	23.13863366	21.79486083	22.0868256	22.65156679	21.35960373	21.91075617	23.47564587	21.40790878	22.38818813	22.52707462	22.76834508	22.03333293	22.88644418
VASP	Vasodilator-stimulated phosphoprotein	P50552	20.37115979	20.23370627	21.04384834	20.55000458	20.61964148	20.81693208	20.87704143	20.69990113	20.40469047	19.84105752	20.86817447	21.23381157	20.9070667	21.27378763	21.07359637	19.70288794	21.06573035	20.73816485
LRBA	Lipopolysaccharide-responsive and beige-like anchor protein	P50851	20.2548118	20.21077834	19.76919862	20.32803498	20.2555035	19.70652974	20.32220324	20.32802402	19.66485522	20.57286488	20.29552457	19.69613893	20.76687826	20.09837398	20.45165384	20.47259764	20.39141982	20.82882449
PSMA7	Proteasome subunit alpha type-7	O14818	21.08883223	22.79519586	23.04895942	22.54030686	21.49764819	23.44471818	22.48142746	21.28623512	23.15534325	21.35460882	22.04425536	23.1779949	21.02336317	22.76746031	21.37628334	23.78299781	22.28863913	22.30020004
CCT8	T-complex protein 1 subunit theta	P50990	20.12617258	21.31704931	21.07309945	20.95856687	21.63512115	21.62012942	21.38871105	21.49642959	21.54225446	20.69521809	20.80689256	21.3506112	21.06789122	21.41544882	20.99940688	21.74994061	21.75219278	21.489846
CCT4	T-complex protein 1 subunit delta	P50991	21.84792291	22.73912958	22.61014308	22.23617306	23.14331283	22.89933111	22.82734619	23.01045503	22.94739438	22.36788768	22.68369842	22.54283776	22.81248914	22.92915003	22.94502726	23.15000568	23.30396353	23.40252185
ANXA11	Annexin A11	P50995;P50995-2	20.11862683	19.89292519	21.47219601	21.39940624	20.83343369	21.64080185	20.90569402	20.58728675	21.52959069	19.64652004	20.68743891	22.3250287	20.36123273	20.94465202	21.38869003	21.36769309	20.9953683	21.8183333
RAB5C	Ras-related protein Rab-5C	P51148;P51148-2	21.91529368	22.07456028	22.08347283	21.84911871	22.18809318	22.33456354	22.30893668	22.23728233	22.05991807	21.80868064	21.7123196	22.15827746	22.13874927	22.43052401	22.67152465	22.11575046	22.62922231	22.50246133
RAB7A	Ras-related protein Rab-7a	P51149	20.88957229	21.32413329	21.81437984	21.3130956	22.1203904	21.97485007	21.66746329	22.18238768	21.90132875	21.17328674	21.24452992	21.26676596	21.44728102	21.61862478	22.36904402	21.55351493	22.10903993	21.9928298
SMARCA4	Isoform of P51532, Isoform 3 of Transcription activator BRG1	P51532-3;P51532-4	20.71171066	20.36961651	20.2723473	20.87843415	20.94137435	20.60780889	20.46370596	19.69180314	20.16675643	20.36438904	20.97771035	21.12718704	20.12551689	20.49894852	20.21486217	20.59472188	20.42913495	20.0868256
GALK1	Galactokinase	P51570	21.02416167	21.7968896	22.91760627	20.89122004	22.48301568	22.93200852	21.12250575	23.02853034	22.65275965	20.69961312	22.11362518	22.59607872	20.92779098	22.5839105	23.74546261	20.67534202	22.97484482	22.90333466
MECP2	Methyl-CpG-binding protein 2	P51608;P51608-2	22.4142336	22.37463411	21.590968	21.7157333	22.81373227	21.46315215	21.73879983	22.70130012	21.33571964	22.52068725	22.30208441	20.99674103	22.82069551	22.63615506	23.18419313	21.58675093	22.80291744	22.86997293
HCFC1	Isoform of P51610, Isoform 4 of Host cell factor 1	P51610-4	21.16952992	21.77287351	21.36824747	21.63523188	22.14283313	21.82385855	21.78296383	21.98219215	21.64185595	20.86057932	21.72729812	21.08650816	21.50693415	22.16108882	21.86792948	21.73213512	21.8365497	21.95042703
CAV2	Caveolin-2	P51636;P51636-2	26.52458613	25.08365462	25.20182838	26.16292225	24.87473507	25.24514458	25.98354094	26.09514579	25.211259	25.18073703	25.91258093	25.96017971	26.05890057	26.14459889	26.34144145	25.73436924	26.22844991	26.73109629
HDGF	Hepatoma-derived growth factor	P51858	25.15518033	25.20272902	24.81417249	24.57235143	25.49055553	24.39546562	24.69234306	24.73176442	24.11769668	25.16805353	25.2629585	24.15421859	25.48158574	25.21569399	25.10665399	24.54828501	25.03949073	25.18556918
HNRNPA3	Heterogeneous nuclear ribonucleoprotein A3	P51991;P51991-2	26.12154332	25.92424864	25.89094926	24.24298449	24.4778704	24.0554582	23.60329219	23.74504195	23.96224012	25.91127842	26.56902957	26.78740881	23.92498933	24.50175216	24.62161125	24.46753441	23.86469738	23.72871647
PGD	6-phosphogluconate dehydrogenase, decarboxylating	P52209;P52209-2	20.18204512	20.97425493	21.22901827	20.88737979	21.3863709	21.45449309	20.98159655	21.61517969	21.51941358	20.73065588	20.78375922	20.16903439	20.87729612	20.91274903	21.63553303	21.04171128	21.63626351	21.62061272
HNRNPM	Isoform of P52272, Isoform 2 of Heterogeneous nuclear ribonucleoprotein M	P52272-2	25.8794521	25.90573762	25.57393224	23.92244177	24.10601494	23.52870639	22.84171406	23.09890241	22.70477584	23.99906101	25.560555	24.69804182	23.45194053	23.86802749	23.76914857	22.34852988	22.6408217	22.57054366
KPNA2	Importin subunit alpha-1	P52292	19.94137435	20.68374339	19.77865469	20.17767258	20.71800602	19.92057675	20.49074709	20.58288437	19.90357739	20.22352569	20.56541823	19.18293986	20.5884493	20.46288764	20.27514695	20.73668764	21.0842128	20.45091924
HNRNPF	Heterogeneous nuclear ribonucleoprotein F	P52597	22.47185627	21.63857644	22.7027062	22.79332349	22.81004674	22.58342852	22.03893171	22.34306803	21.79800579	21.57728406	21.96875748	23.04153918	21.87044525	22.17851472	22.62035766	21.11350437	22.04256649	22.17924093
MSH6	DNA mismatch repair protein Msh6	P52701	20.36299898	21.0572924	20.40942201	20.8258625	21.56064537	20.59025078	20.47471797	20.86806141	19.93136225	20.90786621	21.02844435	20.00052823	21.40090757	21.33973694	21.23110631	21.01486365	21.19617706	21.317767
CRIP2	Cysteine-rich protein 2	P52943	18.86117174	19.65754002	20.07417806	18.68220937	20.10086506	19.34335273	19.38314105	19.4295416	19.68653472	19.46537907	19.86654847	20.18291804	19.9553349	19.9940219	20.15426186	18.94134283	20.21455392	20.15797845
ACLY	ATP-citrate synthase	P53396;P53396-2	22.36980818	22.40935468	22.11330405	22.13988293	22.2596611	22.01760159	22.06842273	22.16459763	21.80255265	22.20658158	21.9571396	21.35612524	22.33778684	22.1872113	22.47066533	22.14418148	22.03976514	22.50253417
COPB1	Coatomer subunit beta	P53618	21.41084053	21.69835452	21.76189692	22.24575462	22.16456694	22.06047231	22.51655511	22.30514997	22.01876661	21.38872681	21.74313824	22.26807477	22.57021242	22.18259985	21.88349201	22.64312074	22.58046193	22.32795552
COPA	Coatomer subunit alpha	P53621;P53621-2	20.60439215	20.70708272	20.99045303	21.20057777	20.92961239	21.16136565	21.49509282	21.05735851	20.89553091	20.55991291	20.4356194	21.42407298	21.1429484	20.79292848	20.19042514	21.22215222	20.98381751	20.86393216
CTSC	Dipeptidyl peptidase 1	P53634	25.69094015	23.87171652	25.58085349	25.94022128	24.52427077	25.41379732	25.96135713	24.43691966	25.54040146	24.05916058	23.94612918	25.90169287	25.35517027	24.35351892	25.72256992	25.48721296	24.55442866	24.98543148
SUB1	Activated RNA polymerase II transcriptional coactivator p15	P53999	22.75057656	22.02420564	21.96448048	21.76186446	23.79890168	21.93333119	22.73983622	21.73835455	21.7066149	24.17293591	24.20340506	22.92537334	23.18190262	23.05552937	23.63557731	22.69279426	22.88668791	23.57880248
RARS1	Arginine--tRNA ligase, cytoplasmic	P54136	19.69699978	20.89369555	20.79314287	21.16746102	21.35096184	21.07594783	21.50477826	21.11264567	20.98818678	19.85640273	20.61254998	20.83095305	21.64306348	21.37876688	20.82496185	21.44787626	21.53959713	21.25657497
CACNA2D1	Isoform of P54289, Isoform 4 of Voltage-dependent calcium channel subunit alpha-2/delta-1	P54289-4	22.88430656	22.96333075	22.44478136	22.74500296	23.5137753	22.49683671	22.32184004	23.60237492	22.65084402	22.78985797	23.01019377	21.55849826	23.21289887	23.02131076	24.05501957	22.25685423	23.71080727	23.62918673
YARS1	Tyrosine--tRNA ligase, cytoplasmic	P54577	21.09903569	21.69829941	21.28900234	21.29503685	21.73213926	21.23105356	21.37687681	21.76316616	21.24106493	20.81971757	21.69176396	21.60785855	20.99944129	21.7757694	20.57499997	21.17976941	22.20002392	20.61224399
USP14	Ubiquitin carboxyl-terminal hydrolase 14	P54578;P54578-2;P54578-3	20.86934985	21.34897015	21.13874927	20.85504486	21.41191125	21.09544081	20.98144325	21.30839236	20.9589916	21.39944796	21.19399571	21.04909074	21.44128974	21.18967739	20.93319069	21.10003732	21.53387816	21.09702392
BCAT1	Branched-chain-amino-acid aminotransferase, cytosolic	P54687;P54687-4;P54687-5	21.77467608	22.51015713	21.34782463	21.99350717	22.37088585	21.73565105	22.85605806	23.25681105	22.47619738	21.81197199	22.03837917	20.19555244	22.96557822	22.55654207	23.54724381	21.73919964	23.37311845	23.26301583
MYL12A;MYL12B	Myosin regulatory light chain 12B	O14950;P19105	21.47086141	21.52045467	22.9552054	22.6844413	20.66222157	22.56071999	22.59576011	20.88419288	22.60382644	20.9948368	21.18095323	23.57642853	21.0953893	21.46423463	20.91269056	23.00491582	20.92608313	20.59768887
CSE1L	Exportin-2	P55060;P55060-3;P55060-4	21.37584337	21.98874154	21.45278518	21.62830135	22.02266243	21.58565577	21.88083455	22.160895	21.3851757	21.70305276	21.56608749	20.60290724	22.12376273	22.02539914	21.85718069	21.86562454	21.93916955	21.88096903
VCP	Transitional endoplasmic reticulum ATPase	P55072	22.05141939	22.41719633	22.24135303	22.81549236	22.1117992	22.58762554	22.66326231	21.96752321	22.35402496	23.08212825	22.26716902	22.74471355	23.01353532	22.84669361	22.39334332	23.03670017	22.49661001	22.42944403
NAP1L1	Nucleosome assembly protein 1-like 1	P55209;P55209-2;P55209-3	20.09334019	20.77576137	21.69414276	22.05717008	22.36714916	22.25032502	21.99820201	22.08648225	22.36248538	20.19964359	21.23977215	22.40905422	21.72763466	21.74270252	21.82665787	22.34391383	22.14153342	21.93537227
NPEPPS	Puromycin-sensitive aminopeptidase	P55786	20.08292086	19.97125445	19.8219172	20.18102605	20.2070167	20.23144621	20.36215359	20.23132901	20.54414754	20.51198423	19.76756377	19.62971947	20.54185286	20.36673841	20.32275338	20.78508523	20.55431155	20.51210001
MARS1	Methionine--tRNA ligase, cytoplasmic	P56192	20.54726735	21.8202826	21.77423369	21.3628706	22.08560731	21.71149222	21.66265186	21.91198512	21.4381045	21.00928327	21.43228396	20.11762535	21.13654811	21.61227549	21.24299031	21.60057719	21.86536779	21.5386929
PPP1R12A	Protein phosphatase 1 regulatory subunit 12A	O14974;O14974-4	19.84554671	19.97720724	21.05897074	21.20595548	20.22045863	21.30255861	20.9680086	20.66118659	21.22545694	18.33037423	19.7489839	21.03019025	19.68255403	20.38477532	20.38591294	21.10044162	20.44059547	20.20989833
NUP107	Nuclear pore complex protein Nup107	P57740;P57740-2	18.20326196	20.10801901	19.57049688	19.69392589	19.62621346	19.2548095	19.38928682	19.05563991	19.30786118	18.7979591	19.33088844	18.59363914	19.58738565	19.53364722	18.8338197	19.4008711	19.11985554	18.93128
H2BC5	Histone H2B type 1-D	P58876	30.32248985	31.92956304	31.02668863	30.77864941	32.09106468	30.29833882	30.78945628	31.60701845	30.08813204	31.16509238	31.88476832	30.79779657	32.13103235	31.94532392	32.15899499	30.20440827	31.74068151	31.2538911
TPI1	Triosephosphate isomerase	P60174;P60174-3	21.26231052	23.28083476	23.65307248	22.9970978	21.60681092	24.61090791	23.27292816	22.77484295	25.17335538	21.3993958	23.21338698	23.3934245	21.49940603	24.14838038	21.37553585	24.46854152	23.56826279	23.60014159
MYL6	Myosin light polypeptide 6	P60660;P60660-2	24.51520799	23.96569623	24.35769911	24.34715824	23.04448884	24.21119586	24.92592653	23.23580068	24.26010348	23.59912013	23.94680742	25.02925099	24.10631852	23.76323304	23.34898905	24.45718647	23.46834264	23.83674615
ACTB;ACTG1	Actin, cytoplasmic 1	P60709;P63261	26.91636296	26.93884257	27.5473968	27.6634442	27.51909858	28.33688451	27.49755409	27.58291451	28.14367581	25.85053196	26.69448872	28.0616912	27.27003756	27.48216915	27.13965658	27.47885644	27.47995125	27.24720725
EIF4A1	Eukaryotic initiation factor 4A-I	P60842	22.51380421	23.39136737	22.84245662	22.52051701	23.43443378	22.92610847	22.81459107	23.53198106	22.99249445	22.79339692	22.58242042	21.92517772	23.02353746	23.40519965	23.06056632	22.72989494	23.49625159	23.11750645
RPS20	40S ribosomal protein S20	P60866;P60866-2	25.83698927	25.09679316	24.90116576	25.01489684	25.79946503	25.0973921	25.44550456	25.88609294	24.88535528	24.28198802	25.70827268	24.81298358	25.19539549	25.74815292	24.51907758	24.64603391	26.23925574	24.91206006
HNRNPDL	Heterogeneous nuclear ribonucleoprotein D-like	O14979	24.41160098	24.75199775	25.06243356	23.53353839	24.07094802	23.71693079	22.98394447	23.17215004	23.13516598	25.0453149	24.67203206	24.02853878	23.59985792	23.8753024	24.14132604	23.15627878	23.06442175	22.94647191
CDC42	Cell division control protein 42 homolog	P60953	21.29937573	21.73845763	22.49850303	20.93494773	22.3403402	22.52908067	21.78458612	22.79162953	22.63559503	21.67255224	21.73670003	21.26093331	21.62174426	22.62285035	23.03088902	21.5304292	23.13415712	22.81275939
DSTN	Destrin	P60981;P60981-2	22.29418994	21.96631252	21.7281331	22.3734318	23.19056831	22.63520309	22.48158759	23.03542537	22.6461482	22.33605757	22.00969333	21.86948541	22.80585996	22.52665922	23.10810996	22.64376593	22.98766823	23.11910989
RAB8A	Ras-related protein Rab-8A	P61006;P61006-2	22.59693178	23.27885153	23.81366378	23.25944272	23.81831379	23.5393013	23.72778213	23.87908512	23.40340633	23.02816103	22.90846556	24.06968675	23.31354405	23.71747478	23.83578289	23.47873457	23.93526075	24.02932262
XPO1	Exportin-1	O14980	21.70575049	21.86713769	21.70743244	21.44787626	21.61130312	21.51279446	21.65299373	21.58027329	21.11731462	22.02158188	22.02783717	21.93219961	21.71975729	21.54979783	22.25229584	21.72163159	21.52664728	21.54923849
ACTR3	Actin-related protein 3	P61158	19.66845222	20.92142693	20.99607898	20.74626664	21.2096485	21.26792052	21.02383014	20.86690762	21.29550776	20.6567862	20.86639452	21.3580534	20.90103775	20.68347784	20.98847112	21.17019037	21.32382004	21.05667079
ACTR2	Actin-related protein 2	P61160;P61160-2	20.12257526	21.19072654	20.9599892	20.52336286	21.53198582	21.37824299	20.94100174	20.89400654	21.36171465	20.86132927	20.99520266	21.134682	22.51714168	21.4990118	21.36886024	21.3344708	21.56749937	22.0269158
ACTR1A	Alpha-centractin	P61163	19.92325639	20.85970766	20.85244874	20.51044933	21.0993568	21.22016928	21.21361688	21.21232301	21.42653709	20.36106135	20.77539166	22.15368067	20.89687634	21.58369248	21.06601953	21.76634045	21.60259467	21.60992898
ARF1;ARF3	ADP-ribosylation factor 3	P61204;P84077	21.64484207	20.03992575	21.72365345	20.5075198	22.16705976	22.96784506	21.60301594	21.31703826	22.43358595	21.34665656	22.3203257	22.92466682	21.12513848	22.72789636	22.46976402	20.44451346	22.83380233	22.99226969
RAP1B	Ras-related protein Rap-1b	P61224;P61224-3	24.34127856	25.38054879	25.96070779	24.02266751	26.14553013	26.38300885	24.65965778	26.26066345	25.94628538	25.05043906	25.46776449	25.65948358	24.92273664	26.07906455	26.7694992	23.840247	26.51379487	26.36656368
RPS3A	40S ribosomal protein S3a	P61247	23.87917863	24.50557317	23.99714088	23.69117185	23.86907304	23.6000962	23.82005856	23.69090553	23.52145188	23.7636079	23.85420411	23.05581232	23.97560416	24.02473996	23.41206637	23.68534423	23.96197528	23.73049004
RPL26	60S ribosomal protein L26	P61254	22.51009433	23.04934173	22.54826502	22.62038899	22.6615063	22.63023379	22.90856084	22.85667552	22.1217093	22.62448893	23.02158865	23.24275922	23.45942712	23.20349767	22.16754065	22.62691436	22.93712845	22.1090495
MAGOH;MAGOHB	Protein mago nashi homolog	P61326;Q96A72	23.3280706	23.95808537	23.97045245	23.75240106	23.74597543	24.25105645	23.93899732	23.95854564	23.60942631	23.93486497	24.28336648	23.89030919	22.85836315	23.95219522	23.50337884	23.02396885	23.60600662	23.84876161
RPL27	60S ribosomal protein L27	P61353	22.1530714	22.94157494	22.25880754	21.65881815	21.97936867	21.66651442	21.42964068	22.17750227	21.15707179	22.28734039	22.75226426	22.85374738	24.40944014	21.88937547	20.60601114	21.43503943	22.10116973	21.47194804
RPL37A	60S ribosomal protein L37a	P61513	21.40203776	21.77234196	20.60224578	21.01420985	22.71562229	21.27660721	22.09643206	22.73056052	21.21036219	22.42935464	22.89649391	20.90652365	23.08621496	22.66914934	22.2162574	21.42849104	23.20410841	22.57563942
RHOA	Transforming protein RhoA	P61586	21.21011244	22.02092773	21.95979469	21.66824271	22.42885902	22.60936093	22.33794197	22.86248564	22.57649081	22.03672029	22.28088855	22.46802437	22.19659732	22.43173835	23.24538471	21.91758624	23.59629032	22.70891464
SUMO2	Small ubiquitin-related modifier 2	P61956;P61956-2	24.81359039	25.0076744	24.32654223	22.41273574	24.74813244	22.44490518	22.40053238	24.74918159	22.64528198	25.45203168	24.95872705	22.02157849	23.933767	24.18666136	22.79945713	22.89180409	24.28719805	23.24644343
HNRNPK	Isoform of P61978, Isoform 3 of Heterogeneous nuclear ribonucleoprotein K	P61978-3	25.3367611	25.95729949	25.68830901	24.35242147	24.94209779	24.47709838	24.07824823	24.41577116	23.86818766	25.89449233	25.9503318	25.67010675	24.78500539	24.82236057	25.1619061	24.42940444	24.54682594	24.5861645
RPS7	40S ribosomal protein S7	P62081	21.73737692	22.08670252	21.79781586	21.29158442	21.47549992	21.57777271	21.63654674	21.76579031	21.6510806	21.43400102	22.32715788	22.38160262	23.11437367	22.14555345	21.16328359	21.5904107	22.19051858	21.59946978
PSMC5	26S proteasome regulatory subunit 8	P62195;P62195-2	19.83743391	20.88840585	20.70515987	20.04321423	20.96971675	20.89014402	20.54761567	20.70154337	20.60613769	19.88587955	20.65246864	19.79454913	20.71667547	20.91940602	20.6729018	21.1791984	20.92787053	20.68350354
RPS8	40S ribosomal protein S8	P62241	23.51727627	24.37341055	23.71490997	23.74432348	24.3193998	23.76170218	24.03643356	24.53110061	23.5329323	23.52603352	23.73989183	22.29329483	23.58645087	24.21821319	23.4965198	22.94236094	24.29361057	23.32207118
RPS16	40S ribosomal protein S16	P62249	23.32106655	22.78007834	22.9212671	23.01981365	22.97683678	22.6866591	23.21643356	23.17855271	22.59523881	22.57223808	22.80629276	22.73424157	23.1727391	23.23355415	22.25776649	22.09364	23.23449587	22.2903699
YWHAE	14-3-3 protein epsilon	P62258	21.09776982	21.17473189	21.75925754	22.08824347	21.98341047	22.08596059	22.19460598	22.05842582	22.40462031	21.40700111	21.41192677	22.63191728	22.23494019	22.14664139	22.15931273	22.41417939	22.48466607	22.38583923
RPS14	40S ribosomal protein S14	P62263	22.64416655	23.38201444	22.96320902	22.88263036	23.1376194	22.77811203	22.87130292	23.40158475	22.59926318	22.66726403	23.10677538	23.24089467	23.1535276	23.08955005	22.57455195	22.13192853	23.41544882	22.41101128
RPS23	40S ribosomal protein S23	P62266	23.89211735	24.73290315	24.172852	23.86533003	24.78979828	23.89156123	24.3407694	25.0123456	23.75673344	23.97283784	24.87578047	23.99834664	25.27679106	24.74033973	24.23024888	23.79882259	25.07625128	24.1568435
RPS11	40S ribosomal protein S11	P62280	23.83237743	24.21477178	23.84637225	23.83138225	24.28775465	23.6144115	24.27249396	24.33574962	23.53622113	23.35429943	23.86375261	22.9119449	24.35348527	24.41819285	23.42764738	23.44421265	24.48521783	23.60111697
SNRPD1	Small nuclear ribonucleoprotein Sm D1	P62314	22.40826391	22.5113111	22.64416215	22.99803152	22.205699	23.61233174	23.16990299	22.6782511	23.21668962	22.6175132	22.98423486	24.27547379	22.55637601	23.09513171	22.59508398	23.48578903	22.6197064	23.0972667
SNRPD2	Small nuclear ribonucleoprotein Sm D2	P62316	22.42382685	22.21467545	22.7529196	23.10050579	21.99566848	22.63680559	22.92325639	22.17835058	22.64481787	21.46357127	22.02498001	22.94311251	21.47926516	22.3444395	21.87121266	22.4332319	21.85837643	21.93404067
SEC16A	Protein transport protein Sec16A	O15027;O15027-2;O15027-3;O15027-4;O15027-5	20.71222303	21.13969248	21.20870827	21.10435688	20.90119983	20.98365749	20.89616682	21.13724884	21.02169031	20.88841328	21.27639707	21.22647452	21.05626064	20.85693762	20.91292441	20.96341542	20.97020843	20.86045807
RPL7A	60S ribosomal protein L7a	P62424	24.21294041	24.02301453	24.16878809	23.08481293	23.50564585	23.03404362	23.15625254	23.47193068	22.83817445	24.14083476	24.15162761	22.5880924	23.76334449	23.28151409	23.47532426	22.90348545	23.35984498	23.56886581
RPS4X	40S ribosomal protein S4, X isoform	P62701	23.16137488	23.78321768	23.41544882	23.39734718	23.75308492	23.04628373	23.6508725	23.89093071	23.07082849	22.68193282	23.39477249	23.62466518	24.14322718	23.69859828	23.19277741	22.72645018	23.72556846	23.08203076
RPL23A	60S ribosomal protein L23a	P62750	23.45221711	23.72899665	23.12125399	22.34722179	22.58856368	22.44297588	22.3203257	22.41581757	21.98009075	24.00100437	23.50746173	23.56054042	23.68485219	22.53572531	22.34432571	22.24554864	22.60673413	22.31158868
RPS6	40S ribosomal protein S6	P62753	23.26937955	23.98822146	23.88804347	23.79472403	24.18220429	23.47235221	23.96350185	24.0690639	23.26237074	23.47133536	23.68238943	22.92079661	24.0570461	24.03368076	23.47604159	23.0985298	24.17912397	23.72814556
H4C16	Histone H4	P62805	28.60825558	28.00927088	27.29529159	27.55604238	28.53439732	27.29568571	27.47257998	27.84204941	26.60434747	28.16652966	28.58203158	27.60315917	29.62626598	28.74972251	28.22375674	26.68861849	28.27103558	28.11105971
RAN	GTP-binding nuclear protein Ran	P62826	24.40389387	25.09778589	24.45486078	23.72047349	25.27095185	24.18584514	23.99783001	24.5412999	23.9515284	25.27515405	24.92888808	23.56135648	24.6294091	24.91746969	24.66383234	23.95374993	24.86396051	24.59112213
RPL23	60S ribosomal protein L23	P62829	23.33542252	24.02842074	24.24115952	23.54103988	24.41568736	24.1714401	24.63272945	24.4933346	23.99010154	23.71393519	23.44788635	23.17841442	24.55074092	24.16210977	24.09688563	23.54653749	24.64973837	24.67345078
RPS25	40S ribosomal protein S25	P62851	24.23580945	24.38253564	23.87112428	23.39929149	23.73349287	23.21420705	23.54155986	23.65136533	22.74479771	23.95536505	24.03526762	24.04225753	23.50132698	23.73047967	22.85836125	22.89566588	23.8807206	23.13456451
FAU	FAU ubiquitin-like and ribosomal protein S30	P62861	22.04739421	22.17082606	21.33650438	21.9760816	21.72748925	20.67690918	21.36097565	22.3235562	19.70754113	20.86865679	21.53642747	21.29016175	22.20409945	21.5329323	20.85569126	21.4276218	21.64164431	21.03707233
GNB1	Guanine nucleotide-binding protein G(I)/G(S)/G(T) subunit beta-1	P62873;P62873-2	21.58048493	21.17949001	21.20771382	21.49669289	22.0573519	22.03147304	22.37627539	21.56380421	21.26403019	21.97680882	21.65536301	21.64477167	22.22265342	22.27144422	21.72228223	21.55393204	22.18048285	22.24031095
U2SURP	U2 snRNP-associated SURP motif-containing protein	O15042;O15042-2	19.94812194	20.01478875	19.56167578	20.39831575	20.80269463	19.92268166	20.2327933	20.80847247	19.5991283	19.46980674	19.89538594	19.21690923	20.00836023	20.85213628	20.39987036	20.36723983	20.85560763	20.16948711
RPL10A	60S ribosomal protein L10a	P62906	22.07768284	22.3592096	22.26494364	22.1393084	22.27289684	22.41515479	22.15218332	22.11480098	22.20863684	22.39817481	22.44062335	23.18725661	23.75931647	22.4331886	22.42334985	22.29789638	22.52881368	22.21253973
RPL32	60S ribosomal protein L32	P62910	22.77650653	23.29598692	22.2491505	22.32574518	22.93778938	22.01450273	22.36329849	22.78797866	21.54262761	22.68110498	23.46699948	21.72023758	23.68670184	23.13698611	22.15279915	21.22866605	22.69637542	21.92947876
RPL11	60S ribosomal protein L11	P62913;P62913-2	24.1735765	24.63632989	24.19207605	24.17820467	25.36555954	24.24838046	24.58698337	25.03135188	24.2130517	24.06796506	24.29856913	22.7045078	24.75328899	25.14459695	24.70548052	24.07809346	25.47581901	24.87393293
RPL8	60S ribosomal protein L8	P62917	23.32505342	23.29127245	23.04189339	22.86759208	23.67192412	22.50603343	22.61864494	23.18243921	22.32144646	22.56372974	23.17193328	23.37704368	23.76162103	23.33362217	23.51024166	22.63491738	23.12525517	23.10876723
PPIA	Peptidyl-prolyl cis-trans isomerase A	P62937	22.50825516	23.28362083	23.19967804	23.80842927	24.28145042	23.82601773	23.6377344	23.71652267	23.61987204	22.64355237	22.95993439	22.58214933	24.19181257	23.56427883	24.14584883	24.09181113	24.12328912	24.24326785
RPS27A	Ubiquitin-40S ribosomal protein S27a	P62979	28.6437585	28.28798092	28.26323796	28.19544806	27.95658629	27.87366076	27.94172179	28.48942281	27.50158362	28.52591557	28.6317551	27.75057247	28.43476622	28.00787112	28.40203222	27.75545165	28.42477956	28.18492917
RAC1	Ras-related C3 botulinum toxin substrate 1	P63000;P63000-2	21.43779473	21.49830093	22.55360164	21.09143022	22.03656268	22.40184511	21.52310438	22.06204482	22.23592482	20.42827633	21.36227669	22.27437076	21.50952181	21.92360459	22.39896544	20.3940607	22.15983932	22.49804523
AP2B1	AP-2 complex subunit beta	P63010;P63010-2	20.62158331	21.03319175	21.44571103	21.68693475	21.46893422	21.61984742	22.05269341	21.7143168	21.33017615	20.89149448	20.45173432	21.95282086	22.26619405	21.56627335	21.09285648	21.94388336	22.11407972	21.42046914
YWHAZ	14-3-3 protein zeta/delta	P63104	21.6457921	22.15427423	22.61147198	22.57630165	22.83652466	22.97739069	23.03140405	22.44027356	23.31676489	21.97262928	21.87310312	22.64999157	22.81459498	22.46766624	22.56667749	23.80722087	23.01793794	22.71248544
PPP2R2A	Serine/threonine-protein phosphatase 2A 55 kDa regulatory subunit B alpha isoform	P63151;P63151-2	20.37651122	21.13222985	20.80036594	20.22394984	21.44376005	20.3427453	20.34312498	21.25133678	20.59783433	20.53044825	21.01157124	19.95649811	21.23546035	21.27196562	22.04775364	20.86980166	21.78407486	21.47931451
SUMO1	Small ubiquitin-related modifier 1	P63165	23.70164701	24.26912268	23.35327661	23.10091477	24.09147219	22.89110506	22.98349745	25.07762499	22.55994557	24.07501913	24.00979411	23.30617687	24.26196204	23.27056339	23.04438878	23.19507177	24.64442293	22.92092378
DYNLL1	Dynein light chain 1, cytoplasmic	P63167	22.37191221	22.75811096	22.8218849	22.7588043	23.27554483	22.72282837	23.12120497	23.09560499	22.77829454	22.4368574	22.79014841	23.8676411	23.66719905	23.0080832	23.7581984	23.03685106	23.1828438	23.31056563
RPL38	60S ribosomal protein L38	P63173	23.69625442	24.16057191	24.29124435	23.8548699	24.64790105	24.1945654	24.06221944	24.96067686	23.88065522	23.39560944	23.85589653	23.09773929	24.48520554	24.35511313	23.91558364	23.09198056	24.90072827	24.06638093
RPS21	40S ribosomal protein S21	P63220	23.18671274	21.80753338	21.90688326	22.4911338	21.22778514	21.9247393	23.13759752	21.53880181	21.987944	20.96866257	21.81658839	21.83401653	21.57998799	21.57006878	21.19157615	22.18262713	21.83451426	20.96540384
EIF5A	Eukaryotic translation initiation factor 5A-1	P63241;P63241-2	24.29101243	23.96279612	23.70873576	23.50542779	23.85858321	23.14223952	23.74653933	23.90161232	23.33381322	23.77341089	24.00245588	24.49974664	24.06397267	23.64008691	24.05015256	23.8909678	23.82936079	23.17462523
RACK1	Receptor of activated protein C kinase 1	P63244	22.6696165	23.09927492	22.88178687	22.81417249	23.87382032	23.40236571	23.22010727	23.63713737	23.16562377	23.14019663	23.58080462	24.19504624	23.27947513	23.77996617	23.49081563	22.99821578	24.01351317	23.54857312
YBX1	Y-box-binding protein 1	P67809	23.86534891	23.84094807	23.84007408	23.64783519	22.46899883	23.88685347	23.60314502	23.33977771	23.55262407	22.95550518	23.87564925	23.56488352	22.61167009	23.76743202	22.31732538	23.35571134	23.04794497	23.45061976
EEF1A1;EEF1A1P5	Elongation factor 1-alpha 1	P68104;Q5VTE0	26.88380894	27.16150251	26.71503832	26.9201851	27.60361197	27.37981706	27.25551502	28.11130851	27.43036194	26.82621659	27.56199588	26.83162628	27.21454576	27.72878911	27.19394535	27.1357582	28.37139114	27.19770856
TUBA4A	Tubulin alpha-4A chain	P68366;P68366-2	26.48084344	26.43126301	26.53530321	26.08411505	26.34180451	25.9938263	25.87621856	26.35326483	25.87269601	26.70009698	26.10458204	25.84043911	26.57464838	26.48258156	26.9353282	25.87429888	26.86354704	26.32475822
TUBB4B	Tubulin beta-4B chain	P68371	22.38622616	21.92691198	22.29202556	22.10546353	21.95067265	21.7431629	21.92030778	21.97199463	21.72367844	20.95768872	21.22264163	19.52509827	21.80429885	21.71719444	21.93948165	21.12615997	22.03365556	21.5556367
HBB	Hemoglobin subunit beta	P68871	23.41953076	21.81190146	23.82771446	22.80167284	23.29466954	24.64432391	23.33403154	23.0321897	24.20773765	21.04842567	23.12251839	24.68122082	22.57099061	23.89074521	23.76064686	20.84093463	23.65111346	23.64332776
HBA2	Hemoglobin subunit alpha	P69905	27.0053888	27.35136025	28.64047311	27.04321548	27.58392599	28.01206635	27.45878751	28.78397323	27.7961138	28.54341964	27.3348789	28.541065	28.01015172	27.7011552	28.03520258	26.83539018	28.46247425	27.9793087
EIF4G2	Eukaryotic translation initiation factor 4 gamma 2	P78344;P78344-2	20.34965055	20.86404555	20.8043343	20.44110227	21.00672465	20.72601355	20.52874215	20.82871604	20.289751	20.66021182	20.78247198	20.22576288	20.471953	20.72938674	20.57649542	20.40515809	20.89396212	20.05959796
GTF2I	General transcription factor II-I	P78347;P78347-2;P78347-3;P78347-4	20.71846598	21.26268902	21.08674786	21.34202908	20.65842594	21.30109089	20.93306819	20.69486965	20.83136292	20.82264551	21.56091586	21.24972341	20.66784439	21.56935963	21.20479798	21.04913729	20.82924271	20.91505657
GSTO1	Glutathione S-transferase omega-1	P78417;P78417-3	20.60610153	20.69333892	20.32153179	21.22115519	20.74387785	20.56808415	21.22659799	20.87408683	20.98679894	20.60154774	20.38240239	20.92820317	20.7410571	20.82422382	20.60458218	21.2246506	20.83400495	20.26251699
PRKDC	DNA-dependent protein kinase catalytic subunit	P78527	25.03851565	24.32440802	24.2872967	24.97427856	24.3846976	24.36417394	24.55804859	24.33467265	23.82841196	25.01788104	24.679697	24.47107483	24.5607095	24.43465648	24.54762038	24.48424074	24.05247618	24.31173695
MAP1A	Microtubule-associated protein 1A	P78559;P78559-2	23.45000299	23.13130058	23.02728205	23.48345367	22.22853102	22.63003822	23.58375674	22.84692693	22.79071121	22.97503207	22.75167399	22.43517936	22.6302249	22.4361915	21.73688579	22.97408334	22.30882284	22.73757085
BASP1	Brain acid soluble protein 1	P80723	24.38586293	22.17669301	23.5896772	24.01200452	22.50280122	22.60583938	24.10831419	23.66948242	23.3299463	23.7804068	22.35129621	20.7923566	23.99145161	23.71637614	23.42718699	23.77928492	24.17916954	24.93833784
DCD	Dermcidin	P81605	23.52884944	22.84158354	22.55684841	22.25553519	23.06865726	23.32776917	24.000162	23.4131646	22.05718992	23.72588045	23.64919565	20.00555328	23.782258	23.43039385	23.0259364	22.45159347	23.90156629	23.37054002
SARNP	SAP domain-containing ribonucleoprotein	P82979	20.95921806	20.78071116	20.66673544	20.52999095	20.75802147	20.11438797	20.23485251	20.18688801	19.99241838	20.37855523	20.87091552	20.00742975	20.12387638	20.49643446	20.28465469	19.88682334	20.01140745	19.68217679
RPL24	60S ribosomal protein L24	P83731	24.26283667	24.39572056	24.33955347	23.98039762	24.43674814	23.8388246	24.21054947	24.51174421	23.41578405	23.91859832	24.32493672	23.55697935	24.04842401	24.48927273	24.09099593	23.34013099	24.53260538	24.13054983
RPL19	60S ribosomal protein L19	P84098	22.4694411	23.14918705	22.77915465	22.16074423	22.81785922	22.65554208	22.14201978	22.94901306	22.18360267	21.55553373	22.92771323	22.31704655	23.11567109	22.77554839	22.43042958	21.47652373	22.78641402	22.57947017
SRSF3	Serine/arginine-rich splicing factor 3	P84103;P84103-2	22.44803008	21.75935102	22.01213414	22.10279462	22.11676276	21.77917269	21.81487657	21.88673256	21.34777057	22.18141435	21.56603173	22.13034243	22.45036805	22.17020259	22.27281998	21.34835968	22.39784851	21.99011366
HSPG2	Basement membrane-specific heparan sulfate proteoglycan core protein	P98160	21.57214323	20.28842228	22.39946361	21.84913017	21.05163513	22.02066328	21.01802627	20.06127362	21.67318656	22.03995251	21.61074912	22.83512365	22.13933963	22.01518022	23.49800626	21.24744777	21.98197275	23.1335709
TFAM	Transcription factor A, mitochondrial	Q00059	21.75324205	21.92859717	21.04858532	20.45803807	22.21606494	20.62855056	20.00232883	21.07112974	19.6758468	21.86880372	21.94306779	21.24135594	21.16971341	21.33549067	21.70445503	20.1606273	20.75429056	20.94988939
SLC25A3	Phosphate carrier protein, mitochondrial	Q00325;Q00325-2	21.00408602	20.96424073	20.94981816	21.40378597	21.37190424	21.47518818	21.90589596	21.59366467	21.36863647	21.45251877	21.3454334	22.43132518	22.2014216	21.81429378	22.19310239	22.21264362	22.19528208	22.12272375
HDLBP	Vigilin	Q00341	22.83202195	23.10693987	23.08844568	22.30469055	22.29151416	22.46947588	22.39156666	22.1686611	22.17537472	23.13247463	23.43545154	23.01566005	22.39404238	22.45963973	22.18059515	22.65281216	22.27573521	22.49196072
PURA	Transcriptional activator protein Pur-alpha	Q00577	19.99682377	21.05344601	20.61954297	19.57523085	20.15005218	19.63753763	19.5512276	20.15200997	19.87275002	20.99317198	21.48947365	21.11555045	19.74901992	20.45408639	20.15381671	19.87452815	20.19218443	20.09426845
CLTC	Clathrin heavy chain 1	Q00610;Q00610-2	23.4331351	23.67987951	24.15574008	24.28666238	23.84418012	24.3525629	24.20088604	24.12863976	24.15782276	23.11076429	23.65048908	24.51894556	23.93491894	24.0707679	24.07571286	24.36010629	24.21679321	24.28961312
NPC1	NPC intracellular cholesterol transporter 1	O15118	22.160775	21.10882305	21.62144916	22.2434204	20.69269212	21.77432218	22.02518959	21.07279861	21.48152354	20.87200598	21.48761534	22.08882252	20.7590787	21.2443557	21.08490698	21.64575253	20.80002619	21.32484747
HNRNPU	Heterogeneous nuclear ribonucleoprotein U	Q00839	27.63840989	27.85714674	27.02639579	25.75709982	25.62290173	25.14334397	24.79141391	24.97875793	24.58657113	27.18675769	27.36018836	26.31820882	25.30437792	25.74646501	25.41145875	24.41867542	25.05695517	24.78071717
SPTBN1	Spectrin beta chain, non-erythrocytic 1	Q01082	23.91013947	23.50838091	23.59710915	24.73670622	23.61824837	24.16643006	24.51330545	23.81081362	24.10427209	23.17503963	23.56444166	23.9107891	24.15042722	23.92372971	23.4990045	24.65358641	23.80227851	24.15830058
ARPC1B	Actin-related protein 2/3 complex subunit 1B	O15143	19.97119831	20.77177799	20.62798978	20.41976477	21.28998734	20.91966788	20.97289567	21.12893075	20.79466652	21.12026699	20.40182949	20.19163037	20.75060722	20.71289471	20.65338742	21.03249914	21.44989723	21.55012674
CAP1	Adenylyl cyclase-associated protein 1	Q01518	22.56891218	23.84409389	24.22368034	23.50451885	22.89307707	24.36538265	23.53810555	23.27936177	24.47817909	22.08698429	23.36867643	22.850922	22.55658885	23.58854538	22.29475086	24.29078048	23.23075167	23.71414488
PFKP	ATP-dependent 6-phosphofructokinase, platelet type	Q01813	21.68704585	22.4210627	21.84004718	21.81520111	22.27165793	21.9240216	22.06580265	22.28494832	21.8261031	22.5210013	22.57179615	22.13385777	22.4069181	22.17269485	21.93857026	22.35284843	22.35176259	22.11401934
EWSR1	RNA-binding protein EWS	Q01844;Q01844-2;Q01844-3;Q01844-5;Q01844-6	22.74236742	20.91843818	22.18194507	21.55508431	22.80623965	22.24844706	22.78653566	21.35420525	21.94017378	22.75777128	23.22351685	23.15862263	22.61998395	22.90184061	21.25637917	22.30895889	22.42306512	22.60077906
PLCB3	1-phosphatidylinositol 4,5-bisphosphate phosphodiesterase beta-3	Q01970;Q01970-2	20.37904197	20.26140401	19.78846027	20.28346823	20.55947419	20.38693393	20.62118084	20.58680131	20.10209617	20.47720093	20.41086123	20.19487947	21.20310779	20.5118588	20.61548057	21.11357431	21.00586848	21.04859862
KIF23	Kinesin-like protein KIF23	Q02241	20.32867055	20.20447562	19.6983842	20.5982161	20.52697675	19.38765556	20.77857128	20.49984394	19.2134294	21.38027926	21.06222273	19.86876981	21.7982313	20.78644991	21.34245235	21.06164938	20.93301054	21.26974193
RPL18A	60S ribosomal protein L18a	Q02543	21.38786482	22.30815346	22.11477557	21.91633654	23.09748855	21.94623094	22.31522863	22.76964094	21.72071771	22.32973558	22.50086521	21.13943019	22.8654603	22.6392325	22.37470574	21.87225027	22.76554753	22.57971645
MAP2K1	Dual specificity mitogen-activated protein kinase kinase 1	Q02750	19.49819671	20.60605634	20.38266624	19.30987598	21.02724999	20.35296155	20.26181717	20.93311143	19.97578081	20.75757394	21.15467598	20.12081752	20.38863748	20.82139252	20.87637455	20.15754678	21.30514997	20.96012358
RPL6	60S ribosomal protein L6	Q02878	24.88393475	24.68395323	24.67763943	23.8808607	23.82361953	23.71831128	23.54011763	23.78366731	23.14416903	24.63097584	25.02050306	24.94235288	24.86702832	23.89559747	23.88823861	23.12881751	23.47429712	23.6978881
TOP2B	DNA topoisomerase 2-beta	Q02880;Q02880-2	23.58949434	23.0218919	22.31038535	23.13730983	23.2263628	22.00368466	22.20276115	22.34391383	21.40539184	23.62214211	23.81873312	22.89531641	23.73698486	23.71240357	23.6562734	22.5667727	23.28566805	23.31524522
AKAP12	A-kinase anchor protein 12	Q02952	23.05132313	23.01077257	23.62149388	23.2706917	23.56409272	23.90644658	23.5672185	24.19850499	24.22112273	22.41237912	22.81660792	22.15361264	23.13238206	23.23868812	23.04219574	23.07098731	23.53554498	23.69035143
DST	Dystonin	Q03001	24.88492694	24.30308561	23.86912012	24.45669782	24.56764211	23.53745399	24.20683641	24.60123034	23.35236085	25.45833852	24.77026827	23.68766316	25.06095051	24.33635591	24.44804394	24.08068971	24.39707947	23.99137375
CAV1	Caveolin-1	Q03135	30.32784154	29.22647645	28.92047759	29.49015956	29.79724927	29.29165845	29.8332033	29.75401193	28.91532606	30.22677501	30.08323208	29.21689911	30.64754771	30.16292177	30.31545643	29.51579639	30.28208792	30.53090496
CENPC	Centromere protein C	Q03188	20.53585818	20.97041208	20.17132098	20.17325014	21.68096124	20.02820825	20.35517901	21.07961759	19.66085594	21.29002672	21.0487516	19.49613014	21.04092913	21.13063466	21.50631436	19.77685869	21.41676867	21.40098572
PLSCR1	Phospholipid scramblase 1	O15162;O15162-2	21.54275984	20.49292892	20.71966957	22.58334358	21.82496961	20.99773355	22.45765742	22.05334326	21.21529481	21.3310897	21.11519482	19.64537346	22.7149917	22.12864762	22.0737271	22.0041066	22.24231294	22.29051052
EIF4G1	Eukaryotic translation initiation factor 4 gamma 1	Q04637;Q04637-3;Q04637-4;Q04637-5;Q04637-8;Q04637-9	22.31298762	22.76731684	22.45736184	22.51519115	22.03234779	22.53078399	22.42689022	22.35334393	22.61655557	21.76729057	22.03887814	21.76093918	22.16969812	22.07604246	21.77531931	22.80471045	22.17895231	22.35930345
GLO1	Lactoylglutathione lyase	Q04760;Q04760-2	22.58154954	21.52628909	21.4455595	22.5798085	22.71765049	22.87811791	22.69637542	23.224708	22.95476891	21.1187979	20.88196233	21.77902837	23.16651741	21.4059475	22.53693963	22.81385946	22.62217339	23.30222111
SSBP1	Single-stranded DNA-binding protein, mitochondrial	Q04837	24.88951102	23.3821596	24.04722611	25.12045606	25.33297718	25.05699651	25.46205138	25.93187962	24.9222512	22.50692205	23.6276403	23.66455405	25.46127085	24.29560865	25.54058179	24.34211998	25.12615603	25.1899405
SRSF11	Serine/arginine-rich splicing factor 11	Q05519;Q05519-2	25.31106477	24.01552225	23.69481015	24.42724455	25.14916379	23.8195909	24.51156929	25.09493848	23.52129611	24.41481683	24.62693329	23.45931454	25.10670191	24.92948869	24.96695934	23.91742416	25.00948233	24.81275352
CALD1	Isoform of Q05682, Isoform 4 of Caldesmon	Q05682-4;Q05682-5	23.19537822	21.79097762	23.87421444	23.7186353	22.84158738	24.03496549	23.26368928	23.07523137	23.89684494	21.36157545	21.72043382	23.68561158	22.32782124	22.64271543	22.72293883	22.95439797	22.67774803	22.66720772
GFPT1	Isoform of Q06210, Isoform 2 of Glutamine--fructose-6-phosphate aminotransferase [isomerizing] 1	Q06210-2	21.38718118	21.63698034	21.65842594	22.24807639	22.38331775	22.11131846	22.32565187	22.61074687	22.05922166	21.42647054	21.84953491	21.75883886	22.18414167	21.66436742	21.66044252	22.37393885	22.19877474	22.0153606
PSME1	Proteasome activator complex subunit 1	Q06323	21.7241949	21.28288594	21.12496185	22.33617473	22.32046619	21.81106654	22.85857373	21.87897664	21.81843083	20.93483258	21.22234682	20.84002028	22.23485251	22.33280036	22.04090238	22.48232151	22.48937809	22.22809058
PRDX1	Peroxiredoxin-1	Q06830	25.25166328	24.43639868	25.20305774	25.73095641	25.240177	24.91366774	25.44410836	25.24038447	24.98501012	23.02026651	23.72412203	24.61730693	24.77695324	24.02088027	24.66150195	23.90006488	24.34323208	24.07784091
H3-7	Isoform of Q5TEC6, Histone H3-7 (Fragment)	A0A590UJL8	25.09791847	25.56655382	24.32134874	23.92276839	25.95597026	24.24793881	23.87331343	24.26512826	22.93187691	25.41047244	25.4509941	24.68205717	24.35575166	25.58027272	25.71487592	24.25696218	24.76334956	24.59890439
RPL18	60S ribosomal protein L18	Q07020	24.91649509	23.92227842	23.3786055	23.37327778	24.21912213	23.27409487	23.07757691	24.64417535	23.36153261	23.34835428	23.9008296	23.10920895	23.51685564	23.91640397	23.28610536	22.22885685	23.45381268	23.4898607
CKAP4	Cytoskeleton-associated protein 4	Q07065	22.04464892	22.19955074	22.86991835	23.03205683	21.93907626	22.95781446	22.637029	21.41488133	22.56882407	22.27041796	22.3865051	23.36240244	21.67307439	22.37797303	22.01671785	23.10309728	21.67898175	22.3549558
TJP1	Tight junction protein ZO-1	Q07157;Q07157-2	21.54568473	22.24448056	21.85572168	22.24609689	21.99076115	22.13094881	22.40359876	21.98114009	22.20489348	20.64525559	22.34350997	22.38427206	21.50887412	22.27892241	21.1928045	22.78972268	21.6505592	21.92496396
KHDRBS1	KH domain-containing, RNA-binding, signal transduction-associated protein 1	Q07666;Q07666-2	23.53372848	24.50665092	24.03648387	22.62205048	23.33448171	23.14127926	22.37922446	22.58637986	22.42364222	24.2837056	24.30721971	23.48089273	23.31757933	23.43300771	24.22200772	23.00473242	22.84062159	23.99815723
LRP1	Prolow-density lipoprotein receptor-related protein 1	Q07954	23.54478195	22.89213773	23.29329483	24.17758895	23.51577346	23.34863794	23.30293227	23.27467787	22.94837329	23.46594149	23.5377028	23.85359511	24.06254885	23.62695	24.06555123	23.4558705	23.56322002	23.823775
DHX9	ATP-dependent RNA helicase A	Q08211	26.84845121	26.62637913	26.60928821	24.37361632	24.63825935	24.19487346	23.92952029	23.46490765	23.43300771	27.08455304	26.68713718	26.29377016	24.28152824	24.6351289	24.35784003	23.75080756	23.35976457	23.8152578
CD47	Leukocyte surface antigen CD47	Q08722;Q08722-2;Q08722-3;Q08722-4	23.02080907	22.72616535	22.57543861	23.25061272	22.25062573	22.71981159	23.31908276	23.13581104	22.75863557	22.55529031	23.05241482	22.81262231	23.01146205	23.22454316	22.77131456	23.11600757	23.21047664	23.30632986
SSRP1	FACT complex subunit SSRP1	Q08945	21.79254725	22.21829302	21.83500025	22.19596087	22.6597808	21.78742276	22.08789075	22.01312977	21.32560521	22.50495279	22.42988072	22.35292923	22.82427822	22.5572178	22.36223655	22.00667329	22.43120019	22.47351947
EP300	Histone acetyltransferase p300	Q09472	21.09598158	20.32825417	19.73890371	20.39046498	20.54401544	19.73685607	19.42090598	19.59840695	19.10455269	19.94071505	19.77342579	19.13772414	19.94356506	20.50102077	20.52105404	19.83972818	19.33611642	19.50038871
AHNAK	Neuroblast differentiation-associated protein AHNAK	Q09666	26.73934851	28.17834716	26.58693471	27.39319535	27.57170503	27.4893003	27.30599081	28.23662709	27.89380524	26.87498594	27.31345755	25.16249782	27.69542494	27.09001669	27.0149096	27.48926967	27.29688492	27.27329642
ASPH	Aspartyl/asparaginyl beta-hydroxylase	Q12797;Q12797-10	21.75528533	22.12844625	22.19128095	22.44170007	21.58548615	22.46982611	22.32430363	21.4940821	22.25614878	21.08087347	21.22458584	22.11317049	21.140348	21.73664636	21.50413814	22.1817601	21.37043093	21.99186157
AKAP13	A-kinase anchor protein 13	Q12802;Q12802-2;Q12802-4	20.62824794	20.21032651	20.32538012	20.75139205	20.37636283	20.28265409	20.80233965	20.62915559	20.35942143	20.39132541	20.22048225	18.78789937	20.66387251	20.19054571	20.52801717	20.33586136	20.31347208	20.51459656
FAP	Prolyl endopeptidase FAP	Q12884	21.69563017	20.72560591	21.37617733	21.87795134	20.82641349	21.74986288	21.75420899	21.3180926	21.55605787	22.120479	21.51564113	22.09595583	22.33058103	21.89974044	22.79198516	22.08441395	21.48663374	22.68695612
TP53BP1	TP53-binding protein 1	Q12888;Q12888-2;Q12888-3	23.59127625	23.40232667	23.55256544	24.03918949	23.73412371	23.35513329	23.897122	23.63797756	23.34015816	23.5119191	23.38734949	22.39610615	23.90586843	23.8406696	23.82337657	23.7003034	23.63557731	23.79871385
ILF2	Interleukin enhancer-binding factor 2	Q12905	24.20982101	23.58949434	23.17813475	21.68976939	22.74104064	21.41934302	21.37457574	21.06392825	20.77865148	23.6641634	23.52744217	23.66211071	22.02374894	22.06341483	22.55701909	21.48418173	21.26626841	21.41318784
ILF3	Isoform of Q12906, Isoform 7 of Interleukin enhancer-binding factor 3	Q12906-7	25.85452516	25.90945979	25.38789834	24.18369656	24.98379751	23.8466018	23.54001118	23.60261279	22.94530594	26.30156192	25.95994986	24.97200077	24.67290611	24.89499183	24.85075131	23.74327592	23.90684106	23.84282872
PTPRJ	Receptor-type tyrosine-protein phosphatase eta	Q12913;Q12913-3	20.96977295	20.17766041	20.59475832	21.76361195	20.59634265	20.84624024	21.42969687	20.84197889	20.7179391	20.75028827	19.98497189	20.74436249	21.33316627	20.38213849	21.2089047	21.20508446	20.66756723	21.4000789
HMGB3	High mobility group protein B3	O15347	23.00067436	23.11341852	22.32406185	22.34584214	23.49536125	21.65799002	22.3426124	22.93396506	21.60827829	23.53718142	23.26231339	21.60343257	23.81507209	23.46736027	23.51089356	22.32940986	23.48886837	23.16935865
FLII	Protein flightless-1 homolog	Q13045	20.47155615	20.91661718	20.43008497	20.04765381	20.88791522	20.39216437	20.3550069	20.66548686	20.06382953	19.67146332	20.2426066	19.67772996	20.15359409	20.50194406	19.6875175	20.08881929	20.68057071	20.48048848
TARDBP	TAR DNA-binding protein 43	Q13148	21.07810649	21.57205994	21.849512	21.24703626	21.286111	21.00479241	20.51989344	20.9121935	20.38175839	21.81895736	22.69476978	21.83381584	22.25662968	21.27739071	21.08216074	20.31848985	20.92851404	22.64300621
HNRNPA0	Heterogeneous nuclear ribonucleoprotein A0	Q13151	24.14644717	24.18847355	23.7485266	21.65682111	22.62426803	21.69690811	21.10512459	21.46691487	21.2299043	24.38646826	24.52800285	23.94617381	22.1365575	22.82579264	22.88246991	21.45155826	21.74632815	22.03520049
CBX3	Chromobox protein homolog 3	Q13185	22.47638281	22.93781991	23.20139618	23.47573244	23.35393614	22.48094942	23.48781403	22.70615957	22.47968456	23.05283601	22.7978218	23.12822754	23.06166916	22.8332059	23.1458908	22.70395679	22.69599116	22.64551068
TRIM28	Transcription intermediary factor 1-beta	Q13263	23.79132945	24.00252456	24.33267336	24.76273138	23.97937739	24.28070735	24.1898915	23.90173199	24.08190078	23.4812747	23.74686732	24.04747576	23.74426188	24.15026451	24.12663264	23.89574537	24.01896352	23.80978383
PABPC4	Polyadenylate-binding protein 4	Q13310;Q13310-2;Q13310-3	20.66890922	21.80972496	21.49020846	20.98359487	21.96067863	21.33905185	21.03615349	21.66897412	21.10284586	20.88393941	21.24251938	21.11295104	21.49974664	21.34467517	21.3580534	21.28440617	21.65689529	21.25970419
ILK	Integrin-linked protein kinase	Q13418	21.49581014	22.49694396	23.01360176	21.36982416	23.16708733	23.29611299	21.8777155	23.19533766	23.0525906	21.45373985	22.62928902	23.5859812	21.95932421	23.14506983	23.56946858	21.08281044	23.36067565	22.90711989
NNT	NAD(P) transhydrogenase, mitochondrial	Q13423	19.87182404	20.25683984	20.49525388	21.3578709	20.60049552	21.42005273	21.24379808	20.34803003	20.8270806	20.30819236	20.56934573	21.20432039	20.9407939	21.42632209	20.36634356	22.20829748	21.21126569	21.02633162
TCOF1	Treacle protein	Q13428;Q13428-3;Q13428-4	21.56982317	21.82640961	21.35918011	21.11790431	21.78123163	21.13284485	21.09621327	21.84234344	21.22944081	21.45075819	21.23957406	21.10649265	20.83635707	21.40833907	20.92883207	20.45412656	21.04529574	20.6312801
GOLGA4	Golgin subfamily A member 4	Q13439;Q13439-3;Q13439-4;Q13439-5	20.94993212	20.32262136	21.27933059	21.57813678	21.11488992	21.1097669	21.11511225	20.91162313	20.94747286	20.52410933	21.05385033	21.15641766	21.21237645	21.11647723	21.47721575	21.0190993	21.09763482	21.06438228
PDAP1	28 kDa heat- and acid-stable phosphoprotein	Q13442	19.34628864	19.678913	19.82339368	19.30167034	19.66017352	19.95817036	19.53808092	19.3912289	19.72705293	19.45341332	19.74415387	21.02109384	19.41556848	19.6199835	19.85244874	19.59901749	19.50387037	19.26141549
BCAT2	Branched-chain-amino-acid aminotransferase, mitochondrial	O15382	21.71153843	21.72316596	21.68304086	22.17074356	22.2720169	21.68138599	21.86927453	22.2610797	21.82677811	22.06650246	21.52627953	22.24693481	22.99011539	21.90933206	22.84316237	22.14092523	22.46969696	23.48820643
SQSTM1	Sequestosome-1	Q13501	20.55746557	20.71576262	20.96325312	20.74582366	21.23511555	20.48589219	21.02026651	20.93421349	20.91907135	19.80052078	20.30048216	19.90159906	21.00898933	20.57204143	20.75311553	20.1373239	20.41939446	20.6062823
TUBB3	Tubulin beta-3 chain	Q13509	22.83752785	22.52518289	22.41478587	22.91305959	22.21479104	21.93855591	22.5563035	22.16693108	22.03322537	23.80372753	21.9441587	22.51925519	20.87403428	22.48887327	23.20634459	22.16046112	23.4922713	21.87307307
CAMK2G	Calcium/calmodulin-dependent protein kinase type II subunit gamma	Q13555;Q13555-10;Q13555-11;Q13555-2;Q13555-3;Q13555-4;Q13555-5;Q13555-6;Q13555-7;Q13555-8;Q13555-9	19.95469615	20.66825137	20.16124262	20.76716931	20.72786729	20.63718382	20.88326825	20.73823908	20.65039266	19.89869585	21.02408048	21.03194076	20.20080524	20.70860737	20.56072466	20.75327878	20.65049785	20.79557836
CAMK2D	Calcium/calmodulin-dependent protein kinase type II subunit delta	Q13557;Q13557-10;Q13557-11;Q13557-3;Q13557-4;Q13557-5;Q13557-6;Q13557-8;Q13557-9	20.96108506	21.8194876	21.77815415	21.83500796	21.67244865	22.03365892	21.77400038	21.78735899	21.97753917	21.27248969	21.87761066	20.95187519	20.84542114	22.23953327	21.39368896	22.21654754	21.61662063	22.25930479
FHL1	Isoform of Q13642, Isoform 1 of Four and a half LIM domains protein 1	Q13642-1;Q13642-4;Q13642-5	21.7847778	22.00823027	22.03496885	21.02539238	22.46436926	20.82894842	21.85588513	21.4345814	21.65982434	21.30399697	21.1769973	21.27733962	22.17177908	21.8669227	21.37640523	21.22199297	22.22014861	21.93887173
ALCAM	CD166 antigen	Q13740;Q13740-2	25.42843033	24.85929913	25.86945669	26.49439559	24.88285795	26.07133682	25.97470962	25.33423277	25.90382467	24.86447069	25.54478195	26.84528378	25.22896911	25.43575037	25.80889565	25.83315715	25.52793129	25.96028799
SPTAN1	Spectrin alpha chain, non-erythrocytic 1	Q13813	23.86248564	23.52507772	23.89311782	25.02874531	23.89865415	24.38329401	24.65824723	24.0458273	24.26310899	22.75678433	23.55359695	24.05535063	23.83371935	24.08609507	23.45588304	24.57627858	24.11072129	24.18498306
DDX39B	Spliceosome RNA helicase DDX39B	Q13838;Q13838-2	23.5451238	22.97996171	23.33889413	23.7811976	23.56612699	23.2907383	23.66362064	23.21737469	23.08261231	23.55439352	23.19096159	23.82854754	22.75814553	23.20945515	23.05423466	23.24526719	23.50718345	22.81402968
BLMH	Bleomycin hydrolase	Q13867	22.92513787	22.86280343	22.56114435	23.11256932	22.90189216	22.92150139	23.60280532	23.63252978	23.48074485	22.63316642	22.72138544	21.20675445	23.18334219	23.12153067	23.50696562	23.1536884	23.5982002	24.09730368
CKAP5	Cytoskeleton-associated protein 5	Q14008;Q14008-2;Q14008-3	21.00168307	21.74185536	21.10152563	21.24169343	21.82196078	21.31455669	21.79889575	21.8575566	21.24990855	21.41204568	21.35978065	20.52385098	21.95103565	21.70545943	21.15768863	21.73146406	22.01403273	21.73100407
COX17	Cytochrome c oxidase copper chaperone	Q14061	20.25739245	19.98490238	19.84007869	20.57677218	21.43334908	19.9575612	21.39593886	21.63586068	20.44074753	20.55069982	20.52875169	20.13398002	22.41553651	21.76084581	21.83803206	21.08437502	21.95823409	21.75483695
HNRNPD	Heterogeneous nuclear ribonucleoprotein D0	Q14103;Q14103-3	26.17277953	27.61854525	27.01141598	24.87589762	25.92075527	25.38837472	24.64314607	24.94050807	24.73494545	27.71224612	27.48557409	25.82450354	25.26093618	25.88825487	25.74525743	25.10965772	25.16016411	25.18925812
DAG1	Dystroglycan 1	Q14118	21.44462973	20.656472	21.63045378	22.61338212	21.90759853	22.7859832	22.48709272	22.62397568	22.50201693	21.02968489	21.79880875	22.98025117	21.92950043	22.42420628	22.4947267	22.36374497	22.56900957	23.13509394
SAFB2	Scaffold attachment factor B2	Q14151	25.29910389	26.05573538	25.45322554	25.54919324	25.99543387	25.29292638	25.06127609	25.09505925	24.82938015	25.89464729	25.73063515	25.16699312	25.64214636	25.80649583	25.78842482	25.19586103	25.32374859	25.2128217
EIF3A	Eukaryotic translation initiation factor 3 subunit A	Q14152	21.96747395	22.74674638	22.39115494	22.02890294	20.96066803	22.26356035	21.847078	21.38690763	21.87298292	22.69816797	22.60527649	23.04005623	21.07573244	21.31254731	20.68666124	22.47160328	21.04053455	21.04674834
FHL2	Four and a half LIM domains protein 2	Q14192	22.05446985	21.61995038	22.36338673	21.81809531	22.02740862	21.74017603	21.98973265	21.62252197	21.56165713	21.69188747	21.84751008	22.5857887	22.09409767	22.14417526	21.91577145	21.62186944	22.29685517	22.21380671
DPYSL3	Isoform of Q14195, Isoform LCRMP-4 of Dihydropyrimidinase-related protein 3	Q14195-2	20.89933479	21.67282844	22.00636169	21.21412699	21.9157204	21.89479852	21.50825033	21.60008259	21.74428447	20.34183368	21.03206187	20.95984774	21.63145774	21.63953944	21.90936136	21.59581018	21.74512609	22.31124498
DCTN1	Dynactin subunit 1	Q14203;Q14203-3;Q14203-4;Q14203-6	17.98100975	21.38092921	21.0076898	21.20926772	20.80544475	21.47117904	21.67177946	21.19199776	21.31131705	20.10114728	21.02541266	21.5135416	21.03981868	21.58705321	20.41773716	21.92306774	21.65677311	21.6968869
DYNC1H1	Cytoplasmic dynein 1 heavy chain 1	Q14204	25.75264351	25.03619038	24.7905243	25.72102136	25.24062103	24.92858994	25.67006351	25.46152691	24.83389785	26.03081327	25.50009021	24.60832116	25.92683147	25.19088249	25.26032247	25.65251459	25.30896306	25.43240248
CTTN	Src substrate cortactin	Q14247	23.65686256	22.47537869	23.94621844	23.55019487	21.90277181	23.3292894	23.7145432	22.18029162	23.639811	22.59731606	21.72682849	22.37452002	22.20968717	21.85179326	21.98016399	23.42207452	22.02222218	22.2342678
TRIM25	E3 ubiquitin/ISG15 ligase TRIM25	Q14258	21.53840873	22.06323707	21.68347784	21.41149754	22.31984905	21.71360383	21.76847431	22.21858275	21.46159935	21.80183464	22.20227391	22.15428041	22.20527243	22.05022066	22.10431529	21.88234303	22.39887675	22.09851213
FLNC	Filamin-C	Q14315;Q14315-2	26.71095963	26.72768607	26.73888485	27.01759861	26.59541127	26.78293034	26.5832948	26.71875287	26.76141813	26.54377361	26.80072437	26.3047365	26.52692154	26.39101166	26.13502817	26.66046864	26.32214684	26.48060157
DHX15	ATP-dependent RNA helicase DHX15	O43143	21.09791767	21.1987208	21.19812726	21.3524282	21.10951187	21.04173801	20.90393773	20.9353219	20.58351804	20.53136242	21.09270166	21.55809181	21.57679525	20.73785963	21.14490963	20.51441356	20.74656188	20.70487291
CAPRIN1	Caprin-1	Q14444;Q14444-2	22.13417435	21.20822602	22.90265407	23.04123001	21.54720615	22.92782895	22.79533856	22.0714604	22.97393975	20.80379058	21.53267553	23.43064907	21.12511956	22.21187463	21.5413708	23.12030971	21.96318961	22.44004032
RBM39	RNA-binding protein 39	Q14498;Q14498-2	23.03758013	23.35712187	22.51778567	22.7675472	23.72641068	22.67396936	22.67005108	24.02418196	22.20522171	23.1811565	23.41995504	21.1849286	22.88040299	22.94576851	23.13911788	22.03742094	23.22810086	22.32191709
RNMT	mRNA cap guanine-N7 methyltransferase	O43148;O43148-2	21.93404787	21.77811002	21.61175788	21.41402451	21.95770997	20.8020635	20.94202618	20.81519721	20.25460423	21.55727858	21.56670536	21.28198095	21.62726402	21.43171795	22.0659801	20.89723097	20.96333075	21.56149399
ITPR3	Inositol 1,4,5-trisphosphate receptor type 3	Q14573	22.73400583	23.53123152	23.44585498	22.53111727	22.87057694	23.02544645	22.55366023	22.84505737	22.75518955	23.4807695	23.81998063	23.50671145	22.88090366	22.93983851	22.96919678	22.88514485	22.90911411	23.42040488
TRIP12	Isoform of Q14669, Isoform 2 of E3 ubiquitin-protein ligase TRIP12	Q14669-2	21.64158699	22.39513087	20.95651229	21.14765709	22.61104867	21.07699822	20.68963291	22.12946541	20.66797429	21.75469426	21.90063247	20.2505043	22.15450602	21.73306664	21.35857394	20.77228557	21.94255245	21.46525151
MDC1	Mediator of DNA damage checkpoint protein 1	Q14676	20.41976477	20.62267388	19.90612284	20.34967214	21.22328999	19.63684054	20.23280501	20.98767343	19.5044175	21.09195959	20.61469008	20.17102771	21.13654185	20.99818823	20.59757067	19.53490127	21.100756	20.81368726
RRP1B	Ribosomal RNA processing protein 1 homolog B	Q14684	20.52942865	20.96968864	20.19736549	19.54109472	20.44645333	19.54888022	19.08499778	19.66016133	19.09033472	20.59422071	20.76443429	19.98269005	20.23408065	19.95868015	19.16463445	19.35903958	19.57607279	19.72542285
PDCD11	Protein RRP5 homolog	Q14690	22.83847263	22.99921761	22.82937434	21.44475104	22.00575543	21.54559047	21.30842014	21.33283313	20.99945506	23.18846751	22.81148406	22.00462785	21.71990766	21.53517949	21.52237176	20.45233778	21.52362608	20.66286479
USP10	Ubiquitin carboxyl-terminal hydrolase 10	Q14694;Q14694-2;Q14694-3	21.5262031	21.49065897	21.69236009	21.95331833	22.01427116	21.63998097	21.93662356	21.7861348	21.56816303	21.2493415	21.56585979	21.00280266	22.21171425	21.96989939	22.22211978	21.74474434	22.17836882	22.0280261
MVP	Major vault protein	Q14764	20.48788516	20.95191786	21.16784687	21.17554224	20.56437653	21.69376428	21.45503518	20.39073786	21.66134754	19.97638232	21.12052646	22.33606574	20.82904136	21.71696009	20.93253485	22.70071613	21.50847763	21.65400399
LTBP1	Latent-transforming growth factor beta-binding protein 1	Q14766;Q14766-4	20.01934368	20.35132317	21.50172058	20.11220022	21.15057906	21.15810176	20.46351639	20.33010501	20.89699456	21.59361452	21.19736549	21.35837541	21.45655997	21.32298437	22.9717877	20.5478698	21.51622326	22.65658111
GOLGB1	Isoform of Q14789, Isoform 2 of Golgin subfamily B member 1	Q14789-2	22.82905878	21.46391545	22.20413528	23.48346597	22.50408721	22.32677124	22.97209984	22.28121126	22.16651434	23.0171071	22.09885263	22.03384708	23.14008739	22.3436428	23.12173933	22.74515893	22.45408388	22.67203638
CHD4	Chromodomain-helicase-DNA-binding protein 4	Q14839;Q14839-2	22.81194456	22.93392005	22.38276913	22.79962708	23.21300867	22.21087345	22.06127362	22.43519462	21.41593875	22.87832937	22.96711858	22.12075108	22.9551575	22.77825042	22.76579031	22.06935077	22.27805465	22.23039988
LASP1	LIM and SH3 domain protein 1	Q14847;Q14847-2	23.13617727	23.01625027	23.34413334	22.72723579	22.34375935	22.87959372	22.98016573	22.64971316	22.87375086	22.1361225	22.74281763	22.72564751	22.50138044	22.36076137	22.3678317	22.77551825	22.44226217	22.25380825
ZNF638	Zinc finger protein 638	Q14966;Q14966-3	21.57694744	21.97248554	21.11186286	21.33874726	21.57569711	20.87121642	21.00062451	21.2581807	20.67065625	21.88134627	21.86418917	21.07495546	21.63213701	21.69619073	21.43727661	21.08749262	21.457993	20.89416201
KPNB1	Importin subunit beta-1	Q14974	21.68636203	22.28107256	22.11254386	21.88602919	21.98555569	21.94177193	22.28515158	22.2832506	21.73762448	21.5589793	22.08312544	21.82540448	21.85063401	22.18155387	21.53198106	21.81522848	22.15483974	21.92876341
NOLC1	Nucleolar and coiled-body phosphoprotein 1	Q14978;Q14978-2;Q14978-3	22.08692276	22.08452749	22.27421718	21.6230134	22.26063187	22.33430712	21.87916366	21.82358649	22.32043038	22.02744912	21.84396168	19.31024443	22.18648304	22.11127388	21.63127566	21.32133911	21.97586126	21.1021154
NUMA1	Isoform of Q14980, Isoform 2 of Nuclear mitotic apparatus protein 1	Q14980-2	23.70750406	24.14379548	23.51241352	24.07771869	24.21101015	23.34494601	23.597166	23.76407381	23.04662346	24.03334469	24.15661208	23.09490467	23.71901148	23.84798789	23.80751569	23.33257093	23.72616119	23.43936321
NCAPD2	Condensin complex subunit 1	Q15021	20.04095588	19.89797393	19.5491755	19.88941187	20.25792183	19.59359173	20.48257756	19.9046258	18.94000669	19.84902018	20.05169486	19.62005154	20.2728029	19.57441983	19.88408255	19.87990328	19.81424605	20.03918949
UBA6	Ubiquitin-like modifier-activating enzyme 6	A0AVT1	20.36339475	20.77825844	20.2347122	20.57274463	20.96497395	20.36557489	20.64609985	20.87616468	20.17051436	20.51050728	20.11372691	20.08078891	20.77445893	20.25735792	20.97870906	20.64601193	20.82460453	21.12346596
PHGDH	D-3-phosphoglycerate dehydrogenase	O43175	22.12577857	23.23581091	23.08199664	22.498016	23.72625475	22.86075169	23.33817326	23.64971097	22.85305822	22.89319745	23.22432235	22.15516102	23.51328135	23.60602922	23.57569019	23.03402683	24.00660481	23.5006829
POSTN	Periostin	Q15063	22.27277158	22.60303406	22.46688999	22.06689657	22.543088	22.16330202	22.23190319	22.84982503	21.79312302	23.60061802	22.54385029	21.2497292	23.26615115	22.86978095	22.92507085	22.21517925	23.06294733	22.59932675
EEA1	Early endosome antigen 1	Q15075	21.09321766	20.19241323	21.9284309	22.29373825	20.87418441	21.72642108	21.69432983	20.74739809	21.65514024	19.65491044	19.962752	21.77530725	20.65771969	20.91607772	20.77131859	21.48840014	20.81611179	21.28174895
PDIA6	Protein disulfide-isomerase A6	Q15084;Q15084-2;Q15084-3;Q15084-4;Q15084-5	23.85061303	22.89245277	23.41638985	23.55772732	23.49459243	23.28407288	23.95067443	23.08461021	23.08024567	23.03884131	22.8689657	22.79034134	23.76404343	23.18519031	23.60355255	23.39763442	23.53205243	23.54036599
PLEC	Plectin	Q15149	25.50607884	24.5226615	24.99046514	25.78462606	24.96916604	25.26913695	25.4239121	25.21171574	25.02004094	25.4682898	25.07424748	25.22573346	25.47041709	25.13561927	25.38074033	25.26675881	25.06848178	25.24039903
PPA1	Inorganic pyrophosphatase	Q15181	22.11343124	22.13371356	21.57715034	21.63880621	22.82584116	21.73113669	22.05350236	22.7433766	21.86576045	21.48816475	21.92189903	21.31751309	22.0037224	22.04119658	22.46121463	21.91026576	22.72136667	22.26906274
PTGES3	Prostaglandin E synthase 3	Q15185;Q15185-4	21.76914453	21.6049667	22.22267405	22.55866874	22.14326611	21.7276679	23.00453013	21.99400117	22.05708082	21.56897015	21.20476217	21.50472493	22.28382144	22.03267737	22.28657637	22.4631272	22.15478412	21.93808922
NONO	Non-POU domain-containing octamer-binding protein	Q15233	24.10588709	24.68727871	24.679595	23.61390589	24.03512496	23.87550864	22.9996443	23.24164398	23.00338443	23.94250949	24.61623585	24.61296161	23.50910616	24.18001991	24.15949444	22.9689297	23.33809163	23.06532771
PSMD3	26S proteasome non-ATPase regulatory subunit 3	O43242;O43242-2	20.56567854	20.24979863	20.43487659	20.80419248	20.30439812	20.89824266	20.83300896	20.4333287	20.60945111	20.56437653	20.8050432	21.25712768	20.7391543	20.58339868	20.18028555	21.23555384	20.44443258	21.00014308
ZMYND11	Zinc finger MYND domain-containing protein 11	Q15326;Q15326-2	21.32074988	21.38015241	20.56757364	20.41258845	21.78672509	19.97345634	19.78693163	20.5010791	19.00555876	21.82528413	22.05634996	20.947216	21.73575433	21.34796517	21.68323795	20.25500782	21.32579733	21.11529644
PCBP1	Poly(rC)-binding protein 1	Q15365	24.19017041	23.78985797	24.02861465	24.94598635	24.5132934	24.23936137	24.41877834	24.74427215	24.24666377	23.26188315	23.50935991	23.07665578	24.24419744	24.05765764	24.46602865	23.42722536	24.04667674	24.0667176
PCBP2	Isoform of Q15366, Isoform 3 of Poly(rC)-binding protein 2	Q15366-3;Q15366-4;Q15366-6;Q15366-7	23.49572721	22.52265671	22.58681963	22.64267577	22.41765219	22.35080271	22.26691462	22.50991318	22.06476052	20.77157651	22.11768558	22.30323058	22.16274596	22.02781355	22.1607227	21.29768652	21.81516593	21.61203246
PAPSS1	Bifunctional 3'-phosphoadenosine 5'-phosphosulfate synthase 1	O43252	19.63361611	20.21487403	19.7358766	19.82495719	21.00624526	19.46702039	20.33771336	20.696178	19.73986959	20.43132008	20.50320655	19.77916467	20.9249386	20.89169472	21.42392428	20.30563429	21.3871917	20.91340661
CNN3	Calponin-3	Q15417	24.3096154	24.14488474	24.18703154	24.24823567	25.31525904	24.48699824	24.77601951	25.46126772	24.79740327	24.373384	24.20679916	22.54305259	25.25799087	25.15114757	25.4636673	24.89277051	26.13838563	25.26083571
TGFBI	Transforming growth factor-beta-induced protein ig-h3	Q15582	21.08243365	20.99632728	22.40247761	20.68591736	21.83317887	22.14828417	21.68667834	21.39656088	22.26360046	21.52386055	21.28972286	22.49161337	21.80129392	21.32273137	21.8240684	20.88395433	21.76055347	22.12284063
MAPRE1	Microtubule-associated protein RP/EB family member 1	Q15691	19.83257484	20.9020615	20.83364987	20.27795252	21.03364884	20.72775929	20.78057501	20.85711992	20.84969525	20.87665933	20.89646249	21.37963431	21.11642012	21.00495696	20.64331014	21.05083841	21.50227921	20.68754142
ELAVL1	ELAV-like protein 1	Q15717;Q15717-2	23.0443621	23.60208036	22.8786493	21.96534747	22.90131586	21.88040113	21.90083144	22.23736403	21.22338427	23.12153541	23.58784755	22.63707102	22.79786335	22.77297013	23.15173443	21.31202098	22.31934467	22.26373226
MYLK	Isoform of Q15746, Isoform 2 of Myosin light chain kinase, smooth muscle	Q15746-2	21.64665802	21.66977002	21.70979397	21.98065212	21.7949441	21.72876421	21.93405147	21.76095542	21.45701609	22.03280178	22.34256628	21.90153131	22.31483878	22.41254452	22.29474806	22.23184461	22.5425237	22.31627048
TOMM34	Mitochondrial import receptor subunit TOM34	Q15785	21.23637163	21.81346024	20.55775536	21.0914625	21.77395613	20.26583935	21.0961811	21.93897938	20.37452798	20.76191315	21.24721595	19.77771764	21.13548385	21.51541495	20.9706508	20.50821647	21.54651394	20.93517081
RAB11B	Ras-related protein Rab-11B	Q15907	20.21637879	20.37469778	21.46634238	21.30680823	20.79679853	21.63393799	21.41566029	21.18917063	21.59337744	20.12021003	19.96558703	21.60522449	20.55913806	20.8092029	21.38604455	21.61745491	21.31199881	21.24792867
ZYX	Zyxin	Q15942	22.83285641	23.4438081	23.31189629	23.20240695	23.70182677	23.62352699	23.23813413	23.31225646	23.47227783	23.78666129	23.42663689	22.62642202	23.25296421	23.55495555	24.06670118	23.4700819	23.51607414	23.49848112
SEPTIN7	Septin-7	Q16181;Q16181-2	21.13836181	22.77612697	22.5896292	21.98728483	22.86934796	22.56303144	22.40306561	22.86053764	22.63430811	21.27926824	22.14255583	22.49954228	22.39209098	22.94930879	22.8031954	22.81375771	23.09894898	22.33576325
DPYSL2	Dihydropyrimidinase-related protein 2	Q16555	21.67743405	22.48907914	22.62485033	22.59122146	23.0032197	22.71685755	22.68176772	23.08510479	22.61693466	21.05184751	22.19932008	21.71652476	22.95696242	23.04952952	23.25850853	22.83659015	23.17238661	23.65443893
SRSF7	Serine/arginine-rich splicing factor 7	Q16629;Q16629-2;Q16629-3;Q16629-4	20.9834557	20.3246772	20.68857474	20.95060146	21.10249349	20.83597945	20.77002826	20.71531017	20.2550424	20.12422988	20.28606587	19.80969278	20.92422825	21.41492261	20.98291283	20.51341148	21.37814242	20.39400835
CPSF6	Cleavage and polyadenylation specificity factor subunit 6	Q16630;Q16630-2;Q16630-3	21.9407043	21.89428415	22.10312129	21.8745259	21.76240394	21.91249322	21.60158401	21.35438822	21.79596671	21.40732794	21.74963378	21.90090881	21.51915439	22.07416499	22.51559061	22.36764244	21.471953	21.91842726
DBN1	Drebrin	Q16643;Q16643-2;Q16643-3	24.27134733	22.69850078	24.45933956	24.86981672	22.5611187	24.75467081	24.89965932	23.2050203	24.46935539	21.91321667	22.80427127	24.80317076	22.54086493	22.56686327	22.22844294	24.4333771	22.79214805	22.62870851
FSCN1	Fascin	Q16658	21.33401244	21.93479659	21.39605387	20.8980138	21.52024843	21.22462117	20.89950444	21.42704373	21.07841927	21.72502752	21.64908598	21.30720859	21.3847279	21.11140443	21.39741247	21.40865005	21.88104374	21.5758402
IFI16	Gamma-interferon-inducible protein 16	Q16666;Q16666-2;Q16666-6	22.2245829	22.81920496	22.25500493	21.71154263	22.83800705	22.13445014	21.68386759	22.40269879	21.82616906	22.36920381	22.92212777	21.93774808	22.36733049	22.56815839	22.26476901	21.77653665	22.56442305	22.09685668
TXNRD1	Thioredoxin reductase 1, cytoplasmic	Q16881;Q16881-3;Q16881-4	24.16014102	24.64669318	24.43363816	24.55549394	24.04083718	24.75149727	24.75679451	24.94204409	25.12979946	22.82547824	23.29749902	22.53351462	23.21100718	23.24436442	22.64493886	23.6443074	23.60536241	23.89579159
HNRNPUL2	Heterogeneous nuclear ribonucleoprotein U-like protein 2	Q1KMD3	22.56358545	22.259391	21.85319913	21.31045746	21.59068938	21.38592347	21.44083369	20.8412188	20.97933727	22.94045699	22.53173602	22.70709958	21.44449324	21.95118509	21.46314716	21.42137865	21.36713849	21.36020411
INF2	Inverted formin-2	Q27J81;Q27J81-2	19.96638998	20.15702861	19.97833899	20.10707401	20.21882808	20.26786338	20.40693366	20.49648323	19.72124942	20.29722752	20.13682344	20.04042084	20.67360928	20.57002244	21.01549672	20.71450547	20.50448733	21.15742342
AAK1	AP2-associated protein kinase 1	Q2M2I8;Q2M2I8-2	20.78087133	20.91095741	20.8753849	20.71506713	20.34851637	20.66377698	20.64955091	20.45983982	20.65908828	20.51100942	20.1682265	20.54556219	20.69115054	20.27262067	20.16989076	20.64865601	20.4454231	20.87059199
HNRNPR	Heterogeneous nuclear ribonucleoprotein R	O43390	26.03506831	26.50639064	25.60899224	23.79883248	24.72605722	23.77920476	23.22169213	23.59731378	23.18045857	26.26412256	26.33804401	25.80212564	24.43234513	24.69649853	24.83627905	23.35005539	23.73909867	23.69572361
TSR1	Pre-rRNA-processing protein TSR1 homolog	Q2NL82	20.78175191	21.12642469	20.76762195	20.48754174	21.14327857	20.28781382	19.89457504	20.67692639	19.78289266	21.07130654	20.81333498	20.83898229	20.1222972	20.68156614	20.27597669	19.29205197	20.39455271	20.10679294
ZNF800	Zinc finger protein 800	Q2TB10	20.25596445	20.36154332	19.47411389	19.3302057	20.58050333	19.39748036	19.30600159	19.86150951	18.87100279	19.71934537	20.37076615	19.45623608	20.43504961	20.28248442	20.17357955	18.92455737	20.08094501	19.88234154
LRRFIP1	Isoform of Q32MZ4, Isoform 3 of Leucine-rich repeat flightless-interacting protein 1	Q32MZ4-3	23.38058842	22.58648523	23.5426583	23.31163303	21.88687021	23.14519581	23.36189399	22.29723311	23.29079454	22.33584501	21.45952467	22.12500601	22.02325825	21.8118897	22.01687424	23.18847657	22.1904161	22.11875672
GLYR1	Cytokine-like nuclear factor N-PAC	Q49A26;Q49A26-4	20.32306136	20.51163685	19.46511198	19.97710939	21.02339701	19.14219932	19.35931632	20.16781013	18.66001679	20.72963568	20.53269455	18.93389808	20.80079249	20.57667993	20.62683194	19.51730415	20.32149876	20.6231474
LARP7	La-related protein 7	Q4G0J3;Q4G0J3-3	21.46911811	22.01789038	21.19794735	21.37248357	22.03793699	21.12675236	21.30395796	21.34584485	20.63631662	21.89142402	21.88198099	21.92580794	21.69106959	21.78644991	21.80011706	21.5084728	21.40314104	21.41642336
AMOT	Angiomotin	Q4VCS5;Q4VCS5-2	22.14496874	21.33030747	22.00275803	20.5616012	21.63288252	21.65250365	20.91388865	22.39470708	21.60728064	20.89712755	21.49765793	21.33520169	20.89354003	21.51192634	21.8076002	20.18034626	21.84812165	22.13219847
ARHGAP29	Rho GTPase-activating protein 29	Q52LW3	19.94903444	20.2572428	19.98953864	20.20104463	20.58321502	20.1000309	20.27522653	20.63972931	20.01432565	20.10721452	20.39896283	19.91981043	21.12433086	20.54294872	21.06328316	20.38936246	20.85280684	20.46084981
CDCA8	Borealin	Q53HL2	20.18793919	20.17700338	19.23026911	19.16145423	20.36306316	18.7097435	18.91722346	19.81624463	18.49832334	20.90111143	21.30863678	20.10246786	20.83177267	21.08365462	20.97370858	18.82823878	21.10552108	20.72409079
FAM133B	Protein FAM133B	Q5BKY9;Q5BKY9-2	21.9857676	21.89041867	20.40117327	21.85624998	22.46060488	20.86481638	21.73849886	22.30523905	21.00201973	22.58968635	21.73484108	18.97838927	22.61179839	22.05465863	22.60136185	21.5860866	22.05110071	22.57133557
HERC4	Probable E3 ubiquitin-protein ligase HERC4	Q5GLZ8;Q5GLZ8-2;Q5GLZ8-3	21.27791848	20.80508257	20.84355154	20.75285428	20.93971837	20.64769029	21.02047678	20.40367157	20.02948944	21.47244394	21.08268702	21.54163548	21.29708755	20.81882867	20.35560919	21.18557598	20.92823209	20.43335927
HP1BP3	Heterochromatin protein 1-binding protein 3	Q5SSJ5	26.00829012	25.99195972	24.98600901	24.94705722	26.22725119	24.47512632	24.89690959	25.54834676	23.97731731	26.43276087	26.42531676	24.83566244	26.21498294	25.98707661	25.96873991	24.70865683	25.73213719	25.5910679
CEP170	Isoform of Q5SW79, Isoform 2 of Centrosomal protein of 170 kDa	Q5SW79-2;Q5SW79-3	21.00540936	21.45204614	21.43894207	21.36348565	21.59539135	21.49262093	21.29193846	21.89271771	21.53771702	19.85789901	20.86202585	21.06647947	21.11967827	20.98340003	21.38760718	21.32085452	21.183015	20.64093862
UBR4	E3 ubiquitin-protein ligase UBR4	Q5T4S7;Q5T4S7-2;Q5T4S7-3;Q5T4S7-4	22.08169277	21.59335921	21.3241168	21.99069192	21.78411481	21.46316712	21.90494106	21.95155508	21.47538117	22.31442393	21.52749705	21.18394789	22.10391206	21.46825313	21.49388671	22.01770012	21.6003594	21.95552647
EPB41L2	Band 4.1-like protein 2	O43491	22.52787165	22.60570602	22.657506	23.04152915	22.31061278	23.0543241	23.09450364	22.64102244	22.98755201	22.04960596	22.66925317	22.83007491	22.26776911	22.66600724	21.935178	23.06707553	22.53330311	22.45371474
H3-7	Histone H3-7	Q5TEC6	31.82862744	31.36992381	30.44174921	29.91847719	31.5438796	29.85335447	29.75692014	30.73669977	28.94932906	31.85544569	31.86729718	30.72606567	30.89768464	31.12833665	31.05531494	29.44592955	30.83549559	30.80186393
PRPF38B	Pre-mRNA-splicing factor 38B	Q5VTL8	22.7509956	22.95426484	22.47026316	22.51617516	24.21929942	22.93843925	22.92225846	23.88964098	22.55084775	23.84203262	24.11852861	23.45009112	24.16880339	24.16398374	23.89150561	23.11798672	24.27099104	24.04750072
TGOLN2	Trans-Golgi network integral membrane protein 2	O43493;O43493-3;O43493-5;O43493-7	20.66046428	20.72686174	21.04617547	20.36989336	19.56419043	20.54194737	20.56926227	20.96318961	20.39463644	20.68161761	21.47204723	21.55219251	20.23320304	20.67416985	20.56389263	20.72799189	20.72452385	21.56016021
CD276	CD276 antigen	Q5ZPR3;Q5ZPR3-2;Q5ZPR3-4	22.60050006	21.58194713	22.13243697	23.02015119	22.15299097	22.7407175	23.15712424	22.52580179	22.16207903	22.71322833	22.34180926	21.56934573	23.08319363	22.7359526	23.20336623	23.18010948	22.78793483	23.66558445
KANK2	KN motif and ankyrin repeat domain-containing protein 2	Q63ZY3;Q63ZY3-2;Q63ZY3-3	21.23668693	21.82157548	21.98228269	22.10711233	22.13246835	22.13177157	22.22983684	22.05621102	21.75863964	21.40012582	22.1939476	21.26781767	22.31647489	22.4560686	22.78990572	22.13920846	22.53847977	22.62632175
ARL6IP4	Isoform of Q66PJ3, Isoform 1 of ADP-ribosylation factor-like protein 6-interacting protein 4	Q66PJ3-1	22.94913778	23.31196556	22.12884267	23.15814646	23.75348283	22.28831526	23.47086389	24.12391268	22.56386471	24.22663033	23.22942028	21.24774328	24.45883913	24.04421033	24.26292984	23.49831067	24.32670679	24.29594489
TNS3	Tensin-3	Q68CZ2	21.60140719	21.67746416	21.60023235	21.37189892	21.638709	21.4235499	21.70838004	21.66746329	21.27107086	21.51936558	21.75635271	21.79768923	22.06028429	21.78948191	21.92582967	21.35394691	22.02878493	21.95834739
ATL3	Atlastin-3	Q6DD88	20.64916494	21.08218673	21.26385831	21.35783869	21.29277546	21.45998486	21.54196154	21.55704949	21.2119667	21.13494516	20.99248062	20.66158676	21.13131315	21.62448224	20.46665603	21.81456369	21.51437985	20.73671241
LAMTOR1	Ragulator complex protein LAMTOR1	Q6IAA8	21.55688115	21.76856315	20.95959307	22.18290289	22.98634239	21.64840147	22.47341047	23.08045063	21.36484854	21.27837232	21.73078024	19.89866781	22.83624341	22.22038778	22.38295115	21.98299288	22.63205712	22.34935089
PDE12	2',5'-phosphodiesterase 12	Q6L8Q7;Q6L8Q7-2	19.17577856	19.8134117	19.28937278	19.58320767	20.29379717	19.46177318	19.57728498	19.9325781	19.31409417	19.70545859	19.51975142	20.13859929	19.98112964	20.03516692	19.94214792	19.44711754	20.30523348	19.85787624
CAVIN1	Caveolae-associated protein 1	Q6NZI2	22.53924923	23.27564428	22.70065476	23.20215432	23.13911632	24.29205225	23.44198621	23.24218353	23.58796197	21.35108049	23.05196364	23.30603776	22.15474705	24.01881075	21.83488069	23.54534772	23.43077666	22.69812769
PRPF8	Pre-mRNA-processing-splicing factor 8	Q6P2Q9	21.8660813	21.6306093	21.34228957	22.12928616	21.63650691	21.63120459	21.63358773	21.38095034	21.15182422	21.6904644	21.41684081	21.36220176	21.61759839	21.61404748	21.56893769	21.41895201	20.81910164	21.36936092
ZNF207	Isoform of O43670, Isoform 2 of BUB3-interacting and GLEBS motif-containing protein ZNF207	O43670-2	21.189237	20.60685158	21.28603201	20.46067986	20.42784683	20.01922149	20.2240912	20.12948427	20.03231752	21.14732792	21.25041177	21.02295021	20.37329637	20.69955381	20.68619102	20.73861019	20.29094355	20.31451244
LARP1	La-related protein 1	Q6PKG0	20.1340051	21.42998795	21.07889481	20.475302	21.07154223	20.85838022	20.76120709	20.88461771	20.82549765	19.57629796	20.37412464	20.53151473	19.85221554	20.68368343	19.97407283	20.82959887	20.32597295	20.48633422
CSPG4	Chondroitin sulfate proteoglycan 4	Q6UVK1	21.31635888	20.24418728	20.93522837	22.03757846	20.75401321	21.5381245	21.71225242	20.93274389	21.06349383	20.61962357	20.63737842	21.20608669	20.88762522	20.92299518	21.13136967	21.33231961	20.66047299	21.05797322
MPRIP	Isoform of Q6WCQ1, Isoform 2 of Myosin phosphatase Rho-interacting protein	Q6WCQ1-2	21.04251305	21.18253014	21.06991124	21.47035502	21.05552606	21.11071014	21.31254177	20.78591537	20.70941538	20.17899789	21.3262583	21.13916786	21.0431942	21.19618907	20.92166663	21.42851148	20.99259817	21.20630732
CD109	CD109 antigen	Q6YHK3;Q6YHK3-4	21.93929153	20.87828446	20.76826834	22.26906845	20.66716873	21.22471536	21.77076228	21.05069894	20.75929006	21.25025562	21.28825892	21.43449996	21.78196397	21.62589609	21.47472787	22.21051975	21.85616637	22.10753701
ACTN4	Alpha-actinin-4	O43707	23.72555806	24.59731947	25.06801017	25.52484763	24.54171937	25.69563335	25.62016578	24.76533406	25.50602435	22.88672698	24.31339181	26.01540314	24.68973314	25.05909455	24.14508694	25.74027281	25.13949265	25.11659065
THSD4	Thrombospondin type-1 domain-containing protein 4	Q6ZMP0	19.235874	19.43784552	21.33215022	19.31232683	20.03634804	20.91444353	19.52322884	19.18761304	20.65220602	19.74405037	20.33455263	20.82946726	20.5051273	20.55938083	22.51775204	19.79712003	20.73424984	22.32931678
H3C13	Histone H3.2	Q71DI3	29.24609064	28.14312109	27.98332131	27.53858072	28.142683	27.27786954	26.9767057	27.62875161	26.3477057	26.73987639	28.68496251	28.61903874	27.73065588	28.0851206	27.83352152	26.34769388	27.22468151	26.73871738
RPS27L	40S ribosomal protein S27-like	Q71UM5	22.97186837	21.66057744	22.4507456	22.59778433	22.77696026	22.64480467	22.84426058	23.14303874	22.24388813	23.27093403	22.61971535	23.42398581	23.37695098	22.89132018	23.01512916	22.86444802	23.7612355	23.0565203
SND1	Staphylococcal nuclease domain-containing protein 1	Q7KZF4	22.13681718	22.07828569	22.11544885	22.18394487	21.89403245	22.14934523	22.27347179	21.85885445	21.8533324	21.54710258	21.91082203	21.91170723	21.6866185	21.91230681	21.41688719	21.92305323	22.22014566	22.0057657
DDX46	Probable ATP-dependent RNA helicase DDX46	Q7L014	22.53728571	23.1072241	22.37461554	22.88155912	23.89688188	22.43149097	22.99154676	23.85735916	22.17017202	23.20801164	23.55967723	21.60153414	23.4608773	23.71924132	23.16737833	22.67160672	24.14407565	23.1263207
BZW1	eIF5-mimic protein 2	Q7L1Q6;Q7L1Q6-3;Q7L1Q6-4	21.03514006	21.46549566	21.3145235	21.38041139	22.03943049	21.21993894	21.78209999	21.90648328	21.21506369	21.32014939	21.41196296	21.74423108	21.75685354	21.63510786	21.63421282	21.71609349	22.09044844	21.81561548
CYFIP1	Cytoplasmic FMR1-interacting protein 1	Q7L576	20.23539022	20.47148669	20.2429438	20.86374316	20.82016182	20.478426	21.0286332	20.82910331	20.37993039	20.44454379	20.09464216	20.50948315	21.28432709	20.94971132	21.20720144	20.88914891	21.33352664	21.34266393
EFL1	Elongation factor-like GTPase 1	Q7Z2Z2	20.67844884	20.23571743	19.77127022	20.23651177	20.96916164	20.41962077	20.37987752	20.69772269	19.93709791	20.35555542	20.33117719	20.43725629	21.08519883	20.65090098	20.91584438	20.92982907	20.97722122	21.04821279
NARS1	Asparagine--tRNA ligase, cytoplasmic	O43776	20.12453281	21.72946558	21.37283425	20.62902215	21.79860311	21.08244664	21.37055332	21.87202477	21.16642546	20.70608788	20.70220313	19.35022485	20.76868833	21.09526051	21.52431023	21.04052117	21.99978191	21.49223462
NEGR1	Neuronal growth regulator 1	Q7Z3B1	21.503357	21.93329156	20.84134167	21.67348852	22.04756728	20.94672355	21.45102996	22.1913171	20.87263731	21.93129443	22.28909242	19.80829963	22.17588635	21.69539653	22.06256202	21.05000139	22.22960217	21.67367398
HDGFL2	Hepatoma-derived growth factor-related protein 2	Q7Z4V5;Q7Z4V5-2	22.21922703	22.08872873	21.78516508	21.76524401	22.9041436	21.54750271	21.84267337	22.26469744	21.29812859	22.7766531	22.55751465	21.71504618	23.00449241	22.76701571	22.57545938	22.11952946	22.69892675	22.67207955
WAPL	Wings apart-like protein homolog	Q7Z5K2;Q7Z5K2-2;Q7Z5K2-3	19.24232748	19.83247285	19.63561008	20.57280938	20.98610452	20.44446291	20.42245698	20.4621987	19.95078654	19.28354283	19.68728512	19.75408663	20.71450547	20.94916984	20.71252532	20.25110558	20.5633527	20.33189882
MYO1B	Unconventional myosin-Ib	O43795;O43795-2	20.40132954	20.72646266	20.55282105	21.09558246	21.57856526	21.12930189	21.28674274	21.32714692	20.65613153	20.33578505	20.85397196	20.26660584	21.77500175	21.42279572	21.17944141	21.35818758	21.789661	21.39141458
RBBP6	E3 ubiquitin-protein ligase RBBP6	Q7Z6E9;Q7Z6E9-2	20.85033642	20.37910545	19.80914322	20.77809799	21.04703469	20.32383103	20.56625476	20.92758123	20.02733099	20.63315311	20.3966863	20.23502787	21.53581547	20.93305378	21.98636843	20.58020887	21.01784961	22.07108718
HUWE1	E3 ubiquitin-protein ligase HUWE1	Q7Z6Z7;Q7Z6Z7-2;Q7Z6Z7-3	22.19521899	21.68408597	21.56815375	22.37938313	21.95365225	21.82869667	22.01945567	22.1822725	21.76651839	22.38279287	21.89640336	21.06166257	22.42369607	21.85193429	21.80451944	22.16006714	22.04615881	22.1188169
PBRM1	Protein polybromo-1	Q86U86;Q86U86-2;Q86U86-4;Q86U86-5;Q86U86-7;Q86U86-8;Q86U86-9	20.32841855	20.48655027	19.59652828	20.14259323	20.8582588	19.60837576	19.56987785	19.66358416	18.95946714	20.61893389	20.73177477	20.05621433	20.77317141	20.45131174	21.1663519	19.791112	20.02749299	20.24369931
USP48	Ubiquitin carboxyl-terminal hydrolase 48	Q86UV5	19.93273668	19.54063133	19.19756947	19.86083541	20.42895101	19.29488994	19.92839982	19.57445679	18.94644657	20.37242512	20.36094351	20.35814464	20.97269938	20.55508899	21.03274125	19.82910022	20.41731482	20.3612006
CAND1	Cullin-associated NEDD8-dissociated protein 1	Q86VP6	20.48377839	21.38203291	21.57662458	21.58038371	21.79754675	21.71652476	21.94848202	21.90315443	21.58468363	21.20276713	21.01593903	20.98992663	21.74747185	21.83991267	21.81390251	21.9411164	22.13341882	22.0849686
AKAP8	A-kinase anchor protein 8	O43823	20.490326	20.89116811	20.58844015	19.97655014	20.61483383	19.95859519	19.68526038	19.89823085	19.49145582	20.71572911	20.94918409	21.22669794	20.81662745	20.6969845	20.62429927	19.88486808	20.34187711	20.31636993
AHNAK2	Protein AHNAK2	Q8IVF2;Q8IVF2-3	23.13400823	24.36714383	22.93367157	23.56459284	23.89066172	23.94100532	23.75283999	24.43625887	24.44049156	23.06734803	23.85238587	22.87759756	23.97232076	23.64393324	23.43372092	24.34944133	23.82389159	24.03746451
CALU	Isoform of O43852, Isoform 8 of Calumenin	O43852-8	20.66822539	20.80797746	21.78584355	21.88570159	18.84793514	21.99714777	22.08193977	19.99067461	21.68924046	20.68890764	20.61977579	20.41672744	19.63628829	21.36232485	19.82731169	21.84737626	20.38925741	21.51585284
PHF6	PHD finger protein 6	Q8IWS0;Q8IWS0-3;Q8IWS0-5	22.34532511	21.88914891	21.39086903	21.30986932	22.086709	20.95173293	21.3917869	21.82479485	20.54129517	22.48962799	22.23487297	20.29481816	22.23583719	22.33541162	22.33587499	21.09684381	22.11101592	21.26079552
CALU	Calumenin	O43852;O43852-3	23.56513928	23.57588635	24.72410641	24.45107902	21.33145605	24.97784571	24.68566504	21.97304287	24.73954681	22.86917473	23.15997478	24.53875683	22.2546936	24.15254852	21.27207957	24.72387214	22.8787578	23.60576931
DNAJC10	DnaJ homolog subfamily C member 10	Q8IXB1	21.20895232	20.77506205	20.77792949	21.76362006	22.09645458	21.65856976	22.26794052	22.2859897	21.59995551	21.07985193	21.04793333	19.94216224	22.54994585	21.5210013	22.56960532	21.88765497	22.03004877	22.37381144
RBM12B	RNA-binding protein 12B	Q8IXT5	19.76884984	20.47762587	19.86520617	19.29649505	20.31232018	19.43627234	18.46763739	19.83179586	18.53982901	20.15679413	20.16478174	18.73269742	20.10726561	20.25956628	20.45673541	19.42485313	20.0508849	19.28631183
SRRM1	Serine/arginine repetitive matrix protein 1	Q8IYB3;Q8IYB3-2	22.27479444	21.84601828	21.3703724	22.40466189	22.73354045	21.52737773	22.25261058	22.56958215	21.26781196	22.11481051	22.07123451	20.43883042	22.65111346	22.84953873	22.89347893	21.85514755	22.97629491	22.47188356
STAG2	Cohesin subunit SA-2	Q8N3U4;Q8N3U4-2	20.84134167	20.89153898	20.1907386	20.46975905	21.20643253	20.12327018	20.31840158	20.68494205	19.46569194	21.49721448	21.18876027	20.26850317	21.03047317	21.19665135	21.56857129	19.87661287	21.23173916	21.23158098
ADAMTSL1	ADAMTS-like protein 1	Q8N6G6	20.62364755	19.93830463	20.33035672	19.63641221	21.2789621	20.63563488	21.15329101	20.93016848	20.5006124	20.53496585	20.54510022	19.55269536	21.41975449	21.00925593	21.17758134	20.37261641	21.60783598	21.52550074
ENAH	Protein enabled homolog	Q8N8S7;Q8N8S7-2;Q8N8S7-3	22.05691219	21.29049927	21.95857749	21.97922212	21.94843211	21.9687856	21.53501332	21.88208551	21.80549198	21.8819362	21.30663025	21.32987515	21.74534771	21.89092329	22.5816185	21.16285965	21.76700358	21.48917471
ACOT4	Peroxisomal succinyl-coenzyme A thioesterase	Q8N9L9	20.95336807	20.84444066	19.46017389	20.31374885	21.05756344	19.58885186	20.68618247	20.97835994	19.50939036	20.89757074	20.77571315	18.1627896	21.3612006	21.23920693	21.24612009	20.68367487	21.36178425	20.91361844
ZBTB38	Zinc finger and BTB domain-containing protein 38	Q8NAP3	23.0955889	22.91537575	22.22698598	21.83802052	22.67272271	21.50155052	21.0069369	21.6226158	20.69489515	23.34677287	23.20780466	22.08047665	22.57333885	22.59091091	22.02533493	21.18442622	21.88486361	21.58371543
HSD17B11	Estradiol 17-beta-dehydrogenase 11	Q8NBQ5	20.48209497	20.96393041	21.39773625	21.32256635	22.28113767	21.77082679	21.32114089	22.34718393	21.75941198	19.3184413	19.18999101	20.0079498	21.01010326	20.90209832	21.21451241	20.23969641	21.1674549	21.67515247
TXNDC5	Thioredoxin domain-containing protein 5	Q8NBS9	22.46199395	20.99086846	22.74630355	23.02154121	22.90931741	22.90972026	23.53218325	22.32976842	22.60971261	21.86294528	21.46123962	23.2151837	23.14944293	22.07418459	23.37351676	23.16878809	22.62249516	23.18731401
SMARCA5	SWI/SNF-related matrix-associated actin-dependent regulator of chromatin subfamily A member 5	O60264	21.78870559	22.27604203	21.78858214	21.35571671	22.09983512	21.22022243	20.99679619	21.73665462	20.81986567	22.10183337	22.60069741	21.89633314	22.41124667	22.18342094	22.1869424	21.37939635	22.15205641	21.61997276
SERBP1	Plasminogen activator inhibitor 1 RNA-binding protein	Q8NC51;Q8NC51-2;Q8NC51-3;Q8NC51-4	21.00141507	20.77014121	21.46528639	21.25537671	21.0602513	20.9364726	21.39288757	20.52561065	20.84510715	21.1774171	21.00160749	21.20896422	21.20739212	21.42826611	21.19704147	21.17887027	21.02412784	21.33358669
ABCF1	ATP-binding cassette sub-family F member 1	Q8NE71	20.34641851	20.40827168	20.3791795	20.33126468	20.04261324	20.44913655	20.4604299	20.44980154	20.00581367	20.94661648	20.44395729	20.51923119	19.90474927	19.40632751	19.51745794	19.94668072	20.2357408	19.99952387
SYNE1	Nesprin-1	Q8NF91	21.10506063	20.65172443	21.0831157	21.23471805	21.29475647	21.15006458	20.75170259	21.06462568	20.6355286	21.46755182	21.10085223	20.71696846	21.15396511	20.92035867	21.19035279	20.6990793	20.77898026	20.37767655
BOD1L1	Biorientation of chromosomes in cell division protein 1-like 1	Q8NFC6	21.23280501	20.27587442	20.51508765	21.59839786	20.68167766	20.81999037	21.48169598	20.6510587	20.66148238	20.30100713	19.97944194	20.37435817	20.69844355	20.7087084	20.62454917	20.97296577	20.2776007	20.70308234
SMARCC2	Isoform of Q8TAQ2, Isoform 2 of SWI/SNF complex subunit SMARCC2	Q8TAQ2-2;Q8TAQ2-3	20.94188295	21.48160237	21.11375234	21.65419634	21.08243365	21.25803689	21.51739643	20.75833872	21.1774901	20.53898648	21.55440524	21.69820613	20.97230673	21.47128325	20.82192187	21.83844762	21.03186002	21.22325463
HM13	Minor histocompatibility antigen H13	Q8TCT9;Q8TCT9-5	23.01419112	21.83998569	22.16728644	22.94004829	21.56889595	22.68436853	22.67779318	22.25539977	22.71610396	21.66355984	22.15576941	22.323438	22.30624085	22.57768974	22.06498085	22.64193311	22.51435336	22.87740472
NEK9	Serine/threonine-protein kinase Nek9	Q8TD19	20.66022924	20.82126015	20.76630405	20.9806068	21.4533882	20.83380426	21.27239856	21.39827399	20.99670656	20.29690277	20.50420605	19.70325304	21.76815928	21.12762789	21.7114166	21.3711332	21.5696146	21.90531208
DLG5	Disks large homolog 5	Q8TDM6;Q8TDM6-4	20.80583832	21.46228858	20.8734336	20.44024061	20.82856885	20.38522837	20.37743297	20.4950977	20.05434729	19.96691095	21.3612006	20.66709075	20.97379264	20.97053144	20.87975075	20.66223026	20.97279753	20.44154811
BRIX1	Ribosome biogenesis protein BRX1 homolog	Q8TDN6	22.1314419	22.31348316	21.94116298	20.62085878	21.47038978	20.4385665	20.25534213	20.8684458	20.24859472	22.51406195	21.9740168	21.31320634	22.1735521	20.99234922	21.24080298	20.14446158	21.0171224	20.87316321
UBASH3B	Ubiquitin-associated and SH3 domain-containing protein B	Q8TF42	19.65963187	19.84083477	20.10244223	19.56742509	20.07750683	20.02683139	19.84556049	20.06589467	19.39191273	19.86608205	19.48916589	19.63289583	20.60938798	20.20009878	19.98681976	20.07472685	19.70234181	20.13653559
ZC3H15	Zinc finger CCCH domain-containing protein 15	Q8WU90	19.49220332	20.28267671	20.0113938	19.52257387	20.00040445	19.73348542	19.9622154	19.81195945	19.65974335	20.61128061	20.31254177	20.63516544	19.65589753	19.95165468	20.22241758	19.78632866	19.86024133	20.30517781
PDCD6IP	Programmed cell death 6-interacting protein	Q8WUM4	20.83447568	21.58283844	21.28755458	21.12074792	22.00385277	21.47729976	21.64169722	21.801061	21.50108883	20.77379117	21.21425152	21.11684523	21.83388145	21.83682318	21.46367603	21.80949732	21.97975941	21.97540999
HNRNPLL	Heterogeneous nuclear ribonucleoprotein L-like	Q8WVV9;Q8WVV9-4	21.97514405	21.43283955	21.32029265	20.91341392	21.1400671	20.44441236	20.51355605	20.51891436	20.03107924	22.15156722	22.10442727	22.11430218	21.1411467	21.20931533	21.19672338	20.33601397	20.87599227	20.27446461
LMO7	Isoform of Q8WWI1, Isoform 3 of LIM domain only protein 7	Q8WWI1-3	21.82474825	22.23080736	22.02542618	22.5372549	22.31115904	22.40174878	22.46772345	22.22111978	22.20643849	21.02174452	22.17751139	21.88879972	22.14551614	22.41125702	21.82091361	22.45695845	22.55632923	22.16500878
ATXN2L	Ataxin-2-like protein	Q8WWM7;Q8WWM7-2;Q8WWM7-3;Q8WWM7-4;Q8WWM7-5;Q8WWM7-6;Q8WWM7-8;Q8WWM7-9	21.67600956	21.272894	22.36576442	22.04814958	21.30998586	21.85365222	22.02481435	21.41622747	22.01673825	20.45176449	20.76822795	22.01444825	20.66248237	20.8498174	20.3628492	21.88396551	20.91990788	20.91940602
PHIP	PH-interacting protein	Q8WWQ0	20.7108451	21.32815554	19.90438913	20.20255193	21.71461866	19.82028494	19.80495342	20.83310164	19.52724408	21.13460054	21.07427607	19.09376056	21.03162448	21.04760056	20.92888988	19.77188758	20.69433408	20.37847056
PALLD	Palladin	Q8WX93;Q8WX93-3	22.05038011	22.42500071	22.93585601	22.52839402	22.97614454	22.96926706	22.62205942	22.81787288	22.79492626	21.81442678	22.3942727	22.68078101	22.31099546	22.72410745	22.58339638	22.39603558	22.76017172	22.84664005
SREK1	Isoform of Q8WXA9, Isoform 2 of Splicing regulatory glutamine/lysine-rich protein 1	Q8WXA9-2	21.26286677	21.33316627	21.13778667	20.83594091	22.04749406	20.73776887	21.10166027	21.89624074	20.19628514	19.71433944	21.50018445	18.98970216	21.30092896	21.65616646	21.23086599	20.11123248	21.76619485	21.03914263
SYNE2	Nesprin-2	Q8WXH0;Q8WXH0-2	23.59967634	22.4545709	22.46076734	23.52931425	23.05672205	22.5548455	23.27341203	22.97649595	22.18430514	24.3723082	23.52774043	22.89888107	24.01500322	23.22445778	23.72138127	23.33644445	23.28052329	23.27855382
DNAJC9	DnaJ homolog subfamily C member 9	Q8WXX5	21.894484	21.84546708	21.46972428	21.96858875	22.84067344	21.30459308	21.75606354	22.3410274	21.40158995	21.58883356	22.12188317	20.8557977	22.38856391	22.39903587	22.82878188	21.54376535	22.37877481	22.40563075
AHCTF1	Protein ELYS	Q8WYP5;Q8WYP5-2;Q8WYP5-3	21.55114122	22.35741186	21.20105062	21.44593831	22.72348889	21.30097921	21.31965338	22.46294005	21.30734758	21.39466784	21.96367294	20.66283872	21.93361214	22.15556252	21.54336889	20.9351852	22.13007844	21.68060076
DDX1	ATP-dependent RNA helicase DDX1	Q92499	20.53472843	21.0233564	21.00701221	20.54115335	20.96628435	20.83149436	20.7527318	20.73919552	20.67569521	20.84510715	20.80943059	21.47923062	21.00936529	20.81034883	20.47843587	20.96276612	20.63643168	20.50719071
H1-10	Histone H1.10	Q92522	25.7808448	26.18335582	25.49933607	25.1567278	26.76385101	25.06341319	25.22494273	26.24659673	24.85061779	26.32203334	26.15789213	24.12417307	26.44776499	26.52518378	26.42554087	24.73878437	26.48811601	26.251833
GBF1	Golgi-specific brefeldin A-resistance guanine nucleotide exchange factor 1	Q92538;Q92538-2;Q92538-3	20.34898095	20.49307557	20.35758637	20.89204321	20.60504359	20.81905485	21.03875425	21.02760098	20.64740924	20.22883043	20.61177589	19.52949347	21.11443881	20.60153868	20.47375727	21.28206016	21.00147692	21.14244989
ACSL4	Long-chain-fatty-acid--CoA ligase 4	O60488;O60488-2	20.77252722	21.52937622	21.12578173	21.65020419	22.30798121	21.67732651	22.00590274	22.32293487	21.3694834	20.63699803	21.34408998	21.10257679	22.20811883	22.2082945	21.93068104	21.56155459	22.43113896	21.90413257
NCSTN	Nicastrin	Q92542;Q92542-2	21.87175036	21.10658211	21.42552839	22.0925307	21.19630915	21.61566017	21.97492007	22.04116649	21.61602378	21.07825637	21.65863077	21.11446423	22.19220551	21.84412263	22.25488099	21.47986708	21.91040851	22.42406272
HSPH1	Heat shock protein 105 kDa	Q92598;Q92598-2;Q92598-3	22.40885733	22.73540521	22.34197752	22.93730269	22.57704428	22.75936727	22.95911368	22.70697105	22.73512007	22.18399634	22.44778296	22.60473148	22.68977579	22.49907021	22.61696382	23.00454213	22.72682433	22.88685161
MYO18A	Unconventional myosin-XVIIIa	Q92614;Q92614-3;Q92614-4	20.81542395	20.41413809	20.01200794	21.08314817	19.55787313	20.43340002	20.9905569	20.19439858	20.35338162	20.32914156	20.70453524	20.54360017	21.03415952	20.6101904	20.84021242	21.16222658	20.35978601	20.65829518
GCN1	eIF-2-alpha kinase activator GCN1	Q92616	21.50551017	21.72723994	21.45632433	21.80841748	21.63930979	21.39802864	21.83852841	21.92191356	21.22500969	21.43443887	21.41765991	20.8808196	21.86415893	21.895346	21.52134164	21.61690775	21.85357608	21.76363221
OGA	Protein O-GlcNAcase	O60502	20.3568345	21.11413375	20.92576449	20.45860887	20.57026338	20.50660976	20.54374175	20.45763738	20.25984209	19.92050406	20.45491975	20.3144018	20.28994232	20.32501772	20.22560992	20.06861298	20.36496606	20.12671455
DDX17	Isoform of Q92841, Isoform 3 of Probable ATP-dependent RNA helicase DDX17	Q92841-2	23.82957371	24.62078944	24.15306676	23.06589138	23.71475279	22.82895035	22.40193623	22.62881974	22.58374756	24.73472326	24.65441161	23.90562976	23.64595698	23.95834208	24.33673727	22.74180806	23.19111224	23.444794
UPF1	Regulator of nonsense transcripts 1	Q92900;Q92900-2	21.45414163	21.59066654	21.46320205	21.02275385	21.02219169	21.23374722	21.03198113	20.9531549	20.99347607	20.76792094	21.76022046	21.27834963	20.93383903	20.94310714	20.46124961	20.85950294	20.69918947	20.7004939
KHSRP	Far upstream element-binding protein 2	Q92945	23.64293131	23.24860341	24.09860529	24.16114111	23.95675687	23.71007154	23.35031174	23.41727876	23.2232399	22.12943082	23.16099653	23.50107181	23.22573346	23.54349634	23.8300962	22.72260952	23.2049845	22.9036399
USP9X	Probable ubiquitin carboxyl-terminal hydrolase FAF-X	Q93008;Q93008-3	21.81688131	21.54041092	21.6150719	21.9060318	21.65281434	21.48850802	21.84213623	21.36960587	21.30111881	21.25514616	21.52123619	21.58799172	21.93913367	21.23686791	21.55381488	21.80659367	21.37162777	21.67672414
SYNCRIP	Heterogeneous nuclear ribonucleoprotein Q	O60506;O60506-2	24.21928464	25.16579395	24.35616151	22.60092875	23.42034063	22.68967983	22.35417296	22.53591749	22.20673359	25.04413527	24.868117	23.81791386	23.07770729	23.25591836	23.3396554	22.60109203	22.72864797	22.67620546
LPP	Lipoma-preferred partner	Q93052	19.79329054	20.3301269	20.35012555	20.00098203	20.48047862	20.05560549	19.86463051	19.90859785	19.91102033	21.69855377	20.90100828	21.21552589	20.79292053	20.2498102	20.8719308	20.39343236	19.82263618	20.34624535
RPL36AL	60S ribosomal protein L36a-like	Q969Q0	22.0070704	22.77595824	22.0476405	21.92587312	23.24652171	22.06156699	22.1684683	23.02705083	21.63846155	22.41627645	23.6612301	22.33624285	24.65555846	22.87066724	22.54618419	21.71495817	22.7941608	21.84540199
FUBP1	Far upstream element-binding protein 1	Q96AE4;Q96AE4-2	22.69856225	22.22676261	23.57299899	22.42168939	22.01768313	22.20144554	21.0270137	21.42033035	22.15649482	21.90836477	22.34141566	23.41246699	20.77340486	21.70603728	21.70142915	21.09978698	20.78685668	20.91595376
LRRC59	Leucine-rich repeat-containing protein 59	Q96AG4	22.10420009	22.61436881	22.60780438	21.93366977	22.28280112	22.21063865	22.32545699	21.97876841	21.82685568	22.22498908	22.11932048	21.5257349	21.64424358	22.14842383	21.85834987	22.04023353	22.25801675	22.08499778
LDAF1	Lipid droplet assembly factor 1	Q96B96;Q96B96-2	20.32336928	21.23168644	20.94978255	21.10264086	21.97027865	21.05400275	21.00098891	22.24135012	21.17462218	20.63874877	20.66922937	20.1317339	21.50137558	21.55491106	21.60856256	20.66606793	21.24021486	21.55612338
TMA16	Translation machinery-associated protein 16	Q96EY4	20.82853011	21.35757563	20.75398058	20.39944275	21.99802635	19.72755323	20.3702766	21.10016568	19.65957264	21.67665097	21.91601209	20.92300243	21.41779381	21.59174421	21.96238841	19.8861163	21.3952538	21.01589821
SIPA1	Signal-induced proliferation-associated protein 1	Q96FS4	21.36645562	19.46711793	20.44330984	21.87066347	20.03050011	20.82738302	21.09422334	20.23849571	20.51365243	18.7009578	19.04090238	18.25216646	20.61084823	20.24475636	20.29948753	19.86221509	19.90163294	20.29179798
PDLIM5	PDZ and LIM domain protein 5	Q96HC4;Q96HC4-4	20.92900551	22.03942045	22.36342683	21.55135717	21.99738901	22.11314823	21.72518982	21.84139926	21.96017662	21.12046951	22.1440632	22.07092018	21.48807156	22.19315655	21.34322259	21.33335739	21.885251	21.72286172
FMC1;LUC7L2	Isoform of Q96HJ9, Isoform 2 of Protein FMC1 homolog	Q96HJ9-2;Q9Y383;Q9Y383-2;Q9Y383-3	23.1752803	22.92584597	22.25884203	22.57654616	23.85607707	22.42306768	22.87025145	23.52153574	22.09795302	24.23898252	23.604978	23.21946929	23.77743994	23.64516542	23.71519285	23.12424566	23.9267998	23.95143058
ZNF462	Zinc finger protein 462	Q96JM2;Q96JM2-3	20.88751367	21.19698146	20.32145472	19.52863152	20.75374396	19.21268636	18.67224577	19.43610558	18.46950669	21.32351222	21.0425932	20.6100642	20.13495769	20.23369457	20.56697008	17.61495422	19.73927959	19.11399645
CHAMP1	Chromosome alignment-maintaining phosphoprotein 1	Q96JM3	21.5178145	21.73515107	21.03908906	21.55817591	21.90988869	20.915611	21.06880976	21.4668203	20.384164	21.82003324	21.62119426	20.60160215	21.94655223	21.89694653	22.38786219	20.89251762	21.77723123	21.68904845
PLIN3	Perilipin-3	O60664;O60664-4	25.14432854	25.19833637	24.11492804	25.65821453	25.86284031	24.89762059	25.78257546	25.9954619	24.9882388	25.96885853	25.07236767	23.11487722	26.91929872	25.2936702	26.32734945	25.48999541	25.87673613	26.30962061
DOCK7	Dedicator of cytokinesis protein 7	Q96N67;Q96N67-2;Q96N67-3;Q96N67-4;Q96N67-5;Q96N67-6	20.59597859	20.89062647	20.63817427	20.9828989	20.81711951	20.8932956	21.01631319	20.70785788	20.57584943	20.28514029	20.85457319	20.25938238	20.77502185	21.16252778	20.19552841	20.97801074	20.48599043	20.50628046
RBM14	RNA-binding protein 14	Q96PK6	21.75199673	22.55642747	22.47719352	20.82801093	21.19882869	21.07052062	20.28906427	20.62310273	20.45778765	22.75233981	22.55801472	22.21398168	21.46457865	21.61810047	21.08941427	20.8073958	20.87509987	20.91850369
UGDH	UDP-glucose 6-dehydrogenase	O60701	21.46238345	21.92758846	21.64997185	21.32859385	22.2070763	21.78663736	21.5621511	22.04151411	21.66766251	21.2601121	21.755053	21.10913561	21.66266055	21.98933421	21.99269498	21.44016455	22.29117126	21.85643617
CTNND1	Catenin delta-1	O60716;O60716-2;O60716-3;O60716-4;O60716-5;O60716-6;O60716-7;O60716-8	20.47812971	21.03508635	21.34214848	21.54301482	21.36189131	21.61918024	21.35363468	21.03715279	21.13134455	20.33613386	21.04950293	21.84921036	20.99657555	21.45100983	21.24220534	21.28732348	21.39242644	20.98375489
UHRF1	E3 ubiquitin-protein ligase UHRF1	Q96T88;Q96T88-2	20.50358508	21.29807264	20.15314873	19.96359886	21.5113473	20.12832667	19.91943512	20.52892334	19.44810219	21.31652461	21.76362816	21.42490335	21.34411166	21.93878201	21.17094217	19.33023853	21.57082389	21.15429277
NIBAN2	Protein Niban 2	Q96TA1;Q96TA1-2	20.61207297	20.93608434	20.88453574	20.87410935	20.96224365	21.18724453	21.41387994	20.99775422	21.21118844	20.62171744	20.97086842	21.66731168	20.79755071	21.15528148	20.97051038	21.631662	21.46243337	21.50735527
CNN2	Calponin-2	Q99439	23.56368553	23.39039675	23.24251647	23.81503299	24.77523089	23.74149744	24.34397074	24.97842628	23.93571936	23.97297803	23.53170747	21.75638122	24.5073589	24.24719276	24.80846364	24.05690558	24.88417704	24.63667838
PSMD1	26S proteasome non-ATPase regulatory subunit 1	Q99460	19.74161182	20.04225252	20.61065902	20.83323292	20.88050576	21.14377057	21.26917121	20.76820371	20.92152136	19.5397514	20.28405593	20.3983575	21.06960317	20.86610772	19.84414793	20.81404729	20.85662613	20.78431853
VAT1	Synaptic vesicle membrane protein VAT-1 homolog	Q99536	20.73429946	20.99588582	21.27954031	21.72904231	20.90779288	21.80715207	22.05739157	21.04155756	21.78792886	20.6512164	20.90576011	21.28165841	21.19447072	21.56342253	21.3646295	22.51070285	21.94257392	21.91483401
POP1	Ribonucleases P/MRP protein subunit POP1	Q99575	20.70908718	21.85909719	21.41037992	21.58051253	21.96842704	20.7518415	20.81171335	21.29950989	20.31959275	21.14134631	20.81352287	20.50604796	21.54705078	21.19249751	21.78706001	20.67757169	20.93247718	20.64695241
TTC1	Tetratricopeptide repeat protein 1	Q99614	20.29956579	20.09684381	20.29399918	20.78654563	21.454724	20.86076874	21.12757751	21.4750694	20.90946391	19.73746522	20.43024835	19.56556326	21.0314966	20.80297067	21.24096598	20.83444482	21.33454718	21.2545581
HSD17B10	3-hydroxyacyl-CoA dehydrogenase type-2	Q99714	19.68334762	20.79724197	20.30745877	19.3277149	20.68659285	20.15696691	19.61559372	20.35638319	19.97705348	20.38724956	20.49577112	19.60275685	19.72908132	20.47133784	20.35105353	20.47039475	20.43892177	19.80561793
EIF5B	Eukaryotic translation initiation factor 5B	O60841	22.64013547	22.22389977	22.56850171	22.40218612	22.206358	22.37516992	22.54599338	22.52910689	22.13837118	22.47258772	22.21673402	21.94639159	22.28856591	21.9654285	21.85372454	22.25954617	22.22223773	22.43364453
HNRNPAB	Isoform of Q99729, Isoform 2 of Heterogeneous nuclear ribonucleoprotein A/B	Q99729-2;Q99729-3	23.94267951	25.18448373	25.14956309	23.4093495	24.11759364	23.79864464	22.83094144	23.57731633	23.29349129	25.39123297	25.05852491	23.73225108	23.45168905	23.8928585	23.85653305	23.29602894	23.22880988	23.11702127
CCT7	T-complex protein 1 subunit eta	Q99832;Q99832-3	21.85531106	22.79781784	22.58113115	22.13064723	22.98205111	23.00589931	22.72073649	22.90402045	22.8395206	22.47721081	22.43596015	22.55955121	23.02785573	23.05688574	22.88847832	23.04664011	23.23295282	23.02097689
PRMT1	Protein arginine N-methyltransferase 1	Q99873;Q99873-2;Q99873-3	21.72396585	21.65460719	22.11902596	22.50098675	22.6068177	22.22520391	22.53944331	22.08060677	22.02368804	21.26441969	21.37921124	20.9566399	22.08666041	22.40195185	22.34315209	22.11465485	22.41773974	22.09688241
VRK1	Serine/threonine-protein kinase VRK1	Q99986	23.08062303	23.09886547	22.39100019	22.05391992	23.57755837	21.73510147	21.80948161	22.78848058	21.12933962	23.42855493	23.2767946	21.70139531	23.24234638	23.17308236	23.55502578	21.54630197	22.84773753	22.70377096
AKAP9	A-kinase anchor protein 9	Q99996	22.23721813	22.0319845	22.23715393	21.97806661	21.84235111	21.53489462	21.77653263	21.70994117	21.3030438	22.30441761	22.23533179	21.63668391	22.24974077	21.47795684	22.13319616	21.66263013	21.57217562	21.80418066
TUBA1C	Tubulin alpha-1C chain	Q9BQE3	26.19146245	26.71850466	26.7678462	26.4364797	26.67353435	26.3154629	26.20911821	26.73888485	26.20816015	26.99189703	26.81938625	25.70123718	26.65890366	26.60689054	26.90291669	26.5105767	26.68553406	26.46810022
MYBBP1A	Myb-binding protein 1A	Q9BQG0;Q9BQG0-2	23.67256087	23.04262994	23.2187202	22.22175113	22.62721948	21.98558695	22.00043883	21.96683704	21.48212945	23.76028138	23.04662179	22.64875693	22.19071147	22.18486505	22.55083366	21.82773965	21.62946691	21.66867554
C7orf50	Uncharacterized protein C7orf50	Q9BRJ6	20.53943147	20.75410295	19.69033395	19.15829164	20.34628864	18.42712866	18.71072573	19.3074899	18.18546105	20.11490898	20.09113317	19.35875421	19.60016337	19.74006401	19.29081984	17.88345472	19.68363375	19.04238881
DIDO1	Death-inducer obliterator 1	Q9BTC0	20.92829716	21.50082632	20.50026226	20.67968626	21.57317009	20.66676145	21.52410933	21.18339065	20.6702586	20.7032091	20.98881087	19.94809341	21.37385922	21.15437931	21.36651966	20.44797712	20.92489512	20.95901991
HNRNPUL1	Heterogeneous nuclear ribonucleoprotein U-like protein 1	Q9BUJ2;Q9BUJ2-2	23.71424971	23.99569263	23.98397577	24.46119589	23.86950611	24.31617103	24.28222846	23.49520264	24.03371436	24.58017206	24.0656827	24.29281056	24.144099	23.86869635	24.46622785	24.28697957	23.73180584	24.61154403
GNL3	Guanine nucleotide-binding protein-like 3	Q9BVP2;Q9BVP2-2	22.71129265	22.85769896	22.58577036	21.22001573	22.05177119	21.38692341	20.77922881	21.32441351	20.68227797	22.26967061	22.40027439	21.84492332	21.31446818	21.70873786	21.51563632	20.1533838	20.76588336	20.89217665
SRRT	Serrate RNA effector molecule homolog	Q9BXP5;Q9BXP5-2;Q9BXP5-3;Q9BXP5-4	20.04076863	20.31861121	19.84808343	20.34508683	20.04378828	20.07109045	19.91742307	19.62404755	19.77310539	19.49144211	20.16255852	19.404362	19.65373903	20.0464153	19.77056228	20.52027721	19.40103782	20.00272713
ITPA	Inosine triphosphate pyrophosphatase	Q9BY32	19.48862864	19.88431513	19.41175716	19.60758859	21.23326156	19.9250473	19.96313315	20.56618972	20.01619075	20.36912658	19.54034943	18.69245205	20.11485816	20.08150424	20.54280706	19.84529096	20.48266618	20.05314104
WDR1	WD repeat-containing protein 1	O75083	20.8783144	22.30881173	22.27888839	21.18810827	22.38952526	22.1481476	21.2151111	22.34168983	21.96057966	21.66872747	22.12500601	21.35600699	21.90872758	22.50893697	22.3211051	21.27627778	22.40057408	22.15523824
GTPBP4	GTP-binding protein 4	Q9BZE4	21.90528637	22.32763487	21.9713141	21.21840241	21.98329565	21.39059618	20.82763112	21.47451499	20.63124457	21.92337246	22.21832259	21.56819087	21.47297933	21.48377839	21.39711996	20.55523881	21.27779365	20.57085631
UACA	Uveal autoantigen with coiled-coil domains and ankyrin repeats	Q9BZF9	21.48713444	21.52866109	21.27874096	21.73723661	21.61794807	21.10446567	21.46514687	21.09587215	20.51889515	21.19367695	22.09489662	22.33065214	22.24955851	21.87760692	22.25696362	21.5738866	21.74967469	22.05979267
NIBAN1	Protein Niban 1	Q9BZQ8	21.38990332	21.85386539	21.50382768	21.3081868	22.04072182	21.31224261	21.60788112	22.03535153	21.57695205	21.44483696	21.29625305	20.49108975	21.58603161	21.77580557	21.87886068	21.43375148	22.28301316	22.03638828
CPNE3	Copine-3	O75131	20.87602975	21.10858061	21.38748097	21.43296695	22.12703586	21.47304376	21.70187329	21.90616396	21.45432741	21.77490125	21.61547608	20.93332038	22.04890788	22.24203667	22.11278246	21.91760809	22.30977497	22.63920379
API5	Apoptosis inhibitor 5	Q9BZZ5;Q9BZZ5-1;Q9BZZ5-2	20.70387654	20.84828214	20.39154569	20.09702392	20.16787137	19.93995506	20.19990714	19.9940219	19.6646261	21.00166246	20.80571239	19.79753013	20.22913565	20.4419533	19.96823366	20.2921913	19.77243057	20.04879815
TNKS1BP1	182 kDa tankyrase-1-binding protein	Q9C0C2	21.36001116	21.08604161	21.13463187	21.35714066	20.98341395	21.16492902	21.70434948	21.13933026	21.25872704	20.73568823	20.86001091	21.11134075	20.84958836	20.86057932	20.678552	21.08998316	20.75225813	21.12161446
SMCHD1	Structural maintenance of chromosomes flexible hinge domain-containing protein 1	A6NHR9	20.94519519	21.13241814	20.54466641	21.01043796	21.30356227	20.6219052	20.5036336	20.72047975	20.05437379	20.72508995	20.9259383	20.45481937	21.10026195	21.04593559	20.8542688	20.63213258	20.83876691	20.65900986
NAT10	RNA cytidine acetyltransferase	Q9H0A0	21.40046463	21.37971891	20.91223736	20.44354255	20.74052194	20.4134048	20.24809666	20.05729901	19.61298725	21.42903276	21.07208549	19.6394732	20.66690877	20.43678879	20.19347242	20.08931081	20.34272361	19.85621122
XRN2	5'-3' exoribonuclease 2	Q9H0D6	21.07508607	21.21845563	21.04852545	20.37547222	20.9062961	20.22646864	20.03697846	20.24188542	19.47129417	21.48349304	21.31726465	20.47226048	20.65400836	20.94575244	21.02586545	20.24530201	20.14135878	20.63940254
NUCKS1	Nuclear ubiquitous casein and cyclin-dependent kinase substrate 1	Q9H1E3;Q9H1E3-2	23.05432742	22.88832781	22.4988755	22.90704835	23.91148415	22.29641551	23.34090519	23.40282107	22.49226885	23.46150193	22.36412984	18.95054735	23.82644452	23.54228044	23.69607397	22.96519772	23.75369704	23.55025359
MEGF9	Multiple epidermal growth factor-like domains protein 9	Q9H1U4	21.95923929	20.22019881	20.78291985	21.42928822	21.09237907	20.46396533	21.67997828	21.47475757	20.68454832	21.81242646	21.10257679	19.55826001	22.31020226	21.4922444	21.993977	21.27923423	21.75236023	22.82822405
SLK	STE20-like serine/threonine-protein kinase	Q9H2G2;Q9H2G2-2	21.89031846	22.42029436	21.97762302	22.34062816	21.95832968	22.29110942	22.66047081	22.45132684	22.48605182	21.86347094	22.11472474	21.94494507	21.85884686	22.40698555	21.88374556	22.95932775	22.41178457	22.51223989
PPA2	Inorganic pyrophosphatase 2, mitochondrial	Q9H2U2;Q9H2U2-2	19.42490848	20.06419805	19.72317596	20.10628178	20.67598803	20.06824559	20.1189056	20.44253049	19.88672214	20.10902718	19.98122721	19.73679993	20.41633573	20.2885462	21.32623636	20.2104811	21.08998962	20.69773966
PNN	Pinin	Q9H307	21.21316594	20.96784682	21.21973811	22.02581478	20.57328105	21.33674408	21.77178202	20.67460091	21.24864105	20.39980779	21.27579487	21.00160749	20.57706734	21.62335731	21.05712049	21.71743713	20.89710538	20.9799373
RANBP3	Ran-binding protein 3	Q9H6Z4;Q9H6Z4-2;Q9H6Z4-3	20.13086714	19.65609661	20.35757563	20.66871016	20.26019826	20.63182183	20.46581946	20.17510361	20.36052563	19.94389409	19.39586671	20.36961651	19.65726087	20.73048175	20.76493637	20.46441413	20.19567258	20.41520122
BRD9	Isoform of Q9H8M2, Isoform 5 of Bromodomain-containing protein 9	Q9H8M2-1	23.66666827	25.2505361	25.49013622	23.6755897	25.81355125	25.00849103	24.74047356	25.69612704	25.12053516	24.08196577	24.87965074	25.45473844	24.23616722	25.3313344	25.84260815	23.54865543	25.90291209	25.3507164
JPT2	Jupiter microtubule associated homolog 2	Q9H910;Q9H910-2;Q9H910-3	20.59866137	20.39578723	20.83136292	20.34738131	19.17798639	19.96139599	20.76840566	18.70947091	20.550728	19.78478499	19.61518059	18.83271698	18.31244427	18.87324283	18.98450747	20.24389684	18.8377973	18.50887799
CACYBP	Calcyclin-binding protein	Q9HB71	21.20599127	22.5849703	22.10779878	21.5535618	23.05060098	22.01743848	22.19517092	22.94086199	22.14153653	22.32583575	22.67559185	21.34048147	23.11134711	23.1802552	23.40702965	22.21108444	23.52629625	23.56906289
GLOD4	Glyoxalase domain-containing protein 4	Q9HC38;Q9HC38-2	20.19836111	20.8462632	20.23191491	21.0742238	21.09598158	20.80980737	21.17336605	21.28495962	21.28235998	20.76619889	20.42658827	19.44606355	20.90832811	20.73112012	20.95882172	21.07882316	21.16403286	21.50721975
RTN4	Reticulon-4	Q9NQC3;Q9NQC3-4;Q9NQC3-6	22.49958121	22.80560416	23.33426346	23.41968506	20.77762455	23.46173922	22.98686315	22.03705892	23.02168861	21.53398269	23.2572428	24.00587704	22.95950817	23.35176798	20.35299387	23.17505029	22.47837909	22.80221539
MACROH2A1	Isoform of O75367, Isoform 2 of Core histone macro-H2A.1	O75367-1;O75367-3	28.08910751	27.95373106	27.08457331	27.27885331	28.59807309	26.79261824	27.30124443	28.05435516	26.52804162	28.44806049	28.23729747	27.68027801	28.66173638	28.42813478	28.64917988	27.28145572	28.30962928	28.39902332
ANLN	Anillin	Q9NQW6	19.3399761	19.43753468	18.72651421	19.95055874	20.49150083	19.38316637	19.38451607	20.28479022	19.06826396	19.82738302	21.16682384	20.35085935	20.83885922	21.5574609	21.04223248	20.15590526	21.75961109	20.6242725
BIRC6	Baculoviral IAP repeat-containing protein 6	Q9NR09	20.40464889	19.95549099	19.68126244	20.40459693	19.75951113	19.71569895	20.3214327	20.27961965	19.54268995	20.07209858	20.02927374	19.01786049	21.08659887	19.5711286	20.55923143	20.37548282	20.17037988	19.86337263
PDLIM7	PDZ and LIM domain protein 7	Q9NR12;Q9NR12-2	21.78917143	22.62378149	22.98036275	22.43461194	22.94221774	22.64415775	22.49700246	22.87217511	22.43045255	21.57322095	22.38087374	22.11699114	22.42663433	22.8622586	22.94373316	22.2087172	22.79110286	22.75808452
DDX21	Nucleolar RNA helicase 2	Q9NR30	24.41469427	24.36866977	24.07200369	22.37362827	22.87180487	22.21983853	21.77451121	22.21978832	21.61069506	24.06789943	24.04178145	23.46528141	22.97382417	22.46017989	22.38924953	21.47150654	22.18515249	22.1874288
SAR1A	GTP-binding protein SAR1a	Q9NR31	21.90207991	22.66136059	22.38857442	21.75898521	22.71050462	22.17749618	22.35852029	22.61819907	22.05975637	21.84648511	22.16055653	22.18545197	22.18690312	22.56474168	22.80016447	21.92362998	23.01249906	22.53431998
FLNB	Isoform of O75369, Isoform 8 of Filamin-B	O75369-8	24.878262	25.07641032	25.00769151	25.3536939	25.05304821	25.15175146	25.09373026	25.13312794	25.13536485	24.48131782	25.11773234	24.60397694	24.90089868	24.93604749	24.53425111	25.22836	24.86928018	24.83653429
LANCL2	LanC-like protein 2	Q9NS86	19.53901867	19.62375113	19.40608041	19.66980202	19.97393274	19.27290083	19.89693545	19.4911152	19.36734436	19.86090359	19.13234157	17.52329394	18.79580504	19.16053129	20.38789111	19.44170412	20.1629764	20.01397142
FARSB	Phenylalanine--tRNA ligase beta subunit	Q9NSD9	20.368775	20.81882867	20.86713392	20.68080247	21.17517063	21.06143844	20.93990486	20.9472374	20.76511448	20.11830998	20.46757172	20.8225755	20.53412047	21.24905788	21.26474611	20.83163352	21.38661298	20.97055953
PDS5B	Sister chromatid cohesion protein PDS5 homolog B	Q9NTI5;Q9NTI5-2	21.4675369	21.78999126	20.99844306	21.3527353	22.18211182	20.93208064	21.09401066	21.80024743	20.45153311	22.10213142	21.9505801	21.27429397	22.04298388	21.86951553	21.9466486	21.14636482	21.84681792	21.72577646
SMC4	Structural maintenance of chromosomes protein 4	Q9NTJ3	21.36917451	21.39579769	20.88795239	21.36091137	21.33033483	20.94145316	21.30600159	21.13474466	20.76191315	21.19347844	21.49294848	20.65331744	21.50000934	21.39957834	21.3100358	21.51006294	21.28486363	21.02431049
OLA1	Obg-like ATPase 1	Q9NTK5	20.89996166	22.19879872	21.23791248	21.13093625	21.97366654	21.12231616	21.37097894	21.96801915	21.26898282	21.65971113	21.48382758	20.75672733	21.58299919	21.53486614	21.52260164	21.38171615	21.90169701	21.85396815
CS	Citrate synthase, mitochondrial	O75390	20.76023264	22.28176593	21.65864385	21.83720444	21.95855626	22.14843314	21.93557729	21.85223155	22.12992442	21.54777098	21.60841366	21.4007252	21.71214324	22.4132395	22.01788019	22.39223251	22.10807007	21.83094144
PRPF40A	Pre-mRNA-processing factor 40 homolog A	O75400;O75400-2	22.28008712	22.4264859	22.17852383	22.95009415	23.73057296	22.44419243	23.03322537	23.45287062	22.1150265	22.52801955	22.6107784	22.09044844	23.46444654	23.50819954	23.52574684	22.6579486	23.61933475	23.03831553
ARGLU1	Arginine and glutamate-rich protein 1	Q9NWB6	23.1049391	23.60338276	22.51732433	23.48374887	24.25899007	22.66273226	23.82949629	24.65516535	22.85798555	23.5426465	24.08482266	22.0479666	24.17001917	23.97118076	24.46969696	23.54693778	24.63370523	24.40149361
SLTM	SAFB-like transcription modulator	Q9NWH9	21.09412667	20.66980894	20.30597934	20.39162959	20.60815193	19.79938756	20.20848205	20.05363162	19.57606725	21.57449652	21.16492902	20.39923411	20.58770794	20.90708871	20.26224169	19.85350298	20.67167582	20.62485256
BCLAF1	Bcl-2-associated transcription factor 1	Q9NYF8;Q9NYF8-2	21.60789015	21.2978712	21.26804621	21.62037556	20.50446794	21.41071116	21.53620927	20.27556756	21.30455966	20.60718581	21.31754621	21.4675568	21.51170923	21.03163794	20.72537292	21.36880696	20.29656674	20.21081401
FAM120A	Constitutive coactivator of PPAR-gamma-like protein 1	Q9NZB2;Q9NZB2-6	21.55620292	21.40668978	21.20714185	20.7880922	20.98924064	20.66195202	20.59845239	20.89511668	20.45671536	21.7003288	21.40655485	19.58486344	20.78477381	20.90867994	20.00078953	20.51721378	20.92962684	20.57836716
MYOF	Myoferlin	Q9NZM1;Q9NZM1-6	23.1112691	22.8625859	23.17370763	23.86665109	23.0662216	23.74870061	23.87865491	23.17636584	23.42513905	22.27548231	22.9200624	23.61553445	23.45263187	23.46748466	22.96110096	23.9008296	23.46553053	23.66957974
EHD2	EH domain-containing protein 2	Q9NZN4	21.6634252	21.40109513	20.85921476	21.0051489	21.76944321	21.28254663	21.71714004	21.53713402	21.11629954	20.84493864	21.41026087	21.48754174	21.09647067	21.76310536	21.35298309	21.40101698	22.08307024	22.03080317
TMOD2	Isoform of Q9NZR1, Isoform 2 of Tropomodulin-2	Q9NZR1-2	23.00739553	21.76594405	23.71758983	21.22406764	22.16901298	21.98241153	22.12887413	23.25414573	22.18841318	22.92431344	21.36851392	19.90970854	22.60700967	22.17863932	22.76503352	21.98242894	23.23409088	22.72181722
PSIP1	PC4 and SFRS1-interacting protein	O75475	24.01000762	23.67879483	22.87575423	23.32871437	24.60179141	22.55683438	23.31041308	23.86256131	22.35717826	24.22379816	23.98467121	22.00635142	24.56147302	24.41218269	24.48568463	23.07100041	24.3585109	24.16453625
CALML5	Calmodulin-like protein 5	Q9NZT1	18.98764152	20.32545699	18.81660246	19.25676384	20.27560166	19.78410762	21.19490351	20.38329929	21.89631097	21.03268073	20.33794197	19.43863147	21.61438454	21.88614086	20.43817051	20.0932886	21.30088428	21.04205877
THYN1	Thymocyte nuclear protein 1	Q9P016	21.43935306	21.28207147	20.47060327	20.40144413	21.75572541	20.07082849	20.24935886	21.07330216	19.47336092	21.67208171	21.48049341	20.6926836	21.69393014	21.51744449	21.93521398	20.3187105	21.38411656	21.63332165
VAPA	Vesicle-associated membrane protein-associated protein A	Q9P0L0;Q9P0L0-2	19.88493663	21.28348518	21.47898878	21.61788532	21.13728637	21.48522889	21.6946614	20.96711506	21.31311221	21.0266288	21.34004675	22.54851903	21.31025774	21.88449475	21.55883921	22.17767866	21.36062743	21.11422909
MACROH2A2	Core histone macro-H2A.2	Q9P0M6	21.76051692	20.78629037	20.12217079	20.97069994	21.67071675	19.72831914	20.52329585	21.03707904	19.24486319	22.23311525	22.47126837	21.39914543	22.90301648	22.71423084	22.9436813	21.08976339	22.43120784	22.29914372
RCC2	Protein RCC2	Q9P258	25.00019639	25.11561871	24.44964414	23.75072579	25.44098256	23.81171531	23.30079773	24.35204423	23.07674222	24.86777776	25.22112642	24.06081861	24.58140243	24.61648827	24.64683598	22.67102787	24.16424467	24.06886715
RRBP1	Ribosome-binding protein 1	Q9P2E9	25.07317302	23.79220367	24.51228089	25.19807029	24.14356196	24.40840386	24.79272497	24.43816416	24.27575794	24.5106944	24.52751375	24.66052304	24.10207855	24.2491476	23.98439308	24.60326955	24.39330011	24.36974163
MYEF2	Myelin expression factor 2	Q9P2K5;Q9P2K5-2	22.62269622	23.4598023	22.80666447	21.35948041	22.28915998	21.45980981	21.17689993	21.32647777	20.85082474	23.63551089	23.95343912	22.69018302	22.04844896	22.46569742	22.5949519	21.59592397	21.85181232	21.59697044
STK39	STE20/SPS1-related proline-alanine-rich protein kinase	Q9UEW8;Q9UEW8-2	19.03513738	19.90424652	19.4657836	20.02982641	20.32669719	20.04777361	20.29561425	20.63853667	19.98565296	19.77538523	19.87021871	19.85853958	19.78188155	20.31848985	19.82203083	19.87021871	20.9007209	19.72209208
TES	Testin	Q9UGI8;Q9UGI8-2	21.17242629	21.85661853	22.00748792	20.58283844	21.68726803	20.89795474	21.07403429	21.72761389	20.93793123	21.72809157	21.96542498	20.71929356	21.45016917	21.70908297	22.01643562	20.92006058	21.77949735	21.87314068
BANF1	Barrier-to-autointegration factor	O75531	25.07424748	24.41652516	26.03395166	29.65043532	28.64774669	28.75656548	29.68270085	29.16764497	29.31303581	24.45492979	24.45045616	25.88752761	29.18110398	28.78764544	29.9216016	29.62291603	29.40717029	29.60411943
SF3B1	Splicing factor 3B subunit 1	O75533	21.95780206	21.25413708	21.13015701	21.03012288	20.54813329	20.53028631	20.48526329	19.9633872	20.02284188	21.69531156	21.0514891	21.17130265	20.96862742	20.87916741	21.04586229	20.44743238	20.01001445	20.23146965
SEPTIN9	Septin-9	Q9UHD8	21.78215199	23.06697867	22.8208474	22.64461767	22.70252233	22.82567038	22.93591894	22.61031658	22.5771734	22.34654024	22.79727957	23.2163181	22.66412215	23.11750963	22.9295853	23.27980099	23.16306549	23.27308472
CSDE1	Cold shock domain-containing protein E1	O75534;O75534-2;O75534-3;O75534-4	21.69782872	22.31105368	21.81366769	21.44786617	22.16240485	21.43150883	21.48831678	21.85780336	21.17984229	21.86223022	22.32069204	21.4279849	21.96348951	21.81920691	21.91086228	21.77391992	22.12145637	21.85811838
BAZ1B	Tyrosine-protein kinase BAZ1B	Q9UIG0;Q9UIG0-2	23.01734332	23.66136059	22.6166655	22.40960329	23.91926234	22.4492474	21.95864121	23.30673314	21.97774528	23.44786113	23.81794312	22.1522607	23.32541032	23.30749768	23.31449861	21.80913615	23.1429889	22.75442106
MBD1	Methyl-CpG-binding domain protein 1	Q9UIS9;Q9UIS9-10;Q9UIS9-12;Q9UIS9-5;Q9UIS9-7;Q9UIS9-9	20.85174752	21.27390712	20.46256817	20.35774743	21.86055658	20.0305944	20.16432755	21.03743435	19.84890408	21.04086895	20.92733527	20.16807956	21.22814344	21.25666711	21.26196634	19.85595126	20.88177567	20.25943985
MRTO4	mRNA turnover protein 4 homolog	Q9UKD2	21.15090749	21.01328996	20.91276364	20.10207053	21.27930792	19.34009567	19.93110395	20.54823679	19.42329239	19.96169273	20.35164669	17.74349987	20.71703542	20.61015434	20.62297767	19.07408396	20.31111191	20.28117163
PARP4	Protein mono-ADP-ribosyltransferase PARP4	Q9UKK3	21.20023651	20.51355605	20.46857632	20.42855237	20.1075849	20.19990714	19.87890707	20.00740237	19.76180929	21.28762221	21.3143852	20.97391173	20.8049172	20.54444001	20.14801723	20.57975787	20.33358123	20.56248654
RALY	RNA-binding protein Raly	Q9UKM9;Q9UKM9-2	23.4993817	23.74854707	23.17380216	21.06048881	21.29893963	21.21967312	20.90578214	20.77538362	20.97979778	23.66039247	23.87109607	22.82779003	20.94500939	22.11693088	21.27491385	21.18822903	21.46549068	20.87499485
ACIN1	Apoptotic chromatin condensation inducer in the nucleus	Q9UKV3	21.1145659	21.22775577	21.05178114	21.94811481	20.94523806	21.40707893	21.76108532	20.63965867	21.2438097	20.46078983	20.52256812	21.04210554	20.90920019	21.20102069	20.67185719	21.55353837	21.19137133	20.89895117
SNRNP200	U5 small nuclear ribonucleoprotein 200 kDa helicase	O75643	21.23884553	21.34858661	21.19368898	22.13975805	21.45501009	21.78817985	21.6775889	21.30179982	21.3625924	20.84840441	21.00763505	20.95561869	21.45661511	21.8046691	21.10082016	21.84491183	20.89644032	21.431116
HEG1	Protein HEG homolog 1	Q9ULI3	23.64640753	21.76227821	22.05073547	23.42348578	22.26608536	22.38363416	23.44532458	22.41402451	22.00588218	23.38177687	22.30609062	22.59347319	23.29998772	22.34818405	22.93928794	22.6119897	22.43726391	22.9316371
CORO1C	Coronin-1C	Q9ULV4;Q9ULV4-2;Q9ULV4-3	23.46957276	24.55803691	24.19706548	24.45129916	25.31306307	24.62453132	24.82533848	24.77356684	24.09716702	23.85234777	24.15716742	24.58229867	24.75053669	24.99829068	24.70289956	24.68487358	24.91997151	24.62766813
TPX2	Targeting protein for Xklp2	Q9ULW0	19.7689548	20.93840515	19.6774461	19.76377646	21.51294392	19.75380108	19.03076142	20.924337	19.48895415	20.41523217	21.92712183	19.21389924	20.73977237	21.91519519	21.51380661	19.26392248	22.09905496	21.22856624
C19orf53	Leydig cell tumor 10 kDa protein homolog	Q9UNZ5	21.39641455	21.97743087	20.68939404	20.71350734	22.82032935	20.88688881	20.85192285	22.08776453	20.44845109	21.56524156	22.58771252	20.94000526	21.88949431	22.21578951	21.19656131	20.85575209	22.30055477	21.31609919
MACF1	Microtubule-actin cross-linking factor 1, isoforms 1/2/3/4/5	Q9UPN3	24.14672683	23.23474582	23.21594648	24.07642256	23.41618365	23.15121881	23.89269178	23.55741181	23.0407352	24.30712241	23.57235143	23.35780648	24.12233354	23.41072151	23.75661129	23.65042334	23.32256635	23.5780884
MACF1	Isoform of Q9UPN3, Isoform 3 of Microtubule-actin cross-linking factor 1, isoforms 1/2/3/4/5	Q9UPN3-3	23.67203206	21.85607517	22.18623517	23.27002151	22.11254068	22.2832506	22.67914073	22.47394797	21.85494598	22.03644195	21.86473327	21.8567515	22.64478267	21.96135007	22.26639996	21.92336521	21.60498479	21.64814689
LIMCH1	LIM and calponin homology domains-containing protein 1	Q9UPQ0;Q9UPQ0-10;Q9UPQ0-2;Q9UPQ0-4	21.06592753	20.22996882	20.12656333	21.29721632	20.54212691	20.27661289	21.31501575	20.33331916	20.21634326	20.1564979	20.57919622	20.13802426	20.67190037	20.92202248	19.94917697	20.87044901	20.36077208	20.17399425
SRRM2	Serine/arginine repetitive matrix protein 2	Q9UQ35	24.32377607	22.88232437	23.27936177	24.48631703	24.31567365	23.79704204	24.32473075	24.41575182	23.6610017	24.0953893	23.82897359	23.73525025	24.11279041	23.92877967	23.58407801	23.18148866	23.8439406	23.17809219
PA2G4	Proliferation-associated protein 2G4	Q9UQ80	21.25092638	21.72140631	21.50315316	21.01445506	21.3195707	21.33114985	21.16500265	21.31159423	21.51030445	21.48799798	21.79912112	22.00023594	21.37667018	21.74806998	21.00477184	21.53951194	21.68201215	21.62643985
ZNF148	Zinc finger protein 148	Q9UQR1	20.22051767	20.0946035	19.79620759	20.19505976	21.14507761	19.70741137	20.03348753	20.65284497	19.45410848	20.94914134	20.76857527	19.91915284	21.22030511	20.96280848	21.44305685	20.10909096	21.16979903	21.06315147
RUVBL1	RuvB-like 1	Q9Y265	19.47971515	20.47811983	20.36498743	20.21010054	20.70851476	20.604365	20.4427532	20.60602018	20.4714073	19.74016615	20.19252159	20.59242419	20.24845575	20.9496757	20.59108218	20.86130655	21.03395124	20.16389778
VDAC3	Voltage-dependent anion-selective channel protein 3	Q9Y277;Q9Y277-2	20.78343152	21.49814995	21.53652232	21.41414326	21.76834508	21.57652771	21.2582037	21.31593894	21.40719306	20.13587208	20.75625497	21.6461526	20.85078659	21.44958999	21.68429576	21.8721037	21.42802069	21.61386768
DIS3	Exosome complex exonuclease RRP44	Q9Y2L1;Q9Y2L1-2	20.65551151	20.84429507	20.47146684	20.44786617	21.11603296	20.33614476	20.51002429	21.08971167	20.0018892	20.77143144	20.77101224	20.26589657	21.31529774	21.09244359	21.30843125	20.76146683	21.18547315	21.25916971
TMA7	Translation machinery-associated protein 7	Q9Y2S6	21.25620062	21.60844976	20.553843	20.91333356	22.38504927	20.80408217	21.16371969	21.11832899	20.22412654	21.48765459	21.7125715	20.69465715	22.15420005	21.92561601	21.98934114	21.06239403	21.87287399	21.99712365
CARHSP1	Calcium-regulated heat-stable protein 1	Q9Y2V2	22.37125287	20.8612081	21.00524487	22.19100377	20.87437205	21.38284036	22.2912584	21.06094392	22.0558206	21.02472982	21.24017409	21.67935553	21.7621687	21.38081298	21.35688285	22.74976061	21.79190371	21.41265047
THRAP3	Thyroid hormone receptor-associated protein 3	Q9Y2W1	21.68471952	21.53475692	21.52579224	22.0403506	21.06396774	21.97684028	22.07984542	21.07828244	21.57004561	21.02263873	21.3835788	20.86810664	21.06894749	21.54276928	20.57096745	21.69947333	21.15084553	21.25948008
NOP58	Nucleolar protein 58	Q9Y2X3	21.76510234	21.68163906	21.46550562	20.8754299	21.28681605	20.66811284	20.4257691	20.56113502	20.08251811	21.62818118	21.66233893	21.30044306	21.25731763	21.29517702	20.9411594	20.38595506	20.83965899	20.80226865
SH3GLB1	Endophilin-B1	Q9Y371;Q9Y371-2	20.61648603	20.92390195	20.44816875	20.30972502	21.52320969	20.60222765	20.75459232	21.159285	20.37333886	20.80299433	20.79939388	19.56320558	20.92262505	21.31524798	21.63895642	20.61668344	21.37651652	20.89405837
SBDS	Ribosome maturation protein SBDS	Q9Y3A5	20.38198012	21.07652857	20.5223095	20.33696195	20.68253517	20.47801117	20.4673329	20.67048337	20.28317429	20.19367695	20.57081	20.80149523	20.11333267	20.28336648	19.6697311	20.12137416	20.42252884	20.06223591
HDGFL3	Hepatoma-derived growth factor-related protein 3	Q9Y3E1	22.9580535	22.78456216	21.84166799	21.94029209	23.82681302	21.8784566	21.86981295	22.82076951	21.22426788	23.15991629	22.89221372	21.82706897	23.48244461	23.35086474	23.43462466	21.96924598	23.20385907	23.28106124
EIF3G	Eukaryotic translation initiation factor 3 subunit G	O75821	21.14301693	21.52250108	21.70845582	20.79419055	20.62629724	21.130377	21.23794165	20.72879742	21.36026306	20.90612725	21.41087157	19.34649858	20.41576858	20.85899479	20.29623064	21.1980433	20.93519239	20.96326724
RAP2C	Ras-related protein Rap-2c	Q9Y3L5	18.75803448	19.308059	19.95724944	19.36772401	19.94835012	19.83157477	19.60769152	19.91587646	19.81070655	19.26482512	19.79548165	20.89621857	19.59772888	20.20194202	20.56580867	19.52166369	20.82340767	20.55685776
TLN1	Talin-1	Q9Y490	25.33505445	25.75327113	25.85780051	25.41829259	25.72515757	25.84890484	25.72597924	25.8893764	25.74715424	25.26489927	25.72044217	25.09933593	25.57914787	25.91304909	25.85621958	25.7261118	26.17338969	26.17212905
MYO5A	Isoform of Q9Y4I1, Isoform 2 of Unconventional myosin-Va	Q9Y4I1-2	20.10644793	19.93223206	19.81077244	20.48405385	20.29104476	20.09735834	20.10296757	20.02639916	19.73860854	18.80305268	20.08672195	20.23941673	19.8914485	20.56197404	19.91402301	20.2724726	20.26921116	19.88431364
HYOU1	Hypoxia up-regulated protein 1	Q9Y4L1	21.79436509	22.59736608	23.06043933	22.98216255	22.42843225	23.57742007	23.09227582	23.10820251	23.51517189	21.01867833	22.54558575	22.41051967	22.15787671	23.1948389	22.42248008	23.3184071	22.75875145	23.45714889
PRRC2C	Protein PRRC2C	Q9Y520;Q9Y520-4;Q9Y520-5;Q9Y520-7	22.00484383	22.85982139	22.22213157	21.78356341	21.74386141	21.77054453	21.78281189	22.20591672	22.1116464	21.38017884	21.83561714	20.60431975	21.12517632	21.50199264	21.50838575	21.47693404	21.56239803	21.60602018
SUPT16H	FACT complex subunit SPT16	Q9Y5B9	21.91494712	22.13139793	21.5920637	21.81468494	22.18991864	21.27473758	21.54701783	21.60374043	20.90814484	22.09479999	22.19437754	20.76965708	22.46095227	22.2877631	22.3243256	21.67312185	21.96547782	21.99892849
RBM8A	RNA-binding protein 8A	Q9Y5S9	22.91642766	21.87348241	23.46220119	22.93795637	21.72562255	23.10865877	23.07821076	21.94292823	22.90717124	21.46451883	21.93868153	22.7014778	22.13865866	22.1284022	22.02033434	22.83960709	21.76230255	21.99424984
PSAT1	Phosphoserine aminotransferase	Q9Y617	20.96475543	22.48711972	22.77915064	20.49469741	22.36951268	22.84418012	20.91152073	22.69322404	22.88873285	20.86108691	21.6834093	23.07197096	20.56001557	22.40777655	23.21834624	20.78094339	22.74851227	22.8567458
NPTN	Neuroplastin	Q9Y639;Q9Y639-1;Q9Y639-3;Q9Y639-4;Q9Y639-5	22.151177	21.94262761	21.91287326	22.38866375	21.82959887	22.22853395	22.5791709	22.36369418	22.47938112	21.52179211	22.18748015	22.04206211	22.21481772	22.1024166	22.34464267	22.61941312	22.14407877	22.92472662
CLIC4	Chloride intracellular channel protein 4	Q9Y696	21.16641933	21.30011344	21.32540758	21.76400495	21.71689313	21.97430395	22.07191861	21.85527304	22.09544725	21.31921234	21.60667991	21.61701989	21.60075865	21.83507737	21.83306302	22.38379234	22.58847218	21.78522895
DNAJC8	DnaJ homolog subfamily C member 8	O75937	20.56238405	20.72359096	20.3540707	20.56609679	21.45276005	20.80998003	20.3704469	20.56567854	20.14337823	20.84725008	21.34022609	21.56686327	20.91268325	21.09457773	20.88390959	20.62482579	20.95913314	20.42459074
TRIO	Triple functional domain protein	O75962	20.28269933	20.06615753	19.82996269	20.09933754	20.19079887	20.33073966	20.29185418	20.2867653	20.10337746	20.09168847	20.5348329	20.07569327	20.55756841	19.78130528	19.93020891	20.57324407	20.60546867	20.2915507
RSL1D1	Ribosomal L1 domain-containing protein 1	O76021	24.08785191	23.92499839	23.87972084	22.3391008	22.78831927	22.05445329	21.96073518	22.23035883	21.43894207	24.37504924	24.28509653	23.5274541	22.34510037	22.69710119	22.39589965	21.63556846	21.93506647	22.20626558
SRP72	Signal recognition particle subunit SRP72	O76094	20.13520826	20.6227275	20.38106127	19.95561869	20.44500878	20.17828067	20.73764511	20.362571	20.07374671	20.52007574	20.27149266	19.90243547	20.08067182	20.43208511	20.00056949	20.31278548	20.57625551	20.10663961
EIF3C;EIF3CL	Eukaryotic translation initiation factor 3 subunit C-like protein	B5ME19;Q99613	22.18937577	22.7297145	22.70198536	22.49121945	21.88153671	22.71472764	22.54750977	22.01175549	22.47007942	21.66640606	22.38829325	23.05043989	21.65785922	21.83407055	21.19414004	22.37585928	21.67108836	21.53297034
HNRNPCL1;HNRNPCL3;HNRNPCL4	Heterogeneous nuclear ribonucleoprotein C-like 3	B7ZW38;O60812;P0DMR1	24.75113458	24.99103634	24.7011076	22.20879756	22.61025574	22.37042295	21.89007349	21.92556893	22.10571928	24.09253715	25.12328518	23.88031891	22.16877738	22.48439073	22.72455091	22.06228862	21.63924354	21.46152441
FRYL	Protein furry homolog-like	O94915	19.24067023	19.4978382	19.43202801	19.52211598	19.19477128	19.21761224	19.95186807	19.79774226	19.22663797	20.04666842	19.7799838	19.3697017	20.16625382	19.60316087	19.32220984	20.01286729	19.76648847	20.77096386
GLS	Glutaminase kidney isoform, mitochondrial	O94925;O94925-3	20.24560377	20.58741495	20.83139385	20.89937168	21.00709435	21.24892474	20.88625624	20.93530751	20.9008167	19.73070065	19.76893381	19.58865425	20.08775805	20.36461347	20.41191642	20.68738764	20.25900301	20.18593283
SEC31A	Protein transport protein Sec31A	O94979;O94979-2;O94979-3;O94979-8;O94979-9	20.80051604	21.20425471	21.23508632	21.13132571	20.90167124	21.38733371	21.44694294	20.95107123	21.44278357	20.55960488	21.13657314	21.61689878	21.38569181	21.26580502	20.53359779	22.08335596	21.28231473	21.38470155
PRSS23	Serine protease 23	O95084	24.00170884	24.41757493	26.00179902	23.83305337	25.39795098	25.93365446	25.1278097	24.80302291	25.91080282	25.13597538	25.14119739	24.47277362	25.51984246	25.70364688	27.25371305	24.62602536	25.91255123	27.16665416
RTN3	Reticulon-3	O95197;O95197-2;O95197-7	19.94057169	19.99509912	20.00859275	20.40887287	20.23904373	20.19904444	21.22831375	20.70349639	20.22065937	20.36551081	20.49758485	20.28735166	20.79469825	21.85491174	20.78324766	20.9442445	21.24225769	21.04715454
LUC7L3	Luc7-like protein 3	O95232	22.95878987	22.75163518	22.76242827	22.89852131	23.92066215	22.58874437	23.00614251	23.47678328	21.74684887	23.5803331	23.08419171	21.1210073	23.77052034	23.54646683	24.02156663	22.39302903	23.71778853	23.72604682
KIF4A	Chromosome-associated kinesin KIF4A	O95239	23.20497704	23.51465435	23.15869813	23.58738977	23.68374982	22.85999954	23.27760354	22.97644526	22.42091626	23.36932896	23.41687946	23.23696715	24.05099945	23.39771275	23.67751578	23.44534985	23.42607379	23.13590339
PAPSS2	Bifunctional 3'-phosphoadenosine 5'-phosphosulfate synthase 2	O95340;O95340-2	21.00631375	21.18143255	20.66350772	20.61575894	21.5688032	20.49655149	20.95090754	21.49456069	20.34976931	20.5862424	20.84860308	20.35774743	21.09748694	21.26339988	20.33619925	21.03892167	21.40206379	20.79628365
SMC2	Structural maintenance of chromosomes protein 2	O95347	20.84014325	21.04477564	20.68436853	21.06645976	20.74223377	20.72092223	21.0715946	20.69498014	20.44549383	20.62559292	20.93174168	21.0852118	21.10443367	20.97962336	20.95278532	21.09268876	20.75928193	21.11151268
IPO7	Importin-7	O95373	20.55970757	21.15295075	20.84380453	21.15018857	21.31423582	20.96952003	21.68350783	21.70811899	21.16369512	20.63475788	21.35478098	20.83052759	21.56092053	21.78639408	21.49086948	21.87697401	21.81088617	21.09833542
APOM	Apolipoprotein M	O95445	23.41954362	23.72441351	24.79810569	21.7382597	23.82458123	23.73388588	22.3482489	24.95724856	23.39739941	21.69608883	22.3591077	24.24168325	22.48652572	23.24830517	23.72903816	21.24002265	24.19875976	23.87289089
PCNT	Pericentrin	O95613	22.08206001	22.41258587	22.38706808	21.24998376	21.65396902	20.93203016	21.04182489	21.29932542	20.65242487	22.39292425	22.65140693	21.87507737	21.44340091	21.15682499	21.75209884	20.6879258	21.26144992	20.69134652
OXSR1	Serine/threonine-protein kinase OSR1	O95747	20.65202216	21.00868165	20.176273	20.69292193	20.45146268	19.91582541	20.70369071	20.69580431	20.163603	20.08124416	19.94327888	20.27141287	19.07299874	20.67679729	19.43316363	20.03352786	20.69456364	19.64759544
AP2A1	AP-2 complex subunit alpha-1	O95782;O95782-2	20.40354676	20.78163986	20.83266136	21.3134278	20.84108056	21.33676587	21.69789234	21.46372591	20.60038663	21.04646859	20.67413536	21.33932375	22.03589516	21.40647181	21.1416519	21.52250108	21.69051555	21.49150083
WIZ	Isoform of O95785, Isoform 3 of Protein Wiz	O95785-3	22.74562263	23.59216638	22.04994159	21.42669063	23.24173707	21.36147907	20.31492173	22.3500419	20.86107933	23.20974368	23.25172828	19.74729974	22.29221096	22.39005294	21.78353544	20.369723	22.00896882	20.86517897
SLC25A10	Isoform of Q9UBX3, Mitochondrial dicarboxylate carrier	F6RGN5	21.96652728	21.67659933	20.39746992	20.49378901	21.84825539	19.53301788	20.10394087	20.98765262	19.25820255	21.15088271	21.16522352	19.17311591	20.89288073	21.16657257	21.22046453	19.88870907	21.0695245	20.44536248
NSD2	Histone-lysine N-methyltransferase NSD2	O96028	21.33777868	21.4739554	20.47063306	20.28315167	21.47549002	20.04157093	19.77451201	20.65866999	19.29682885	21.90192529	21.90420241	20.45879908	21.5220652	21.48197184	21.21504591	19.80129313	21.06227544	20.61792118
LDHA	L-lactate dehydrogenase A chain	P00338;P00338-3	22.06201187	23.09013504	22.72502544	23.20084264	22.9538032	23.57986143	23.24883501	22.78078924	23.81220512	23.00289878	22.93522117	23.53439361	23.20555583	23.11843356	23.18482723	23.64450545	23.45647223	23.52845602
CYB5R3	NADH-cytochrome b5 reductase 3	P00387;P00387-2;P00387-3	21.55940883	21.7844064	22.7682643	22.96737193	23.38131481	23.14966774	22.86408524	23.56938745	23.22668618	21.61818115	22.04235941	22.84428932	23.09300322	22.96224542	23.54729089	22.23325863	23.09788553	23.28975381
SOD1	Superoxide dismutase [Cu-Zn]	P00441	25.44976377	25.21051603	24.80056146	26.06909259	25.67349121	25.15450448	26.389327	26.59046553	25.96300126	26.74262852	25.27806103	23.49969799	27.13108388	25.26491716	26.3511951	26.1220254	26.40425129	27.06684691
F13A1	Coagulation factor XIII A chain	P00488	22.3457014	22.09101369	21.10593663	22.07486075	21.08264155	21.72538124	21.23587517	23.61553445	21.54889527	22.00866798	22.93587939	21.74243938	24.27926257	22.15067202	22.51638679	22.66676795	21.42433444	23.96033219
GOT2	Aspartate aminotransferase, mitochondrial	P00505	22.17598378	22.09782125	22.63992578	22.55781611	21.10573846	23.41141996	22.41345904	22.08048316	23.32597295	20.93685357	22.0821315	22.03666664	20.68801975	22.91298835	21.51811236	23.0355227	22.53967758	23.07088252
EGFR	Epidermal growth factor receptor	P00533	21.38776493	21.4009232	21.75400505	22.24027892	21.48203094	22.15317657	22.15284866	21.66915583	21.95956124	20.69557495	21.4381045	21.82258717	21.61777773	22.1069782	21.70447613	22.28372255	22.11185649	22.54149606
PGK1	Phosphoglycerate kinase 1	P00558;P00558-2	22.27559882	22.50726573	23.57044175	21.75066447	22.9086378	23.86590578	22.24269963	23.38225197	23.70920921	22.43369546	22.77380324	23.86060205	22.90336225	23.08598003	24.14887685	22.37468451	23.59759795	23.83797819
SERPINC1	Antithrombin-III	P01008	24.17127974	25.50648749	25.67769588	24.19466309	26.1461558	25.58658258	25.9424558	26.56886581	26.01456914	25.13784451	25.86938374	25.89387928	26.09190392	26.16339455	26.38289674	25.26177916	27.13758657	26.53111102
A2M	Alpha-2-macroglobulin	P01023	24.5124316	24.87221457	24.88968275	24.79128473	24.90127626	24.55230745	24.91374534	24.8218742	24.48539597	25.98781826	25.10949832	23.85628608	25.7079279	25.22852514	25.57540456	24.52559154	24.9033696	24.79228312
C3	Complement C3	P01024	21.79528505	21.22445631	21.68717831	21.48553355	21.53892966	21.71900521	21.11998215	22.00996321	21.05325376	22.70849582	21.12021636	20.87082524	21.8479382	21.70626076	22.07413231	20.93255648	22.23819537	21.70487291
CSTA	Cystatin-A	P01040	21.11704189	21.73547752	21.00084453	20.98982271	21.55118347	21.11049988	22.09252102	21.7334846	21.74010602	22.26620549	21.4415785	18.48515713	22.94680742	22.70999164	21.39795555	21.08779689	25.54622836	21.89221372
KRAS	Isoform of P01116, Isoform 2B of GTPase KRas	P01116-2	20.17598074	20.24251356	20.51173335	20.01213073	20.99578923	20.72995923	20.58614159	20.67404913	20.64262289	20.47402474	20.5869204	20.23127041	20.20644446	20.23466543	21.0086543	20.24186215	20.75208659	20.97368756
COL4A1	Collagen alpha-1(IV) chain	P02462	21.92547838	20.8052558	23.21366286	21.37899436	20.72193192	22.51644932	20.86668127	20.58193794	22.66458443	21.59243331	21.74127111	22.46696713	21.47251335	21.07497505	22.78349947	20.81841522	21.00181362	22.58970692
KRT14	Keratin, type I cytoskeletal 14	P02533	22.8879115	21.46417977	21.31482772	23.99069019	22.58430285	22.2639643	24.81797727	23.37193613	23.97170703	23.91956241	23.41583562	23.61203921	25.3378195	25.03529699	22.52444176	22.72358679	21.7795775	22.40383017
LMNA	Prelamin-A/C	P02545	25.04095838	24.85331907	25.07611262	25.49709568	25.84465424	25.32190952	24.95183073	25.26239225	24.90344776	24.73099785	24.97563477	25.66242586	25.52757639	25.80414619	25.91807052	25.1268256	25.72026472	25.69657547
FGB	Fibrinogen beta chain	P02675	22.20535298	21.4340723	21.81294345	22.33098305	21.20120022	21.57281401	21.71475279	21.35934635	20.88574999	20.82600221	21.48678102	21.43949511	22.12172511	21.65052852	22.07552354	21.01742828	21.20148143	20.88328317
FGG	Fibrinogen gamma chain	P02679;P02679-2	22.56749705	22.25145236	21.76671249	22.52318576	21.48888552	21.87420693	21.78551633	21.67582871	21.56515787	23.28154239	23.32273137	23.24197559	23.02592796	22.60753802	22.40096488	22.64855069	22.62600307	22.3417604
MBP	Myelin basic protein	P02686;P02686-2;P02686-3;P02686-4;P02686-5;P02686-6	19.92547041	20.11412104	20.02493944	19.56242318	21.13943019	19.74669965	20.24027892	20.6527137	19.26760053	21.58302674	20.88401397	19.5992936	20.78268793	20.42942104	20.88252216	19.45706821	20.69356012	20.90392302
FN1	Isoform of P02751, Isoform 1 of Fibronectin	P02751-1;P02751-3	28.77817471	27.88946576	30.28339121	28.70756067	28.61002786	30.08042643	28.21246458	27.67153815	29.48715085	28.48072944	29.33811374	29.72700111	29.46467438	29.34263249	30.7618857	28.00161973	28.96531642	30.26705942
AHSG	Alpha-2-HS-glycoprotein	P02765	29.39355338	26.12939662	27.76221053	27.15907862	25.81543372	27.01205569	26.18100822	27.38610641	26.16989496	28.07586482	25.8705459	24.74295739	26.41757815	25.92580659	25.82639118	25.74244349	26.74323225	26.68499928
ALB	Albumin	P02768	27.23327509	26.90643053	27.25594716	27.54507812	27.69271419	28.36574223	26.70772521	29.5027334	26.81749673	26.76263508	29.31942004	25.16516524	27.25291947	27.40373137	26.68352764	26.11218192	27.78649304	27.39310531
FTH1	Ferritin heavy chain	P02794	23.35803462	23.59801841	23.68954121	23.38258181	23.10574645	20.82604101	24.09422172	22.629438	23.22834899	21.61403849	23.37104544	23.73262373	23.60754253	23.06546577	23.54237492	24.51481685	24.52005535	23.54355533
VTN	Vitronectin	P04004	20.42600466	21.30624641	21.61432163	20.19421821	22.38965129	21.41381281	22.3280021	21.13066608	21.66050781	20.00001926	21.57048576	22.89522949	22.03969152	22.01586079	20.96555885	20.89612985	22.56675413	21.67383785
GBA1	Lysosomal acid glucosylceramidase	P04062;P04062-2;P04062-4	20.96557294	21.71090394	21.66741997	21.51811236	21.7523929	22.22493905	21.47731459	22.03798055	22.07715147	21.64855508	21.63661754	20.82049686	22.19542027	22.36016123	23.10950868	22.04844231	22.4648578	23.27260074
ALDOA	Fructose-bisphosphate aldolase A	P04075	21.58056313	23.14167841	22.89421938	22.82139641	22.59571459	23.72675367	23.18191474	22.53124818	23.95390087	22.19368296	22.6770189	22.67193275	22.61055765	22.76599664	22.29132305	23.89974229	23.1172734	22.96540736
ANXA1	Annexin A1	P04083	23.13079489	23.38591557	24.6614204	24.34613035	24.16743346	24.32828294	23.83235811	23.68273232	24.2507963	22.23621102	23.16264763	24.47802475	24.46411619	23.81383989	24.4405866	24.26670163	23.83547451	24.98987641
APOB	Apolipoprotein B-100	P04114	24.23397536	20.94560958	21.25611422	24.17510056	21.94530594	21.40080336	23.18285744	21.4296509	20.90379802	24.8008922	22.04329768	21.54622659	24.66964461	22.27582896	22.94406037	23.14115294	22.30898666	22.04991833
SOD2	Superoxide dismutase [Mn], mitochondrial	P04179	24.6673615	24.38091204	25.37242113	24.97319268	25.5604996	25.26527137	24.80964156	26.06806759	25.15085715	26.29581706	25.68607932	25.94304855	26.78059203	26.01975046	27.39895403	25.74494703	25.93699551	27.39354725
OAT	Ornithine aminotransferase, mitochondrial	P04181	22.21810674	23.44378281	23.43546425	23.69984819	23.47899372	24.08740683	23.62732859	23.73257198	23.96998719	21.53411097	23.22741206	24.65954346	22.04454887	23.59311297	22.76069965	23.65148577	23.4888316	23.95216855
THY1	Thy-1 membrane glycoprotein	P04216	28.20553197	27.48927733	27.22744768	28.80211824	27.57845844	27.42612019	28.27915894	28.17172545	27.5158321	27.59032275	28.03402725	27.56866434	28.73128083	28.10023567	28.12824446	28.10302562	28.01590927	27.36752213
KRT1	Keratin, type II cytoskeletal 1	P04264	27.12193651	27.19804593	26.01222623	27.87656168	27.03768653	26.952193	29.51013373	27.92268788	28.23476025	27.93303306	27.25114135	26.49231867	27.99317738	29.8695823	27.01014638	26.51595989	26.36020176	27.39956531
GAPDH	Glyceraldehyde-3-phosphate dehydrogenase	P04406	26.86711082	27.95999406	26.72658219	27.47516498	26.90828734	28.51933109	27.72110221	28.28822301	28.87244592	26.28775465	26.87058352	25.77442927	26.565302	27.60325823	26.76070777	28.15612984	27.7756152	28.40063645
HSPB1	Heat shock protein beta-1	P04792	22.58783839	21.76171029	23.61723966	23.50896114	22.24510757	23.36103724	22.94600421	22.91317649	24.0038116	21.54704608	21.58360526	22.4993014	22.80829178	22.45493732	23.08112223	22.92271578	22.61647032	22.79284112
RPN1	Dolichyl-diphosphooligosaccharide--protein glycosyltransferase subunit 1	P04843	20.23983624	21.04424869	21.60667088	21.6476376	21.21376519	22.13015701	21.80231598	20.85318008	21.74421465	20.41524249	20.753695	22.27078864	21.23485835	21.60622356	20.99630659	22.34278056	21.32874175	21.54651394
GNAI2	Guanine nucleotide-binding protein G(i) subunit alpha-2	P04899	23.72558927	23.6886345	23.85394722	23.98615661	24.30462511	24.10571928	24.23607961	24.16419863	23.70059973	24.26344573	23.88082334	24.48547582	24.31058643	24.02276909	24.3408984	24.16326977	24.52505979	24.10330382
H2AC12;H2AC14;H2AC17;H2AC19;H2AC20;H2AC25;H2AC6;H2AC7;H2AC8;H2AJ	Histone H2A type 1-B/E	P04908;P0C0S8;P20671;Q16777;Q6FI13;Q7L7L0;Q93077;Q96KK5;Q99878;Q9BTM1	28.8430804	29.47037636	27.61077418	27.69860093	29.3065602	26.56716917	28.68133746	28.10850962	26.24269927	29.69084094	28.90742513	26.38969626	29.1021872	29.59865527	30.35365437	26.91309019	29.87232262	29.14549417
ATP1A1	Sodium/potassium-transporting ATPase subunit alpha-1	P05023;P05023-4	21.1340051	21.69667469	22.11201882	22.60801653	21.9967824	22.59922912	22.82999171	22.22620108	22.20477709	21.12682166	21.28755458	22.40462031	22.50758029	22.04884138	21.60959088	22.49746546	22.509343	22.2955582
S100A8	Protein S100-A8	P05109	22.57350065	20.74231602	21.45590812	22.5444919	22.52743978	25.89586785	22.18556691	23.40089455	27.13700996	22.09228227	23.23790956	21.96443817	24.80022077	23.61251173	22.60612639	22.48185854	22.89295482	23.09863099
HMGN1	Non-histone chromosomal protein HMG-14	P05114	25.73194823	25.26077471	24.40369237	24.26146714	25.79900794	23.8311406	24.2822921	25.03948237	23.63935837	24.87582733	25.31015649	23.61031658	25.49054023	25.78402192	25.95800127	23.09255489	25.34471919	24.91667731
SLC25A5	ADP/ATP translocase 2	P05141	22.08842465	22.52557959	22.42738907	23.20624024	23.59347775	22.8094561	23.07890783	23.04732764	22.51337533	22.36798097	22.94089066	23.32351497	23.17930017	23.45903932	23.57023327	23.48755646	23.80998984	23.18506627
HMGN2	Non-histone chromosomal protein HMG-17	P05204	27.61961601	27.39928008	26.16219815	26.42160272	28.00306311	26.1619599	26.29671516	27.10203448	25.64479972	27.48125314	27.51023562	25.83100767	27.55370094	27.208456	28.07341515	26.33042511	27.39937788	27.05739529
RPLP0	60S acidic ribosomal protein P0	P05388	21.07639157	22.00973432	21.76226605	21.78958538	22.25669014	22.6518952	22.0399592	22.4723894	22.78925304	20.92782714	21.68822469	23.33544978	21.85664133	22.15650407	22.03244196	22.88438668	22.85528064	22.05759649
SSB	Lupus La protein	P05455	22.26748624	22.84550536	22.3167428	21.80176755	22.29250307	22.04169123	21.90247007	21.9546784	21.93984748	22.8393053	22.81171531	21.39595977	21.9670482	22.47863583	22.7090998	22.20224103	22.17383875	22.03186002
ITGB1	Integrin beta-1	P05556	27.07640013	26.19030418	26.72447597	27.77206957	26.50808466	27.2813496	27.37495144	26.89557436	27.20277011	26.09919746	27.06615917	27.09916735	26.60574671	27.3062864	27.07935351	27.66422444	27.40795836	27.70255614
GSN	Isoform of P06396, Isoform 2 of Gelsolin	P06396-2	20.82746831	20.60198292	21.37339197	20.47872223	21.24020903	21.56672858	21.18502542	21.86065888	21.63645381	21.14175791	20.53914745	20.59031475	21.94278867	21.58021348	21.78264794	21.15158271	22.14309792	22.25936514
ATP5F1B	ATP synthase subunit beta, mitochondrial	P06576	21.05999396	22.49243023	22.60273964	22.47801858	22.51713928	23.08216561	22.00368809	22.12342807	22.59650645	21.09572409	21.37168626	23.50250503	21.43206982	22.64713472	22.8855694	23.41251868	22.19047035	22.65631051
S100A9	Protein S100-A9	P06702	21.26928537	20.92463421	21.61002364	22.57016377	21.92487338	25.52533166	22.4970707	22.32523737	26.60765258	21.49352517	22.79125989	22.10504144	24.01761348	22.68978006	21.45125137	21.81662355	21.69276021	22.62784288
ENO1	Alpha-enolase	P06733	22.59538452	23.912992	23.97209283	23.46584188	23.30717801	24.41021039	23.50467644	23.30044864	24.53883969	23.08375686	23.51447376	22.77659287	23.51242558	23.86092404	23.39824789	24.4667195	23.72506914	23.78486565
NPM1	Nucleophosmin	P06748	27.33475106	26.19023447	27.09311367	27.30768527	26.91010744	27.22844808	27.45805998	26.83570339	26.61113312	26.17797666	26.33787563	28.03902629	26.42489246	26.71395092	26.62388417	27.00965532	26.38152275	26.38383288
TPM3	Isoform of P06753, Isoform 5 of Tropomyosin alpha-3 chain	P06753-5	24.80960231	24.05612831	25.05085004	25.33908788	23.15552701	25.03475565	25.40861766	23.93652832	24.92733346	24.39519103	23.82899295	24.79583397	24.56419741	24.68379264	23.45946464	24.55984057	24.17426253	24.43618261
ITGAV	Integrin alpha-V	P06756;P06756-2;P06756-3	20.85922993	20.3842905	21.01397142	22.00625895	20.62229853	21.41938417	21.5789015	21.00549846	21.31167183	20.40029784	21.07325639	21.76216465	21.5548736	21.4622686	21.34213762	21.78478579	21.74022133	22.00902693
H2BC11;H2BC21	Histone H2B type 1-J	P06899;Q16778	29.99200782	29.80920547	29.08330818	28.84743899	30.14744127	28.10710315	28.86681909	29.79565409	27.99919115	30.25546775	29.76897575	27.63528531	30.3021688	30.16678104	30.30129677	28.73526704	30.24458762	29.77307631
LDHB	L-lactate dehydrogenase B chain	P07195	22.01896691	22.99801258	23.45118595	22.38535478	22.94833408	23.48366278	22.75895269	23.29995979	23.08042785	21.9377014	22.61782256	22.19303018	22.05878582	23.27062042	23.88101946	22.64217776	23.80528335	23.5979616
P4HB	Protein disulfide-isomerase	P07237	22.63995006	21.27503893	23.69433195	23.41877191	22.18153567	23.62147152	23.48424074	21.99465383	23.57661305	21.20975558	21.37943337	24.67067138	22.2603074	22.08313193	22.86512988	23.42786473	22.38445915	22.81793142
CTSD	Cathepsin D	P07339	20.8113841	23.17884293	23.90100459	22.42576142	22.70363791	24.36221514	22.97855546	22.90020127	24.21672662	22.18896546	22.9985653	23.9028546	22.48815739	24.34892154	23.76171232	24.02459626	23.83279269	24.77615006
ANXA2	Annexin A2	P07355;P07355-2	25.95419826	25.51711404	26.29039205	25.85380924	26.09103428	25.88108016	25.85774831	25.46560838	25.78784967	26.1219049	26.23863638	26.92860123	26.02505903	26.1032798	26.46055707	26.22238367	25.89129932	26.57796167
TUBB	Tubulin beta chain	P07437	25.88443792	24.55654675	24.72021774	24.89478372	25.06257767	24.66629986	25.03339931	24.43664013	24.36916253	25.35118836	25.54404787	25.38004669	25.62789352	25.32511863	24.9612158	24.83665948	25.13368456	24.9649343
DDX39A	ATP-dependent RNA helicase DDX39A	O00148	20.33479266	20.50804233	20.58830289	21.05816485	20.83970512	20.32356719	20.39503409	20.63119127	20.02967816	20.54146534	20.60948718	21.01241722	19.97439498	20.78155182	19.76744092	19.82327238	20.42250831	20.33899746
PSAP	Prosaposin	P07602;P07602-2;P07602-3	22.60742965	22.54012946	23.82724927	23.23835575	21.76072401	23.63860737	23.62600307	22.28695984	23.60635686	21.90037081	22.31905243	23.4339119	21.98394968	22.80446823	22.66359676	23.38254224	22.84634738	23.52002537
CTSL	Procathepsin L	P07711;P07711-3	20.32207118	19.23277457	20.84123416	21.18917667	19.52273477	20.16302555	21.40664307	19.59940439	20.09028044	20.0647375	19.80594063	19.59236031	20.39116806	20.8893569	20.68334076	20.62123451	20.56830686	20.61667447
PFN1	Profilin-1	P07737	23.15122655	23.82255021	23.24710147	23.31575656	24.70575471	23.75439048	24.15536179	24.79063367	24.09762517	23.55521306	23.64862529	22.94550599	24.65306701	24.12371538	24.35526102	24.3781755	25.01394331	24.49673312
EPRS1	Bifunctional glutamate/proline--tRNA ligase	P07814	22.55791659	22.72320763	22.80880435	23.02518283	22.41203793	23.14186859	22.97362625	22.54944063	22.93103828	21.72397835	22.54577427	22.84444258	22.36464018	22.75265423	21.89889214	23.04838909	22.59575783	22.66551505
HSP90AA1	Heat shock protein HSP 90-alpha	P07900;P07900-2	22.80704198	23.37791745	23.51336569	23.70265125	23.51302829	24.07153732	23.94229471	23.55904701	24.03072909	22.75132666	23.20343792	24.4790986	23.26209829	23.48781403	22.88395433	24.5693237	23.56626638	23.64101361
HNRNPC	Heterogeneous nuclear ribonucleoproteins C1/C2	P07910;P07910-2	26.36355918	26.49346745	26.22086266	23.97071574	24.18796787	24.33309665	23.63421503	23.45840111	23.91082569	26.59877948	26.89821821	26.27280183	23.8519381	24.71935101	24.16020258	23.77304863	23.54488805	23.36308456
PDLIM1	PDZ and LIM domain protein 1	O00151	21.20674849	21.1099454	21.4077584	21.67606554	21.60671606	21.7231993	21.66081243	21.51423536	21.44827463	20.60737547	20.51960554	21.7396529	21.73883693	21.17154089	21.92523206	21.66280396	21.69547725	21.23812247
LAMB1	Laminin subunit beta-1	P07942	22.24688264	22.10583116	23.01430011	23.04805477	22.74132667	23.01533678	22.33112524	22.69239202	22.83746432	22.15041172	21.9448736	21.99568918	22.71771742	22.41506708	23.26509249	22.20388146	22.64113492	23.20998606
YES1	Tyrosine-protein kinase Yes	P07947	21.7205215	21.61442498	21.42236972	21.8494891	22.21523555	20.72390754	20.34355877	21.34552545	21.10423529	20.90203942	21.4528857	21.08821112	21.99734765	21.66668778	21.64597676	21.43611269	21.89098635	21.63804166
THBS1	Thrombospondin-1	P07996	22.59195873	21.34100296	22.29031646	22.03683094	21.25384287	22.13517381	22.34107356	21.5860591	22.13216394	22.73685483	22.38215168	22.87159245	21.99526133	21.71305838	22.50684459	21.68082822	21.72505249	22.4465341
ANXA6	Annexin A6	P08133	23.04412693	22.98605416	24.43655753	24.56341788	24.20418902	24.78532475	23.38335994	23.92350304	24.41247345	22.80428506	23.70541724	25.23982386	23.91936237	24.04451886	24.56075031	23.90830795	23.53910011	24.64937109
CD55	Complement decay-accelerating factor	P08174;P08174-2;P08174-3;P08174-4;P08174-5;P08174-6;P08174-7	24.14945068	23.66917963	22.49269427	23.30509151	23.7624526	22.92050224	23.63557731	23.64646247	22.56738796	24.07696072	23.76193546	21.91964606	23.92952932	23.90774888	23.59623344	23.09883014	24.02033773	23.55784415
SLC3A2	4F2 cell-surface antigen heavy chain	P08195;P08195-2;P08195-3;P08195-4	22.3676371	22.43215395	23.2574874	23.89016072	22.26323366	23.62757351	23.56283586	22.45803807	23.62619251	20.62700123	21.65014282	23.28900797	22.59259299	22.53685665	20.90393038	23.1301523	22.37016483	22.29561986
HSP90AB1	Heat shock protein HSP 90-beta	P08238	25.90743488	26.39380089	26.46617027	26.65233952	26.41959023	26.76676	26.66577688	26.28928067	26.7080016	25.48657482	25.84931776	26.46043365	26.14705109	26.20884109	25.7717523	26.85844568	26.37141441	26.22508804
ASNS	Asparagine synthetase [glutamine-hydrolyzing]	P08243;P08243-2;P08243-3	21.99490238	22.89730299	22.20071545	20.68684929	22.32314384	21.40473724	20.64070037	22.38823806	21.03144276	22.17076189	22.6323789	22.20856242	20.57763904	22.02939845	22.04354801	19.23085309	22.24491892	21.76077273
MYO1C	Unconventional myosin-Ic	O00159;O00159-2;O00159-3	21.69031945	21.37319546	21.66062531	22.13065665	22.1915882	22.15927884	22.2315634	22.21778143	21.80119128	21.52359258	21.47748753	21.68588315	23.28050913	22.48091738	22.03075603	21.99153984	22.28276436	22.18407809
PLEK	Pleckstrin	P08567	19.04138644	20.81999037	21.30108531	19.44372262	21.65521887	20.63042712	20.75389083	21.02063954	21.12436873	19.50126769	20.46552057	21.24897684	21.13766787	21.02049034	20.97850658	19.85471318	21.50839058	21.23779581
COL4A2	Collagen alpha-2(IV) chain	P08572	24.25889665	23.75643823	26.34038061	24.40193623	24.09098786	26.13358462	23.61722845	23.35025777	25.47992504	24.46551808	24.75520076	25.46749087	24.89075912	24.313025	26.43292809	23.58931146	24.05573125	25.72347639
ITGA5	Integrin alpha-5	P08648	20.98486067	20.2629413	21.2182605	21.80193723	19.98831855	21.51829489	21.21167564	20.28011828	21.03665658	20.46441413	20.8836859	22.67657135	18.98804667	21.08219323	20.13513309	20.82895616	20.71621493	20.48620653
VIM	Vimentin	P08670	25.93994116	26.21685611	27.88247434	28.21659157	26.38123063	28.64699181	27.33578198	26.30861421	28.03245163	24.12983483	25.6061987	28.49874892	25.48549731	27.5460134	26.90655668	27.6392728	26.80868703	27.13377077
SERPINF2	Alpha-2-antiplasmin	P08697;P08697-2	22.82410531	22.09733904	21.9327547	22.52929519	22.78943613	21.33821408	21.77292987	21.7001425	21.01013059	23.41381023	22.55208929	21.98172892	23.30244426	21.8706108	23.65826902	22.15717976	22.56180628	22.3013812
RPSA	40S ribosomal protein SA	P08865	22.600432	23.38256862	23.84998343	24.02798224	22.75494702	23.61870766	23.36141213	23.14410056	23.25509717	21.96265317	22.93996582	22.98114358	22.2727004	23.34294058	22.59090406	23.08090273	23.30197002	23.11539329
GSTP1	Glutathione S-transferase P	P09211	22.65875933	22.42341654	21.97271341	22.71745805	23.38490177	22.3319808	22.75704487	23.16994732	22.61806013	21.77831059	22.05176123	21.04590894	22.89585814	22.53356215	22.67590407	22.23351319	23.0177358	22.72091806
LGALS1	Galectin-1	P09382	28.50225159	26.16009484	28.04724692	28.55303807	26.98859637	27.98574958	28.58145343	27.22151367	27.75251974	26.8693602	26.82616809	29.52507548	27.94991343	27.29567695	27.54668319	27.8439909	27.55873033	27.58846532
HMGB1	High mobility group protein B1	P09429	26.91168529	26.7842666	26.05168823	25.63136726	27.06779072	25.46018052	25.70927232	26.44534827	25.03369336	27.22290506	27.40865491	26.7263743	26.70788315	26.6872974	26.63410145	25.58432178	26.4886401	26.34752493
DLD	Dihydrolipoyl dehydrogenase, mitochondrial	P09622	23.11358067	22.63683656	23.20530823	23.70266182	23.12911633	23.70237648	23.93978651	23.67031479	23.78620261	22.41240755	23.1240705	23.4960443	23.30605167	23.81492545	23.10542516	23.68311798	23.81049005	24.46892677
HNRNPA1	Heterogeneous nuclear ribonucleoprotein A1	P09651;P09651-2;P09651-3	25.97737846	25.19050577	25.33192547	23.46745978	23.31974433	23.42010929	22.91812331	23.22686107	23.47847537	24.39255353	25.84473804	26.49366748	23.31404216	23.80450565	23.82871217	23.60495539	23.0972667	22.9193842
CTSH	Pro-cathepsin H	P09668	19.35836575	19.21295466	19.24974309	19.95901991	20.10961389	20.32045242	20.43084045	20.48394564	20.23159855	19.97839486	19.9897465	20.43984508	21.29775927	21.18670669	21.57675373	20.45892922	21.61583076	21.97179121
PARP1	Poly [ADP-ribose] polymerase 1	P09874	22.86437056	23.25518363	22.41420521	22.46588671	23.59248578	22.25251819	22.0792009	22.63715507	21.70906193	23.19514839	23.31539726	22.37952856	23.26484917	23.38950426	23.25878166	22.24206575	22.92840922	22.62499754
UCHL1	Ubiquitin carboxyl-terminal hydrolase isozyme L1	P09936	23.16555784	22.31270794	22.79409733	23.09089259	23.31462307	22.69536467	23.25675348	23.03993411	22.78426061	22.18586026	21.80407823	22.49032355	23.16983878	22.36965379	22.75961719	23.23235856	22.90347258	22.84119384
H2AZ1;H2AZ2	Histone H2A.Z	P0C0S5;Q71UI9	31.01132667	28.6515323	27.83873565	27.13252601	28.44889545	27.10987488	26.95054762	27.73175665	26.33033962	28.99703587	29.57131444	28.26091196	28.21001803	28.54180354	28.4490175	26.99621434	27.92883275	27.68060666
HSPA1B	Heat shock 70 kDa protein 1B	P0DMV9	20.59376495	21.81875847	22.48827019	21.8024146	21.67900753	22.57088873	22.08021964	22.35948041	23.22953323	20.70163643	21.55983357	23.01718018	21.36171465	22.23552754	22.26202084	22.57863436	22.41409163	22.44345908
CALM1;CALM2;CALM3	Calmodulin-1	P0DP23;P0DP24;P0DP25	23.0185527	23.12403736	23.80492901	23.58009153	22.21672514	23.73141226	23.9662597	22.31363538	23.60816321	22.86687744	23.00039757	23.46103973	22.55982424	23.20570795	22.01362391	23.3312182	22.74068457	23.05804095
RRAS	Ras-related protein R-Ras	P10301	19.93656606	19.91118276	20.5759325	20.30999141	20.41632542	20.57675373	20.4075769	20.31399236	20.33753915	20.32778287	20.40673648	20.50340068	20.34600723	20.71601392	21.25556113	20.4281025	20.6932283	20.9041583
AP3B1	AP-3 complex subunit beta-1	O00203;O00203-3	20.29642111	20.92749442	20.86148073	21.23900292	20.77024609	20.75583949	21.27243843	20.83513907	20.58189198	19.88814123	20.18457756	20.73305009	21.01515639	21.01621796	20.69522659	21.19467511	20.92733527	21.21544294
TXN	Thioredoxin	P10599	25.49022193	24.70631347	25.27492309	25.34020571	24.5158757	25.38171417	26.08192109	25.47568916	26.27001438	24.87644575	24.21397872	24.77795156	24.99136078	24.49008112	24.44213179	25.20389042	24.81759188	24.84889052
PRKAR1A	cAMP-dependent protein kinase type I-alpha regulatory subunit	P10644	20.0586339	20.58959263	19.95142702	20.22756189	21.22265931	20.41056108	20.58772625	20.84766299	20.50690026	19.75178757	20.47889007	20.27590851	20.77947731	21.07452435	20.63000933	20.76754114	21.28082626	20.71865829
HSPD1	60 kDa heat shock protein, mitochondrial	P10809	22.10627219	23.67330519	23.69413	23.87277819	23.8217915	24.63841404	23.551674	23.6098208	24.1990744	21.74197877	22.97570211	23.59037415	22.96974485	24.35319583	24.03541027	24.61657801	24.07342639	24.0973921
HSPA5	Endoplasmic reticulum chaperone BiP	P11021	21.76903958	23.27030673	23.96326371	23.20770191	22.82178566	24.34622506	22.86847594	23.03389748	24.12677441	21.11179283	22.47420799	23.38151285	21.26900565	23.516495	22.7372036	23.69803652	23.01270705	23.50210436
LAMC1	Laminin subunit gamma-1	P11047	21.93170923	21.64820835	22.82849912	22.48162208	22.28745312	22.58795281	21.58138174	21.97285712	22.42533886	21.41915267	21.81365595	22.36941683	21.80567303	21.95455062	22.90594553	21.5677593	21.78911171	22.37947832
HSPA8	Heat shock cognate 71 kDa protein	P11142	23.55349149	24.96547606	25.57640546	25.26499588	24.70908823	25.59694428	24.70814109	24.64580859	25.43147184	22.98612535	24.28513182	25.05999808	23.71618771	25.17097807	24.27117632	25.19878598	24.6719619	24.8248434
PYGB	Glycogen phosphorylase, brain form	P11216	20.96428304	21.42203601	21.44274814	22.34012284	22.3168505	22.32534718	22.46532626	22.53679501	22.17436312	21.62350913	21.17327454	21.32815006	22.93259973	22.21482957	22.89767044	22.45525095	22.65628213	22.84526415
LAMP1	Lysosome-associated membrane glycoprotein 1	P11279	24.9906296	23.24962505	24.19221906	24.79818976	23.48636614	24.31669585	24.83628868	24.2632093	24.0829647	24.59432665	24.67194571	25.16381104	24.54796744	24.46203265	24.30773391	24.72926122	24.19132313	24.46114592
TOP1	DNA topoisomerase 1	P11387	25.89400191	26.55060736	25.49510807	23.37427325	24.64953008	23.01266273	22.18401451	23.18022484	21.9622154	26.73662881	26.40582126	24.84227725	24.32637078	24.2397037	24.19345287	22.35352969	23.05803104	22.66196941
TOP2A	DNA topoisomerase 2-alpha	P11388;P11388-2;P11388-3;P11388-4	22.18594492	21.08401811	20.13792423	21.91682853	21.29494153	19.99697544	21.12490507	20.88995099	19.78359138	22.39936712	23.09607008	21.46443407	22.68194139	22.78373724	22.80746852	21.64002953	22.56048911	22.40535288
MTHFD1	C-1-tetrahydrofolate synthase, cytoplasmic	P11586	21.56621295	21.90095302	21.49603454	21.37967133	21.93455546	21.62064851	21.62812332	22.25403613	21.57244859	21.69105254	21.62628833	20.17056326	21.70887676	22.12865706	21.74395179	21.65829954	22.69528607	22.08382664
IGF2R	Cation-independent mannose-6-phosphate receptor	P11717	21.82143145	21.55893727	22.32677947	22.83902074	22.0807824	22.65877022	22.24717537	22.08401486	22.30864788	21.24484345	21.4604399	21.89436558	21.77723926	21.96149845	21.40509575	22.05078861	21.83661518	21.99941376
ADH5	Alcohol dehydrogenase class-3	P11766	20.80816606	20.95517169	21.05953855	20.974458	21.64052827	21.18642259	21.05731884	21.54409093	21.02544645	21.43710386	21.07910973	20.12691617	21.24725072	21.37889914	21.72858985	20.79566555	21.76324317	21.68653729
PABPC1	Polyadenylate-binding protein 1	P11940;P11940-2	21.39597023	23.12655387	22.64221523	22.16695865	22.83633973	22.55973557	22.3247486	22.64808763	22.40492949	22.20424575	22.76917279	22.50022822	22.52243163	22.87523489	22.37018612	22.8149235	22.66738965	22.5966452
SLC25A4	ADP/ATP translocase 1	P12235	21.29452652	20.57832109	19.63641575	21.14363358	21.98823186	20.51229295	21.10175644	21.3457041	20.19680141	21.59325889	20.8314789	20.46149943	22.32702353	21.56236076	22.7560615	21.12726262	21.58157942	22.17718592
SLC25A6	ADP/ATP translocase 3	P12236	24.88060384	24.60559413	24.06435103	25.02076161	26.01466703	24.94005098	25.07680174	25.57606229	24.62128147	25.07598617	24.95490377	25.0659456	25.74051216	25.54408031	26.18473342	25.17144392	25.57774563	25.7321579
F5	Coagulation factor V	P12259	20.82203861	21.91884941	22.99194632	20.5063192	23.08809301	22.61090453	21.60534206	22.7152578	22.66536975	21.60117139	21.89063389	20.87927213	22.3672905	22.77470021	23.69485265	20.98429745	23.12304594	23.26529283
IMPDH2	Inosine-5'-monophosphate dehydrogenase 2	P12268	21.40374437	22.47628392	22.10628178	22.31941634	22.93157218	22.69767604	22.43910953	23.02114468	22.83577518	21.3161876	22.13456294	22.13843056	22.57086326	22.59625847	23.04166784	22.85346186	22.86711129	23.27658165
TPR	Nucleoprotein TPR	P12270	22.07118868	21.70156875	22.79928716	23.48101596	22.68649027	22.63567251	22.56276833	22.46407256	22.47625919	20.96955516	21.85360653	22.29737307	21.98903617	22.55734403	22.24671161	22.53669543	22.15866269	22.41654964
ACTN1	Alpha-actinin-1	P12814;P12814-3	22.53165988	23.27841202	23.67725768	23.73998451	23.35448776	24.28761375	24.34652266	23.39485097	24.09289196	21.96997666	23.07242247	23.84381603	23.37794392	23.70209108	23.0320871	24.17362987	23.83709277	23.63992137
PEPD	Xaa-Pro dipeptidase	P12955	23.45746204	22.33089281	21.91224102	23.07287383	22.7123154	22.68097411	23.23633075	23.37128478	23.15833756	22.0904226	22.43577452	21.79403186	23.8736326	22.22605111	23.04060143	23.23398414	23.0582111	23.93940991
XRCC6	X-ray repair cross-complementing protein 6	P12956	24.20491288	24.26307316	24.0055687	23.53720513	23.92001695	23.3394923	23.43312236	23.2059853	23.06366334	24.51405834	24.74230985	24.82790824	23.72549566	24.00138242	23.84281913	23.87728863	23.62821902	23.41499743
XRCC5	X-ray repair cross-complementing protein 5	P13010	23.78814599	23.7429985	23.19106705	23.84326974	23.7147004	23.20539773	23.49257692	23.055392	22.80452534	23.26044811	23.44251783	23.68886923	22.92457441	23.94206199	23.02916588	23.41703404	23.78898232	22.74655778
COX4I1	Cytochrome c oxidase subunit 4 isoform 1, mitochondrial	P13073	22.01466958	21.59777979	21.46450387	21.87586107	21.94281014	22.04625875	22.68476873	22.19604495	21.76640112	21.74579084	21.87754327	22.82892905	22.02130738	22.20389938	22.73169606	22.9591296	23.18524174	22.82200164
LAMP2	Isoform of P13473, Isoform LAMP-2B of Lysosome-associated membrane glycoprotein 2	P13473-2	23.41973649	22.15484592	23.1587274	23.78134771	22.43715213	23.48376117	24.19042665	22.77076026	23.41856605	23.75018398	23.82463949	24.2634314	24.11671359	22.47008935	23.99781279	23.94593279	23.31716527	23.94804706
VCAN	Versican core protein	P13611	23.33855414	21.56987415	23.20997565	23.39489022	22.42815874	23.23935991	23.51742046	22.49131488	22.83345685	23.61890926	22.77370667	23.75197222	23.60927976	22.99978019	24.31425657	23.27392419	23.24941818	24.07678135
EEF2	Elongation factor 2	P13639	24.6590262	24.98474074	24.69958876	24.54911391	25.24610559	24.88335217	24.97662268	25.25672469	24.94240658	24.91013489	24.90855992	24.29455036	25.26626555	24.74627792	24.95061214	24.74275185	24.92360278	25.18753754
KRT10	Keratin, type I cytoskeletal 10	P13645	26.08609912	26.64452195	24.92387929	27.00514248	25.97463961	26.67399254	29.52319189	26.86098086	28.15613949	26.21351528	26.38548446	25.17605609	26.75072579	29.48521322	26.14638113	25.11548775	26.06028264	25.96533954
KRT5	Keratin, type II cytoskeletal 5	P13647	22.66619582	22.57598557	21.9178812	24.01541165	22.91081105	22.62079839	25.63317307	23.66746978	24.40871483	23.97682805	23.39806518	22.14782164	24.22507149	25.33678493	23.10143266	22.46092728	22.6647884	22.7578323
PDIA4	Protein disulfide-isomerase A4	P13667	20.58039292	21.51255337	22.02333609	21.6254859	22.24319956	22.12245519	21.70707008	21.91707993	21.82819306	21.00872952	21.48239537	21.69001247	21.95621803	22.02071753	22.54103515	21.95517878	22.10309568	22.37640788
TPT1	Translationally-controlled tumor protein	P13693	22.42111664	21.972461	21.66066448	21.7952573	22.40536587	21.68831862	21.86850609	21.96021198	22.18176313	20.82798768	21.19873278	22.19935004	21.94632376	21.48818436	22.0050735	21.82594788	21.75864777	21.42963558
PLS3	Plastin-3	P13797	23.75153303	23.42189481	22.78248998	23.26366063	23.33355393	23.07068111	23.90198051	23.36430087	23.22070364	23.47231502	23.22893022	22.81065478	23.41624809	22.60812259	23.23301867	23.15564744	23.2799993	23.31831055
CD59	CD59 glycoprotein	P13987;P13987-2	29.23900165	28.37925107	27.77987853	28.74907991	28.59768248	28.32675565	28.87079809	28.64975207	27.93015336	27.61045035	28.82442099	28.65041992	29.23137415	28.82597104	28.68815158	28.14380716	28.7584761	28.23702844
SUPT5H	Transcription elongation factor SPT5	O00267;O00267-2	21.77861138	21.86022693	21.37400255	20.9332123	21.41248508	20.99894571	20.34541174	20.55336493	20.50376946	22.01064966	22.1850587	21.64790983	21.11600122	21.18546105	21.39004507	20.6006407	20.82764662	20.60830536
PKM	Pyruvate kinase PKM	P14618	24.82016084	25.32108376	25.2038083	25.05272077	25.35084789	25.34345575	25.17738745	25.62334279	25.51966552	24.72375759	25.40585209	23.79213415	25.08589253	25.46600064	25.44188809	25.59699829	25.9596846	25.62578018
HSP90B1	Endoplasmin	P14625	23.23915884	23.47195548	24.59654057	24.73349287	23.06295721	24.93081998	24.31509316	23.0671609	24.45176449	21.89605962	22.71129475	24.93772294	22.89660107	23.67971847	23.18438536	24.42836963	23.07041416	23.65437337
HNRNPL	Heterogeneous nuclear ribonucleoprotein L	P14866	26.26245856	26.70864631	26.26578643	24.78882306	25.76392443	24.66631612	24.36244258	24.63055932	24.04510239	27.09338573	26.76995313	25.57771682	25.33614476	25.68320099	25.80730932	24.17416345	24.89879713	24.65329666
AKR1B1	Aldo-keto reductase family 1 member B1	P15121	19.34317921	21.23256497	20.75867216	20.77762455	21.72560175	21.63023601	21.05516856	21.684681	21.73090045	20.61309879	21.02351884	20.45459851	21.29862646	21.1178219	21.26531859	21.61733832	21.80745084	21.73076366
CLIC1	Chloride intracellular channel protein 1	O00299	22.24818065	22.43728931	22.45122369	22.27648794	22.95175249	22.47934658	22.7598244	22.93514382	22.74277241	22.51323797	22.46870557	21.68142888	22.71411972	22.84278077	23.08472536	22.80479906	23.2492706	22.75941198
GSPT1	Isoform of P15170, Isoform 2 of Eukaryotic peptide chain release factor GTP-binding subunit ERF3A	P15170-2;P15170-3	21.88685161	22.32811718	22.37454921	22.40630052	22.69418527	22.50981656	22.75020034	22.73051284	22.52371939	22.32626379	22.25162861	22.56335037	22.70610475	22.28065072	22.74388401	22.70815057	22.70149895	22.86574158
EZR	Ezrin	P15311	22.38334939	23.87506799	23.81145074	23.60384681	23.02997297	24.0196423	23.57107859	23.08436853	23.88521562	22.45594072	23.29866002	24.22372452	22.63199719	23.50565796	22.90098065	23.82754003	23.12511167	23.17703685
NQO1	NAD(P)H dehydrogenase [quinone] 1	P15559;P15559-2;P15559-3	19.93836207	21.37716816	21.07577813	20.45030512	21.73402238	21.37333355	20.65727483	21.47620727	21.35638319	19.78644194	20.26458005	19.92884363	20.15754678	20.28248442	19.8793544	20.43355284	20.59889758	20.28843355
GNS	N-acetylglucosamine-6-sulfatase	P15586;P15586-2	22.53061018	22.68365774	22.9888802	23.21208696	23.71309615	23.12738859	22.8665945	23.51656714	23.06517977	22.62679408	23.0656334	23.78216799	23.86726403	23.47085148	25.04112972	23.10018493	23.6371042	24.49387817
RPS2	40S ribosomal protein S2	P15880	23.14339536	22.91971697	22.6810728	22.90138399	23.46465842	22.98745659	23.24216899	23.30367095	22.67181832	23.28602073	23.50496733	23.1538028	24.01263545	23.49659294	23.43305867	23.13455041	23.61657801	23.5415126
DSP	Desmoplakin	P15924	22.41836273	22.43780235	22.25199837	22.21525629	21.99438106	21.84930965	22.60104214	21.55803107	22.73942835	22.82731324	22.64867356	21.87312941	22.8571579	22.93158841	22.28104991	21.3292675	21.38539164	21.79488859
CD44	CD44 antigen	P16070;P16070-10;P16070-11;P16070-12;P16070-13;P16070-14;P16070-16;P16070-17;P16070-18;P16070-3;P16070-4;P16070-5;P16070-6;P16070-7;P16070-8	25.62414641	24.12423619	24.94245133	25.49869414	23.78656159	25.69798352	25.02719345	24.64404329	25.28965533	22.57209233	24.75873722	25.84563792	24.17155463	24.69113989	24.20638931	24.44354887	24.1387274	24.78943514
H2AX	Histone H2AX	P16104	29.64630006	28.50926174	27.7766132	27.93208694	28.41575908	27.16920876	26.99769006	27.90089177	26.33918985	26.2945416	28.09135919	27.95964591	28.41983853	28.31216816	27.93743448	25.53172828	27.26705718	27.21221872
H1-5	Histone H1.5	P16401	30.76302625	30.5867057	29.84576681	29.79090767	31.55920732	29.44547378	30.15584766	31.10398983	29.41979836	30.64885085	30.06668783	27.81161733	30.7023811	30.53985112	30.72124077	29.34681809	30.72635806	30.785837
H1-2	Histone H1.2	P16403	31.69993074	31.75758469	31.01722028	30.89447903	32.67707484	30.58006098	31.19032891	32.1276727	30.34325962	32.36966905	31.94041033	29.33126306	32.41047214	32.34364085	32.42556908	30.98943172	32.58372339	32.43231337
FAH	Fumarylacetoacetase	P16930	23.29124435	23.26447696	23.15416759	23.5509581	23.52010932	23.25679666	24.17535949	24.14527356	23.77250507	24.60637381	23.79457531	23.52269742	24.19285114	22.89019227	23.86958142	23.9612158	23.75480841	24.4802148
HMGA1	High mobility group protein HMG-I/HMG-Y	P17096;P17096-3	24.61028278	24.38569181	24.20999201	24.40034084	25.34228957	23.59396778	24.66251822	25.31331569	23.98173938	24.93890762	24.05583052	21.29852019	25.39125264	25.62353258	25.55950803	24.31503786	25.54203832	25.48977497
UBTF	Nucleolar transcription factor 1	P17480	22.39773364	22.26918833	21.69187895	21.53304165	22.9441873	21.6971118	21.44726084	21.72079284	21.13856805	22.95541827	23.3129627	23.02723142	22.52030119	22.69380469	22.1714798	21.38822229	22.45081858	22.27986899
CAPN2	Calpain-2 catalytic subunit	P17655	20.87680919	21.071097	21.38316215	20.97132463	21.69692085	21.44150252	22.0490575	21.81286904	21.43722072	20.66602458	20.73009195	20.20509639	21.92721589	21.75935915	21.56731368	21.8492791	22.11697211	22.33623195
CTPS1	CTP synthase 1	P17812	20.27358846	20.88684417	19.93780195	20.0912365	20.87727365	20.51091287	20.63262075	21.09652858	20.49636619	20.48935604	21.09419111	20.49382809	20.96210947	21.00528599	20.81719759	20.61128961	21.10253834	20.75122858
DDX5	Probable ATP-dependent RNA helicase DDX5	P17844;P17844-2	25.18116561	25.79590826	25.41079913	24.15393265	24.7357409	23.90304775	23.60707967	23.83132426	23.39352924	25.90107827	25.88050576	25.0377326	24.65905887	24.82381386	25.0166915	23.62549036	24.12883638	24.05229374
TCP1	T-complex protein 1 subunit alpha	P17987	20.75638529	21.81415684	21.67698233	21.44918694	22.12484198	22.0829371	21.8763071	22.13967063	21.89273624	21.77017348	21.72785483	21.33726147	21.87293785	22.14046659	22.02209685	22.1266673	22.41861494	22.02303146
IPO5	Importin-5	O00410;O00410-3	21.67419572	22.1912448	22.08302478	22.03808105	22.23921567	22.25492134	22.60300688	22.17197144	22.19464806	21.63344139	21.91687226	21.60272152	22.27588863	21.63302891	21.65716578	22.30539772	21.86574158	21.8522125
RPL7	60S ribosomal protein L7	P18124	24.06873597	24.34290668	24.05546648	22.66375092	23.51290776	22.88254081	22.5091835	23.29635109	22.40933137	24.07484769	24.40287311	22.13876176	22.45960472	23.49114604	22.80198656	22.10231727	22.79295031	22.30757828
VCL	Vinculin	P18206;P18206-2	22.25956915	23.26759482	23.2355217	22.93134854	23.03590355	23.40842978	23.51648298	23.11060342	23.57312616	22.21956974	22.68369842	21.79384538	23.04507739	23.37367605	22.33242069	23.94534345	23.28347953	23.58314843
SON	Isoform of P18583, Isoform A of Protein SON	P18583-2;P18583-5	23.59244016	21.82193743	22.56777322	23.64566019	23.15556252	23.11965452	23.31564601	23.29304218	22.72265121	22.69094175	22.56455795	22.64307449	23.21150038	23.01769842	23.19535268	22.73733978	23.0473526	22.69349844
RPL17	60S ribosomal protein L17	P18621;P18621-3	24.42595858	24.5702101	23.97678435	23.24746515	23.86438567	23.08633484	23.47880862	23.85985361	23.0158778	24.45170791	24.60333182	23.93949062	23.71166865	23.65206594	23.73529158	22.98043771	23.79515027	23.45329777
IGF2BP3	Insulin-like growth factor 2 mRNA-binding protein 3	O00425	21.10693987	21.92576449	21.13363517	20.05462551	20.60903622	19.93394705	20.14275525	20.0923339	19.56560789	21.95389377	21.75101604	21.00536139	20.76209164	20.8549764	20.77268024	20.54247647	20.80453125	20.12506278
NCL	Nucleolin	P19338	26.44311726	25.93281461	25.80422252	25.04178563	26.01721842	24.68029277	24.69305598	25.23621833	24.24045363	26.24184143	26.03041128	25.2599455	25.53985444	25.53103515	25.51231706	24.59162438	25.05813677	24.91625361
HK1	Hexokinase-1	P19367;P19367-2;P19367-3;P19367-4	21.87326086	21.95127404	22.37998061	22.68248802	22.44027863	22.60657826	22.72181931	21.90681355	22.30603776	20.73929442	21.72989287	22.47353681	22.16003943	22.27429397	22.22791144	22.72883062	22.23365069	22.46347149
EIF2AK2	Interferon-induced, double-stranded RNA-activated protein kinase	P19525	20.14250598	20.49321242	19.99788513	20.16031955	20.92507628	20.10274977	20.78206398	20.50905782	20.18126875	20.08073687	20.64877887	20.41003308	20.69966395	20.92043864	20.80478331	20.76802598	21.27591988	21.03041255
DNM1L	Dynamin-1-like protein	O00429;O00429-2;O00429-3;O00429-4;O00429-5;O00429-6;O00429-8;O00429-9	20.43013603	20.70520207	21.22201067	19.9483929	21.20543054	21.32115741	20.60381286	21.46055488	21.44900553	20.35353239	20.32095916	21.43284465	20.27872395	21.04931015	21.98608715	20.19720949	20.98902577	21.51652145
ITIH2	Inter-alpha-trypsin inhibitor heavy chain H2	P19823	21.10491351	21.71786382	22.16190994	21.43730709	22.84444066	22.31246699	21.43306886	22.87727365	21.75070126	21.16906498	21.21472584	20.71157624	22.2375245	22.40059492	22.46377829	20.96178457	22.30132538	22.43632878
EIF2S2	Eukaryotic translation initiation factor 2 subunit 2	P20042	20.31796016	21.23246543	20.66277788	20.5304673	20.98735423	20.69156804	20.79189577	20.86305497	20.5258878	20.84951964	20.55591282	19.75476357	20.60442835	20.60014159	20.0228825	20.47962042	20.87041891	20.59254281
LMNB1	Lamin-B1	P20700	21.79011459	22.25586939	22.86015682	22.90770488	22.56731368	23.17277877	22.34245506	22.15245878	22.62432828	21.30521678	22.02112096	23.59659744	21.4533882	22.57057841	22.07422053	22.6674438	22.11549965	22.13250914
CAST	Isoform of P20810, Isoform 10 of Calpastatin	P20810-10;P20810-6	23.65977209	23.5045431	23.29990391	23.64616579	22.45756725	23.23236588	23.92178828	22.94286561	23.53169557	23.25183083	23.31944115	23.05648061	22.74938417	22.81851665	22.41233002	23.47231502	23.21772227	23.29034459
PTMS	Parathymosin	P20962	20.88067016	21.10153204	21.53275161	21.74306837	20.51842457	21.5986432	21.89941224	20.44263173	21.58529817	20.5683347	20.46599877	19.52296459	20.58461024	21.4886306	19.97755664	22.04231599	21.24582424	21.20084713
CSRP1	Cysteine and glycine-rich protein 1	P21291	21.89973675	22.42454204	22.12799621	21.45993485	22.56362036	21.66039029	22.03775941	22.4229548	22.01326269	22.10474079	22.22015452	21.0209718	22.10010471	22.26534435	22.00393166	21.97675289	23.03824017	22.2609247
FLNA	Isoform of P21333, Isoform 2 of Filamin-A	P21333-2	27.73006629	27.8752731	28.11168161	28.12715732	27.76088539	28.22494365	27.7490895	27.8578527	28.13079921	27.48328452	28.08590064	27.79320142	27.56294209	27.84191748	27.39910076	27.90949527	27.69266764	27.82905104
NT5E	5'-nucleotidase	P21589	27.24882741	28.28066399	26.85357608	28.09311367	28.80156949	27.54624161	28.18725812	28.74389351	27.51130688	28.85522586	28.69867047	27.53226204	29.30481656	28.75041594	29.14174067	28.47089801	29.32177838	28.98770227
VDAC1	Voltage-dependent anion-selective channel protein 1	P21796	19.70183438	21.55337899	21.90682455	21.145314	21.66449329	22.51960074	21.70140377	21.54555276	22.20944028	20.72149809	21.26038206	22.18122931	21.21302944	22.23214041	22.15417223	22.15857641	22.1410001	22.02947933
CD9	CD9 antigen	P21926	21.83592164	21.29218568	21.67614734	21.62248175	21.55448487	21.87209242	22.04402517	21.3739654	21.54336889	21.15986395	21.41039545	21.66579477	21.6470183	22.18472888	21.89747473	22.04569235	21.8872645	23.15576323
