# Supplementary material for: Transcription-coupled repair of DNA–protein cross-links depends on CSA and CSB
Source: Nat Cell Biol. 2024 Apr 10;26(5):797–810. doi: 10.1038/s41556-024-01391-1 (PMC11098753; doi:10.1038/s41556-024-01391-1)
Supplement: Supplementary file 6 — Differentially repaired formaldehyde-induced DPCs. Statistical test results of differentially abundant DNA cross-linked proteins identified by PxP–MS from either RPE1 WT or CSB−/− cells treated with formaldehyde without recovery or after 3 h or 6 h recovery. Three biological replicates were analysed per condition. [file 41556_2024_1391_MOESM6_ESM.xlsx]

## Sheet: WT 0h vs WT 6h
Genes	First.Protein.Description	Protein.Group	logFC	CI.L	CI.R	AveExpr	t	P.Value	adj.P.Val	B	qval	lfdr	comparison
COMT	Catechol O-methyltransferase	P21964;P21964-2	-0.662749	-1.45753	0.132028	20.1297	-1.76411	0.0963109	0.34772	-5.33767	0.80057	1	WT_0 - WT_6
TGM2	Protein-glutamine gamma-glutamyltransferase 2	P21980	0.293572	-0.803927	1.39107	23.5446	0.56589	0.579122	0.831304	-6.6642	0.921472	1	WT_0 - WT_6
FBL	rRNA 2'-O-methyltransferase fibrillarin	P22087	1.48841	0.928024	2.04879	22.0906	5.61898	3.49198e-05	0.00104011	2.32134	0.00545299	0.0346694	WT_0 - WT_6
GART	Trifunctional purine biosynthetic protein adenosine-3	P22102	-0.0592322	-0.634712	0.516248	21.1657	-0.217745	0.830311	0.951078	-6.80566	0.936235	1	WT_0 - WT_6
PAICS	Bifunctional phosphoribosylaminoimidazole carboxylase/phosphoribosylaminoimidazole succinocarboxamide synthetase	P22234	-0.772051	-1.36042	-0.183687	20.9573	-2.77601	0.0132537	0.108369	-3.5256	0.521139	1	WT_0 - WT_6
UBA1	Ubiquitin-like modifier-activating enzyme 1	P22314;P22314-2	-0.412257	-0.845629	0.0211143	23.0781	-2.01247	0.0608742	0.280492	-4.93483	0.751151	1	WT_0 - WT_6
NME2	Isoform of P22392, Isoform 3 of Nucleoside diphosphate kinase B	P22392-2	-0.0879716	-1.50862	1.33268	21.7257	-0.131001	0.897366	0.971396	-6.8215	0.939168	1	WT_0 - WT_6
HNRNPA2B1	Heterogeneous nuclear ribonucleoproteins A2/B1	P22626	1.89878	0.920571	2.87699	24.9332	4.10642	0.000786185	0.0126092	-0.778536	0.0970376	0.676038	WT_0 - WT_6
SFPQ	Splicing factor, proline- and glutamine-rich	P23246	1.3811	0.900974	1.86122	24.7294	6.08545	1.4104e-05	0.000511422	3.22733	0.00185228	0.016035	WT_0 - WT_6
PPIB	Peptidyl-prolyl cis-trans isomerase B	P23284	-0.541181	-1.65815	0.575785	22.0769	-1.025	0.32023	0.628405	-6.29666	0.891749	1	WT_0 - WT_6
RPS3	40S ribosomal protein S3	P23396	0.46946	-0.250069	1.18899	24.1314	1.38029	0.186003	0.487891	-5.88588	0.856545	1	WT_0 - WT_6
SP100	Nuclear autoantigen Sp-100	P23497	-0.497489	-1.08895	0.0939739	20.5461	-1.77941	0.09369	0.342708	-5.31385	0.797854	1	WT_0 - WT_6
AHCY	Adenosylhomocysteinase	P23526	-0.56122	-2.0138	0.891365	22.9573	-0.817359	0.425427	0.727573	-6.48718	0.906971	1	WT_0 - WT_6
H2BC17	Histone H2B type 1-O	P23527	0.0946635	-1.10407	1.2934	22.405	0.167063	0.869361	0.965644	-6.81587	0.93798	1	WT_0 - WT_6
CFL1	Cofilin-1	P23528	-0.440118	-1.02956	0.149329	24.9459	-1.57959	0.133273	0.410145	-5.61349	0.830228	1	WT_0 - WT_6
ATP2B4	Plasma membrane calcium-transporting ATPase 4	P23634;P23634-6;P23634-7;P23634-8	-0.266226	-0.778678	0.246225	21.0303	-1.09906	0.287601	0.58789	-6.21954	0.88546	1	WT_0 - WT_6
RRM1	Ribonucleoside-diphosphate reductase large subunit	P23921	-0.619749	-1.30881	0.0693149	21.4049	-1.90273	0.0747647	0.309111	-5.11698	0.774431	1	WT_0 - WT_6
TNC	Tenascin	P24821	-0.177714	-1.13838	0.782947	23.5156	-0.391358	0.700566	0.896998	-6.75055	0.929529	1	WT_0 - WT_6
POLR2A	DNA-directed RNA polymerase II subunit RPB1	P24928	1.58263	0.866791	2.29847	20.6779	4.67718	0.000236404	0.0046943	0.413419	0.0349394	0.15015	WT_0 - WT_6
MCM3	DNA replication licensing factor MCM3	P25205;P25205-2	0.0312073	-0.518736	0.581151	21.8757	0.120049	0.905901	0.974866	-6.82294	0.939521	1	WT_0 - WT_6
RPS12	40S ribosomal protein S12	P25398	-0.666801	-1.62203	0.288424	24.0632	-1.47677	0.158663	0.447045	-5.75752	0.844486	1	WT_0 - WT_6
YY1	Transcriptional repressor protein YY1	P25490	0.400475	-0.366157	1.16711	20.0625	1.10512	0.285041	0.587376	-6.21302	0.884923	1	WT_0 - WT_6
ATP5F1A	ATP synthase subunit alpha, mitochondrial	P25705	-0.132472	-1.08086	0.815915	22.483	-0.295502	0.771315	0.929932	-6.78482	0.933377	1	WT_0 - WT_6
PSMA1	Proteasome subunit alpha type-1	P25786;P25786-2	0.210422	-1.32612	1.74697	22.1585	0.289712	0.775663	0.929932	-6.78659	0.933598	1	WT_0 - WT_6
PSMA3	Proteasome subunit alpha type-3	P25788;P25788-2	0.320098	-1.45254	2.09273	21.7146	0.382019	0.707347	0.896998	-6.7543	0.929921	1	WT_0 - WT_6
PSMA4	Proteasome subunit alpha type-4	P25789	-0.222639	-1.84454	1.39926	22.0791	-0.290401	0.775146	0.929932	-6.78638	0.933572	1	WT_0 - WT_6
ITGA3	Integrin alpha-3	P26006	-0.575928	-1.18503	0.0331709	24.724	-2.00033	0.062287	0.282748	-4.95528	0.753844	1	WT_0 - WT_6
MSN	Moesin	P26038	-0.00402509	-0.875421	0.867371	22.9597	-0.00977194	0.992321	0.998574	-6.83044	0.942862	1	WT_0 - WT_6
DNMT1	DNA (cytosine-5)-methyltransferase 1	P26358	0.769176	-0.0153308	1.55368	20.5591	2.0742	0.0541289	0.258588	-4.82967	0.736993	1	WT_0 - WT_6
U2AF2	Splicing factor U2AF 65 kDa subunit	P26368;P26368-2	0.509664	-0.251998	1.27133	22.4884	1.41561	0.175582	0.475439	-5.83967	0.852272	1	WT_0 - WT_6
RPL13	60S ribosomal protein L13	P26373	0.27862	-0.345845	0.903085	21.4726	0.943897	0.358907	0.665177	-6.37567	0.898094	1	WT_0 - WT_6
HMGB2	High mobility group protein B2	P26583	0.828739	-0.128864	1.78634	25.7169	1.83085	0.0853349	0.329643	-5.23278	0.788423	1	WT_0 - WT_6
PTBP1	Polypyrimidine tract-binding protein 1	P26599;P26599-1;P26599-2	2.09417	1.4643	2.72405	24.742	7.03363	2.44582e-06	0.000119989	4.97611	0.000142954	0.00159364	WT_0 - WT_6
VARS1	Valine--tRNA ligase	P26640	-0.282452	-0.801083	0.236179	21.0008	-1.15215	0.265763	0.577205	-6.16141	0.880639	1	WT_0 - WT_6
EEF1G	Elongation factor 1-gamma	P26641;P26641-2	-0.368789	-0.905043	0.167465	23.1254	-1.45488	0.164555	0.458994	-5.78722	0.847329	1	WT_0 - WT_6
COL8A1	Collagen alpha-1(VIII) chain	P27658	0.522041	-0.738293	1.78237	21.2877	0.876274	0.393523	0.693864	-6.43707	0.902985	1	WT_0 - WT_6
RPA1	Replication protein A 70 kDa DNA-binding subunit	P27694	1.54729	0.720093	2.37448	21.0127	3.95717	0.00108013	0.0160862	-1.09208	0.125848	1	WT_0 - WT_6
APEX1	DNA-(apurinic or apyrimidinic site) endonuclease	P27695	1.35791	0.336131	2.37969	24.8583	2.81148	0.0123112	0.102676	-3.45554	0.507957	1	WT_0 - WT_6
CAD	CAD protein	P27708	0.183238	-0.298461	0.664937	20.7103	0.80475	0.432465	0.730515	-6.49749	0.907792	1	WT_0 - WT_6
CALR	Calreticulin	P27797	-0.124563	-1.82293	1.5738	22.4348	-0.15516	0.878587	0.967529	-6.81787	0.938377	1	WT_0 - WT_6
MAP4	Microtubule-associated protein 4	P27816;P27816-6	-0.107069	-0.905405	0.691267	26.2428	-0.283727	0.780167	0.933514	-6.78838	0.933825	1	WT_0 - WT_6
CANX	Calnexin	P27824;P27824-2	0.0346037	-1.44737	1.51658	23.0225	0.0493972	0.961199	0.990845	-6.82921	0.941703	1	WT_0 - WT_6
ITPRID2	Protein ITPRID2	P28290	0.726215	0.0939682	1.35846	20.169	2.42996	0.026908	0.160295	-4.19062	0.639734	1	WT_0 - WT_6
TEAD1	Transcriptional enhancer factor TEF-1	P28347	0.134503	-0.507218	0.776225	19.7941	0.443412	0.663256	0.890359	-6.72801	0.927276	1	WT_0 - WT_6
MAPK1	Mitogen-activated protein kinase 1	P28482	-0.0120877	-0.718712	0.694536	20.9175	-0.036189	0.971568	0.991526	-6.8298	0.942094	1	WT_0 - WT_6
PES1	Pescadillo homolog	O00541;O00541-2	1.08564	0.437157	1.73413	20.7478	3.54167	0.00262343	0.0312563	-1.96322	0.238004	1	WT_0 - WT_6
TKT	Transketolase	P29401;P29401-2	-0.674198	-1.9182	0.569806	24.9307	-1.14653	0.268011	0.579071	-6.16767	0.881162	1	WT_0 - WT_6
MARCKS	Myristoylated alanine-rich C-kinase substrate	P29966	-0.839413	-1.55472	-0.124104	24.4313	-2.48258	0.0241986	0.152564	-4.09192	0.623095	1	WT_0 - WT_6
GNA11	Guanine nucleotide-binding protein subunit alpha-11	P29992	-0.461083	-1.05498	0.132816	20.2915	-1.64243	0.119514	0.383734	-5.52198	0.820743	1	WT_0 - WT_6
PRDX6	Peroxiredoxin-6	P30041	-0.186983	-1.04517	0.671204	22.0728	-0.460937	0.650891	0.878387	-6.7198	0.926489	1	WT_0 - WT_6
PRDX5	Peroxiredoxin-5, mitochondrial	P30044;P30044-2	-0.651702	-1.18303	-0.120372	21.4748	-2.59481	0.0192581	0.134252	-3.87832	0.585811	1	WT_0 - WT_6
PRDX3	Thioredoxin-dependent peroxide reductase, mitochondrial	P30048;P30048-2	-0.471796	-1.69653	0.752935	20.8231	-0.814956	0.426762	0.727853	-6.48915	0.907128	1	WT_0 - WT_6
RPL12	60S ribosomal protein L12	P30050	-0.368585	-0.970294	0.233125	23.844	-1.2959	0.212934	0.507391	-5.99252	0.86614	1	WT_0 - WT_6
NOP56	Nucleolar protein 56	O00567	0.878884	-0.0836383	1.84141	21.3952	1.93171	0.0708445	0.302544	-5.06949	0.768513	1	WT_0 - WT_6
PDIA3	Protein disulfide-isomerase A3	P30101	-0.479788	-1.1328	0.173227	23.2944	-1.55434	0.139167	0.413045	-5.64953	0.833871	1	WT_0 - WT_6
PPP2R1A	Serine/threonine-protein phosphatase 2A 65 kDa regulatory subunit A alpha isoform	P30153	-0.75864	-1.47996	-0.0373144	21.6673	-2.22498	0.0404253	0.212044	-4.56531	0.699061	1	WT_0 - WT_6
DDX3X	ATP-dependent RNA helicase DDX3X	O00571;O00571-2	0.330972	-0.429576	1.09152	23.4118	0.920631	0.370574	0.676277	-6.39726	0.899816	1	WT_0 - WT_6
POLR2B	DNA-directed RNA polymerase II subunit RPB2	P30876	2.51798	1.42366	3.61231	22.9256	4.86773	0.000159271	0.00340594	0.806648	0.0246507	0.15015	WT_0 - WT_6
PODXL	Podocalyxin	O00592;O00592-2	-0.366265	-1.3294	0.596871	24.338	-0.804505	0.432602	0.730515	-6.49768	0.907808	1	WT_0 - WT_6
MAT2A	S-adenosylmethionine synthase isoform type-2	P31153	-0.656963	-1.29415	-0.019774	20.6573	-2.18119	0.0440326	0.225296	-4.64313	0.710573	1	WT_0 - WT_6
HNRNPH3	Heterogeneous nuclear ribonucleoprotein H3	P31942;P31942-2	0.969427	0.406174	1.53268	21.0082	3.6411	0.00212123	0.0268046	-1.75537	0.207064	1	WT_0 - WT_6
HNRNPH1	Heterogeneous nuclear ribonucleoprotein H	P31943	0.820827	-0.0348146	1.67647	22.7597	2.02946	0.058945	0.274231	-4.90606	0.747331	1	WT_0 - WT_6
PRDX2	Peroxiredoxin-2	P32119	-0.268821	-0.777939	0.240297	21.4451	-1.11703	0.280063	0.585395	-6.20012	0.883858	1	WT_0 - WT_6
RPL9P9	60S ribosomal protein L9	P32969	-0.479395	-1.33561	0.376825	22.5496	-1.18448	0.253087	0.56437	-6.12486	0.877567	1	WT_0 - WT_6
KIF5B	Kinesin-1 heavy chain	P33176	-0.111252	-0.687825	0.46532	21.5815	-0.408203	0.688399	0.892963	-6.74356	0.928813	1	WT_0 - WT_6
TTK	Dual specificity protein kinase TTK	P33981;P33981-2	1.25419	0.0682439	2.44014	22.4952	2.23728	0.0394624	0.209629	-4.54331	0.695754	1	WT_0 - WT_6
MCM4	DNA replication licensing factor MCM4	P33991	1.21215	0.137219	2.28708	23.7538	2.3856	0.0294126	0.169173	-4.27309	0.653326	1	WT_0 - WT_6
MCM5	DNA replication licensing factor MCM5	P33992	-0.0172754	-0.951597	0.917046	20.4775	-0.039116	0.96927	0.991526	-6.82969	0.942008	1	WT_0 - WT_6
SHMT2	Serine hydroxymethyltransferase, mitochondrial	P34897;P34897-3	-0.762536	-1.5083	-0.0167702	24.8962	-2.16311	0.0456069	0.231928	-4.67502	0.715207	1	WT_0 - WT_6
HSPA4	Heat shock 70 kDa protein 4	P34932	-0.226704	-0.934715	0.481307	21.2943	-0.677393	0.507591	0.778182	-6.59321	0.915509	1	WT_0 - WT_6
MAN2B1	Lysosomal alpha-mannosidase	O00754;O00754-2	-0.0241725	-0.935884	0.887539	21.9178	-0.05609	0.955947	0.990845	-6.82884	0.941503	1	WT_0 - WT_6
CTNNA1	Catenin alpha-1	P35221	-0.69616	-1.38662	-0.00569512	21.4859	-2.13299	0.0483454	0.23728	-4.72782	0.722774	1	WT_0 - WT_6
RFC1	Replication factor C subunit 1	P35251;P35251-2	0.437228	-0.785488	1.65994	20.3889	0.75649	0.460074	0.743609	-6.53556	0.910838	1	WT_0 - WT_6
RPL22	60S ribosomal protein L22	P35268	0.385723	-0.331168	1.10262	22.8179	1.13827	0.271349	0.58326	-6.17684	0.881926	1	WT_0 - WT_6
KRT9	Keratin, type I cytoskeletal 9	P35527	-1.02607	-2.90922	0.857088	25.3971	-1.15269	0.265548	0.577205	-6.16081	0.880589	1	WT_0 - WT_6
FBN1	Fibrillin-1	P35555	0.041825	-1.10594	1.18959	25.1734	0.0770909	0.939483	0.989304	-6.82737	0.940866	1	WT_0 - WT_6
MYH9	Myosin-9	P35579	0.0470425	-0.472786	0.566871	28.2509	0.191448	0.850522	0.959859	-6.81129	0.937151	1	WT_0 - WT_6
MYH10	Myosin-10	P35580	-0.1754	-0.694713	0.343913	23.8544	-0.714533	0.484935	0.767431	-6.56689	0.913364	1	WT_0 - WT_6
FUS	RNA-binding protein FUS	P35637;P35637-2	0.0140606	-0.63216	0.660281	23.969	0.0460303	0.963841	0.990845	-6.82938	0.941804	1	WT_0 - WT_6
DEK	Protein DEK	P35659	0.0533302	-0.99252	1.09918	26.7187	0.107876	0.915401	0.978775	-6.82439	0.939908	1	WT_0 - WT_6
GAPDHS	Glyceraldehyde-3-phosphate dehydrogenase, testis-specific	O14556	0.696536	-0.407201	1.80027	19.6773	1.33505	0.200078	0.49387	-5.94372	0.861794	1	WT_0 - WT_6
KRT2	Keratin, type II cytoskeletal 2 epidermal	P35908	-2.04781	-3.80288	-0.292741	27.167	-2.46841	0.0249018	0.154986	-4.1186	0.627631	1	WT_0 - WT_6
PSMC2	26S proteasome regulatory subunit 7	P35998	-0.0894942	-0.793669	0.614681	21.0441	-0.268866	0.791383	0.938852	-6.79267	0.934382	1	WT_0 - WT_6
CIT	Citron Rho-interacting kinase	O14578;O14578-4	0.084977	-0.911226	1.08118	20.0531	0.180457	0.859002	0.965509	-6.81343	0.937527	1	WT_0 - WT_6
RPL4	60S ribosomal protein L4	P36578	0.863979	0.187925	1.54003	24.6546	2.70361	0.0153982	0.118909	-3.66762	0.547564	1	WT_0 - WT_6
SRP14	Signal recognition particle 14 kDa protein	P37108	0.403647	-0.398108	1.2054	21.7464	1.06508	0.302256	0.604907	-6.25551	0.888407	1	WT_0 - WT_6
TALDO1	Isoform of P37837, Isoform 2 of Transaldolase	P37837-2	-0.67842	-1.2789	-0.0779398	23.8454	-2.39013	0.029147	0.169173	-4.2647	0.651956	1	WT_0 - WT_6
RBMX	RNA-binding motif protein, X chromosome	P38159	1.75959	1.11479	2.4044	23.2025	5.77305	2.58015e-05	0.000860737	2.62375	0.00391978	0.0238495	WT_0 - WT_6
EIF1AX;EIF1AY	Eukaryotic translation initiation factor 1A, Y-chromosomal	O14602;P47813	1.52989	0.815098	2.24468	20.9432	4.52796	0.000322866	0.00591303	0.103509	0.0445389	0.15015	WT_0 - WT_6
HSPA9	Stress-70 protein, mitochondrial	P38646	-0.305529	-1.1532	0.542137	21.8812	-0.762516	0.456569	0.743219	-6.53093	0.910466	1	WT_0 - WT_6
EIF4A3	Eukaryotic initiation factor 4A-III	P38919	-0.0181981	-0.630297	0.593901	23.5971	-0.0628965	0.950608	0.990845	-6.82842	0.941298	1	WT_0 - WT_6
RPL3	60S ribosomal protein L3	P39023	0.310793	-0.406702	1.02829	24.0536	0.916377	0.372735	0.677794	-6.40115	0.900127	1	WT_0 - WT_6
FEN1	Flap endonuclease 1	P39748	0.204034	-0.816672	1.22474	23.0885	0.422886	0.677866	0.892963	-6.73722	0.928179	1	WT_0 - WT_6
CCT6A	T-complex protein 1 subunit zeta	P40227	-0.433566	-1.01999	0.15286	21.5787	-1.5641	0.136865	0.410156	-5.63566	0.832475	1	WT_0 - WT_6
RPL13A	60S ribosomal protein L13a	P40429	0.153229	-0.849219	1.15568	21.8977	0.32337	0.750498	0.924542	-6.77583	0.932297	1	WT_0 - WT_6
STAT3	Signal transducer and activator of transcription 3	P40763;P40763-3	-0.554504	-1.07365	-0.0353609	20.3762	-2.25964	0.037766	0.201903	-4.50313	0.689657	1	WT_0 - WT_6
MDH1	Malate dehydrogenase, cytoplasmic	P40925;P40925-3	-0.599127	-1.4047	0.206447	22.553	-1.57338	0.134703	0.410156	-5.62239	0.831133	1	WT_0 - WT_6
MDH2	Malate dehydrogenase, mitochondrial	P40926	-0.540761	-2.08369	1.00217	22.2966	-0.741445	0.468898	0.75349	-6.54699	0.911756	1	WT_0 - WT_6
HADHA	Trifunctional enzyme subunit alpha, mitochondrial	P40939	-0.558081	-1.13821	0.0220457	20.9784	-2.03515	0.0583123	0.273695	-4.89641	0.74604	1	WT_0 - WT_6
EIF2S3	Eukaryotic translation initiation factor 2 subunit 3	P41091	-0.350356	-0.923613	0.222901	21.5107	-1.29295	0.213929	0.508309	-5.99615	0.86646	1	WT_0 - WT_6
GARS1	Glycine--tRNA ligase	P41250;P41250-2	-0.548416	-1.22939	0.132554	21.9814	-1.70374	0.107282	0.365859	-5.43026	0.810886	1	WT_0 - WT_6
IARS1	Isoleucine--tRNA ligase, cytoplasmic	P41252	-0.313242	-1.00418	0.377698	22.7237	-0.959094	0.351425	0.658625	-6.3613	0.896946	1	WT_0 - WT_6
TMPO	Lamina-associated polypeptide 2, isoform alpha	P42166	-0.0385161	-0.841149	0.764117	22.7312	-0.101519	0.920368	0.979065	-6.82509	0.940108	1	WT_0 - WT_6
STAT1	Signal transducer and activator of transcription 1-alpha/beta	P42224	-0.261882	-0.906404	0.382639	21.0416	-0.859587	0.402395	0.702099	-6.45159	0.904139	1	WT_0 - WT_6
EPS15	Epidermal growth factor receptor substrate 15	P42566	-0.22796	-0.901373	0.445454	20.2626	-0.716139	0.483969	0.767358	-6.56572	0.913269	1	WT_0 - WT_6
RPS27	40S ribosomal protein S27	P42677	-0.244247	-1.04176	0.553263	24.2347	-0.64791	0.526002	0.800521	-6.61316	0.917153	1	WT_0 - WT_6
RBM34	RNA-binding protein 34	P42696	0.373883	-0.689651	1.43742	21.2996	0.743713	0.467561	0.752792	-6.54528	0.911619	1	WT_0 - WT_6
LRPPRC	Leucine-rich PPR motif-containing protein, mitochondrial	P42704	1.31574	0.822887	1.80858	21.9246	5.64776	3.29928e-05	0.00101911	2.37806	0.00514045	0.0238495	WT_0 - WT_6
RPL35	60S ribosomal protein L35	P42766	1.05278	-0.260424	2.36598	22.925	1.696	0.108764	0.367566	-5.44197	0.812164	1	WT_0 - WT_6
ECE1	Endothelin-converting enzyme 1	P42892;P42892-2;P42892-3;P42892-4	-0.876844	-1.65442	-0.0992668	21.8513	-2.38561	0.0294116	0.169173	-4.27306	0.653321	1	WT_0 - WT_6
MATR3	Matrin-3	P43243	1.59374	1.12505	2.06243	22.8961	7.19368	1.84177e-06	0.000104885	5.25863	9.71303e-05	0.00044342	WT_0 - WT_6
SSR1	Translocon-associated protein subunit alpha	P43307	-0.435031	-1.6436	0.77354	21.8556	-0.761499	0.45716	0.743219	-6.53171	0.910529	1	WT_0 - WT_6
RANBP1	Ran-specific GTPase-activating protein	P43487;P43487-2	-0.29213	-0.864038	0.279778	22.3586	-1.08062	0.295488	0.599603	-6.23918	0.887073	1	WT_0 - WT_6
VDAC2	Voltage-dependent anion-selective channel protein 2	P45880;P45880-1;P45880-2	-0.667975	-1.24692	-0.089027	23.7756	-2.44085	0.0263248	0.159838	-4.17027	0.636336	1	WT_0 - WT_6
CBX5	Chromobox protein homolog 5	P45973	1.01398	0.210306	1.81766	22.7695	2.66913	0.0165329	0.123111	-3.73474	0.559887	1	WT_0 - WT_6
MKI67	Proliferation marker protein Ki-67	P46013	0.473156	-0.970978	1.91729	23.3654	0.693136	0.497914	0.774739	-6.58221	0.914609	1	WT_0 - WT_6
RECQL	ATP-dependent DNA helicase Q1	P46063	0.466347	-0.205271	1.13796	22.852	1.46895	0.160747	0.451391	-5.76816	0.845509	1	WT_0 - WT_6
ATRX	Transcriptional regulator ATRX	P46100	0.493829	-0.358487	1.34614	20.8637	1.22574	0.237592	0.538456	-6.07701	0.873492	1	WT_0 - WT_6
CRKL	Crk-like protein	P46109	-1.09452	-1.91335	-0.275698	20.1621	-2.82784	0.0118986	0.100237	-3.42312	0.50183	1	WT_0 - WT_6
RPL27A	60S ribosomal protein L27a	P46776	0.0230802	-0.841025	0.887186	23.6035	0.056506	0.955621	0.990845	-6.82882	0.941491	1	WT_0 - WT_6
RPL5	60S ribosomal protein L5	P46777	0.481367	-0.0671323	1.02987	23.0507	1.85661	0.0814035	0.323288	-5.19161	0.783519	1	WT_0 - WT_6
RPL21	60S ribosomal protein L21	P46778	-0.0769919	-1.24852	1.09453	23.0566	-0.139032	0.891116	0.969638	-6.82036	0.938907	1	WT_0 - WT_6
RPL28	60S ribosomal protein L28	P46779;P46779-2;P46779-3	-0.0161711	-1.18998	1.15764	22.7655	-0.0291448	0.9771	0.992572	-6.83004	0.942301	1	WT_0 - WT_6
RPS9	40S ribosomal protein S9	P46781	0.0784951	-0.904725	1.06171	22.4534	0.168894	0.867944	0.965644	-6.81554	0.937918	1	WT_0 - WT_6
RPS5	40S ribosomal protein S5	P46782	-0.460623	-1.47552	0.554274	21.7239	-0.960162	0.350903	0.658625	-6.36029	0.896865	1	WT_0 - WT_6
RPS10	40S ribosomal protein S10	P46783	0.0995899	-0.943172	1.14235	21.8906	0.202047	0.842363	0.95896	-6.80911	0.936785	1	WT_0 - WT_6
MAP1B	Microtubule-associated protein 1B	P46821	0.0452121	-0.691229	0.781654	25.1909	0.129879	0.898241	0.971396	-6.82165	0.939204	1	WT_0 - WT_6
UTRN	Utrophin	P46939	-0.382993	-0.990262	0.224275	21.7249	-1.33423	0.200341	0.49387	-5.94475	0.861887	1	WT_0 - WT_6
IQGAP1	Ras GTPase-activating-like protein IQGAP1	P46940	-0.510424	-1.06717	0.046325	23.581	-1.93951	0.0698208	0.300769	-5.05663	0.766891	1	WT_0 - WT_6
GYG1	Glycogenin-1	P46976;P46976-2	-0.520473	-1.28219	0.241242	27.7529	-1.44553	0.167129	0.460219	-5.79982	0.848525	1	WT_0 - WT_6
QARS1	Glutamine--tRNA ligase	P47897	-0.731236	-1.29674	-0.165737	20.1269	-2.73556	0.0144134	0.113262	-3.6051	0.535987	1	WT_0 - WT_6
RPL29	60S ribosomal protein L29	P47914	0.306234	-0.675599	1.28807	22.802	0.659838	0.518509	0.792008	-6.60519	0.916494	1	WT_0 - WT_6
LIMS1	LIM and senescent cell antigen-like-containing domain protein 1	P48059;P48059-2;P48059-3;P48059-4;P48059-5	-0.28941	-1.45253	0.873714	21.2127	-0.526392	0.605656	0.846812	-6.68641	0.923424	1	WT_0 - WT_6
CCT5	T-complex protein 1 subunit epsilon	P48643	-0.505659	-1.08838	0.0770653	22.9295	-1.83576	0.0845734	0.329599	-5.22496	0.787498	1	WT_0 - WT_6
MARCKSL1	MARCKS-related protein	P49006	-0.946911	-1.56347	-0.330349	20.1936	-3.24903	0.00489646	0.0523544	-2.57032	0.340874	1	WT_0 - WT_6
RPL34	60S ribosomal protein L34	P49207	-0.218376	-1.34643	0.909677	23.6313	-0.40954	0.687437	0.892963	-6.74299	0.928756	1	WT_0 - WT_6
NASP	Nuclear autoantigenic sperm protein	P49321	0.0917001	-1.18486	1.36826	21.8205	0.151967	0.881065	0.967693	-6.81839	0.938482	1	WT_0 - WT_6
FASN	Fatty acid synthase	P49327	-0.124824	-0.575303	0.325654	22.22	-0.5862	0.565714	0.826993	-6.65217	0.920437	1	WT_0 - WT_6
CCT3	T-complex protein 1 subunit gamma	P49368	-0.277708	-0.947305	0.391889	21.0371	-0.877396	0.392931	0.693864	-6.43609	0.902906	1	WT_0 - WT_6
TUFM	Elongation factor Tu, mitochondrial	P49411	-0.624671	-1.35763	0.10829	21.73	-1.80298	0.0897766	0.337269	-5.27689	0.793592	1	WT_0 - WT_6
CENPF	Centromere protein F	P49454	0.872624	-0.0871856	1.83243	20.6708	1.92337	0.0719532	0.303075	-5.0832	0.770232	1	WT_0 - WT_6
PCYT1A	Choline-phosphate cytidylyltransferase A	P49585	-0.242173	-0.965508	0.481162	21.5564	-0.708284	0.488705	0.771931	-6.57141	0.91373	1	WT_0 - WT_6
CARS1	Cysteine--tRNA ligase, cytoplasmic	P49589;P49589-3	-0.811363	-1.35705	-0.265679	20.68	-3.14554	0.00609932	0.0620346	-2.78265	0.380091	1	WT_0 - WT_6
CTCF	Transcriptional repressor CTCF	P49711	0.484049	-0.314335	1.28243	21.0413	1.28262	0.217439	0.510912	-6.00881	0.867573	1	WT_0 - WT_6
ACADVL	Very long-chain specific acyl-CoA dehydrogenase, mitochondrial	P49748;P49748-3	-0.0377867	-0.533589	0.458015	21.3668	-0.161232	0.873878	0.965644	-6.81687	0.938175	1	WT_0 - WT_6
YLPM1	YLP motif-containing protein 1	P49750	0.0491612	-0.796118	0.89444	20.6939	0.123039	0.90357	0.974008	-6.82255	0.939425	1	WT_0 - WT_6
RANBP2	E3 SUMO-protein ligase RanBP2	P49792	1.98667	1.20343	2.7699	22.7038	5.36602	5.77705e-05	0.00155421	1.81843	0.00914384	0.0346694	WT_0 - WT_6
GMPS	GMP synthase [glutamine-hydrolyzing]	P49915	-0.435068	-1.15913	0.288997	21.7059	-1.27116	0.221387	0.51146	-6.02275	0.868794	1	WT_0 - WT_6
NRP1	Neuropilin-1	O14786	-0.199975	-0.984338	0.584388	20.8428	-0.539361	0.596878	0.844969	-6.67929	0.922792	1	WT_0 - WT_6
GDI2	Rab GDP dissociation inhibitor beta	P50395	-0.383368	-1.08727	0.320538	20.0597	-1.15218	0.265748	0.577205	-6.16137	0.880635	1	WT_0 - WT_6
SERPINB8	Serpin B8	P50452	-0.469049	-1.35484	0.416738	20.9023	-1.12024	0.278734	0.584807	-6.19663	0.883569	1	WT_0 - WT_6
SERPINH1	Serpin H1	P50454	-0.153491	-1.27635	0.969367	22.2681	-0.289187	0.776058	0.929932	-6.78675	0.933618	1	WT_0 - WT_6
VASP	Vasodilator-stimulated phosphoprotein	P50552	-0.110973	-0.900987	0.679041	20.6845	-0.297169	0.770065	0.929932	-6.78431	0.933314	1	WT_0 - WT_6
LRBA	Lipopolysaccharide-responsive and beige-like anchor protein	P50851	-0.0267646	-0.656641	0.603111	20.2452	-0.0898931	0.92946	0.984617	-6.82625	0.940471	1	WT_0 - WT_6
PSMA7	Proteasome subunit alpha type-7	O14818	0.00332722	-1.44992	1.45657	22.303	0.00484356	0.996194	0.998915	-6.83048	0.943002	1	WT_0 - WT_6
CCT8	T-complex protein 1 subunit theta	P50990	-0.637025	-1.2803	0.00625412	21.2492	-2.09497	0.0520168	0.250763	-4.79387	0.732051	1	WT_0 - WT_6
CCT4	T-complex protein 1 subunit delta	P50991	-0.529333	-1.10105	0.0423851	22.7999	-1.9587	0.0673598	0.295674	-5.02486	0.762854	1	WT_0 - WT_6
ANXA11	Annexin A11	P50995;P50995-2	-0.512941	-1.68534	0.659456	20.9953	-0.92558	0.368071	0.675495	-6.39271	0.899453	1	WT_0 - WT_6
RAB5C	Ras-related protein Rab-5C	P51148;P51148-2	-0.177603	-0.67365	0.318443	22.1788	-0.757443	0.459519	0.743609	-6.53483	0.910779	1	WT_0 - WT_6
RAB7A	Ras-related protein Rab-7a	P51149	-0.574365	-1.23096	0.0822295	21.6646	-1.8506	0.082307	0.324347	-5.20126	0.784675	1	WT_0 - WT_6
SMARCA4	Isoform of P51532, Isoform 3 of Transcription activator BRG1	P51532-3;P51532-4	0.343803	-0.22706	0.914666	20.4735	1.27409	0.220374	0.510962	-6.0192	0.868484	1	WT_0 - WT_6
GALK1	Galactokinase	P51570	-0.355046	-2.0766	1.36651	22.1149	-0.436299	0.668303	0.890359	-6.73125	0.927591	1	WT_0 - WT_6
MECP2	Methyl-CpG-binding protein 2	P51608;P51608-2	0.201339	-0.824247	1.22692	22.2149	0.415314	0.68329	0.892963	-6.74052	0.928507	1	WT_0 - WT_6
HCFC1	Isoform of P51610, Isoform 4 of Host cell factor 1	P51610-4	-0.365454	-0.938306	0.207399	21.6694	-1.34962	0.195457	0.489522	-5.92526	0.860132	1	WT_0 - WT_6
CAV2	Caveolin-2	P51636;P51636-2	-0.159959	-1.04676	0.726845	25.8153	-0.381594	0.707656	0.896998	-6.75447	0.929938	1	WT_0 - WT_6
HDGF	Hepatoma-derived growth factor	P51858	0.543426	-0.176727	1.26358	24.9075	1.59638	0.129472	0.401411	-5.5893	0.827753	1	WT_0 - WT_6
HNRNPA3	Heterogeneous nuclear ribonucleoprotein A3	P51991;P51991-2	2.20872	1.61002	2.80742	24.8	7.80463	6.4365e-07	4.47337e-05	6.3035	1.48509e-05	0.00044342	WT_0 - WT_6
PGD	6-phosphogluconate dehydrogenase, decarboxylating	P52209;P52209-2	-0.576957	-1.26867	0.114759	21.091	-1.76456	0.0962322	0.34772	-5.33696	0.80049	1	WT_0 - WT_6
HNRNPM	Isoform of P52272, Isoform 2 of Heterogeneous nuclear ribonucleoprotein M	P52272-2	2.90458	2.23453	3.57463	23.9149	9.17058	7.28333e-08	1.04839e-05	8.45334	1.69995e-07	4.12961e-07	WT_0 - WT_6
KPNA2	Importin subunit alpha-1	P52292	-0.191145	-0.946566	0.564275	20.3204	-0.535299	0.59962	0.844969	-6.68154	0.922991	1	WT_0 - WT_6
HNRNPF	Heterogeneous nuclear ribonucleoprotein F	P52597	0.211044	-0.608704	1.03079	22.2096	0.544646	0.593319	0.842978	-6.67634	0.922532	1	WT_0 - WT_6
MSH6	DNA mismatch repair protein Msh6	P52701	0.185191	-0.519507	0.889889	20.8621	0.555952	0.585742	0.833633	-6.66993	0.921971	1	WT_0 - WT_6
CRIP2	Cysteine-rich protein 2	P52943	0.0312241	-0.812862	0.87531	19.675	0.0782574	0.938569	0.989304	-6.82728	0.94083	1	WT_0 - WT_6
ACLY	ATP-citrate synthase	P53396;P53396-2	0.285631	-0.23215	0.803412	22.1415	1.16703	0.259872	0.574593	-6.1447	0.879238	1	WT_0 - WT_6
COPB1	Coatomer subunit beta	P53618	-0.65646	-1.209	-0.103917	22.0983	-2.51341	0.022733	0.14812	-4.03365	0.61309	1	WT_0 - WT_6
COPA	Coatomer subunit alpha	P53621;P53621-2	-0.382018	-1.01569	0.251651	20.9254	-1.27539	0.219925	0.510962	-6.01762	0.868346	1	WT_0 - WT_6
CTSC	Dipeptidyl peptidase 1	P53634	-0.265056	-1.54253	1.01242	25.0737	-0.438943	0.666425	0.890359	-6.73005	0.927474	1	WT_0 - WT_6
SUB1	Activated RNA polymerase II transcriptional coactivator p15	P53999	0.184819	-0.86756	1.2372	22.8195	0.371531	0.714993	0.898587	-6.75841	0.930356	1	WT_0 - WT_6
RARS1	Arginine--tRNA ligase, cytoplasmic	P54136	-0.740591	-1.44919	-0.0319873	20.9986	-2.21104	0.0415429	0.216543	-4.59018	0.70277	1	WT_0 - WT_6
CACNA2D1	Isoform of P54289, Isoform 4 of Voltage-dependent calcium channel subunit alpha-2/delta-1	P54289-4	-0.0942134	-1.09854	0.910111	22.9371	-0.198454	0.845127	0.95896	-6.80986	0.93691	1	WT_0 - WT_6
YARS1	Tyrosine--tRNA ligase, cytoplasmic	P54577	-0.0982568	-0.925545	0.729031	21.3437	-0.251262	0.804729	0.942548	-6.79745	0.935031	1	WT_0 - WT_6
USP14	Ubiquitin carboxyl-terminal hydrolase 14	P54578;P54578-2;P54578-3	0.0360807	-0.477107	0.549269	21.1614	0.148737	0.883573	0.968331	-6.8189	0.938589	1	WT_0 - WT_6
BCAT1	Branched-chain-amino-acid aminotransferase, cytosolic	P54687;P54687-4;P54687-5	-0.98547	-2.0442	0.0732623	22.3229	-1.96915	0.0660529	0.291472	-5.00748	0.760625	1	WT_0 - WT_6
MYL12A;MYL12B	Myosin regulatory light chain 12B	O14950;P19105	-0.0457527	-1.66624	1.57473	21.7606	-0.0597301	0.953092	0.990845	-6.82862	0.941394	1	WT_0 - WT_6
CSE1L	Exportin-2	P55060;P55060-3;P55060-4	-0.203178	-0.833994	0.427637	21.7247	-0.681391	0.505123	0.776376	-6.59044	0.915282	1	WT_0 - WT_6
VCP	Transitional endoplasmic reticulum ATPase	P55072	-0.0916139	-0.711509	0.528281	22.5289	-0.312654	0.75848	0.928679	-6.77938	0.932716	1	WT_0 - WT_6
NAP1L1	Nucleosome assembly protein 1-like 1	P55209;P55209-2;P55209-3	-1.29464	-2.22162	-0.36766	21.7362	-2.95461	0.00912589	0.0818386	-3.16992	0.453614	1	WT_0 - WT_6
NPEPPS	Puromycin-sensitive aminopeptidase	P55786	-0.420513	-0.922958	0.0819328	20.257	-1.77056	0.0951979	0.346703	-5.32764	0.799429	1	WT_0 - WT_6
MARS1	Methionine--tRNA ligase, cytoplasmic	P56192	-0.290319	-1.06307	0.482428	21.4372	-0.794804	0.438068	0.73097	-6.50551	0.908433	1	WT_0 - WT_6
PPP1R12A	Protein phosphatase 1 regulatory subunit 12A	O14974;O14974-4	-0.657642	-1.78162	0.466337	20.4322	-1.23781	0.233199	0.533063	-6.06276	0.872266	1	WT_0 - WT_6
NUP107	Nuclear pore complex protein Nup107	P57740;P57740-2	0.0429966	-0.770315	0.856308	19.241	0.11184	0.912306	0.976718	-6.82393	0.939782	1	WT_0 - WT_6
H2BC5	Histone H2B type 1-D	P58876	0.264712	-0.8495	1.37892	31.2341	0.502605	0.621917	0.85354	-6.69904	0.924562	1	WT_0 - WT_6
TPI1	Triosephosphate isomerase	P60174;P60174-3	-1.0083	-2.89953	0.882921	23.0721	-1.1279	0.275578	0.584094	-6.18825	0.882875	1	WT_0 - WT_6
MYL6	Myosin light polypeptide 6	P60660;P60660-2	0.138924	-0.844253	1.1221	24.0233	0.298929	0.768745	0.929932	-6.78376	0.933246	1	WT_0 - WT_6
ACTB;ACTG1	Actin, cytoplasmic 1	P60709;P63261	-0.607181	-1.48639	0.272032	27.3806	-1.46098	0.162896	0.455889	-5.77898	0.846543	1	WT_0 - WT_6
EIF4A1	Eukaryotic initiation factor 4A-I	P60842	-0.197146	-0.893431	0.499138	22.9501	-0.598994	0.557353	0.821249	-6.64439	0.919773	1	WT_0 - WT_6
RPS20	40S ribosomal protein S20	P60866;P60866-2	-0.127335	-1.11798	0.863306	25.2237	-0.271927	0.789068	0.938777	-6.7918	0.934268	1	WT_0 - WT_6
HNRNPDL	Heterogeneous nuclear ribonucleoprotein D-like	O14979	1.64492	1.06313	2.22672	23.8538	5.98129	1.72254e-05	0.000598584	3.02754	0.0023869	0.0238495	WT_0 - WT_6
CDC42	Cell division control protein 42 homolog	P60953	-0.558491	-1.62421	0.50723	22.1098	-1.10865	0.28356	0.586821	-6.20921	0.884609	1	WT_0 - WT_6
DSTN	Destrin	P60981;P60981-2	-0.724842	-1.30616	-0.143527	22.5421	-2.63787	0.017631	0.127863	-3.79534	0.570904	1	WT_0 - WT_6
RAB8A	Ras-related protein Rab-8A	P61006;P61006-2	-0.440275	-1.17137	0.29082	23.5352	-1.27401	0.220403	0.510962	-6.0193	0.868493	1	WT_0 - WT_6
XPO1	Exportin-1	O14980	0.309913	-0.172456	0.792282	21.6947	1.35919	0.192465	0.487891	-5.91305	0.859025	1	WT_0 - WT_6
ACTR3	Actin-related protein 3	P61158	-0.533429	-1.20724	0.140383	20.9445	-1.67479	0.112918	0.375192	-5.47387	0.815617	1	WT_0 - WT_6
ACTR2	Actin-related protein 2	P61160;P61160-2	-0.307811	-1.07221	0.456584	21.2338	-0.851897	0.406527	0.703423	-6.45819	0.904664	1	WT_0 - WT_6
ACTR1A	Alpha-centractin	P61163	-0.739021	-1.56097	0.082925	21.1185	-1.90211	0.0748514	0.309111	-5.118	0.774557	1	WT_0 - WT_6
ARF1;ARF3	ADP-ribosylation factor 3	P61204;P84077	-0.648406	-2.19936	0.90255	21.8661	-0.884441	0.389228	0.693819	-6.42988	0.902412	1	WT_0 - WT_6
RAP1B	Ras-related protein Rap-1b	P61224;P61224-3	-0.39469	-1.95525	1.16587	25.5428	-0.535053	0.599786	0.844969	-6.68168	0.923003	1	WT_0 - WT_6
RPS3A	40S ribosomal protein S3a	P61247	0.449826	-0.113404	1.01306	23.7799	1.68958	0.110006	0.36994	-5.45165	0.813217	1	WT_0 - WT_6
RPL26	60S ribosomal protein L26	P61254	0.0735851	-0.644238	0.791408	22.7388	0.216867	0.830984	0.951078	-6.80586	0.936266	1	WT_0 - WT_6
MAGOH;MAGOHB	Protein mago nashi homolog	P61326;Q96A72	-0.0834536	-0.737673	0.570766	23.7452	-0.269863	0.790629	0.938852	-6.79239	0.934345	1	WT_0 - WT_6
RPL27	60S ribosomal protein L27	P61353	0.86308	-0.466437	2.1926	22.0683	1.37334	0.188113	0.487891	-5.89487	0.857369	1	WT_0 - WT_6
RPL37A	60S ribosomal protein L37a	P61513	-0.753576	-1.99712	0.489971	22.0129	-1.28199	0.217654	0.510912	-6.00958	0.86764	1	WT_0 - WT_6
RHOA	Transforming protein RhoA	P61586	-0.862028	-1.70803	-0.0160275	22.3642	-2.15562	0.0462745	0.232488	-4.68819	0.717108	1	WT_0 - WT_6
SUMO2	Small ubiquitin-related modifier 2	P61956;P61956-2	1.45094	-0.305448	3.20732	23.7403	1.74763	0.0992035	0.352067	-5.36316	0.803447	1	WT_0 - WT_6
HNRNPK	Isoform of P61978, Isoform 3 of Heterogeneous nuclear ribonucleoprotein K	P61978-3	1.54005	1.02378	2.05633	24.9424	6.31071	9.19918e-06	0.000376526	3.65428	0.00103995	0.00610286	WT_0 - WT_6
RPS7	40S ribosomal protein S7	P62081	0.189493	-0.620673	0.999658	21.8315	0.494811	0.62729	0.856381	-6.70306	0.924929	1	WT_0 - WT_6
PSMC5	26S proteasome regulatory subunit 8	P62195;P62195-2	-0.141432	-0.822841	0.539976	20.5901	-0.439099	0.666315	0.890359	-6.72998	0.927467	1	WT_0 - WT_6
RPS8	40S ribosomal protein S8	P62241	-0.164957	-1.05896	0.729049	23.7194	-0.390347	0.701299	0.896998	-6.75096	0.929572	1	WT_0 - WT_6
RPS16	40S ribosomal protein S16	P62249	0.010729	-0.67926	0.700717	22.8384	0.0328956	0.974155	0.991996	-6.82992	0.942191	1	WT_0 - WT_6
YWHAE	14-3-3 protein epsilon	P62258	-0.875298	-1.49592	-0.254679	22.0069	-2.98368	0.00858483	0.0795528	-3.11138	0.442429	1	WT_0 - WT_6
RPS14	40S ribosomal protein S14	P62263	0.0390797	-0.668111	0.74627	22.9139	0.116906	0.908353	0.974989	-6.82333	0.939621	1	WT_0 - WT_6
RPS23	40S ribosomal protein S23	P62266	-0.103992	-1.00213	0.79415	24.3656	-0.244949	0.809531	0.944264	-6.79908	0.935261	1	WT_0 - WT_6
RPS11	40S ribosomal protein S11	P62280	-0.0836478	-0.847078	0.679782	23.8684	-0.231796	0.819561	0.946842	-6.80236	0.935735	1	WT_0 - WT_6
SNRPD1	Small nuclear ribonucleoprotein Sm D1	P62314	-0.500369	-1.35915	0.35841	22.9317	-1.23262	0.235078	0.53421	-6.06889	0.872794	1	WT_0 - WT_6
SNRPD2	Small nuclear ribonucleoprotein Sm D2	P62316	-0.118334	-0.91771	0.681042	22.2902	-0.313171	0.758095	0.928679	-6.77921	0.932696	1	WT_0 - WT_6
SEC16A	Protein transport protein Sec16A	O15027;O15027-2;O15027-3;O15027-4;O15027-5	0.00183927	-0.444462	0.448141	21.0065	0.00871844	0.993149	0.998574	-6.83045	0.942892	1	WT_0 - WT_6
RPL7A	60S ribosomal protein L7a	P62424	0.979462	0.228147	1.73078	23.4849	2.75795	0.0137599	0.110344	-3.56114	0.527794	1	WT_0 - WT_6
RPS4X	40S ribosomal protein S4, X isoform	P62701	-0.0841968	-0.82663	0.658236	23.4133	-0.239916	0.813365	0.945227	-6.80036	0.935443	1	WT_0 - WT_6
RPL23A	60S ribosomal protein L23a	P62750	1.19541	0.538372	1.85245	22.8442	3.84899	0.00136048	0.0195628	-1.31935	0.150604	1	WT_0 - WT_6
RPS6	40S ribosomal protein S6	P62753	-0.049764	-0.768026	0.668498	23.6965	-0.146573	0.885254	0.9689	-6.81923	0.93866	1	WT_0 - WT_6
H4C16	Histone H4	P62805	0.664614	-0.406501	1.73573	27.9578	1.31267	0.207351	0.502706	-5.97177	0.864301	1	WT_0 - WT_6
RAN	GTP-binding nuclear protein Ran	P62826	0.488627	-0.434823	1.41208	24.5005	1.1194	0.279081	0.584807	-6.19754	0.883645	1	WT_0 - WT_6
RPL23	60S ribosomal protein L23	P62829	-0.503721	-1.23731	0.229872	24.0483	-1.45263	0.165172	0.459177	-5.79026	0.847618	1	WT_0 - WT_6
RPS25	40S ribosomal protein S25	P62851	0.850582	0.177612	1.52355	23.6005	2.67388	0.0163721	0.123012	-3.72552	0.558202	1	WT_0 - WT_6
FAU	FAU ubiquitin-like and ribosomal protein S30	P62861	0.720884	-0.404353	1.84612	21.429	1.35532	0.19367	0.489458	-5.91799	0.859474	1	WT_0 - WT_6
GNB1	Guanine nucleotide-binding protein G(I)/G(S)/G(T) subunit beta-1	P62873;P62873-2	-0.41214	-1.05748	0.233204	21.7903	-1.35106	0.195004	0.489522	-5.92343	0.859966	1	WT_0 - WT_6
U2SURP	U2 snRNP-associated SURP motif-containing protein	O15042;O15042-2	-0.371936	-1.09344	0.349571	20.1402	-1.09056	0.291216	0.592376	-6.22863	0.886207	1	WT_0 - WT_6
RPL10A	60S ribosomal protein L10a	P62906	0.075405	-0.598095	0.748905	22.427	0.236856	0.815699	0.945227	-6.80112	0.935553	1	WT_0 - WT_6
RPL32	60S ribosomal protein L32	P62910	0.54258	-0.535145	1.6203	22.4996	1.06507	0.302261	0.604907	-6.25552	0.888408	1	WT_0 - WT_6
RPL11	60S ribosomal protein L11	P62913;P62913-2	-0.276468	-1.20341	0.650476	24.4849	-0.630976	0.536743	0.81242	-6.62423	0.918075	1	WT_0 - WT_6
RPL8	60S ribosomal protein L8	P62917	0.511896	-0.166418	1.19021	23.0785	1.59651	0.129442	0.401411	-5.58911	0.827734	1	WT_0 - WT_6
PPIA	Peptidyl-prolyl cis-trans isomerase A	P62937	-0.660858	-1.20588	-0.115835	23.5793	-2.56516	0.0204608	0.139872	-3.93514	0.595889	1	WT_0 - WT_6
RPS27A	Ubiquitin-40S ribosomal protein S27a	P62979	0.42075	-0.215261	1.05676	28.1817	1.39953	0.180268	0.481869	-5.86083	0.854238	1	WT_0 - WT_6
RAC1	Ras-related C3 botulinum toxin substrate 1	P63000;P63000-2	-0.110459	-1.27136	1.05044	21.7661	-0.201293	0.842942	0.95896	-6.80927	0.936811	1	WT_0 - WT_6
AP2B1	AP-2 complex subunit beta	P63010;P63010-2	-0.665567	-1.46979	0.138658	21.4818	-1.7508	0.0986422	0.351571	-5.35828	0.802898	1	WT_0 - WT_6
YWHAZ	14-3-3 protein zeta/delta	P63104	-0.792301	-1.50468	-0.0799209	22.6374	-2.35288	0.0313981	0.172276	-4.33343	0.663086	1	WT_0 - WT_6
PPP2R2A	Serine/threonine-protein phosphatase 2A 55 kDa regulatory subunit B alpha isoform	P63151;P63151-2	0.038937	-0.795014	0.872888	20.9277	0.098774	0.922514	0.979717	-6.82538	0.940194	1	WT_0 - WT_6
SUMO1	Small ubiquitin-related modifier 1	P63165	0.234326	-1.0148	1.48345	23.5976	0.396858	0.696583	0.896998	-6.7483	0.929297	1	WT_0 - WT_6
DYNLL1	Dynein light chain 1, cytoplasmic	P63167	-0.347732	-1.04172	0.346256	23.0424	-1.06002	0.304483	0.606059	-6.26077	0.888837	1	WT_0 - WT_6
RPL38	60S ribosomal protein L38	P63173	-0.251827	-1.11227	0.608615	24.0507	-0.619158	0.544309	0.812631	-6.6318	0.918709	1	WT_0 - WT_6
RPS21	40S ribosomal protein S21	P63220	0.0789287	-0.920969	1.07883	21.8418	0.166994	0.869415	0.965644	-6.81588	0.937982	1	WT_0 - WT_6
EIF5A	Eukaryotic translation initiation factor 5A-1	P63241;P63241-2	0.32686	-0.289431	0.94315	23.7986	1.12201	0.278001	0.584807	-6.1947	0.883409	1	WT_0 - WT_6
RACK1	Receptor of activated protein C kinase 1	P63244	-0.457397	-1.16781	0.253014	23.3773	-1.36209	0.191569	0.487891	-5.90934	0.858688	1	WT_0 - WT_6
YBX1	Y-box-binding protein 1	P67809	0.350275	-0.467239	1.16779	23.3885	0.906432	0.37782	0.682038	-6.4102	0.900847	1	WT_0 - WT_6
EEF1A1;EEF1A1P5	Elongation factor 1-alpha 1	P68104;Q5VTE0	-0.678945	-1.42325	0.0653603	27.3068	-1.92977	0.0711016	0.302544	-5.07269	0.768915	1	WT_0 - WT_6
TUBA4A	Tubulin alpha-4A chain	P68366;P68366-2	0.44841	-0.154482	1.0513	26.315	1.57346	0.134684	0.410156	-5.62228	0.831121	1	WT_0 - WT_6
TUBB4B	Tubulin beta-4B chain	P68371	0.329728	-0.421725	1.08118	21.6612	0.928271	0.366715	0.675144	-6.39022	0.899255	1	WT_0 - WT_6
HBB	Hemoglobin subunit beta	P68871	-0.504937	-2.34214	1.33226	23.1991	-0.581437	0.568844	0.829049	-6.65503	0.920681	1	WT_0 - WT_6
HBA2	Hemoglobin subunit alpha	P69905	-0.347217	-1.40239	0.707955	27.8399	-0.696144	0.496077	0.773409	-6.58008	0.914436	1	WT_0 - WT_6
EIF4G2	Eukaryotic translation initiation factor 4 gamma 2	P78344;P78344-2	0.123607	-0.448975	0.696189	20.5913	0.456696	0.653874	0.880987	-6.72181	0.926681	1	WT_0 - WT_6
GTF2I	General transcription factor II-I	P78347;P78347-2;P78347-3;P78347-4	0.202867	-0.395648	0.801383	21.0387	0.717064	0.483413	0.767358	-6.56504	0.913214	1	WT_0 - WT_6
GSTO1	Glutathione S-transferase omega-1	P78417;P78417-3	-0.488837	-1.06019	0.0825119	20.758	-1.81002	0.0886359	0.33549	-5.26579	0.792299	1	WT_0 - WT_6
PRKDC	DNA-dependent protein kinase catalytic subunit	P78527	0.309696	-0.280727	0.900118	24.4808	1.10967	0.283132	0.586821	-6.20811	0.884518	1	WT_0 - WT_6
MAP1A	Microtubule-associated protein 1A	P78559;P78559-2	0.129064	-0.598161	0.856288	22.7865	0.375454	0.71213	0.897155	-6.75689	0.930194	1	WT_0 - WT_6
BASP1	Brain acid soluble protein 1	P80723	-0.318503	-1.6889	1.05189	23.4076	-0.491687	0.62945	0.856381	-6.70465	0.925075	1	WT_0 - WT_6
DCD	Dermcidin	P81605	-0.181078	-1.79314	1.43098	23.0218	-0.237633	0.815106	0.945227	-6.80093	0.935525	1	WT_0 - WT_6
SARNP	SAP domain-containing ribonucleoprotein	P82979	0.664169	0.129433	1.1989	20.3314	2.62761	0.0180064	0.12946	-3.81516	0.574485	1	WT_0 - WT_6
RPL24	60S ribosomal protein L24	P83731	0.286678	-0.423939	0.997294	24.1014	0.853454	0.405689	0.703423	-6.45686	0.904558	1	WT_0 - WT_6
RPL19	60S ribosomal protein L19	P84098	0.374382	-0.460387	1.20915	22.5151	0.94879	0.356486	0.663637	-6.37106	0.897726	1	WT_0 - WT_6
SRSF3	Serine/arginine-rich splicing factor 3	P84103;P84103-2	0.390045	-0.2283	1.00839	21.9875	1.33446	0.200269	0.49387	-5.94447	0.861862	1	WT_0 - WT_6
HSPG2	Basement membrane-specific heparan sulfate proteoglycan core protein	P98160	0.502514	-0.764195	1.76922	21.802	0.839252	0.413383	0.712316	-6.46893	0.905518	1	WT_0 - WT_6
TFAM	Transcription factor A, mitochondrial	Q00059	1.32704	0.378777	2.2753	21.1061	2.96058	0.00901215	0.0816971	-3.15791	0.45132	1	WT_0 - WT_6
SLC25A3	Phosphate carrier protein, mitochondrial	Q00325;Q00325-2	-0.650017	-1.21477	-0.085267	21.667	-2.43495	0.0266396	0.159838	-4.18132	0.638182	1	WT_0 - WT_6
HDLBP	Vigilin	Q00341	0.763935	0.318715	1.20915	22.6037	3.62997	0.00217228	0.0270401	-1.77866	0.210407	1	WT_0 - WT_6
PURA	Transcriptional activator protein Pur-alpha	Q00577	0.697942	0.07074	1.32514	20.2625	2.35414	0.031319	0.172276	-4.33111	0.662712	1	WT_0 - WT_6
CLTC	Clathrin heavy chain 1	Q00610;Q00610-2	-0.406198	-1.04445	0.232053	24.026	-1.34638	0.196477	0.490604	-5.92938	0.860504	1	WT_0 - WT_6
NPC1	NPC intracellular cholesterol transporter 1	O15118	0.103845	-0.778711	0.986401	21.416	0.248923	0.806508	0.942548	-6.79806	0.935116	1	WT_0 - WT_6
HNRNPU	Heterogeneous nuclear ribonucleoprotein U	Q00839	2.72174	2.06484	3.37863	25.8325	8.76538	1.35764e-07	1.41534e-05	7.84154	6.02303e-07	1.87247e-05	WT_0 - WT_6
SPTBN1	Spectrin beta chain, non-erythrocytic 1	Q01082	-0.470921	-1.15866	0.216815	23.9335	-1.4486	0.166281	0.460219	-5.79569	0.848134	1	WT_0 - WT_6
ARPC1B	Actin-related protein 2/3 complex subunit 1B	O15143	-0.508509	-1.14299	0.125975	20.82	-1.6955	0.108859	0.367566	-5.44272	0.812246	1	WT_0 - WT_6
CAP1	Adenylyl cyclase-associated protein 1	Q01518	-0.219653	-1.30714	0.867833	23.371	-0.427302	0.674711	0.892467	-6.73528	0.927986	1	WT_0 - WT_6
PFKP	ATP-dependent 6-phosphofructokinase, platelet type	Q01813	-0.0762328	-0.609512	0.457047	22.15	-0.302418	0.766131	0.929932	-6.78267	0.933112	1	WT_0 - WT_6
EWSR1	RNA-binding protein EWS	Q01844;Q01844-2;Q01844-3;Q01844-5;Q01844-6	-0.079388	-1.12984	0.971068	22.3214	-0.159882	0.874925	0.965644	-6.8171	0.93822	1	WT_0 - WT_6
PLCB3	1-phosphatidylinositol 4,5-bisphosphate phosphodiesterase beta-3	Q01970;Q01970-2	-0.293724	-0.818248	0.2308	20.5306	-1.18466	0.253018	0.56437	-6.12466	0.877549	1	WT_0 - WT_6
KIF23	Kinesin-like protein KIF23	Q02241	-0.0867714	-1.05562	0.882076	20.5966	-0.189471	0.852047	0.960279	-6.81169	0.937219	1	WT_0 - WT_6
RPL18A	60S ribosomal protein L18a	Q02543	-0.331598	-1.2238	0.5606	22.258	-0.78627	0.442911	0.732913	-6.51232	0.908977	1	WT_0 - WT_6
MAP2K1	Dual specificity mitogen-activated protein kinase kinase 1	Q02750	-0.22793	-1.1649	0.709044	20.4939	-0.51463	0.61367	0.850286	-6.69273	0.92399	1	WT_0 - WT_6
RPL6	60S ribosomal protein L6	Q02878	1.25919	0.669046	1.84934	24.0934	4.51392	0.000332506	0.00591303	0.0742787	0.0455019	0.15015	WT_0 - WT_6
TOP2B	DNA topoisomerase 2-beta	Q02880;Q02880-2	0.989902	0.149888	1.82992	22.9917	2.49303	0.0236922	0.151995	-4.07221	0.619726	1	WT_0 - WT_6
AKAP12	A-kinase anchor protein 12	Q02952	-0.767752	-1.36235	-0.173159	23.3058	-2.73163	0.0145313	0.113262	-3.61281	0.537419	1	WT_0 - WT_6
DST	Dystonin	Q03001	0.298902	-0.629903	1.22771	24.3339	0.680809	0.505482	0.776376	-6.59084	0.915315	1	WT_0 - WT_6
CAV1	Caveolin-1	Q03135	-0.00924857	-0.840961	0.822463	29.8077	-0.0235246	0.981515	0.994634	-6.8302	0.942465	1	WT_0 - WT_6
CENPC	Centromere protein C	Q03188	0.19398	-0.979655	1.36761	20.7091	0.349659	0.73104	0.910504	-6.76662	0.931249	1	WT_0 - WT_6
PLSCR1	Phospholipid scramblase 1	O15162;O15162-2	-0.990312	-1.98441	0.00378291	21.6352	-2.10749	0.0507807	0.246227	-4.7722	0.72903	1	WT_0 - WT_6
EIF4G1	Eukaryotic translation initiation factor 4 gamma 1	Q04637;Q04637-3;Q04637-4;Q04637-5;Q04637-8;Q04637-9	0.0469589	-0.463119	0.557037	22.2747	0.194761	0.84797	0.959575	-6.81062	0.937037	1	WT_0 - WT_6
GLO1	Lactoylglutathione lyase	Q04760;Q04760-2	-1.10748	-1.96448	-0.250486	22.3462	-2.73388	0.0144638	0.113262	-3.6084	0.536601	1	WT_0 - WT_6
SSBP1	Single-stranded DNA-binding protein, mitochondrial	Q04837	-1.33243	-2.26258	-0.402272	24.6611	-3.03046	0.00777921	0.0744018	-3.01683	0.424388	1	WT_0 - WT_6
SRSF11	Serine/arginine-rich splicing factor 11	Q05519;Q05519-2	-0.0354689	-1.06824	0.997302	24.4883	-0.0726549	0.942959	0.990463	-6.82772	0.941002	1	WT_0 - WT_6
CALD1	Isoform of Q05682, Isoform 4 of Caldesmon	Q05682-4;Q05682-5	-0.458398	-1.62179	0.704989	22.914	-0.833566	0.416489	0.71619	-6.47371	0.905899	1	WT_0 - WT_6
GFPT1	Isoform of Q06210, Isoform 2 of Glutamine--fructose-6-phosphate aminotransferase [isomerizing] 1	Q06210-2	-0.771011	-1.26875	-0.273269	21.9752	-3.277	0.00461363	0.049971	-2.51267	0.330452	1	WT_0 - WT_6
PSME1	Proteasome activator complex subunit 1	Q06323	-0.80798	-1.41154	-0.204414	21.8867	-2.83203	0.0117953	0.100237	-3.41482	0.500259	1	WT_0 - WT_6
PRDX1	Peroxiredoxin-1	Q06830	-0.259461	-1.04075	0.521828	24.6438	-0.702557	0.492174	0.77302	-6.57552	0.914064	1	WT_0 - WT_6
H3-7	Isoform of Q5TEC6, Histone H3-7 (Fragment)	A0A590UJL8	1.30517	0.215852	2.39448	24.722	2.53474	0.0217688	0.144559	-3.99315	0.606061	1	WT_0 - WT_6
RPL18	60S ribosomal protein L18	Q07020	0.378031	-0.621445	1.37751	23.5787	0.800159	0.435045	0.73097	-6.5012	0.908089	1	WT_0 - WT_6
CKAP4	Cytoskeleton-associated protein 4	Q07065	0.164461	-0.773479	1.1024	22.3827	0.370945	0.715422	0.898587	-6.75864	0.93038	1	WT_0 - WT_6
TJP1	Tight junction protein ZO-1	Q07157;Q07157-2	-0.314582	-1.21408	0.584919	21.9623	-0.739866	0.46983	0.753535	-6.54817	0.911852	1	WT_0 - WT_6
KHDRBS1	KH domain-containing, RNA-binding, signal transduction-associated protein 1	Q07666;Q07666-2	1.56254	0.792322	2.33276	23.414	4.2918	0.000530765	0.00885316	-0.389736	0.0695682	0.676038	WT_0 - WT_6
LRP1	Prolow-density lipoprotein receptor-related protein 1	Q07954	0.068077	-0.49529	0.631444	23.5419	0.255641	0.801403	0.941367	-6.79629	0.93487	1	WT_0 - WT_6
DHX9	ATP-dependent RNA helicase A	Q08211	3.08556	2.55027	3.62085	24.9102	12.1946	1.19877e-09	9.99776e-07	12.4134	5.23967e-13	4.73701e-09	WT_0 - WT_6
CD47	Leukocyte surface antigen CD47	Q08722;Q08722-2;Q08722-3;Q08722-4	-0.297039	-0.868152	0.274075	22.9343	-1.1003	0.287074	0.58789	-6.2182	0.88535	1	WT_0 - WT_6
SSRP1	FACT complex subunit SSRP1	Q08945	0.139738	-0.444819	0.724295	22.2144	0.50572	0.619776	0.853164	-6.69742	0.924415	1	WT_0 - WT_6
EP300	Histone acetyltransferase p300	Q09472	1.01309	0.286098	1.74009	19.914	2.94808	0.00925189	0.0820859	-3.18304	0.456122	1	WT_0 - WT_6
AHNAK	Neuroblast differentiation-associated protein AHNAK	Q09666	-0.643931	-1.65952	0.371654	27.2559	-1.34136	0.198068	0.4931	-5.93575	0.861078	1	WT_0 - WT_6
ASPH	Aspartyl/asparaginyl beta-hydroxylase	Q12797;Q12797-10	0.000159339	-0.737127	0.737445	21.8328	0.000457202	0.999641	0.999641	-6.83049	0.943127	1	WT_0 - WT_6
AKAP13	A-kinase anchor protein 13	Q12802;Q12802-2;Q12802-4	-0.208987	-0.921502	0.503527	20.3506	-0.620508	0.543442	0.812631	-6.63094	0.918637	1	WT_0 - WT_6
FAP	Prolyl endopeptidase FAP	Q12884	-0.276982	-1.06063	0.506667	21.7718	-0.747741	0.465194	0.750428	-6.54223	0.911374	1	WT_0 - WT_6
TP53BP1	TP53-binding protein 1	Q12888;Q12888-2;Q12888-3	-0.109696	-0.706337	0.486944	23.5861	-0.388956	0.702307	0.896998	-6.75152	0.92963	1	WT_0 - WT_6
ILF2	Interleukin enhancer-binding factor 2	Q12905	2.58676	1.88765	3.28588	22.317	7.82765	6.19248e-07	4.47337e-05	6.34183	1.39642e-05	5.80208e-05	WT_0 - WT_6
ILF3	Isoform of Q12906, Isoform 7 of Interleukin enhancer-binding factor 3	Q12906-7	2.35465	1.63016	3.07915	24.6333	6.87564	3.24724e-06	0.000150455	4.69361	0.000223547	0.00288317	WT_0 - WT_6
PTPRJ	Receptor-type tyrosine-protein phosphatase eta	Q12913;Q12913-3	-0.415808	-1.19633	0.36471	20.8675	-1.12702	0.275939	0.584094	-6.18922	0.882955	1	WT_0 - WT_6
HMGB3	High mobility group protein B3	O15347	0.517766	-0.588334	1.62387	22.8337	0.990286	0.336407	0.643494	-6.33118	0.894532	1	WT_0 - WT_6
FLII	Protein flightless-1 homolog	Q13045	0.244645	-0.38728	0.87657	20.3008	0.819015	0.424509	0.727573	-6.48581	0.906862	1	WT_0 - WT_6
TARDBP	TAR DNA-binding protein 43	Q13148	0.895278	-0.103316	1.89387	21.3725	1.89666	0.0756098	0.309111	-5.12687	0.77565	1	WT_0 - WT_6
HNRNPA0	Heterogeneous nuclear ribonucleoprotein A0	Q13151	2.7605	2.11855	3.40246	22.6557	9.09713	8.14216e-08	1.04839e-05	8.344	2.00864e-07	4.12961e-07	WT_0 - WT_6
CBX3	Chromobox protein homolog 3	Q13185	-0.0193531	-0.66808	0.629373	22.9258	-0.0631117	0.95044	0.990845	-6.8284	0.941292	1	WT_0 - WT_6
TRIM28	Transcription intermediary factor 1-beta	Q13263	-0.0156656	-0.55044	0.519109	24.0191	-0.0619724	0.951333	0.990845	-6.82848	0.941326	1	WT_0 - WT_6
PABPC4	Polyadenylate-binding protein 4	Q13310;Q13310-2;Q13310-3	0.0536231	-0.605022	0.712268	21.3168	0.172235	0.865358	0.965644	-6.81495	0.937806	1	WT_0 - WT_6
ILK	Integrin-linked protein kinase	Q13418	-0.373096	-1.84502	1.09883	22.5921	-0.536237	0.598986	0.844969	-6.68102	0.922945	1	WT_0 - WT_6
NNT	NAD(P) transhydrogenase, mitochondrial	Q13423	-0.59833	-1.40676	0.210101	20.8712	-1.56574	0.136481	0.410156	-5.63332	0.832239	1	WT_0 - WT_6
TCOF1	Treacle protein	Q13428;Q13428-3;Q13428-4	0.195805	-0.39638	0.78799	21.2254	0.6995	0.494033	0.773409	-6.5777	0.914242	1	WT_0 - WT_6
GOLGA4	Golgin subfamily A member 4	Q13439;Q13439-3;Q13439-4;Q13439-5	-0.140775	-0.701098	0.419549	21.0584	-0.531505	0.602188	0.845496	-6.68363	0.923176	1	WT_0 - WT_6
PDAP1	28 kDa heat- and acid-stable phosphoprotein	Q13442	0.0640775	-0.639423	0.767578	19.6609	0.192691	0.849564	0.959859	-6.81104	0.937109	1	WT_0 - WT_6
BCAT2	Branched-chain-amino-acid aminotransferase, mitochondrial	O15382	-0.279796	-1.0248	0.465211	22.16	-0.794515	0.438231	0.73097	-6.50574	0.908451	1	WT_0 - WT_6
SQSTM1	Sequestosome-1	Q13501	-0.212357	-0.736259	0.311546	20.6154	-0.857505	0.403511	0.702564	-6.45338	0.904281	1	WT_0 - WT_6
TUBB3	Tubulin beta-3 chain	Q13509	0.340346	-0.841982	1.52267	22.4424	0.608981	0.550872	0.816913	-6.63821	0.919249	1	WT_0 - WT_6
CAMK2G	Calcium/calmodulin-dependent protein kinase type II subunit gamma	Q13555;Q13555-10;Q13555-11;Q13555-2;Q13555-3;Q13555-4;Q13555-5;Q13555-6;Q13555-7;Q13555-8;Q13555-9	-0.495903	-1.11186	0.120051	20.6007	-1.70322	0.107381	0.365859	-5.43105	0.810973	1	WT_0 - WT_6
CAMK2D	Calcium/calmodulin-dependent protein kinase type II subunit delta	Q13557;Q13557-10;Q13557-11;Q13557-3;Q13557-4;Q13557-5;Q13557-6;Q13557-8;Q13557-9	-0.326724	-1.06886	0.41541	21.684	-0.931365	0.36516	0.674554	-6.38736	0.899027	1	WT_0 - WT_6
FHL1	Isoform of Q13642, Isoform 1 of Four and a half LIM domains protein 1	Q13642-1;Q13642-4;Q13642-5	0.292562	-0.489538	1.07466	21.6473	0.791365	0.440016	0.732481	-6.50827	0.908652	1	WT_0 - WT_6
ALCAM	CD166 antigen	Q13740;Q13740-2	-0.35186	-1.32743	0.623709	25.6593	-0.763015	0.456279	0.743219	-6.53054	0.910435	1	WT_0 - WT_6
SPTAN1	Spectrin alpha chain, non-erythrocytic 1	Q13813	-0.562167	-1.28648	0.162142	24.0096	-1.64196	0.119613	0.383734	-5.52268	0.820816	1	WT_0 - WT_6
DDX39B	Spliceosome RNA helicase DDX39B	Q13838;Q13838-2	-0.0332093	-0.606395	0.539976	23.3127	-0.122571	0.903935	0.974008	-6.82262	0.93944	1	WT_0 - WT_6
BLMH	Bleomycin hydrolase	Q13867	-0.788998	-1.51201	-0.0659837	23.068	-2.30861	0.034285	0.185673	-4.41444	0.675933	1	WT_0 - WT_6
CKAP5	Cytoskeleton-associated protein 5	Q14008;Q14008-2;Q14008-3	-0.353766	-1.01568	0.308151	21.4842	-1.13066	0.274445	0.583895	-6.18522	0.882622	1	WT_0 - WT_6
COX17	Cytochrome c oxidase copper chaperone	Q14061	-1.13006	-1.9339	-0.326217	20.9749	-2.97408	0.00876003	0.0802843	-3.13074	0.446128	1	WT_0 - WT_6
HNRNPD	Heterogeneous nuclear ribonucleoprotein D0	Q14103;Q14103-3	2.16138	1.2299	3.09286	25.8157	4.90884	0.000146333	0.00321163	0.891071	0.0227424	0.15015	WT_0 - WT_6
DAG1	Dystroglycan 1	Q14118	-1.29384	-2.16778	-0.419909	22.1876	-3.13202	0.00627657	0.0630682	-2.81028	0.385272	1	WT_0 - WT_6
SAFB2	Scaffold attachment factor B2	Q14151	0.60745	0.049131	1.16577	25.4663	2.3017	0.034757	0.187015	-4.427	0.677899	1	WT_0 - WT_6
EIF3A	Eukaryotic translation initiation factor 3 subunit A	Q14152	0.666136	-0.1721	1.50437	21.8579	1.68119	0.111649	0.373956	-5.46427	0.814582	1	WT_0 - WT_6
FHL2	Four and a half LIM domains protein 2	Q14192	0.287965	-0.310368	0.886299	21.9561	1.01816	0.323371	0.631596	-6.30354	0.892305	1	WT_0 - WT_6
DPYSL3	Isoform of Q14195, Isoform LCRMP-4 of Dihydropyrimidinase-related protein 3	Q14195-2	-0.0913642	-0.751575	0.568847	21.5346	-0.292762	0.773372	0.929932	-6.78566	0.933482	1	WT_0 - WT_6
DCTN1	Dynactin subunit 1	Q14203;Q14203-3;Q14203-4;Q14203-6	-1.26849	-2.60588	0.0689079	21.0551	-2.00654	0.0615607	0.282097	-4.94483	0.75247	1	WT_0 - WT_6
DYNC1H1	Cytoplasmic dynein 1 heavy chain 1	Q14204	-0.12871	-0.915391	0.657971	25.3526	-0.346127	0.733644	0.910504	-6.7679	0.931392	1	WT_0 - WT_6
CTTN	Src substrate cortactin	Q14247	0.181271	-0.922787	1.28533	22.7119	0.347343	0.732747	0.910504	-6.76746	0.931343	1	WT_0 - WT_6
TRIM25	E3 ubiquitin/ISG15 ligase TRIM25	Q14258	-0.0545109	-0.640743	0.531721	21.9487	-0.196714	0.846466	0.959175	-6.81022	0.93697	1	WT_0 - WT_6
FLNC	Filamin-C	Q14315;Q14315-2	0.0380216	-0.419206	0.495249	26.6001	0.175922	0.862507	0.965644	-6.81428	0.937681	1	WT_0 - WT_6
DHX15	ATP-dependent RNA helicase DHX15	O43143	0.357329	-0.219493	0.934152	21.0016	1.31053	0.208055	0.502951	-5.97442	0.864537	1	WT_0 - WT_6
CAPRIN1	Caprin-1	Q14444;Q14444-2	-0.531895	-1.81222	0.748426	22.2095	-0.878877	0.392151	0.693864	-6.43478	0.902803	1	WT_0 - WT_6
RBM39	RNA-binding protein 39	Q14498;Q14498-2	0.0043443	-1.15764	1.16633	22.851	0.00790938	0.993785	0.998574	-6.83046	0.942915	1	WT_0 - WT_6
RNMT	mRNA cap guanine-N7 methyltransferase	O43148;O43148-2	1.10403	0.457099	1.75096	21.359	3.61031	0.00226552	0.0277859	-1.8198	0.216388	1	WT_0 - WT_6
ITPR3	Inositol 1,4,5-trisphosphate receptor type 3	Q14573	0.519062	-0.0197331	1.05786	23.0613	2.03806	0.0579903	0.273695	-4.89146	0.745376	1	WT_0 - WT_6
TRIP12	Isoform of Q14669, Isoform 2 of E3 ubiquitin-protein ligase TRIP12	Q14669-2	0.502053	-0.657717	1.66182	21.4804	0.915796	0.373031	0.677794	-6.40168	0.900169	1	WT_0 - WT_6
MDC1	Mediator of DNA damage checkpoint protein 1	Q14676	0.0745552	-0.915199	1.06431	20.4968	0.159357	0.875332	0.965644	-6.81718	0.938237	1	WT_0 - WT_6
RRP1B	Ribosomal RNA processing protein 1 homolog B	Q14684	1.287	0.565196	2.0088	19.9126	3.77208	0.00160333	0.0222863	-1.48081	0.170141	1	WT_0 - WT_6
PDCD11	Protein RRP5 homolog	Q14690	1.67545	1.00816	2.34274	21.818	5.31175	6.44256e-05	0.00163818	1.70954	0.0100911	0.0346694	WT_0 - WT_6
USP10	Ubiquitin carboxyl-terminal hydrolase 10	Q14694;Q14694-2;Q14694-3	-0.1939	-0.671116	0.283317	21.7656	-0.859574	0.402402	0.702099	-6.4516	0.90414	1	WT_0 - WT_6
MVP	Major vault protein	Q14764	-0.299824	-1.40303	0.803382	21.2402	-0.57495	0.573121	0.829798	-6.65889	0.921013	1	WT_0 - WT_6
LTBP1	Latent-transforming growth factor beta-binding protein 1	Q14766;Q14766-4	0.0605905	-1.05753	1.17871	21.1447	0.114641	0.91012	0.97563	-6.8236	0.939693	1	WT_0 - WT_6
GOLGB1	Isoform of Q14789, Isoform 2 of Golgin subfamily B member 1	Q14789-2	-0.307572	-1.15352	0.538375	22.5477	-0.769174	0.452715	0.740322	-6.52577	0.910052	1	WT_0 - WT_6
CHD4	Chromodomain-helicase-DNA-binding protein 4	Q14839;Q14839-2	0.738742	0.0688424	1.40864	22.5171	2.33294	0.0326687	0.178077	-4.37	0.668922	1	WT_0 - WT_6
LASP1	LIM and SH3 domain protein 1	Q14847;Q14847-2	0.330977	-0.180375	0.842329	22.6809	1.3693	0.189348	0.487891	-5.90007	0.857844	1	WT_0 - WT_6
ZNF638	Zinc finger protein 638	Q14966;Q14966-3	0.577278	-0.0565129	1.21107	21.3557	1.9269	0.0714816	0.302617	-5.0774	0.769505	1	WT_0 - WT_6
KPNB1	Importin subunit beta-1	Q14974	-0.0753494	-0.611853	0.461154	21.9517	-0.297118	0.770103	0.929932	-6.78432	0.933316	1	WT_0 - WT_6
NOLC1	Nucleolar and coiled-body phosphoprotein 1	Q14978;Q14978-2;Q14978-3	0.140829	-0.943418	1.22508	21.7887	0.27478	0.786913	0.937551	-6.79099	0.934161	1	WT_0 - WT_6
NUMA1	Isoform of Q14980, Isoform 2 of Nuclear mitotic apparatus protein 1	Q14980-2	0.318617	-0.35211	0.989343	23.6979	1.00495	0.329505	0.634658	-6.31673	0.893369	1	WT_0 - WT_6
NCAPD2	Condensin complex subunit 1	Q15021	0.0536318	-0.648521	0.755785	19.8634	0.161589	0.873602	0.965644	-6.81681	0.938163	1	WT_0 - WT_6
UBA6	Ubiquitin-like modifier-activating enzyme 6	A0AVT1	-0.105471	-0.692572	0.48163	20.5712	-0.380051	0.708779	0.896998	-6.75508	0.930003	1	WT_0 - WT_6
PHGDH	D-3-phosphoglycerate dehydrogenase	O43175	-0.465785	-1.2861	0.354529	23.1599	-1.20123	0.246706	0.557596	-6.1056	0.875934	1	WT_0 - WT_6
POSTN	Periostin	Q15063	0.155948	-0.773612	1.08551	22.518	0.354915	0.727172	0.907876	-6.76469	0.931037	1	WT_0 - WT_6
EEA1	Early endosome antigen 1	Q15075	-0.294269	-1.40453	0.815988	21.085	-0.560715	0.582564	0.833633	-6.6672	0.921732	1	WT_0 - WT_6
PDIA6	Protein disulfide-isomerase A6	Q15084;Q15084-2;Q15084-3;Q15084-4;Q15084-5	0.0146418	-0.589956	0.61924	23.3518	0.0512328	0.959758	0.990845	-6.82911	0.941649	1	WT_0 - WT_6
PLEC	Plectin	Q15149	-0.212154	-0.792258	0.367949	25.2238	-0.773692	0.450111	0.740322	-6.52224	0.90977	1	WT_0 - WT_6
PPA1	Inorganic pyrophosphatase	Q15181	-0.279448	-1.00987	0.450974	22.0454	-0.809372	0.429876	0.730177	-6.49372	0.907492	1	WT_0 - WT_6
PTGES3	Prostaglandin E synthase 3	Q15185;Q15185-4	-0.486276	-1.12316	0.150609	22.0289	-1.61526	0.125307	0.392881	-5.56187	0.824919	1	WT_0 - WT_6
NONO	Non-POU domain-containing octamer-binding protein	Q15233	1.40936	0.837323	1.9814	23.813	5.21216	7.8771e-05	0.00182486	1.50884	0.0119455	0.139179	WT_0 - WT_6
PSMD3	26S proteasome non-ATPase regulatory subunit 3	O43242;O43242-2	-0.208478	-0.790166	0.373209	20.6635	-0.758215	0.459069	0.743609	-6.53424	0.910732	1	WT_0 - WT_6
ZMYND11	Zinc finger MYND domain-containing protein 11	Q15326;Q15326-2	1.32497	0.323384	2.32655	20.9459	2.79859	0.012646	0.104423	-3.48103	0.512763	1	WT_0 - WT_6
PCBP1	Poly(rC)-binding protein 1	Q15365	-0.467024	-1.02098	0.0869328	24.0707	-1.78355	0.0929932	0.341658	-5.30739	0.797114	1	WT_0 - WT_6
PCBP2	Isoform of Q15366, Isoform 3 of Poly(rC)-binding protein 2	Q15366-3;Q15366-4;Q15366-6;Q15366-7	0.587872	-0.158778	1.33452	22.1737	1.66566	0.114745	0.376762	-5.48751	0.81708	1	WT_0 - WT_6
PAPSS1	Bifunctional 3'-phosphoadenosine 5'-phosphosulfate synthase 1	O43252	-0.396465	-1.23017	0.437244	20.4009	-1.00603	0.329	0.634658	-6.31565	0.893282	1	WT_0 - WT_6
CNN3	Calponin-3	Q15417	-0.79772	-1.71673	0.121294	24.723	-1.83632	0.0844862	0.329599	-5.22406	0.787391	1	WT_0 - WT_6
TGFBI	Transforming growth factor-beta-induced protein ig-h3	Q15582	-0.288534	-1.27773	0.700663	21.6398	-0.617071	0.545652	0.812631	-6.63312	0.91882	1	WT_0 - WT_6
MAPRE1	Microtubule-associated protein RP/EB family member 1	Q15691	-0.306368	-0.968296	0.35556	20.8474	-0.97916	0.341711	0.649362	-6.34202	0.895402	1	WT_0 - WT_6
ELAVL1	ELAV-like protein 1	Q15717;Q15717-2	1.38784	0.598392	2.17728	22.5332	3.7191	0.00179551	0.0233978	-1.59195	0.184531	1	WT_0 - WT_6
MYLK	Isoform of Q15746, Isoform 2 of Myosin light chain kinase, smooth muscle	Q15746-2	-0.0419337	-0.488739	0.404872	22.004	-0.198548	0.845054	0.95896	-6.80984	0.936906	1	WT_0 - WT_6
TOMM34	Mitochondrial import receptor subunit TOM34	Q15785	0.0659663	-0.95741	1.08934	21.0304	0.136366	0.89319	0.969638	-6.82074	0.938994	1	WT_0 - WT_6
RAB11B	Ras-related protein Rab-11B	Q15907	-0.713596	-1.58987	0.162672	21.0342	-1.72281	0.103705	0.35888	-5.40126	0.807695	1	WT_0 - WT_6
ZYX	Zyxin	Q15942	-0.144703	-0.778187	0.488782	23.4077	-0.483238	0.635308	0.86154	-6.70891	0.925468	1	WT_0 - WT_6
SEPTIN7	Septin-7	Q16181;Q16181-2	-0.464598	-1.33293	0.403734	22.452	-1.13191	0.273935	0.583895	-6.18384	0.882509	1	WT_0 - WT_6
DPYSL2	Dihydropyrimidinase-related protein 2	Q16555	-0.530815	-1.21504	0.153409	22.6324	-1.64122	0.119768	0.383734	-5.52377	0.820932	1	WT_0 - WT_6
SRSF7	Serine/arginine-rich splicing factor 7	Q16629;Q16629-2;Q16629-3;Q16629-4	0.0854423	-0.522697	0.693582	20.6919	0.297229	0.77002	0.929932	-6.78429	0.933311	1	WT_0 - WT_6
CPSF6	Cleavage and polyadenylation specificity factor subunit 6	Q16630;Q16630-2;Q16630-3	0.39539	-0.199216	0.989996	21.8425	1.40675	0.178149	0.48083	-5.85135	0.853358	1	WT_0 - WT_6
DBN1	Drebrin	Q16643;Q16643-2;Q16643-3	-0.381616	-1.97868	1.21545	23.4944	-0.505503	0.619925	0.853164	-6.69753	0.924425	1	WT_0 - WT_6
FSCN1	Fascin	Q16658	0.419965	-0.120233	0.960164	21.3974	1.64468	0.119046	0.383734	-5.51866	0.820392	1	WT_0 - WT_6
IFI16	Gamma-interferon-inducible protein 16	Q16666;Q16666-2;Q16666-6	0.462019	-0.25055	1.17459	22.2646	1.37168	0.188618	0.487891	-5.897	0.857564	1	WT_0 - WT_6
TXNRD1	Thioredoxin reductase 1, cytoplasmic	Q16881;Q16881-3;Q16881-4	-0.529389	-1.1038	0.0450179	23.9066	-1.94974	0.0684994	0.297544	-5.03972	0.764749	1	WT_0 - WT_6
HNRNPUL2	Heterogeneous nuclear ribonucleoprotein U-like protein 2	Q1KMD3	1.13826	0.611238	1.66529	21.7451	4.56913	0.000296206	0.00561444	0.189156	0.0417703	0.15015	WT_0 - WT_6
INF2	Inverted formin-2	Q27J81;Q27J81-2	-0.174303	-0.704067	0.355461	20.3572	-0.696055	0.496132	0.773409	-6.58015	0.914441	1	WT_0 - WT_6
AAK1	AP2-associated protein kinase 1	Q2M2I8;Q2M2I8-2	0.266245	-0.205903	0.738393	20.577	1.19296	0.249844	0.561715	-6.11515	0.876744	1	WT_0 - WT_6
HNRNPR	Heterogeneous nuclear ribonucleoprotein R	O43390	2.717	2.0816	3.35239	24.6449	9.04622	8.7994e-08	1.04839e-05	8.26782	2.22355e-07	3.26194e-06	WT_0 - WT_6
TSR1	Pre-rRNA-processing protein TSR1 homolog	Q2NL82	0.773801	0.0860316	1.46157	20.4748	2.38017	0.0297336	0.169848	-4.28313	0.654961	1	WT_0 - WT_6
ZNF800	Zinc finger protein 800	Q2TB10	0.684369	-0.165924	1.53466	19.8202	1.70272	0.107477	0.365859	-5.43181	0.811055	1	WT_0 - WT_6
LRRFIP1	Isoform of Q32MZ4, Isoform 3 of Leucine-rich repeat flightless-interacting protein 1	Q32MZ4-3	0.186603	-0.706833	1.08004	22.5596	0.441853	0.664361	0.890359	-6.72872	0.927345	1	WT_0 - WT_6
GLYR1	Cytokine-like nuclear factor N-PAC	Q49A26;Q49A26-4	0.704222	-0.419062	1.82751	20.0718	1.3263	0.202898	0.496236	-5.95473	0.862782	1	WT_0 - WT_6
LARP7	La-related protein 7	Q4G0J3;Q4G0J3-3	0.466279	-0.122701	1.05526	21.5452	1.67481	0.112912	0.375192	-5.47383	0.815613	1	WT_0 - WT_6
AMOT	Angiomotin	Q4VCS5;Q4VCS5-2	0.187386	-0.847389	1.22216	21.4636	0.3831	0.706561	0.896998	-6.75387	0.929876	1	WT_0 - WT_6
ARHGAP29	Rho GTPase-activating protein 29	Q52LW3	-0.244489	-0.785787	0.29681	20.3816	-0.955526	0.353172	0.660415	-6.36469	0.897217	1	WT_0 - WT_6
CDCA8	Borealin	Q53HL2	0.787807	-0.38091	1.95652	20.0511	1.42604	0.172596	0.470408	-5.82585	0.850978	1	WT_0 - WT_6
FAM133B	Protein FAM133B	Q5BKY9;Q5BKY9-2	-0.256133	-1.75295	1.24068	21.738	-0.362007	0.721964	0.904081	-6.76204	0.930748	1	WT_0 - WT_6
HERC4	Probable E3 ubiquitin-protein ligase HERC4	Q5GLZ8;Q5GLZ8-2;Q5GLZ8-3	0.490972	-0.158937	1.14088	20.8798	1.59818	0.12907	0.401411	-5.58669	0.827486	1	WT_0 - WT_6
HP1BP3	Heterochromatin protein 1-binding protein 3	Q5SSJ5	0.854562	-0.249323	1.95845	25.4975	1.63772	0.120502	0.383734	-5.52893	0.821475	1	WT_0 - WT_6
CEP170	Isoform of Q5SW79, Isoform 2 of Centrosomal protein of 170 kDa	Q5SW79-2;Q5SW79-3	-0.275325	-0.922156	0.371506	21.194	-0.900485	0.380882	0.686082	-6.41556	0.901274	1	WT_0 - WT_6
UBR4	E3 ubiquitin-protein ligase UBR4	Q5T4S7;Q5T4S7-2;Q5T4S7-3;Q5T4S7-4	-0.110903	-0.769933	0.548128	21.7353	-0.356007	0.726369	0.907876	-6.76429	0.930992	1	WT_0 - WT_6
EPB41L2	Band 4.1-like protein 2	O43491	-0.310665	-0.927992	0.306663	22.6329	-1.06463	0.302454	0.604907	-6.25597	0.888445	1	WT_0 - WT_6
H3-7	Histone H3-7	Q5TEC6	1.39912	0.242318	2.55592	30.7229	2.55869	0.0207327	0.140578	-3.94751	0.598067	1	WT_0 - WT_6
PRPF38B	Pre-mRNA-splicing factor 38B	Q5VTL8	-0.395741	-1.29546	0.50398	23.4602	-0.930518	0.365586	0.674554	-6.38814	0.89909	1	WT_0 - WT_6
TGOLN2	Trans-Golgi network integral membrane protein 2	O43493;O43493-3;O43493-5;O43493-7	0.168804	-0.520603	0.858212	20.7237	0.517999	0.611369	0.849804	-6.69093	0.923829	1	WT_0 - WT_6
CD276	CD276 antigen	Q5ZPR3;Q5ZPR3-2;Q5ZPR3-4	-0.51004	-1.2947	0.27462	22.6308	-1.37513	0.187568	0.487891	-5.89256	0.857157	1	WT_0 - WT_6
KANK2	KN motif and ankyrin repeat domain-containing protein 2	Q63ZY3;Q63ZY3-2;Q63ZY3-3	-0.334714	-0.931621	0.262192	22.0658	-1.18628	0.252395	0.56437	-6.12281	0.877392	1	WT_0 - WT_6
ARL6IP4	Isoform of Q66PJ3, Isoform 1 of ADP-ribosylation factor-like protein 6-interacting protein 4	Q66PJ3-1	-0.589565	-1.86549	0.686355	23.4077	-0.977529	0.342494	0.649362	-6.34361	0.895529	1	WT_0 - WT_6
TNS3	Tensin-3	Q68CZ2	0.0773965	-0.408899	0.563692	21.675	0.336699	0.740609	0.915064	-6.77125	0.931769	1	WT_0 - WT_6
ATL3	Atlastin-3	Q6DD88	-0.438589	-1.11067	0.233488	21.1941	-1.38058	0.185918	0.487891	-5.88551	0.856512	1	WT_0 - WT_6
LAMTOR1	Ragulator complex protein LAMTOR1	Q6IAA8	-0.877891	-1.90401	0.148226	21.963	-1.80994	0.0886488	0.33549	-5.26592	0.792314	1	WT_0 - WT_6
PDE12	2',5'-phosphodiesterase 12	Q6L8Q7;Q6L8Q7-2	-0.181798	-0.812114	0.448518	19.743	-0.610172	0.550102	0.816913	-6.63746	0.919186	1	WT_0 - WT_6
CAVIN1	Caveolae-associated protein 1	Q6NZI2	-0.585528	-1.74902	0.577962	23.0452	-1.06465	0.302444	0.604907	-6.25595	0.888443	1	WT_0 - WT_6
PRPF8	Pre-mRNA-processing-splicing factor 8	Q6P2Q9	0.224206	-0.295479	0.743891	21.5155	0.9127	0.37461	0.679184	-6.40451	0.900394	1	WT_0 - WT_6
ZNF207	Isoform of O43670, Isoform 2 of BUB3-interacting and GLEBS motif-containing protein ZNF207	O43670-2	0.898743	0.39182	1.40567	20.6055	3.75072	0.0016782	0.0225745	-1.52563	0.175853	1	WT_0 - WT_6
LARP1	La-related protein 1	Q6PKG0	0.0571885	-0.672857	0.787234	20.5641	0.165722	0.870399	0.965644	-6.8161	0.938025	1	WT_0 - WT_6
CSPG4	Chondroitin sulfate proteoglycan 4	Q6UVK1	-0.404239	-1.14823	0.339753	21.055	-1.14945	0.266841	0.57804	-6.16442	0.88089	1	WT_0 - WT_6
MPRIP	Isoform of Q6WCQ1, Isoform 2 of Myosin phosphatase Rho-interacting protein	Q6WCQ1-2	0.162361	-0.440883	0.765604	21.0651	0.569389	0.5768	0.829798	-6.66216	0.921295	1	WT_0 - WT_6
CD109	CD109 antigen	Q6YHK3;Q6YHK3-4	0.00169768	-0.809109	0.812504	21.4643	0.00442956	0.996519	0.998915	-6.83048	0.943014	1	WT_0 - WT_6
ACTN4	Alpha-actinin-4	O43707	-0.833545	-2.0763	0.409214	24.8972	-1.41894	0.174624	0.474386	-5.83527	0.85186	1	WT_0 - WT_6
THSD4	Thrombospondin type-1 domain-containing protein 4	Q6ZMP0	0.214274	-1.28822	1.71677	20.3879	0.301702	0.766668	0.929932	-6.78289	0.93314	1	WT_0 - WT_6
H3C13	Histone H3.2	Q71DI3	1.47312	0.443278	2.50297	27.6272	3.02613	0.00785054	0.0744018	-3.0256	0.426058	1	WT_0 - WT_6
RPS27L	40S ribosomal protein S27-like	Q71UM5	-0.382665	-1.12476	0.359425	22.8675	-1.0909	0.291072	0.592376	-6.22827	0.886178	1	WT_0 - WT_6
SND1	Staphylococcal nuclease domain-containing protein 1	Q7KZF4	0.114964	-0.353994	0.583923	21.9488	0.518621	0.610945	0.849804	-6.6906	0.923799	1	WT_0 - WT_6
DDX46	Probable ATP-dependent RNA helicase DDX46	Q7L014	-0.333318	-1.4692	0.802564	23.0504	-0.620792	0.54326	0.812631	-6.63076	0.918622	1	WT_0 - WT_6
BZW1	eIF5-mimic protein 2	Q7L1Q6;Q7L1Q6-3;Q7L1Q6-4	-0.362829	-0.920715	0.195056	21.5824	-1.37587	0.187343	0.487891	-5.8916	0.85707	1	WT_0 - WT_6
CYFIP1	Cytoplasmic FMR1-interacting protein 1	Q7L576	-0.429282	-0.938151	0.0795872	20.7447	-1.78467	0.0928047	0.341658	-5.30563	0.796912	1	WT_0 - WT_6
EFL1	Elongation factor-like GTPase 1	Q7Z2Z2	-0.109754	-0.695352	0.475844	20.5587	-0.396498	0.696844	0.896998	-6.74845	0.929312	1	WT_0 - WT_6
NARS1	Asparagine--tRNA ligase, cytoplasmic	O43776	-0.394057	-1.35992	0.57181	21.1014	-0.863103	0.400515	0.701742	-6.44855	0.903897	1	WT_0 - WT_6
NEGR1	Neuronal growth regulator 1	Q7Z3B1	-0.078998	-1.2315	1.0735	21.5765	-0.14501	0.886469	0.968958	-6.81947	0.938712	1	WT_0 - WT_6
HDGFL2	Hepatoma-derived growth factor-related protein 2	Q7Z4V5;Q7Z4V5-2	0.229207	-0.550914	1.00933	22.2557	0.621566	0.542763	0.812631	-6.63027	0.918581	1	WT_0 - WT_6
WAPL	Wings apart-like protein homolog	Q7Z5K2;Q7Z5K2-2;Q7Z5K2-3	-0.708344	-1.23141	-0.185282	20.2109	-2.86492	0.0110126	0.0946897	-3.34942	0.487851	1	WT_0 - WT_6
MYO1B	Unconventional myosin-Ib	O43795;O43795-2	-0.529803	-1.0963	0.0366985	21.0626	-1.97849	0.0649033	0.29048	-4.99189	0.758613	1	WT_0 - WT_6
RBBP6	E3 ubiquitin-protein ligase RBBP6	Q7Z6E9;Q7Z6E9-2	-0.160861	-0.993893	0.672172	20.7832	-0.408516	0.688174	0.892963	-6.74342	0.928799	1	WT_0 - WT_6
HUWE1	E3 ubiquitin-protein ligase HUWE1	Q7Z6Z7;Q7Z6Z7-2;Q7Z6Z7-3	-0.173596	-0.83373	0.486538	21.9624	-0.556325	0.585493	0.833633	-6.66972	0.921952	1	WT_0 - WT_6
PBRM1	Protein polybromo-1	Q86U86;Q86U86-2;Q86U86-4;Q86U86-5;Q86U86-7;Q86U86-8;Q86U86-9	0.739523	0.00924636	1.4698	20.1708	2.14233	0.0474809	0.235709	-4.7115	0.720449	1	WT_0 - WT_6
USP48	Ubiquitin carboxyl-terminal hydrolase 48	Q86UV5	0.0738781	-0.605305	0.753061	20.0536	0.230118	0.820843	0.946842	-6.80277	0.935795	1	WT_0 - WT_6
CAND1	Cullin-associated NEDD8-dissociated protein 1	Q86VP6	-0.664628	-1.20681	-0.122448	21.5968	-2.59332	0.0193168	0.134252	-3.88118	0.58632	1	WT_0 - WT_6
AKAP8	A-kinase anchor protein 8	O43823	0.964996	0.44031	1.48968	20.3982	3.89087	0.00124416	0.018204	-1.23138	0.140643	1	WT_0 - WT_6
AHNAK2	Protein AHNAK2	Q8IVF2;Q8IVF2-3	-0.731589	-1.49502	0.0318401	23.751	-2.02731	0.0591865	0.274231	-4.90972	0.747819	1	WT_0 - WT_6
CALU	Isoform of O43852, Isoform 8 of Calumenin	O43852-8	-0.166603	-1.72608	1.39287	20.8921	-0.226009	0.823984	0.946842	-6.80375	0.935942	1	WT_0 - WT_6
PHF6	PHD finger protein 6	Q8IWS0;Q8IWS0-3;Q8IWS0-5	0.622489	-0.443023	1.688	21.6737	1.23593	0.233877	0.533063	-6.06498	0.872457	1	WT_0 - WT_6
CALU	Calumenin	O43852;O43852-3	0.155626	-1.8463	2.15755	23.5266	0.164458	0.871378	0.965644	-6.81632	0.938067	1	WT_0 - WT_6
DNAJC10	DnaJ homolog subfamily C member 10	Q8IXB1	-1.13065	-1.86933	-0.391961	21.6354	-3.23809	0.00501169	0.0529082	-2.59284	0.344975	1	WT_0 - WT_6
RBM12B	RNA-binding protein 12B	Q8IXT5	1.09081	0.174793	2.00682	19.702	2.51923	0.0224663	0.147534	-4.02262	0.611182	1	WT_0 - WT_6
SRRM1	Serine/arginine repetitive matrix protein 1	Q8IYB3;Q8IYB3-2	-0.199607	-1.18855	0.789335	22.1427	-0.426998	0.674928	0.892467	-6.73541	0.927999	1	WT_0 - WT_6
STAG2	Cohesin subunit SA-2	Q8N3U4;Q8N3U4-2	0.484861	-0.437109	1.40683	20.7379	1.11256	0.281926	0.586821	-6.20498	0.88426	1	WT_0 - WT_6
ADAMTSL1	ADAMTS-like protein 1	Q8N6G6	-0.563921	-1.44787	0.320024	20.7096	-1.34963	0.195454	0.489522	-5.92525	0.860131	1	WT_0 - WT_6
ENAH	Protein enabled homolog	Q8N8S7;Q8N8S7-2;Q8N8S7-3	0.0277994	-0.573971	0.629569	21.7545	0.0977295	0.92333	0.979717	-6.82548	0.940227	1	WT_0 - WT_6
ACOT4	Peroxisomal succinyl-coenzyme A thioesterase	Q8N9L9	0.0280166	-1.28448	1.34052	20.5574	0.0451583	0.964526	0.990845	-6.82942	0.941829	1	WT_0 - WT_6
ZBTB38	Zinc finger and BTB domain-containing protein 38	Q8NAP3	1.63783	0.807338	2.46833	22.114	4.17209	0.000683892	0.0111836	-0.640706	0.0865218	0.676038	WT_0 - WT_6
HSD17B11	Estradiol 17-beta-dehydrogenase 11	Q8NBQ5	-0.861325	-1.68029	-0.0423639	21.0206	-2.22497	0.0404256	0.212044	-4.56532	0.699062	1	WT_0 - WT_6
TXNDC5	Thioredoxin domain-containing protein 5	Q8NBS9	-0.757499	-1.82062	0.305619	22.6459	-1.50738	0.150715	0.433205	-5.7154	0.840399	1	WT_0 - WT_6
SMARCA5	SWI/SNF-related matrix-associated actin-dependent regulator of chromatin subfamily A member 5	O60264	0.766671	0.0962947	1.43705	21.8119	2.41942	0.0274843	0.162566	-4.21028	0.643	1	WT_0 - WT_6
SERBP1	Plasminogen activator inhibitor 1 RNA-binding protein	Q8NC51;Q8NC51-2;Q8NC51-3;Q8NC51-4	0.157746	-0.377718	0.69321	21.1117	0.623231	0.541695	0.812631	-6.62921	0.918492	1	WT_0 - WT_6
ABCF1	ATP-binding cassette sub-family F member 1	Q8NE71	0.0726082	-0.420682	0.565898	20.2107	0.31139	0.759424	0.928679	-6.77979	0.932765	1	WT_0 - WT_6
SYNE1	Nesprin-1	Q8NF91	0.129348	-0.381916	0.640612	20.9654	0.535224	0.599671	0.844969	-6.68158	0.922995	1	WT_0 - WT_6
BOD1L1	Biorientation of chromosomes in cell division protein 1-like 1	Q8NFC6	-0.256823	-0.939004	0.425357	20.6977	-0.796446	0.43714	0.73097	-6.50419	0.908327	1	WT_0 - WT_6
SMARCC2	Isoform of Q8TAQ2, Isoform 2 of SWI/SNF complex subunit SMARCC2	Q8TAQ2-2;Q8TAQ2-3	0.0280041	-0.682948	0.738956	21.2298	0.0833303	0.934597	0.98665	-6.82685	0.940674	1	WT_0 - WT_6
HM13	Minor histocompatibility antigen H13	Q8TCT9;Q8TCT9-5	-0.209278	-0.965501	0.546945	22.3883	-0.585457	0.566202	0.826993	-6.65262	0.920475	1	WT_0 - WT_6
NEK9	Serine/threonine-protein kinase Nek9	Q8TD19	-0.473195	-1.05051	0.10412	21.0634	-1.734	0.101654	0.354274	-5.38413	0.805793	1	WT_0 - WT_6
DLG5	Disks large homolog 5	Q8TDM6;Q8TDM6-4	0.738228	0.0797904	1.39666	20.701	2.3719	0.0302287	0.171136	-4.29839	0.657438	1	WT_0 - WT_6
BRIX1	Ribosome biogenesis protein BRX1 homolog	Q8TDN6	1.67124	0.856799	2.48567	21.2517	4.34112	0.000478263	0.00814024	-0.286495	0.0634335	0.628775	WT_0 - WT_6
UBASH3B	Ubiquitin-associated and SH3 domain-containing protein B	Q8TF42	0.099847	-0.449371	0.649065	19.9042	0.384602	0.705469	0.896998	-6.75327	0.929813	1	WT_0 - WT_6
ZC3H15	Zinc finger CCCH domain-containing protein 15	Q8WU90	0.117452	-0.430059	0.664963	19.9899	0.453825	0.655897	0.882287	-6.72317	0.92681	1	WT_0 - WT_6
PDCD6IP	Programmed cell death 6-interacting protein	Q8WUM4	-0.412993	-0.972997	0.147011	21.5141	-1.56017	0.137788	0.41041	-5.64125	0.833038	1	WT_0 - WT_6
HNRNPLL	Heterogeneous nuclear ribonucleoprotein L-like	Q8WVV9;Q8WVV9-4	1.22158	0.672247	1.7709	21.0941	4.70446	0.000223362	0.0045435	0.469888	0.0333241	0.15015	WT_0 - WT_6
LMO7	Isoform of Q8WWI1, Isoform 3 of LIM domain only protein 7	Q8WWI1-3	-0.271433	-0.861569	0.318702	22.1595	-0.973044	0.344651	0.65179	-6.34794	0.895876	1	WT_0 - WT_6
ATXN2L	Ataxin-2-like protein	Q8WWM7;Q8WWM7-2;Q8WWM7-3;Q8WWM7-4;Q8WWM7-5;Q8WWM7-6;Q8WWM7-8;Q8WWM7-9	-0.047704	-0.90422	0.808811	21.3787	-0.117826	0.907635	0.974989	-6.82321	0.939592	1	WT_0 - WT_6
PHIP	PH-interacting protein	Q8WWQ0	0.592697	-0.605654	1.79105	20.5001	1.04633	0.31057	0.616702	-6.27492	0.889988	1	WT_0 - WT_6
PALLD	Palladin	Q8WX93;Q8WX93-3	-0.274541	-0.866096	0.317015	22.5906	-0.981821	0.340437	0.649362	-6.33944	0.895195	1	WT_0 - WT_6
SREK1	Isoform of Q8WXA9, Isoform 2 of Splicing regulatory glutamine/lysine-rich protein 1	Q8WXA9-2	0.179878	-1.03595	1.3957	20.9921	0.312988	0.758231	0.928679	-6.77927	0.932703	1	WT_0 - WT_6
SYNE2	Nesprin-2	Q8WXH0;Q8WXH0-2	0.0269338	-0.844325	0.898193	23.2081	0.0653991	0.948646	0.990845	-6.82825	0.941222	1	WT_0 - WT_6
DNAJC9	DnaJ homolog subfamily C member 9	Q8WXX5	-0.0963352	-0.942898	0.750227	21.963	-0.240739	0.812738	0.945227	-6.80015	0.935413	1	WT_0 - WT_6
AHCTF1	Protein ELYS	Q8WYP5;Q8WYP5-2;Q8WYP5-3	0.00655423	-0.980838	0.993947	21.6705	0.0140428	0.988965	0.997336	-6.83039	0.942739	1	WT_0 - WT_6
DDX1	ATP-dependent RNA helicase DDX1	Q92499	0.132492	-0.402273	0.667256	20.8117	0.524139	0.607187	0.846812	-6.68763	0.923533	1	WT_0 - WT_6
H1-10	Histone H1.10	Q92522	0.38046	-0.876768	1.63769	25.7917	0.640201	0.530877	0.806468	-6.61823	0.917575	1	WT_0 - WT_6
GBF1	Golgi-specific brefeldin A-resistance guanine nucleotide exchange factor 1	Q92538;Q92538-2;Q92538-3	-0.504707	-1.07858	0.0691657	20.6786	-1.86057	0.0808147	0.323288	-5.18526	0.782756	1	WT_0 - WT_6
ACSL4	Long-chain-fatty-acid--CoA ligase 4	O60488;O60488-2	-0.756879	-1.43261	-0.0811433	21.6716	-2.36958	0.0303695	0.171136	-4.30268	0.658133	1	WT_0 - WT_6
NCSTN	Nicastrin	Q92542;Q92542-2	-0.409416	-1.06184	0.243006	21.7165	-1.32757	0.202486	0.496236	-5.95314	0.862639	1	WT_0 - WT_6
HSPH1	Heat shock protein 105 kDa	Q92598;Q92598-2;Q92598-3	-0.304988	-0.75677	0.146793	22.6568	-1.42816	0.171995	0.470308	-5.82304	0.850714	1	WT_0 - WT_6
MYO18A	Unconventional myosin-XVIIIa	Q92614;Q92614-3;Q92614-4	-0.0989224	-0.852316	0.654471	20.5609	-0.277775	0.784653	0.937536	-6.79012	0.934049	1	WT_0 - WT_6
GCN1	eIF-2-alpha kinase activator GCN1	Q92616	-0.0987924	-0.623168	0.425583	21.5982	-0.398568	0.695348	0.896998	-6.74759	0.929224	1	WT_0 - WT_6
OGA	Protein O-GlcNAcase	O60502	0.378504	-0.11701	0.874018	20.4047	1.61598	0.125151	0.392881	-5.56082	0.82481	1	WT_0 - WT_6
DDX17	Isoform of Q92841, Isoform 3 of Probable ATP-dependent RNA helicase DDX17	Q92841-2	1.66298	0.994267	2.33168	23.5801	5.26102	7.13625e-05	0.00175048	1.60744	0.0110187	0.0346694	WT_0 - WT_6
UPF1	Regulator of nonsense transcripts 1	Q92900;Q92900-2	0.509799	-0.0104783	1.03008	21.065	2.07293	0.05426	0.258588	-4.83184	0.737291	1	WT_0 - WT_6
KHSRP	Far upstream element-binding protein 2	Q92945	0.333103	-0.352829	1.01904	23.3906	1.02735	0.319156	0.628405	-6.29428	0.891557	1	WT_0 - WT_6
USP9X	Probable ubiquitin carboxyl-terminal hydrolase FAF-X	Q93008;Q93008-3	0.153168	-0.368191	0.674527	21.5823	0.621515	0.542796	0.812631	-6.6303	0.918583	1	WT_0 - WT_6
SYNCRIP	Heterogeneous nuclear ribonucleoprotein Q	O60506;O60506-2	2.21481	1.51574	2.91387	23.3866	6.70255	4.44689e-06	0.000195195	4.38001	0.000363527	0.00610286	WT_0 - WT_6
LPP	Lipoma-preferred partner	Q93052	0.263098	-0.320687	0.846883	20.3882	0.953424	0.354204	0.660863	-6.36669	0.897377	1	WT_0 - WT_6
RPL36AL	60S ribosomal protein L36a-like	Q969Q0	-0.00110385	-1.17434	1.17213	22.5411	-0.00199042	0.998436	0.999634	-6.83049	0.943084	1	WT_0 - WT_6
FUBP1	Far upstream element-binding protein 1	Q96AE4;Q96AE4-2	1.29816	0.416038	2.18029	21.9105	3.1133	0.00653035	0.0640743	-2.84849	0.392461	1	WT_0 - WT_6
LRRC59	Leucine-rich repeat-containing protein 59	Q96AG4	0.398431	-0.139484	0.936346	22.0994	1.56697	0.136193	0.410156	-5.63156	0.832061	1	WT_0 - WT_6
LDAF1	Lipid droplet assembly factor 1	Q96B96;Q96B96-2	-0.637374	-1.40532	0.130569	21.1453	-1.75585	0.0977518	0.349893	-5.35047	0.802018	1	WT_0 - WT_6
TMA16	Translation machinery-associated protein 16	Q96EY4	0.603357	-0.49873	1.70544	20.9989	1.15819	0.263359	0.577205	-6.15465	0.880073	1	WT_0 - WT_6
SIPA1	Signal-induced proliferation-associated protein 1	Q96FS4	-0.189829	-1.15977	0.780115	20.1698	-0.414036	0.684207	0.892963	-6.74107	0.928562	1	WT_0 - WT_6
PDLIM5	PDZ and LIM domain protein 5	Q96HC4;Q96HC4-4	-0.064971	-0.844736	0.714794	21.7679	-0.176269	0.862239	0.965644	-6.81421	0.937669	1	WT_0 - WT_6
FMC1;LUC7L2	Isoform of Q96HJ9, Isoform 2 of Protein FMC1 homolog	Q96HJ9-2;Q9Y383;Q9Y383-2;Q9Y383-3	-0.0432573	-0.944397	0.857882	23.2727	-0.101552	0.920342	0.979065	-6.82508	0.940107	1	WT_0 - WT_6
ZNF462	Zinc finger protein 462	Q96JM2;Q96JM2-3	1.9427	0.918913	2.96648	19.9366	4.01437	0.000956211	0.0144996	-0.97189	0.114027	1	WT_0 - WT_6
CHAMP1	Chromosome alignment-maintaining phosphoprotein 1	Q96JM3	0.45742	-0.353807	1.26865	21.4571	1.19287	0.249876	0.561715	-6.11525	0.876752	1	WT_0 - WT_6
PLIN3	Perilipin-3	O60664;O60664-4	-0.769561	-2.01687	0.47775	25.4453	-1.30524	0.20981	0.504271	-5.98099	0.86512	1	WT_0 - WT_6
DOCK7	Dedicator of cytokinesis protein 7	Q96N67;Q96N67-2;Q96N67-3;Q96N67-4;Q96N67-5;Q96N67-6	-0.0584137	-0.631227	0.5144	20.7011	-0.215736	0.831851	0.951078	-6.80612	0.936306	1	WT_0 - WT_6
RBM14	RNA-binding protein 14	Q96PK6	1.80522	1.26492	2.34552	21.4195	7.06835	2.29917e-06	0.000119844	5.03772	0.000132128	0.000460872	WT_0 - WT_6
UGDH	UDP-glucose 6-dehydrogenase	O60701	-0.077128	-0.690261	0.536005	21.7217	-0.26612	0.79346	0.939979	-6.79343	0.934484	1	WT_0 - WT_6
CTNND1	Catenin delta-1	O60716;O60716-2;O60716-3;O60716-4;O60716-5;O60716-6;O60716-7;O60716-8	-0.222256	-0.908936	0.464424	21.1939	-0.684731	0.503067	0.775523	-6.58811	0.915091	1	WT_0 - WT_6
UHRF1	E3 ubiquitin-protein ligase UHRF1	Q96T88;Q96T88-2	0.686115	-0.423758	1.79599	20.8038	1.30781	0.208956	0.503668	-5.9778	0.864837	1	WT_0 - WT_6
NIBAN2	Protein Niban 2	Q96TA1;Q96TA1-2	-0.39671	-0.94083	0.14741	21.1035	-1.54241	0.142029	0.41856	-5.66641	0.83556	1	WT_0 - WT_6
CNN2	Calponin-2	Q99439	-1.02051	-2.00421	-0.0368014	24.0105	-2.19468	0.0428905	0.222178	-4.61924	0.707069	1	WT_0 - WT_6
PSMD1	26S proteasome non-ATPase regulatory subunit 1	Q99460	-0.854791	-1.55019	-0.159388	20.5927	-2.60043	0.0190381	0.134252	-3.86753	0.583885	1	WT_0 - WT_6
VAT1	Synaptic vesicle membrane protein VAT-1 homolog	Q99536	-0.625717	-1.29683	0.0453982	21.4261	-1.97243	0.0656469	0.291221	-5.00201	0.75992	1	WT_0 - WT_6
POP1	Ribonucleases P/MRP protein subunit POP1	Q99575	0.515916	-0.239268	1.2711	21.1086	1.44527	0.167202	0.460219	-5.80017	0.848558	1	WT_0 - WT_6
TTC1	Tetratricopeptide repeat protein 1	Q99614	-0.940567	-1.52829	-0.352844	20.752	-3.38562	0.00366065	0.0412565	-2.28801	0.290998	1	WT_0 - WT_6
HSD17B10	3-hydroxyacyl-CoA dehydrogenase type-2	Q99714	0.279673	-0.539613	1.09896	20.1478	0.722164	0.480355	0.765996	-6.56131	0.912912	1	WT_0 - WT_6
EIF5B	Eukaryotic translation initiation factor 5B	O60841	0.0730218	-0.408811	0.554855	22.2938	0.32061	0.752551	0.925704	-6.77676	0.932405	1	WT_0 - WT_6
HNRNPAB	Isoform of Q99729, Isoform 2 of Heterogeneous nuclear ribonucleoprotein A/B	Q99729-2;Q99729-3	1.52499	0.672795	2.37719	23.9072	3.78572	0.00155729	0.0220132	-1.45219	0.16656	1	WT_0 - WT_6
CCT7	T-complex protein 1 subunit eta	Q99832;Q99832-3	-0.410006	-0.9877	0.167688	22.7535	-1.50146	0.152226	0.434782	-5.7236	0.841199	1	WT_0 - WT_6
PRMT1	Protein arginine N-methyltransferase 1	Q99873;Q99873-2;Q99873-3	-0.382046	-0.879826	0.115733	22.0298	-1.62368	0.123487	0.391591	-5.54956	0.823637	1	WT_0 - WT_6
VRK1	Serine/threonine-protein kinase VRK1	Q99986	0.947729	-0.209617	2.10507	22.6189	1.73238	0.101949	0.354274	-5.38661	0.80607	1	WT_0 - WT_6
AKAP9	A-kinase anchor protein 9	Q99996	0.57228	0.0181786	1.12638	21.8738	2.18495	0.0437121	0.225036	-4.63649	0.709602	1	WT_0 - WT_6
TUBA1C	Tubulin alpha-1C chain	Q9BQE3	0.173883	-0.472647	0.820414	26.5336	0.568971	0.577078	0.829798	-6.6624	0.921316	1	WT_0 - WT_6
MYBBP1A	Myb-binding protein 1A	Q9BQG0;Q9BQG0-2	1.49484	0.874409	2.11526	22.4292	5.09711	9.95078e-05	0.00224296	1.27563	0.0153843	0.15015	WT_0 - WT_6
C7orf50	Uncharacterized protein C7orf50	Q9BRJ6	1.5934	0.54364	2.64315	19.4403	3.21112	0.0053072	0.0546445	-2.64827	0.355133	1	WT_0 - WT_6
DIDO1	Death-inducer obliterator 1	Q9BTC0	-0.149458	-0.884121	0.585205	20.9496	-0.430379	0.672517	0.892467	-6.73391	0.927851	1	WT_0 - WT_6
HNRNPUL1	Heterogeneous nuclear ribonucleoprotein U-like protein 1	Q9BUJ2;Q9BUJ2-2	-0.0390758	-0.650336	0.572185	24.1222	-0.135239	0.894067	0.969638	-6.8209	0.939031	1	WT_0 - WT_6
GNL3	Guanine nucleotide-binding protein-like 3	Q9BVP2;Q9BVP2-2	1.78961	1.18579	2.39344	21.5814	6.27002	9.93234e-06	0.000376526	3.57768	0.00114616	0.016035	WT_0 - WT_6
SRRT	Serrate RNA effector molecule homolog	Q9BXP5;Q9BXP5-2;Q9BXP5-3;Q9BXP5-4	0.297629	-0.312336	0.907594	19.9131	1.03227	0.316916	0.626322	-6.2893	0.891154	1	WT_0 - WT_6
ITPA	Inosine triphosphate pyrophosphatase	Q9BY32	-0.586938	-1.47808	0.304203	19.9899	-1.39337	0.182087	0.483059	-5.86888	0.854981	1	WT_0 - WT_6
WDR1	WD repeat-containing protein 1	O75083	-0.017122	-0.948296	0.914052	21.9128	-0.0388996	0.96944	0.991526	-6.8297	0.942015	1	WT_0 - WT_6
GTPBP4	GTP-binding protein 4	Q9BZE4	1.09028	0.464418	1.71615	21.4554	3.68536	0.00192976	0.0247603	-1.66267	0.194084	1	WT_0 - WT_6
UACA	Uveal autoantigen with coiled-coil domains and ankyrin repeats	Q9BZF9	0.404874	-0.260468	1.07022	21.6234	1.28735	0.215827	0.510423	-6.00303	0.867065	1	WT_0 - WT_6
NIBAN1	Protein Niban 1	Q9BZQ8	-0.157529	-0.809673	0.494614	21.6031	-0.511022	0.616139	0.850761	-6.69464	0.924163	1	WT_0 - WT_6
CPNE3	Copine-3	O75131	-0.563424	-1.16645	0.0395967	21.7256	-1.97663	0.0651317	0.29048	-4.99501	0.759016	1	WT_0 - WT_6
API5	Apoptosis inhibitor 5	Q9BZZ5;Q9BZZ5-1;Q9BZZ5-2	0.69505	0.0701917	1.31991	20.2425	2.35318	0.031379	0.172276	-4.33287	0.662996	1	WT_0 - WT_6
TNKS1BP1	182 kDa tankyrase-1-binding protein	Q9C0C2	-0.173907	-0.650809	0.302995	21.0693	-0.771454	0.4514	0.740322	-6.52399	0.90991	1	WT_0 - WT_6
SMCHD1	Structural maintenance of chromosomes flexible hinge domain-containing protein 1	A6NHR9	0.447931	-0.0911461	0.987008	20.7818	1.75785	0.0974011	0.349893	-5.34737	0.801668	1	WT_0 - WT_6
NAT10	RNA cytidine acetyltransferase	Q9H0A0	1.25801	0.490838	2.02519	20.4963	3.46906	0.00306355	0.0359859	-2.1146	0.262044	1	WT_0 - WT_6
XRN2	5'-3' exoribonuclease 2	Q9H0D6	1.1973	0.568293	1.82631	20.6403	4.02687	0.000931112	0.0143805	-0.945638	0.11156	1	WT_0 - WT_6
NUCKS1	Nuclear ubiquitous casein and cyclin-dependent kinase substrate 1	Q9H1E3;Q9H1E3-2	-0.264821	-1.87345	1.34381	22.939	-0.348272	0.732062	0.910504	-6.76712	0.931305	1	WT_0 - WT_6
MEGF9	Multiple epidermal growth factor-like domains protein 9	Q9H1U4	-0.292309	-1.4713	0.886681	21.3287	-0.524509	0.606935	0.846812	-6.68743	0.923515	1	WT_0 - WT_6
SLK	STE20-like serine/threonine-protein kinase	Q9H2G2;Q9H2G2-2	-0.436538	-0.950067	0.0769914	22.2462	-1.79837	0.0905318	0.337269	-5.28416	0.794434	1	WT_0 - WT_6
PPA2	Inorganic pyrophosphatase 2, mitochondrial	Q9H2U2;Q9H2U2-2	-0.411959	-1.08278	0.258862	20.2426	-1.29918	0.211833	0.506859	-5.98848	0.865783	1	WT_0 - WT_6
PNN	Pinin	Q9H307	-0.098091	-0.933606	0.737424	21.1423	-0.248368	0.80693	0.942548	-6.7982	0.935136	1	WT_0 - WT_6
RANBP3	Ran-binding protein 3	Q9H6Z4;Q9H6Z4-2;Q9H6Z4-3	-0.285636	-0.959177	0.387904	20.258	-0.897162	0.382601	0.687692	-6.41854	0.901511	1	WT_0 - WT_6
BRD9	Isoform of Q9H8M2, Isoform 5 of Bromodomain-containing protein 9	Q9H8M2-1	-0.383265	-1.78891	1.02238	24.9495	-0.576828	0.571881	0.829798	-6.65777	0.920917	1	WT_0 - WT_6
JPT2	Jupiter microtubule associated homolog 2	Q9H910;Q9H910-2;Q9H910-3	0.599069	-0.497932	1.69607	19.6297	1.15529	0.26451	0.577205	-6.1579	0.880345	1	WT_0 - WT_6
CACYBP	Calcyclin-binding protein	Q9HB71	-0.459603	-1.46272	0.543518	22.5081	-0.969283	0.346468	0.653744	-6.35156	0.896166	1	WT_0 - WT_6
GLOD4	Glyoxalase domain-containing protein 4	Q9HC38;Q9HC38-2	-0.821382	-1.4508	-0.191961	20.8325	-2.76074	0.0136806	0.110344	-3.55566	0.526769	1	WT_0 - WT_6
RTN4	Reticulon-4	Q9NQC3;Q9NQC3-4;Q9NQC3-6	0.197946	-1.4676	1.86349	22.6812	0.251427	0.804604	0.942548	-6.7974	0.935025	1	WT_0 - WT_6
MACROH2A1	Isoform of O75367, Isoform 2 of Core histone macro-H2A.1	O75367-1;O75367-3	0.41459	-0.576885	1.40607	27.8764	0.884623	0.389133	0.693819	-6.42971	0.9024	1	WT_0 - WT_6
ANLN	Anillin	Q9NQW6	-0.411182	-1.36803	0.545667	20.1883	-0.909101	0.376451	0.681041	-6.40778	0.900654	1	WT_0 - WT_6
BIRC6	Baculoviral IAP repeat-containing protein 6	Q9NR09	-0.0341133	-0.860793	0.792567	20.045	-0.0872987	0.93149	0.984617	-6.82649	0.940552	1	WT_0 - WT_6
PDLIM7	PDZ and LIM domain protein 7	Q9NR12;Q9NR12-2	-0.135438	-0.807138	0.536262	22.5153	-0.426567	0.675236	0.892467	-6.7356	0.928018	1	WT_0 - WT_6
DDX21	Nucleolar RNA helicase 2	Q9NR30	2.41679	1.80492	3.02866	22.8427	8.35609	2.59782e-07	2.40731e-05	7.20165	2.6159e-06	3.86259e-05	WT_0 - WT_6
SAR1A	GTP-binding protein SAR1a	Q9NR31	-0.0281536	-0.708794	0.652487	22.325	-0.0875059	0.931328	0.984617	-6.82648	0.940545	1	WT_0 - WT_6
FLNB	Isoform of O75369, Isoform 8 of Filamin-B	O75369-8	-0.133286	-0.614362	0.34779	24.9662	-0.586129	0.565761	0.826993	-6.65222	0.92044	1	WT_0 - WT_6
LANCL2	LanC-like protein 2	Q9NS86	-0.0621816	-1.08454	0.960181	19.4845	-0.12867	0.899182	0.971396	-6.82181	0.939243	1	WT_0 - WT_6
FARSB	Phenylalanine--tRNA ligase beta subunit	Q9NSD9	-0.199173	-0.779518	0.381172	20.8483	-0.726048	0.478034	0.765221	-6.55846	0.912681	1	WT_0 - WT_6
PDS5B	Sister chromatid cohesion protein PDS5 homolog B	Q9NTI5;Q9NTI5-2	0.303393	-0.494593	1.10138	21.5541	0.804325	0.432703	0.730515	-6.49783	0.90782	1	WT_0 - WT_6
SMC4	Structural maintenance of chromosomes protein 4	Q9NTJ3	0.150088	-0.407308	0.707485	21.2143	0.569645	0.576631	0.829798	-6.66201	0.921282	1	WT_0 - WT_6
OLA1	Obg-like ATPase 1	Q9NTK5	-0.090436	-0.838717	0.657845	21.4916	-0.255681	0.801373	0.941367	-6.79628	0.934869	1	WT_0 - WT_6
CS	Citrate synthase, mitochondrial	O75390	-0.405697	-1.07584	0.264443	21.8663	-1.28073	0.218087	0.510912	-6.01112	0.867776	1	WT_0 - WT_6
PRPF40A	Pre-mRNA-processing factor 40 homolog A	O75400;O75400-2	-0.572009	-1.33678	0.192761	22.8697	-1.58231	0.13265	0.409742	-5.60958	0.82983	1	WT_0 - WT_6
ARGLU1	Arginine and glutamate-rich protein 1	Q9NWB6	-0.705667	-1.85546	0.44413	23.6579	-1.29837	0.212103	0.506859	-5.98948	0.865871	1	WT_0 - WT_6
SLTM	SAFB-like transcription modulator	Q9NWH9	0.743911	0.00495535	1.48287	20.4863	2.12973	0.048651	0.23728	-4.73352	0.723582	1	WT_0 - WT_6
BCLAF1	Bcl-2-associated transcription factor 1	Q9NYF8;Q9NYF8-2	0.35249	-0.503093	1.20807	21.0757	0.871577	0.396007	0.695305	-6.44118	0.903312	1	WT_0 - WT_6
FAM120A	Constitutive coactivator of PPAR-gamma-like protein 1	Q9NZB2;Q9NZB2-6	0.739917	-0.134808	1.61464	20.8317	1.7895	0.0919966	0.341001	-5.29806	0.796041	1	WT_0 - WT_6
MYOF	Myoferlin	Q9NZM1;Q9NZM1-6	-0.444199	-1.13478	0.246382	23.3354	-1.36077	0.191977	0.487891	-5.91103	0.858842	1	WT_0 - WT_6
EHD2	EH domain-containing protein 2	Q9NZN4	-0.148946	-0.805249	0.507356	21.4345	-0.480116	0.637479	0.861682	-6.71046	0.925613	1	WT_0 - WT_6
TMOD2	Isoform of Q9NZR1, Isoform 2 of Tropomodulin-2	Q9NZR1-2	0.306499	-1.01159	1.62459	22.285	0.491931	0.629281	0.856381	-6.70453	0.925064	1	WT_0 - WT_6
PSIP1	PC4 and SFRS1-interacting protein	O75475	0.344801	-0.912225	1.60183	23.6583	0.580291	0.569599	0.829049	-6.65572	0.92074	1	WT_0 - WT_6
CALML5	Calmodulin-like protein 5	Q9NZT1	-1.7816	-2.91637	-0.646834	20.4503	-3.32143	0.00419735	0.0460604	-2.42095	0.314105	1	WT_0 - WT_6
THYN1	Thymocyte nuclear protein 1	Q9P016	0.798669	-0.228074	1.82541	21.0302	1.64561	0.118853	0.383734	-5.51729	0.820247	1	WT_0 - WT_6
VAPA	Vesicle-associated membrane protein-associated protein A	Q9P0L0;Q9P0L0-2	-0.442493	-1.37266	0.487671	21.3991	-1.00639	0.32883	0.634658	-6.31529	0.893253	1	WT_0 - WT_6
MACROH2A2	Core histone macro-H2A.2	Q9P0M6	0.621247	-0.549194	1.79169	21.4627	1.12289	0.27764	0.584807	-6.19374	0.88333	1	WT_0 - WT_6
RCC2	Protein RCC2	Q9P258	1.27863	0.242259	2.31499	24.2887	2.61006	0.018666	0.133055	-3.84899	0.580566	1	WT_0 - WT_6
RRBP1	Ribosome-binding protein 1	Q9P2E9	-0.0429965	-0.707777	0.621784	24.4464	-0.136828	0.89283	0.969638	-6.82068	0.938979	1	WT_0 - WT_6
MYEF2	Myelin expression factor 2	Q9P2K5;Q9P2K5-2	1.84499	1.12153	2.56844	22.2103	5.39514	5.44949e-05	0.00151496	1.87672	0.00865632	0.0346694	WT_0 - WT_6
STK39	STE20/SPS1-related proline-alanine-rich protein kinase	Q9UEW8;Q9UEW8-2	-0.838212	-1.50391	-0.172515	19.9805	-2.66378	0.0167162	0.123374	-3.74514	0.561785	1	WT_0 - WT_6
TES	Testin	Q9UGI8;Q9UGI8-2	0.432318	-0.395619	1.26025	21.4503	1.10466	0.285236	0.587376	-6.21352	0.884964	1	WT_0 - WT_6
BANF1	Barrier-to-autointegration factor	O75531	-4.21289	-5.15824	-3.26753	27.8922	-9.42773	4.95389e-08	1.03289e-05	8.83076	7.94012e-08	4.12961e-07	WT_0 - WT_6
SF3B1	Splicing factor 3B subunit 1	O75533	1.2902	0.710322	1.87008	20.8013	4.70696	0.000222202	0.0045435	0.475067	0.0331782	0.15015	WT_0 - WT_6
SEPTIN9	Septin-9	Q9UHD8	-0.151144	-0.7977	0.495413	22.8196	-0.494543	0.627475	0.856381	-6.7032	0.924942	1	WT_0 - WT_6
CSDE1	Cold shock domain-containing protein E1	O75534;O75534-2;O75534-3;O75534-4	0.432196	-0.178131	1.04252	21.8027	1.4981	0.15309	0.435757	-5.72824	0.841652	1	WT_0 - WT_6
BAZ1B	Tyrosine-protein kinase BAZ1B	Q9UIG0;Q9UIG0-2	0.684083	-0.401616	1.76978	22.9105	1.33297	0.200746	0.49387	-5.94634	0.86203	1	WT_0 - WT_6
MBD1	Methyl-CpG-binding domain protein 1	Q9UIS9;Q9UIS9-10;Q9UIS9-12;Q9UIS9-5;Q9UIS9-7;Q9UIS9-9	0.512519	-0.417681	1.44272	20.7093	1.16561	0.260427	0.574593	-6.1463	0.879372	1	WT_0 - WT_6
MRTO4	mRNA turnover protein 4 homolog	Q9UKD2	1.05811	-0.171355	2.28757	20.1875	1.82069	0.0869319	0.332574	-5.24892	0.790324	1	WT_0 - WT_6
PARP4	Protein mono-ADP-ribosyltransferase PARP4	Q9UKK3	0.84475	0.316926	1.37257	20.5064	3.38579	0.00365928	0.0412565	-2.28764	0.290936	1	WT_0 - WT_6
RALY	RNA-binding protein Raly	Q9UKM9;Q9UKM9-2	2.58692	1.91094	3.26291	21.9381	8.09595	3.96643e-07	3.308e-05	6.7832	6.2169e-06	5.80208e-05	WT_0 - WT_6
ACIN1	Apoptotic chromatin condensation inducer in the nucleus	Q9UKV3	-0.0834836	-0.756586	0.589619	21.0995	-0.262386	0.796288	0.941367	-6.79446	0.934622	1	WT_0 - WT_6
SNRNP200	U5 small nuclear ribonucleoprotein 200 kDa helicase	O75643	-0.186953	-0.762911	0.389004	21.3807	-0.686695	0.50186	0.775523	-6.58674	0.914979	1	WT_0 - WT_6
HEG1	Protein HEG homolog 1	Q9ULI3	-0.13527	-1.17634	0.905803	22.6804	-0.274879	0.786839	0.937551	-6.79096	0.934157	1	WT_0 - WT_6
CORO1C	Coronin-1C	Q9ULV4;Q9ULV4-2;Q9ULV4-3	-0.490466	-1.16603	0.185099	24.5325	-1.5359	0.143611	0.421307	-5.67558	0.836472	1	WT_0 - WT_6
TPX2	Targeting protein for Xklp2	Q9ULW0	0.313584	-1.30445	1.93162	20.5098	0.410005	0.687103	0.892963	-6.74279	0.928736	1	WT_0 - WT_6
C19orf53	Leydig cell tumor 10 kDa protein homolog	Q9UNZ5	0.225034	-1.04146	1.49153	21.4855	0.375894	0.711809	0.897155	-6.75672	0.930176	1	WT_0 - WT_6
MACF1	Microtubule-actin cross-linking factor 1, isoforms 1/2/3/4/5	Q9UPN3	0.0355268	-0.70046	0.771514	23.6006	0.102119	0.919899	0.979065	-6.82502	0.940089	1	WT_0 - WT_6
MACF1	Isoform of Q9UPN3, Isoform 3 of Microtubule-actin cross-linking factor 1, isoforms 1/2/3/4/5	Q9UPN3-3	0.235436	-0.629758	1.10063	22.2331	0.575679	0.57264	0.829798	-6.65845	0.920976	1	WT_0 - WT_6
LIMCH1	LIM and calponin homology domains-containing protein 1	Q9UPQ0;Q9UPQ0-10;Q9UPQ0-2;Q9UPQ0-4	-0.147406	-0.944742	0.649929	20.5125	-0.391107	0.700747	0.896998	-6.75065	0.92954	1	WT_0 - WT_6
SRRM2	Serine/arginine repetitive matrix protein 2	Q9UQ35	-0.638674	-1.37676	0.099414	23.8319	-1.83059	0.0853752	0.329643	-5.23319	0.788471	1	WT_0 - WT_6
PA2G4	Proliferation-associated protein 2G4	Q9UQ80	0.162862	-0.348496	0.674219	21.4662	0.673775	0.50983	0.780181	-6.5957	0.915713	1	WT_0 - WT_6
ZNF148	Zinc finger protein 148	Q9UQR1	-0.00970407	-0.869668	0.85026	20.4947	-0.0238723	0.981242	0.994634	-6.83019	0.942455	1	WT_0 - WT_6
RUVBL1	RuvB-like 1	Q9Y265	-0.399119	-1.08238	0.284139	20.43	-1.23577	0.233934	0.533063	-6.06516	0.872473	1	WT_0 - WT_6
VDAC3	Voltage-dependent anion-selective channel protein 3	Q9Y277;Q9Y277-2	-0.0544106	-0.772728	0.663907	21.3331	-0.160246	0.874642	0.965644	-6.81703	0.938208	1	WT_0 - WT_6
DIS3	Exosome complex exonuclease RRP44	Q9Y2L1;Q9Y2L1-2	0.123216	-0.501588	0.74802	20.7891	0.417201	0.681937	0.892963	-6.7397	0.928425	1	WT_0 - WT_6
TMA7	Translation machinery-associated protein 7	Q9Y2S6	0.304106	-0.609813	1.21803	21.3846	0.703945	0.491332	0.77302	-6.57452	0.913984	1	WT_0 - WT_6
CARHSP1	Calcium-regulated heat-stable protein 1	Q9Y2V2	-0.390106	-1.36066	0.580451	21.5829	-0.85032	0.407378	0.703423	-6.45954	0.904771	1	WT_0 - WT_6
THRAP3	Thyroid hormone receptor-associated protein 3	Q9Y2W1	0.0056984	-0.692086	0.703483	21.3956	0.0172764	0.986424	0.995978	-6.83033	0.942646	1	WT_0 - WT_6
NOP58	Nucleolar protein 58	Q9Y2X3	1.28094	0.770483	1.7914	21.0514	5.30872	6.482e-05	0.00163818	1.70345	0.0101455	0.0346694	WT_0 - WT_6
SH3GLB1	Endophilin-B1	Q9Y371;Q9Y371-2	-0.0995532	-0.906829	0.707723	20.8134	-0.260888	0.797423	0.941367	-6.79487	0.934677	1	WT_0 - WT_6
SBDS	Ribosome maturation protein SBDS	Q9Y3A5	0.186609	-0.361408	0.734627	20.3965	0.720377	0.481425	0.766238	-6.56262	0.913018	1	WT_0 - WT_6
HDGFL3	Hepatoma-derived growth factor-related protein 3	Q9Y3E1	0.556478	-0.598128	1.71108	22.6526	1.01961	0.322704	0.631596	-6.30208	0.892188	1	WT_0 - WT_6
EIF3G	Eukaryotic translation initiation factor 3 subunit G	O75821	0.348991	-0.486358	1.18434	20.9213	0.883827	0.38955	0.693819	-6.43042	0.902456	1	WT_0 - WT_6
RAP2C	Ras-related protein Rap-2c	Q9Y3L5	-0.436977	-1.34642	0.472466	19.8738	-1.01649	0.324142	0.631623	-6.30522	0.89244	1	WT_0 - WT_6
TLN1	Talin-1	Q9Y490	-0.138795	-0.652923	0.375334	25.7114	-0.571113	0.575658	0.829798	-6.66115	0.921208	1	WT_0 - WT_6
MYO5A	Isoform of Q9Y4I1, Isoform 2 of Unconventional myosin-Va	Q9Y4I1-2	-0.00617428	-0.694993	0.682644	20.0285	-0.0189628	0.985099	0.995846	-6.8303	0.942597	1	WT_0 - WT_6
HYOU1	Hypoxia up-regulated protein 1	Q9Y4L1	-0.754493	-1.67503	0.166047	22.7467	-1.73394	0.101665	0.354274	-5.38422	0.805803	1	WT_0 - WT_6
PRRC2C	Protein PRRC2C	Q9Y520;Q9Y520-4;Q9Y520-5;Q9Y520-7	0.328807	-0.297465	0.955079	21.727	1.11071	0.282698	0.586821	-6.20699	0.884425	1	WT_0 - WT_6
SUPT16H	FACT complex subunit SPT16	Q9Y5B9	0.526502	-0.211743	1.26475	21.8192	1.50876	0.150364	0.433205	-5.71348	0.840211	1	WT_0 - WT_6
RBM8A	RNA-binding protein 8A	Q9Y5S9	0.107934	-0.883082	1.09895	22.3856	0.230408	0.820621	0.946842	-6.8027	0.935785	1	WT_0 - WT_6
PSAT1	Phosphoserine aminotransferase	Q9Y617	-0.0874839	-1.84954	1.67457	22.0345	-0.105034	0.917621	0.979065	-6.82471	0.939997	1	WT_0 - WT_6
NPTN	Neuroplastin	Q9Y639;Q9Y639-1;Q9Y639-3;Q9Y639-4;Q9Y639-5	-0.471856	-1.00945	0.0657406	22.221	-1.85684	0.0813698	0.323288	-5.19125	0.783476	1	WT_0 - WT_6
CLIC4	Chloride intracellular channel protein 4	Q9Y696	-0.743566	-1.232	-0.255132	21.7688	-3.22059	0.00520157	0.0542264	-2.62883	0.351559	1	WT_0 - WT_6
DNAJC8	DnaJ homolog subfamily C member 8	O75937	0.186847	-0.385723	0.759418	20.789	0.690366	0.499609	0.775523	-6.58416	0.914769	1	WT_0 - WT_6
TRIO	Triple functional domain protein	O75962	-0.167726	-0.684819	0.349368	20.218	-0.686202	0.502163	0.775523	-6.58708	0.915007	1	WT_0 - WT_6
RSL1D1	Ribosomal L1 domain-containing protein 1	O76021	2.08751	1.47356	2.70146	22.7837	7.19315	1.84348e-06	0.000104885	5.25771	9.72623e-05	0.00044342	WT_0 - WT_6
SRP72	Signal recognition particle subunit SRP72	O76094	-0.0116553	-0.559835	0.536524	20.283	-0.0449801	0.964666	0.990845	-6.82943	0.941835	1	WT_0 - WT_6
EIF3C;EIF3CL	Eukaryotic translation initiation factor 3 subunit C-like protein	B5ME19;Q99613	0.197244	-0.552637	0.947124	22.1727	0.556458	0.585404	0.833633	-6.66964	0.921945	1	WT_0 - WT_6
HNRNPCL1;HNRNPCL3;HNRNPCL4	Heterogeneous nuclear ribonucleoprotein C-like 3	B7ZW38;O60812;P0DMR1	2.84064	2.21264	3.46863	22.9551	9.56933	4.01926e-08	1.03289e-05	9.03508	5.63094e-08	1.56434e-07	WT_0 - WT_6
FRYL	Protein furry homolog-like	O94915	-0.268571	-0.919057	0.381916	19.6622	-0.873457	0.395012	0.695021	-6.43954	0.903181	1	WT_0 - WT_6
GLS	Glutaminase kidney isoform, mitochondrial	O94925;O94925-3	-0.352656	-0.828949	0.123637	20.4793	-1.56638	0.13633	0.410156	-5.6324	0.832145	1	WT_0 - WT_6
SEC31A	Protein transport protein Sec31A	O94979;O94979-2;O94979-3;O94979-8;O94979-9	-0.200314	-0.880799	0.480171	21.2083	-0.622749	0.542004	0.812631	-6.62952	0.918517	1	WT_0 - WT_6
PRSS23	Serine protease 23	O95084	-0.473518	-1.91166	0.964628	25.3533	-0.696554	0.495827	0.773409	-6.57979	0.914412	1	WT_0 - WT_6
RTN3	Reticulon-3	O95197;O95197-2;O95197-7	-0.736069	-1.36043	-0.111711	20.5978	-2.49406	0.0236429	0.151995	-4.07027	0.619393	1	WT_0 - WT_6
LUC7L3	Luc7-like protein 3	O95232	0.0810262	-1.12895	1.291	23.0595	0.141667	0.889067	0.969638	-6.81997	0.938821	1	WT_0 - WT_6
KIF4A	Chromosome-associated kinesin KIF4A	O95239	0.401121	-0.191777	0.99402	23.3245	1.43125	0.171119	0.469452	-5.81891	0.850327	1	WT_0 - WT_6
PAPSS2	Bifunctional 3'-phosphoadenosine 5'-phosphosulfate synthase 2	O95340;O95340-2	0.0186722	-0.727613	0.764957	20.8919	0.0529311	0.958426	0.990845	-6.82902	0.941598	1	WT_0 - WT_6
SMC2	Structural maintenance of chromosomes protein 2	O95347	0.119073	-0.371412	0.609558	20.8863	0.51358	0.614388	0.850286	-6.69329	0.924041	1	WT_0 - WT_6
IPO7	Importin-7	O95373	-0.666286	-1.25482	-0.0777508	21.2772	-2.39502	0.0288629	0.169173	-4.25563	0.650472	1	WT_0 - WT_6
APOM	Apolipoprotein M	O95445	0.413055	-1.37531	2.20142	23.2786	0.488622	0.631572	0.857868	-6.7062	0.925218	1	WT_0 - WT_6
PCNT	Pericentrin	O95613	1.29605	0.688199	1.90389	21.5347	4.51073	0.000334738	0.00591303	0.067633	0.045722	0.15015	WT_0 - WT_6
OXSR1	Serine/threonine-protein kinase OSR1	O95747	0.0912929	-0.72558	0.908166	20.2397	0.236431	0.816023	0.945227	-6.80123	0.935569	1	WT_0 - WT_6
AP2A1	AP-2 complex subunit alpha-1	O95782;O95782-2	-0.581386	-1.23981	0.0770394	21.2011	-1.86801	0.079716	0.322734	-5.17328	0.78131	1	WT_0 - WT_6
WIZ	Isoform of O95785, Isoform 3 of Protein Wiz	O95785-3	1.62056	-0.0947797	3.3359	21.8812	1.99865	0.0624851	0.282748	-4.95811	0.754214	1	WT_0 - WT_6
SLC25A10	Isoform of Q9UBX3, Mitochondrial dicarboxylate carrier	F6RGN5	1.23027	-0.101976	2.56251	20.691	1.95361	0.0680056	0.296946	-5.03331	0.763933	1	WT_0 - WT_6
NSD2	Histone-lysine N-methyltransferase NSD2	O96028	1.18412	0.159725	2.20851	20.821	2.4454	0.026085	0.159838	-4.16177	0.634911	1	WT_0 - WT_6
LDHA	L-lactate dehydrogenase A chain	P00338;P00338-3	-0.654886	-1.30095	-0.00881694	23.1702	-2.14441	0.0472898	0.235709	-4.70785	0.719928	1	WT_0 - WT_6
CYB5R3	NADH-cytochrome b5 reductase 3	P00387;P00387-2;P00387-3	-1.18269	-1.9851	-0.380289	22.7777	-3.11817	0.00646333	0.0640743	-2.83855	0.390588	1	WT_0 - WT_6
SOD1	Superoxide dismutase [Cu-Zn]	P00441	-1.16065	-2.44861	0.127311	25.8423	-1.90643	0.0742544	0.309111	-5.11095	0.773685	1	WT_0 - WT_6
F13A1	Coagulation factor XIII A chain	P00488	-0.285884	-1.7678	1.19603	22.2506	-0.40812	0.688459	0.892963	-6.74359	0.928816	1	WT_0 - WT_6
GOT2	Aspartate aminotransferase, mitochondrial	P00505	-0.302061	-1.51167	0.907549	22.2572	-0.528288	0.604368	0.846812	-6.68538	0.923332	1	WT_0 - WT_6
EGFR	Epidermal growth factor receptor	P00533	-0.412958	-1.04801	0.222093	21.8068	-1.37568	0.1874	0.487891	-5.89184	0.857092	1	WT_0 - WT_6
PGK1	Phosphoglycerate kinase 1	P00558;P00558-2	-0.326952	-1.56353	0.909626	23.0683	-0.559349	0.583475	0.833633	-6.66798	0.921801	1	WT_0 - WT_6
SERPINC1	Antithrombin-III	P01008	-1.05681	-2.15586	0.0422452	25.7933	-2.03422	0.0584146	0.273695	-4.89798	0.74625	1	WT_0 - WT_6
A2M	Alpha-2-macroglobulin	P01023	0.0177711	-0.78351	0.819053	24.9126	0.0469193	0.963144	0.990845	-6.82934	0.941777	1	WT_0 - WT_6
C3	Complement C3	P01024	0.174574	-0.728367	1.07751	21.6021	0.409016	0.687814	0.892963	-6.74321	0.928778	1	WT_0 - WT_6
CSTA	Cystatin-A	P01040	-0.570916	-2.56798	1.42615	21.7136	-0.604784	0.553591	0.818607	-6.64082	0.91947	1	WT_0 - WT_6
KRAS	Isoform of P01116, Isoform 2B of GTPase KRas	P01116-2	-0.324195	-0.946492	0.298101	20.5156	-1.10212	0.286303	0.58789	-6.21625	0.885189	1	WT_0 - WT_6
COL4A1	Collagen alpha-1(IV) chain	P02462	0.610398	-0.855369	2.07616	21.6787	0.880986	0.391041	0.693864	-6.43293	0.902655	1	WT_0 - WT_6
KRT14	Keratin, type I cytoskeletal 14	P02533	-2.1649	-3.53939	-0.790415	23.19	-3.33211	0.00410293	0.0456246	-2.39886	0.310216	1	WT_0 - WT_6
LMNA	Prelamin-A/C	P02545	-0.0490936	-0.621451	0.523264	25.3286	-0.181459	0.858229	0.965509	-6.81324	0.937493	1	WT_0 - WT_6
FGB	Fibrinogen beta chain	P02675	0.497507	-0.182968	1.17798	21.5122	1.54671	0.140993	0.416979	-5.66034	0.834954	1	WT_0 - WT_6
FGG	Fibrinogen gamma chain	P02679;P02679-2	0.51972	-0.0747061	1.11415	22.3886	1.84966	0.082448	0.324347	-5.20275	0.784854	1	WT_0 - WT_6
MBP	Myelin basic protein	P02686;P02686-2;P02686-3;P02686-4;P02686-5;P02686-6	-0.0320208	-1.13222	1.06818	20.3272	-0.0615716	0.951647	0.990845	-6.8285	0.941338	1	WT_0 - WT_6
FN1	Isoform of P02751, Isoform 1 of Fibronectin	P02751-1;P02751-3	0.526626	-0.915182	1.96843	29.115	0.772709	0.450677	0.740322	-6.52301	0.909831	1	WT_0 - WT_6
AHSG	Alpha-2-HS-glycoprotein	P02765	1.18272	-0.454782	2.82022	26.6133	1.52799	0.145552	0.424442	-5.68668	0.837573	1	WT_0 - WT_6
ALB	Albumin	P02768	-0.544101	-2.2945	1.20629	27.3281	-0.657604	0.519907	0.792692	-6.60669	0.916618	1	WT_0 - WT_6
FTH1	Ferritin heavy chain	P02794	0.231195	-1.06466	1.52705	23.3013	0.377435	0.710685	0.897155	-6.75611	0.930112	1	WT_0 - WT_6
VTN	Vitronectin	P04004	-0.590868	-2.00707	0.825333	21.5048	-0.882646	0.390169	0.693819	-6.43146	0.902539	1	WT_0 - WT_6
GBA1	Lysosomal acid glucosylceramidase	P04062;P04062-2;P04062-4	-0.416183	-1.19276	0.36039	21.9438	-1.13377	0.273179	0.583895	-6.1818	0.882339	1	WT_0 - WT_6
ALDOA	Fructose-bisphosphate aldolase A	P04075	-0.683534	-1.60743	0.240362	22.8678	-1.56516	0.136616	0.410156	-5.63414	0.832322	1	WT_0 - WT_6
ANXA1	Annexin A1	P04083	-0.195919	-1.22368	0.83184	23.9707	-0.403279	0.691947	0.896092	-6.74563	0.929024	1	WT_0 - WT_6
APOB	Apolipoprotein B-100	P04114	0.306464	-1.79919	2.41212	22.5141	0.307903	0.762028	0.929932	-6.78092	0.9329	1	WT_0 - WT_6
SOD2	Superoxide dismutase [Mn], mitochondrial	P04179	-0.535957	-1.49788	0.425969	25.7471	-1.17872	0.255314	0.567818	-6.13145	0.878122	1	WT_0 - WT_6
OAT	Ornithine aminotransferase, mitochondrial	P04181	-0.744178	-1.96771	0.479354	23.367	-1.28672	0.216042	0.510423	-6.0038	0.867133	1	WT_0 - WT_6
THY1	Thy-1 membrane glycoprotein	P04216	-0.348153	-1.14468	0.448372	27.9075	-0.924681	0.368525	0.675495	-6.39353	0.899519	1	WT_0 - WT_6
KRT1	Keratin, type II cytoskeletal 1	P04264	-1.77846	-3.09173	-0.465183	27.4829	-2.8649	0.0110131	0.0946897	-3.34947	0.48786	1	WT_0 - WT_6
GAPDH	Glyceraldehyde-3-phosphate dehydrogenase	P04406	-1.10936	-2.07234	-0.146382	27.4185	-2.43712	0.0265233	0.159838	-4.17725	0.637503	1	WT_0 - WT_6
HSPB1	Heat shock protein beta-1	P04792	-0.632068	-1.59134	0.327208	22.7362	-1.39393	0.181921	0.483059	-5.86814	0.854914	1	WT_0 - WT_6
RPN1	Dolichyl-diphosphooligosaccharide--protein glycosyltransferase subunit 1	P04843	-0.502985	-1.49601	0.490035	21.3765	-1.07156	0.299417	0.604634	-6.24872	0.887853	1	WT_0 - WT_6
GNAI2	Guanine nucleotide-binding protein G(i) subunit alpha-2	P04899	-0.277569	-0.776954	0.221816	24.1034	-1.17586	0.256421	0.568763	-6.13469	0.878396	1	WT_0 - WT_6
H2AC12;H2AC14;H2AC17;H2AC19;H2AC20;H2AC25;H2AC6;H2AC7;H2AC8;H2AJ	Histone H2A type 1-B/E	P04908;P0C0S8;P20671;Q16777;Q6FI13;Q7L7L0;Q93077;Q96KK5;Q99878;Q9BTM1	0.963895	-0.995134	2.92292	28.4724	1.0409	0.313009	0.620069	-6.28049	0.89044	1	WT_0 - WT_6
ATP1A1	Sodium/potassium-transporting ATPase subunit alpha-1	P05023;P05023-4	-0.772757	-1.53106	-0.0144586	22.0942	-2.15588	0.0462514	0.232488	-4.68774	0.717042	1	WT_0 - WT_6
S100A8	Protein S100-A8	P05109	-2.65058	-4.86267	-0.438492	23.0694	-2.53489	0.0217621	0.144559	-3.99286	0.60601	1	WT_0 - WT_6
HMGN1	Non-histone chromosomal protein HMG-14	P05114	0.811761	-0.491531	2.11505	24.8129	1.31767	0.205707	0.500173	-5.96553	0.863746	1	WT_0 - WT_6
SLC25A5	ADP/ATP translocase 2	P05141	-0.532739	-1.15597	0.0904877	23.0341	-1.80838	0.0889009	0.33549	-5.26838	0.792602	1	WT_0 - WT_6
HMGN2	Non-histone chromosomal protein HMG-17	P05204	0.712515	-0.485179	1.91021	26.9587	1.25855	0.225798	0.518777	-6.03799	0.870121	1	WT_0 - WT_6
RPLP0	60S acidic ribosomal protein P0	P05388	-0.817737	-1.8104	0.174928	22.1468	-1.74274	0.100077	0.353663	-5.3707	0.804293	1	WT_0 - WT_6
SSB	Lupus La protein	P05455	0.544246	-0.166403	1.25489	22.2207	1.62017	0.124243	0.392494	-5.55469	0.824172	1	WT_0 - WT_6
ITGB1	Integrin beta-1	P05556	-0.494039	-1.24026	0.252185	27.0587	-1.4006	0.179952	0.481869	-5.85943	0.854108	1	WT_0 - WT_6
GSN	Isoform of P06396, Isoform 2 of Gelsolin	P06396-2	-0.626432	-1.36348	0.110617	21.3279	-1.79804	0.0905854	0.337269	-5.28467	0.794494	1	WT_0 - WT_6
ATP5F1B	ATP synthase subunit beta, mitochondrial	P06576	-0.189486	-1.40548	1.02651	22.3417	-0.329661	0.745825	0.920145	-6.77369	0.932049	1	WT_0 - WT_6
S100A9	Protein S100-A9	P06702	-2.54201	-4.66495	-0.419062	22.5522	-2.53314	0.0218399	0.144559	-3.9962	0.606591	1	WT_0 - WT_6
ENO1	Alpha-enolase	P06733	-0.287832	-1.17376	0.598094	23.6184	-0.687326	0.501473	0.775523	-6.5863	0.914943	1	WT_0 - WT_6
NPM1	Nucleophosmin	P06748	-0.0955991	-0.991718	0.80052	26.8368	-0.225688	0.824229	0.946842	-6.80382	0.935953	1	WT_0 - WT_6
TPM3	Isoform of P06753, Isoform 5 of Tropomyosin alpha-3 chain	P06753-5	-0.118633	-1.22269	0.985424	24.4787	-0.227319	0.822983	0.946842	-6.80344	0.935895	1	WT_0 - WT_6
ITGAV	Integrin alpha-V	P06756;P06756-2;P06756-3	-0.546193	-1.29924	0.206855	21.2961	-1.53442	0.143972	0.421307	-5.67765	0.836679	1	WT_0 - WT_6
H2BC11;H2BC21	Histone H2B type 1-J	P06899;Q16778	0.740952	-0.612762	2.09467	29.4351	1.15794	0.263459	0.577205	-6.15493	0.880097	1	WT_0 - WT_6
LDHB	L-lactate dehydrogenase B chain	P07195	-0.223725	-1.20823	0.760778	22.9127	-0.480749	0.637039	0.861682	-6.71015	0.925583	1	WT_0 - WT_6
P4HB	Protein disulfide-isomerase	P07237	-0.482062	-2.13409	1.16997	22.7214	-0.617315	0.545495	0.812631	-6.63297	0.918807	1	WT_0 - WT_6
CTSD	Cathepsin D	P07339	-0.734751	-2.27588	0.806378	23.3223	-1.00861	0.327799	0.634658	-6.31309	0.893076	1	WT_0 - WT_6
ANXA2	Annexin A2	P07355;P07355-2	0.216833	-0.375304	0.808969	26.0705	0.774683	0.449541	0.740322	-6.52147	0.909708	1	WT_0 - WT_6
TUBB	Tubulin beta chain	P07437	0.440667	-0.22898	1.11031	25.0416	1.39215	0.18245	0.483059	-5.87047	0.855128	1	WT_0 - WT_6
DDX39A	ATP-dependent RNA helicase DDX39A	O00148	0.125078	-0.507237	0.757393	20.4433	0.418475	0.681023	0.892963	-6.73915	0.92837	1	WT_0 - WT_6
PSAP	Prosaposin	P07602;P07602-2;P07602-3	-0.181504	-1.29834	0.935337	22.8881	-0.343808	0.735355	0.911272	-6.76873	0.931485	1	WT_0 - WT_6
CTSL	Procathepsin L	P07711;P07711-3	-0.233416	-1.23596	0.769125	20.3111	-0.492549	0.628853	0.856381	-6.70421	0.925035	1	WT_0 - WT_6
PFN1	Profilin-1	P07737	-0.940914	-1.68101	-0.200813	24.0117	-2.68955	0.0158514	0.121285	-3.69502	0.552609	1	WT_0 - WT_6
EPRS1	Bifunctional glutamate/proline--tRNA ligase	P07814	-0.121392	-0.780483	0.537698	22.6424	-0.389643	0.701809	0.896998	-6.75125	0.929601	1	WT_0 - WT_6
HSP90AA1	Heat shock protein HSP 90-alpha	P07900;P07900-2	-0.611249	-1.43878	0.216282	23.5757	-1.56262	0.13721	0.410156	-5.63775	0.832686	1	WT_0 - WT_6
HNRNPC	Heterogeneous nuclear ribonucleoproteins C1/C2	P07910;P07910-2	2.69148	2.14253	3.24043	24.7642	10.3724	1.27879e-08	5.33254e-06	10.1485	2.36877e-09	1.56434e-07	WT_0 - WT_6
PDLIM1	PDZ and LIM domain protein 1	O00151	-0.299623	-0.935495	0.336248	21.4251	-0.996845	0.333307	0.640502	-6.32474	0.894014	1	WT_0 - WT_6
LAMB1	Laminin subunit beta-1	P07942	-0.164656	-0.819227	0.489915	22.5876	-0.53216	0.601744	0.845496	-6.68327	0.923144	1	WT_0 - WT_6
YES1	Tyrosine-protein kinase Yes	P07947	0.654666	-0.0742042	1.38354	21.4476	1.90016	0.0751214	0.309111	-5.12117	0.774947	1	WT_0 - WT_6
THBS1	Thrombospondin-1	P07996	0.0546605	-0.71124	0.820561	22.0981	0.150981	0.88183	0.967693	-6.81854	0.938515	1	WT_0 - WT_6
ANXA6	Annexin A6	P08133	-0.417533	-1.52411	0.689049	24.0061	-0.79823	0.436133	0.73097	-6.50276	0.908213	1	WT_0 - WT_6
CD55	Complement decay-accelerating factor	P08174;P08174-2;P08174-3;P08174-4;P08174-5;P08174-6;P08174-7	0.153966	-0.938806	1.24674	23.4454	0.298068	0.769391	0.929932	-6.78403	0.933279	1	WT_0 - WT_6
SLC3A2	4F2 cell-surface antigen heavy chain	P08195;P08195-2;P08195-3;P08195-4	-0.529929	-1.84655	0.786688	22.6045	-0.85149	0.406747	0.703423	-6.45854	0.904692	1	WT_0 - WT_6
HSP90AB1	Heat shock protein HSP 90-beta	P08238	-0.298551	-0.894384	0.297282	26.3138	-1.06002	0.304482	0.606059	-6.26077	0.888836	1	WT_0 - WT_6
ASNS	Asparagine synthetase [glutamine-hydrolyzing]	P08243;P08243-2;P08243-3	1.01085	-0.406221	2.42791	21.6926	1.50909	0.15028	0.433205	-5.71302	0.840166	1	WT_0 - WT_6
MYO1C	Unconventional myosin-Ic	O00159;O00159-2;O00159-3	-0.508799	-1.08638	0.0687815	22.0219	-1.86361	0.0803638	0.323288	-5.18036	0.782166	1	WT_0 - WT_6
PLEK	Pleckstrin	P08567	-0.578812	-1.8761	0.718472	20.708	-0.943895	0.358909	0.665177	-6.37567	0.898094	1	WT_0 - WT_6
COL4A2	Collagen alpha-2(IV) chain	P08572	0.636101	-1.02071	2.29291	24.7291	0.812221	0.428286	0.728961	-6.4914	0.907307	1	WT_0 - WT_6
ITGA5	Integrin alpha-5	P08648	-0.020796	-1.27789	1.2363	20.8091	-0.0349971	0.972504	0.991526	-6.82985	0.94213	1	WT_0 - WT_6
VIM	Vimentin	P08670	-0.545859	-2.44498	1.35326	26.9286	-0.608064	0.551465	0.816913	-6.63878	0.919297	1	WT_0 - WT_6
SERPINF2	Alpha-2-antiplasmin	P08697;P08697-2	0.790332	-0.227472	1.80814	22.3219	1.64273	0.119452	0.383734	-5.52154	0.820696	1	WT_0 - WT_6
RPSA	40S ribosomal protein SA	P08865	0.0241247	-0.801011	0.84926	23.088	0.0618527	0.951427	0.990845	-6.82848	0.94133	1	WT_0 - WT_6
GSTP1	Glutathione S-transferase P	P09211	-0.496721	-1.19465	0.201205	22.4993	-1.50565	0.151154	0.433205	-5.71779	0.840633	1	WT_0 - WT_6
LGALS1	Galectin-1	P09382	-0.281964	-1.70288	1.13895	27.7109	-0.419805	0.68007	0.892963	-6.73857	0.928312	1	WT_0 - WT_6
HMGB1	High mobility group protein B1	P09429	0.853109	-0.0507934	1.75701	26.3835	1.99666	0.0627199	0.282748	-4.96145	0.754652	1	WT_0 - WT_6
DLD	Dihydrolipoyl dehydrogenase, mitochondrial	P09622	-0.813526	-1.48152	-0.145527	23.4504	-2.57642	0.0199958	0.137822	-3.91359	0.592079	1	WT_0 - WT_6
HNRNPA1	Heterogeneous nuclear ribonucleoprotein A1	P09651;P09651-2;P09651-3	2.29212	1.43512	3.14911	24.0906	5.6582	3.2321e-05	0.00101911	2.39862	0.00502997	0.0238495	WT_0 - WT_6
CTSH	Pro-cathepsin H	P09668	-1.10844	-1.76432	-0.452565	20.4373	-3.5753	0.00244155	0.0295109	-1.893	0.227274	1	WT_0 - WT_6
PARP1	Poly [ADP-ribose] polymerase 1	P09874	0.702781	-0.0806493	1.48621	22.7705	1.89776	0.0754567	0.309111	-5.12508	0.77543	1	WT_0 - WT_6
UCHL1	Ubiquitin carboxyl-terminal hydrolase isozyme L1	P09936	-0.269528	-0.887729	0.348672	22.7895	-0.922351	0.369703	0.676168	-6.39568	0.89969	1	WT_0 - WT_6
H2AZ1;H2AZ2	Histone H2A.Z	P0C0S5;Q71UI9	2.16298	0.830792	3.49518	28.1023	3.43485	0.00329566	0.0381748	-2.18577	0.273754	1	WT_0 - WT_6
HSPA1B	Heat shock 70 kDa protein 1B	P0DMV9	-0.922813	-2.05847	0.212844	22.0665	-1.71905	0.104402	0.359799	-5.40699	0.808329	1	WT_0 - WT_6
CALM1;CALM2;CALM3	Calmodulin-1	P0DP23;P0DP24;P0DP25	0.0198203	-0.946033	0.985673	23.089	0.043413	0.965896	0.990845	-6.8295	0.941881	1	WT_0 - WT_6
RRAS	Ras-related protein R-Ras	P10301	-0.211809	-0.760388	0.33677	20.4648	-0.81682	0.425726	0.727573	-6.48762	0.907006	1	WT_0 - WT_6
AP3B1	AP-3 complex subunit beta-1	O00203;O00203-3	-0.201358	-0.790074	0.387359	20.8005	-0.723575	0.479511	0.765996	-6.56028	0.912829	1	WT_0 - WT_6
TXN	Thioredoxin	P10599	-0.785389	-1.45484	-0.115939	25.0666	-2.48192	0.0242308	0.152564	-4.09316	0.623306	1	WT_0 - WT_6
PRKAR1A	cAMP-dependent protein kinase type I-alpha regulatory subunit	P10644	-0.447545	-1.08265	0.187563	20.5645	-1.49077	0.154986	0.439653	-5.73833	0.842632	1	WT_0 - WT_6
HSPD1	60 kDa heat shock protein, mitochondrial	P10809	-0.628954	-1.68433	0.426425	23.6456	-1.26076	0.225021	0.518418	-6.03533	0.86989	1	WT_0 - WT_6
HSPA5	Endoplasmic reticulum chaperone BiP	P11021	-0.342179	-1.75324	1.06888	23.0061	-0.513015	0.614775	0.850286	-6.69359	0.924068	1	WT_0 - WT_6
LAMC1	Laminin subunit gamma-1	P11047	0.142946	-0.650799	0.936692	22.0972	0.380989	0.708096	0.896998	-6.75471	0.929964	1	WT_0 - WT_6
HSPA8	Heat shock cognate 71 kDa protein	P11142	-0.230016	-1.3693	0.909271	24.7021	-0.427116	0.674844	0.892467	-6.73536	0.927994	1	WT_0 - WT_6
PYGB	Glycogen phosphorylase, brain form	P11216	-1.11581	-1.64004	-0.591575	22.1175	-4.50285	0.000340319	0.00591303	0.0512099	0.046268	0.628775	WT_0 - WT_6
LAMP1	Lysosome-associated membrane glycoprotein 1	P11279	-0.249996	-1.08734	0.587345	24.4081	-0.631615	0.536335	0.81242	-6.62382	0.918041	1	WT_0 - WT_6
TOP1	DNA topoisomerase 1	P11387	3.53775	2.49539	4.58012	24.1734	7.18009	1.88642e-06	0.000104885	5.23479	0.000100565	0.000460872	WT_0 - WT_6
TOP2A	DNA topoisomerase 2-alpha	P11388;P11388-2;P11388-3;P11388-4	0.53648	-0.643818	1.71678	21.6808	0.961575	0.350214	0.658625	-6.35894	0.896757	1	WT_0 - WT_6
MTHFD1	C-1-tetrahydrofolate synthase, cytoplasmic	P11586	-0.163803	-0.955513	0.627908	21.7144	-0.437699	0.667308	0.890359	-6.73062	0.927529	1	WT_0 - WT_6
IGF2R	Cation-independent mannose-6-phosphate receptor	P11717	-0.310897	-0.888157	0.266364	21.9753	-1.13937	0.270901	0.58326	-6.17561	0.881824	1	WT_0 - WT_6
ADH5	Alcohol dehydrogenase class-3	P11766	-0.267993	-0.985865	0.449878	21.1941	-0.789766	0.440923	0.73253	-6.50954	0.908754	1	WT_0 - WT_6
PABPC1	Polyadenylate-binding protein 1	P11940;P11940-2	-0.0710088	-0.806879	0.664861	22.5237	-0.204142	0.840752	0.95896	-6.80866	0.936712	1	WT_0 - WT_6
SLC25A4	ADP/ATP translocase 1	P12235	-0.378333	-1.41806	0.661392	21.2342	-0.769798	0.452355	0.740322	-6.52528	0.910013	1	WT_0 - WT_6
SLC25A6	ADP/ATP translocase 3	P12236	-0.574532	-1.27416	0.1251	25.2138	-1.73726	0.101062	0.354274	-5.37911	0.805234	1	WT_0 - WT_6
F5	Coagulation factor V	P12259	-0.417712	-1.92083	1.08541	22.1947	-0.587901	0.564599	0.826993	-6.65115	0.920349	1	WT_0 - WT_6
IMPDH2	Inosine-5'-monophosphate dehydrogenase 2	P12268	-0.769906	-1.4371	-0.102716	22.5015	-2.44123	0.0263046	0.159838	-4.16956	0.636217	1	WT_0 - WT_6
TPR	Nucleoprotein TPR	P12270	-0.310352	-1.05037	0.429666	22.328	-0.887224	0.387772	0.693819	-6.42741	0.902216	1	WT_0 - WT_6
ACTN1	Alpha-actinin-1	P12814;P12814-3	-0.782312	-1.68962	0.125	23.5196	-1.82408	0.0863957	0.332046	-5.24353	0.789691	1	WT_0 - WT_6
PEPD	Xaa-Pro dipeptidase	P12955	-0.688452	-1.55981	0.182905	22.868	-1.67147	0.113579	0.375892	-5.47883	0.81615	1	WT_0 - WT_6
XRCC6	X-ray repair cross-complementing protein 6	P12956	0.923595	0.444728	1.40246	23.8638	4.08027	0.000831135	0.0130786	-0.833474	0.101473	1	WT_0 - WT_6
XRCC5	X-ray repair cross-complementing protein 5	P13010	0.456572	-0.250631	1.16378	23.3932	1.3658	0.190424	0.487891	-5.90458	0.858255	1	WT_0 - WT_6
COX4I1	Cytochrome c oxidase subunit 4 isoform 1, mitochondrial	P13073	-0.523421	-1.18707	0.140229	22.2203	-1.66853	0.114169	0.376351	-5.48323	0.816622	1	WT_0 - WT_6
LAMP2	Isoform of P13473, Isoform LAMP-2B of Lysosome-associated membrane glycoprotein 2	P13473-2	-0.548814	-1.57441	0.476782	23.4694	-1.13206	0.273874	0.583895	-6.18368	0.882495	1	WT_0 - WT_6
VCAN	Versican core protein	P13611	-0.241263	-1.25774	0.775212	23.2051	-0.502129	0.622245	0.85354	-6.69929	0.924585	1	WT_0 - WT_6
EEF2	Elongation factor 2	P13639	-0.277466	-0.823145	0.268213	24.896	-1.07571	0.297614	0.602452	-6.24436	0.887497	1	WT_0 - WT_6
KRT10	Keratin, type I cytoskeletal 10	P13645	-2.29527	-3.89894	-0.691599	26.6193	-3.02789	0.0078216	0.0744018	-3.02205	0.425382	1	WT_0 - WT_6
KRT5	Keratin, type II cytoskeletal 5	P13647	-2.1831	-3.42335	-0.94285	23.3603	-3.7238	0.00177758	0.0233978	-1.5821	0.183226	1	WT_0 - WT_6
PDIA4	Protein disulfide-isomerase A4	P13667	-0.445354	-1.13693	0.246227	21.8163	-1.36233	0.191492	0.487891	-5.90902	0.858659	1	WT_0 - WT_6
TPT1	Translationally-controlled tumor protein	P13693	0.014587	-0.683779	0.712953	21.813	0.0441879	0.965288	0.990845	-6.82947	0.941858	1	WT_0 - WT_6
PLS3	Plastin-3	P13797	-0.177022	-0.803805	0.449761	23.2574	-0.597492	0.558331	0.821249	-6.64531	0.919851	1	WT_0 - WT_6
CD59	CD59 glycoprotein	P13987;P13987-2	-0.0175241	-0.834844	0.799796	28.5274	-0.0453591	0.964368	0.990845	-6.82941	0.941823	1	WT_0 - WT_6
SUPT5H	Transcription elongation factor SPT5	O00267;O00267-2	1.20343	0.717032	1.68983	21.1851	5.23419	7.53375e-05	0.00179518	1.55333	0.011524	0.0346694	WT_0 - WT_6
PKM	Pyruvate kinase PKM	P14618	-0.325114	-1.0088	0.358571	25.2506	-1.00601	0.329011	0.634658	-6.31568	0.893284	1	WT_0 - WT_6
HSP90B1	Endoplasmin	P14625	-0.175455	-1.60901	1.2581	23.6849	-0.258923	0.798913	0.941367	-6.79541	0.93475	1	WT_0 - WT_6
HNRNPL	Heterogeneous nuclear ribonucleoprotein L	P14866	2.06626	1.27144	2.86108	25.416	5.4997	4.42311e-05	0.00127202	2.08517	0.00703688	0.0346694	WT_0 - WT_6
AKR1B1	Aldo-keto reductase family 1 member B1	P15121	-1.04544	-1.87159	-0.219301	21.1593	-2.67711	0.0162634	0.123012	-3.71924	0.557051	1	WT_0 - WT_6
CLIC1	Chloride intracellular channel protein 1	O00299	-0.433682	-0.993972	0.126607	22.6334	-1.6375	0.120549	0.383734	-5.52926	0.82151	1	WT_0 - WT_6
GSPT1	Isoform of P15170, Isoform 2 of Eukaryotic peptide chain release factor GTP-binding subunit ERF3A	P15170-2;P15170-3	-0.471638	-0.939627	-0.00364903	22.5195	-2.13204	0.0484346	0.23728	-4.72949	0.723011	1	WT_0 - WT_6
EZR	Ezrin	P15311	-0.156932	-1.13806	0.824196	23.3561	-0.338381	0.739365	0.914882	-6.77066	0.931702	1	WT_0 - WT_6
NQO1	NAD(P)H dehydrogenase [quinone] 1	P15559;P15559-2;P15559-3	-0.366186	-1.15884	0.426464	20.6144	-0.97733	0.342589	0.649362	-6.3438	0.895544	1	WT_0 - WT_6
GNS	N-acetylglucosamine-6-sulfatase	P15586;P15586-2	-0.415064	-1.30082	0.470695	23.3772	-0.991337	0.335909	0.643494	-6.33015	0.894449	1	WT_0 - WT_6
RPS2	40S ribosomal protein S2	P15880	-0.157824	-0.716425	0.400776	23.2497	-0.597715	0.558186	0.821249	-6.64518	0.91984	1	WT_0 - WT_6
DSP	Desmoplakin	P15924	0.0698873	-0.618045	0.75782	22.2219	0.214918	0.832478	0.951078	-6.8063	0.936334	1	WT_0 - WT_6
CD44	CD44 antigen	P16070;P16070-10;P16070-11;P16070-12;P16070-13;P16070-14;P16070-16;P16070-17;P16070-18;P16070-3;P16070-4;P16070-5;P16070-6;P16070-7;P16070-8	-0.0900194	-1.45629	1.27625	24.6807	-0.139387	0.89084	0.969638	-6.82031	0.938896	1	WT_0 - WT_6
H2AX	Histone H2AX	P16104	1.5648	0.310347	2.81925	27.6507	2.63892	0.0175931	0.127863	-3.79331	0.570537	1	WT_0 - WT_6
H1-5	Histone H1.5	P16401	0.171954	-1.24785	1.59176	30.2234	0.256216	0.800967	0.941367	-6.79613	0.934849	1	WT_0 - WT_6
H1-2	Histone H1.2	P16403	0.271158	-1.22002	1.76233	31.6175	0.384693	0.705402	0.896998	-6.75324	0.929809	1	WT_0 - WT_6
FAH	Fumarylacetoacetase	P16930	-0.794416	-1.50554	-0.083293	23.7335	-2.36333	0.0307505	0.17212	-4.3142	0.659992	1	WT_0 - WT_6
HMGA1	High mobility group protein HMG-I/HMG-Y	P17096;P17096-3	-0.250536	-1.69532	1.19425	24.5953	-0.366849	0.718417	0.900993	-6.76021	0.930549	1	WT_0 - WT_6
UBTF	Nucleolar transcription factor 1	P17480	0.68406	-0.089356	1.45748	22.2022	1.87112	0.0792605	0.322455	-5.16826	0.780703	1	WT_0 - WT_6
CAPN2	Calpain-2 catalytic subunit	P17655	-0.656026	-1.21566	-0.0963883	21.4388	-2.47991	0.0243298	0.152564	-4.09696	0.623954	1	WT_0 - WT_6
CTPS1	CTP synthase 1	P17812	-0.37576	-0.999948	0.248427	20.6739	-1.27355	0.220559	0.510962	-6.01985	0.868541	1	WT_0 - WT_6
DDX5	Probable ATP-dependent RNA helicase DDX5	P17844;P17844-2	1.85198	1.22923	2.47473	24.6188	6.29132	9.54115e-06	0.000376526	3.61782	0.00108962	0.00610286	WT_0 - WT_6
TCP1	T-complex protein 1 subunit alpha	P17987	-0.55373	-1.15806	0.0505955	21.8474	-1.93842	0.0699631	0.300769	-5.05843	0.767119	1	WT_0 - WT_6
IPO5	Importin-5	O00410;O00410-3	-0.340387	-0.869034	0.18826	22.0107	-1.36216	0.191546	0.487891	-5.90925	0.858679	1	WT_0 - WT_6
RPL7	60S ribosomal protein L7	P18124	1.41741	0.418086	2.41674	23.1285	3.00061	0.00828426	0.07763	-3.07721	0.435903	1	WT_0 - WT_6
VCL	Vinculin	P18206;P18206-2	-0.479176	-1.20211	0.243763	23.0333	-1.40221	0.179477	0.481869	-5.85731	0.853911	1	WT_0 - WT_6
SON	Isoform of P18583, Isoform A of Protein SON	P18583-2;P18583-5	-0.44973	-1.17171	0.272253	22.9464	-1.31779	0.205668	0.500173	-5.96538	0.863733	1	WT_0 - WT_6
RPL17	60S ribosomal protein L17	P18621;P18621-3	0.872804	0.233315	1.51229	23.7693	2.88739	0.0105072	0.092242	-3.30462	0.479325	1	WT_0 - WT_6
IGF2BP3	Insulin-like growth factor 2 mRNA-binding protein 3	O00425	1.45521	0.79216	2.11827	20.7298	4.643	0.000253854	0.0049236	0.34257	0.0370275	0.15015	WT_0 - WT_6
NCL	Nucleolin	P19338	1.33681	0.584451	2.08917	25.3761	3.75895	0.00164897	0.022545	-1.50838	0.17364	1	WT_0 - WT_6
HK1	Hexokinase-1	P19367;P19367-2;P19367-3;P19367-4	-0.243385	-0.974197	0.487427	22.2166	-0.704546	0.490968	0.77302	-6.57409	0.913948	1	WT_0 - WT_6
EIF2AK2	Interferon-induced, double-stranded RNA-activated protein kinase	P19525	-0.279596	-0.856596	0.297404	20.5518	-1.02512	0.320174	0.628405	-6.29653	0.891739	1	WT_0 - WT_6
DNM1L	Dynamin-1-like protein	O00429;O00429-2;O00429-3;O00429-4;O00429-5;O00429-6;O00429-8;O00429-9	-0.385342	-1.42032	0.649634	20.915	-0.787657	0.442122	0.732913	-6.51122	0.908889	1	WT_0 - WT_6
ITIH2	Inter-alpha-trypsin inhibitor heavy chain H2	P19823	-0.358786	-1.31392	0.596347	21.8631	-0.79468	0.438138	0.73097	-6.50561	0.90844	1	WT_0 - WT_6
EIF2S2	Eukaryotic translation initiation factor 2 subunit 2	P20042	0.0107883	-0.639616	0.661193	20.6074	0.0350906	0.972431	0.991526	-6.82984	0.942127	1	WT_0 - WT_6
LMNB1	Lamin-B1	P20700	-0.0710338	-1.04582	0.903751	22.3672	-0.154162	0.879361	0.967529	-6.81804	0.93841	1	WT_0 - WT_6
CAST	Isoform of P20810, Isoform 10 of Calpastatin	P20810-10;P20810-6	0.0226232	-0.613813	0.65906	23.2103	0.0752004	0.940964	0.989614	-6.82752	0.940924	1	WT_0 - WT_6
PTMS	Parathymosin	P20962	-0.137463	-1.12294	0.848018	21.0222	-0.295092	0.771623	0.929932	-6.78495	0.933393	1	WT_0 - WT_6
CSRP1	Cysteine and glycine-rich protein 1	P21291	-0.00723396	-0.773795	0.759327	22.089	-0.0199641	0.984313	0.995846	-6.83028	0.942568	1	WT_0 - WT_6
FLNA	Isoform of P21333, Isoform 2 of Filamin-A	P21333-2	-0.0069068	-0.504195	0.490381	27.8425	-0.0293826	0.976914	0.992572	-6.83004	0.942294	1	WT_0 - WT_6
NT5E	5'-nucleotidase	P21589	-0.686464	-1.63961	0.26668	28.3517	-1.52363	0.146631	0.426098	-5.69277	0.838175	1	WT_0 - WT_6
VDAC1	Voltage-dependent anion-selective channel protein 1	P21796	-0.764786	-1.85467	0.325096	21.6689	-1.4845	0.156622	0.442789	-5.74693	0.843465	1	WT_0 - WT_6
CD9	CD9 antigen	P21926	-0.0523683	-0.72193	0.617193	21.7705	-0.165462	0.870601	0.965644	-6.81615	0.938033	1	WT_0 - WT_6

## Sheet: CSB 0h vs CSB 6h
Genes	First.Protein.Description	Protein.Group	logFC	CI.L	CI.R	AveExpr	t	P.Value	adj.P.Val	B	qval	lfdr	comparison
COMT	Catechol O-methyltransferase	P21964;P21964-2	-0.392462	-1.18724	0.402315	20.1297	-1.04466	0.311321	0.514142	-6.29103	0.909782	1	CSB_0 - CSB_6
TGM2	Protein-glutamine gamma-glutamyltransferase 2	P21980	-0.588095	-1.6856	0.509404	23.5446	-1.13361	0.273241	0.474756	-6.19632	0.904876	1	CSB_0 - CSB_6
FBL	rRNA 2'-O-methyltransferase fibrillarin	P22087	1.52828	0.967892	2.08866	22.0906	5.76949	2.59819e-05	0.000942127	2.60789	0.0551597	0.144661	CSB_0 - CSB_6
GART	Trifunctional purine biosynthetic protein adenosine-3	P22102	-0.397441	-0.972921	0.178039	21.1657	-1.46104	0.162879	0.351357	-5.79309	0.883151	1	CSB_0 - CSB_6
PAICS	Bifunctional phosphoribosylaminoimidazole carboxylase/phosphoribosylaminoimidazole succinocarboxamide synthetase	P22234	-0.910427	-1.49879	-0.322063	20.9573	-3.27356	0.00464758	0.038377	-2.5325	0.572947	0.990098	CSB_0 - CSB_6
UBA1	Ubiquitin-like modifier-activating enzyme 1	P22314;P22314-2	-0.772243	-1.20561	-0.338872	23.0781	-3.76977	0.00161127	0.0184083	-1.49779	0.424906	0.867945	CSB_0 - CSB_6
NME2	Isoform of P22392, Isoform 3 of Nucleoside diphosphate kinase B	P22392-2	-0.352406	-1.77306	1.06825	21.7257	-0.52478	0.606751	0.778508	-6.70181	0.932013	1	CSB_0 - CSB_6
HNRNPA2B1	Heterogeneous nuclear ribonucleoproteins A2/B1	P22626	2.06638	1.08817	3.04459	24.9332	4.46889	0.000365459	0.00597633	-0.0307115	0.229587	0.867945	CSB_0 - CSB_6
SFPQ	Splicing factor, proline- and glutamine-rich	P23246	1.1626	0.682473	1.64272	24.7294	5.12269	9.4458e-05	0.00201995	1.31752	0.108429	0.253228	CSB_0 - CSB_6
PPIB	Peptidyl-prolyl cis-trans isomerase B	P23284	-0.724403	-1.84137	0.392563	22.0769	-1.37202	0.188515	0.379762	-5.91081	0.889686	1	CSB_0 - CSB_6
RPS3	40S ribosomal protein S3	P23396	0.464518	-0.25501	1.18405	24.1314	1.36576	0.190434	0.381274	-5.91887	0.890127	1	CSB_0 - CSB_6
SP100	Nuclear autoantigen Sp-100	P23497	-0.352817	-0.944279	0.238645	20.5461	-1.26195	0.2246	0.417186	-6.04818	0.897093	1	CSB_0 - CSB_6
AHCY	Adenosylhomocysteinase	P23526	-0.996395	-2.44898	0.45619	22.9573	-1.45115	0.16558	0.352798	-5.80647	0.883903	1	CSB_0 - CSB_6
H2BC17	Histone H2B type 1-O	P23527	-0.593791	-1.79252	0.604941	22.405	-1.04793	0.309854	0.513668	-6.28766	0.909608	1	CSB_0 - CSB_6
CFL1	Cofilin-1	P23528	-0.377113	-0.966559	0.212333	24.9459	-1.35347	0.194249	0.383895	-5.93461	0.890985	1	CSB_0 - CSB_6
ATP2B4	Plasma membrane calcium-transporting ATPase 4	P23634;P23634-6;P23634-7;P23634-8	-0.647399	-1.15985	-0.134948	21.0303	-2.67264	0.0164139	0.0857695	-3.74126	0.721794	1	CSB_0 - CSB_6
RRM1	Ribonucleoside-diphosphate reductase large subunit	P23921	-0.675616	-1.36468	0.0134473	21.4049	-2.07425	0.0541231	0.178187	-4.8434	0.821343	1	CSB_0 - CSB_6
TNC	Tenascin	P24821	-0.95073	-1.91139	0.0099316	23.5156	-2.09367	0.052147	0.175539	-4.80993	0.818806	1	CSB_0 - CSB_6
POLR2A	DNA-directed RNA polymerase II subunit RPB1	P24928	1.36084	0.644997	2.07668	20.6779	4.02171	0.000941391	0.0130853	-0.968258	0.352423	0.867945	CSB_0 - CSB_6
MCM3	DNA replication licensing factor MCM3	P25205;P25205-2	-0.302439	-0.852383	0.247504	21.8757	-1.16343	0.261286	0.459731	-6.16309	0.903144	1	CSB_0 - CSB_6
RPS12	40S ribosomal protein S12	P25398	-0.654463	-1.60969	0.300762	24.0632	-1.44944	0.166049	0.352798	-5.80876	0.884032	1	CSB_0 - CSB_6
YY1	Transcriptional repressor protein YY1	P25490	-0.219067	-0.985699	0.547564	20.0625	-0.604522	0.553761	0.746101	-6.65549	0.92921	1	CSB_0 - CSB_6
ATP5F1A	ATP synthase subunit alpha, mitochondrial	P25705	-0.425388	-1.37377	0.523	22.483	-0.9489	0.356432	0.561937	-6.38538	0.914656	1	CSB_0 - CSB_6
PSMA1	Proteasome subunit alpha type-1	P25786;P25786-2	-0.0521702	-1.58872	1.48438	22.1585	-0.0718286	0.943606	0.966791	-6.84236	0.944819	1	CSB_0 - CSB_6
PSMA3	Proteasome subunit alpha type-3	P25788;P25788-2	-0.413089	-2.18572	1.35955	21.7146	-0.492998	0.628543	0.798782	-6.71851	0.933078	1	CSB_0 - CSB_6
PSMA4	Proteasome subunit alpha type-4	P25789	-0.730679	-2.35258	0.891221	22.0791	-0.953068	0.354379	0.559758	-6.38144	0.914453	1	CSB_0 - CSB_6
ITGA3	Integrin alpha-3	P26006	-1.041	-1.6501	-0.431898	24.724	-3.61562	0.00223995	0.0227819	-1.821	0.470424	0.979924	CSB_0 - CSB_6
MSN	Moesin	P26038	0.156566	-0.71483	1.02796	22.9597	0.380104	0.708741	0.847146	-6.76961	0.93664	1	CSB_0 - CSB_6
DNMT1	DNA (cytosine-5)-methyltransferase 1	P26358	0.444853	-0.339654	1.22936	20.5591	1.19961	0.247317	0.44518	-6.1218	0.900982	1	CSB_0 - CSB_6
U2AF2	Splicing factor U2AF 65 kDa subunit	P26368;P26368-2	-0.232937	-0.994599	0.528724	22.4884	-0.646991	0.526582	0.724701	-6.62826	0.927638	1	CSB_0 - CSB_6
RPL13	60S ribosomal protein L13	P26373	-0.103818	-0.728284	0.520647	21.4726	-0.351712	0.729528	0.850258	-6.78042	0.937484	1	CSB_0 - CSB_6
HMGB2	High mobility group protein B2	P26583	0.743962	-0.213641	1.70156	25.7169	1.64356	0.119278	0.290024	-5.53441	0.868051	1	CSB_0 - CSB_6
PTBP1	Polypyrimidine tract-binding protein 1	P26599;P26599-1;P26599-2	2.4611	1.83122	3.09097	24.742	8.26601	3.00493e-07	2.78457e-05	7.0546	0.000632575	0.0237798	CSB_0 - CSB_6
VARS1	Valine--tRNA ligase	P26640	-0.494584	-1.01322	0.0240464	21.0008	-2.01745	0.0603026	0.187643	-4.94027	0.828531	1	CSB_0 - CSB_6
EEF1G	Elongation factor 1-gamma	P26641;P26641-2	-0.60538	-1.14163	-0.069126	23.1254	-2.38824	0.0292572	0.12979	-4.28177	0.774905	1	CSB_0 - CSB_6
COL8A1	Collagen alpha-1(VIII) chain	P27658	0.0900246	-1.17031	1.35036	21.2877	0.151111	0.881729	0.931485	-6.83309	0.942911	1	CSB_0 - CSB_6
RPA1	Replication protein A 70 kDa DNA-binding subunit	P27694	1.34404	0.516843	2.17123	21.0127	3.43736	0.00327804	0.0293966	-2.19308	0.524825	0.979924	CSB_0 - CSB_6
APEX1	DNA-(apurinic or apyrimidinic site) endonuclease	P27695	0.808015	-0.213766	1.8298	24.8583	1.67295	0.113283	0.279522	-5.49071	0.865386	1	CSB_0 - CSB_6
CAD	CAD protein	P27708	-0.0889973	-0.570696	0.392702	20.7103	-0.390861	0.700926	0.844749	-6.7653	0.936315	1	CSB_0 - CSB_6
CALR	Calreticulin	P27797	-0.545043	-2.24341	1.15332	22.4348	-0.678924	0.506646	0.713754	-6.60664	0.926418	1	CSB_0 - CSB_6
MAP4	Microtubule-associated protein 4	P27816;P27816-6	-0.8788	-1.67714	-0.080464	26.2428	-2.32876	0.0329411	0.138752	-4.39128	0.78463	1	CSB_0 - CSB_6
CANX	Calnexin	P27824;P27824-2	-0.251703	-1.73368	1.23027	23.0225	-0.35931	0.723943	0.850258	-6.77761	0.93726	1	CSB_0 - CSB_6
ITPRID2	Protein ITPRID2	P28290	0.0572874	-0.574959	0.689534	20.169	0.191688	0.850338	0.922079	-6.82581	0.941885	1	CSB_0 - CSB_6
TEAD1	Transcriptional enhancer factor TEF-1	P28347	-0.145236	-0.786957	0.496486	19.7941	-0.478794	0.6384	0.806705	-6.72565	0.933545	1	CSB_0 - CSB_6
MAPK1	Mitogen-activated protein kinase 1	P28482	-0.292136	-0.99876	0.414488	20.9175	-0.874617	0.394398	0.603538	-6.45296	0.918169	1	CSB_0 - CSB_6
PES1	Pescadillo homolog	O00541;O00541-2	1.13353	0.485046	1.78201	20.7478	3.6979	0.00187875	0.0198339	-1.64861	0.445197	0.867945	CSB_0 - CSB_6
TKT	Transketolase	P29401;P29401-2	-1.07138	-2.31538	0.172623	24.9307	-1.82198	0.0867276	0.231089	-5.26087	0.850775	1	CSB_0 - CSB_6
MARCKS	Myristoylated alanine-rich C-kinase substrate	P29966	-1.67646	-2.39177	-0.961148	24.4313	-4.95815	0.000132224	0.00256453	0.981776	0.128441	0.349703	CSB_0 - CSB_6
GNA11	Guanine nucleotide-binding protein subunit alpha-11	P29992	-0.548503	-1.1424	0.0453958	20.2915	-1.95383	0.0679765	0.199621	-5.04684	0.836182	1	CSB_0 - CSB_6
PRDX6	Peroxiredoxin-6	P30041	-0.394668	-1.25286	0.463519	22.0728	-0.972907	0.344718	0.549703	-6.36248	0.913472	1	CSB_0 - CSB_6
PRDX5	Peroxiredoxin-5, mitochondrial	P30044;P30044-2	-0.551598	-1.08293	-0.0202676	21.4748	-2.19624	0.0427609	0.1585	-4.63022	0.804701	1	CSB_0 - CSB_6
PRDX3	Thioredoxin-dependent peroxide reductase, mitochondrial	P30048;P30048-2	-0.875221	-2.09995	0.349509	20.8231	-1.51181	0.149591	0.336278	-5.72342	0.87919	1	CSB_0 - CSB_6
RPL12	60S ribosomal protein L12	P30050	-0.518291	-1.12	0.0834185	23.844	-1.82225	0.0866849	0.231089	-5.26044	0.850747	1	CSB_0 - CSB_6
NOP56	Nucleolar protein 56	O00567	0.385563	-0.576959	1.34809	21.3952	0.847434	0.408938	0.618944	-6.47644	0.9194	1	CSB_0 - CSB_6
PDIA3	Protein disulfide-isomerase A3	P30101	-0.796346	-1.44936	-0.143331	23.2944	-2.57988	0.019855	0.0989752	-3.92038	0.740358	1	CSB_0 - CSB_6
PPP2R1A	Serine/threonine-protein phosphatase 2A 65 kDa regulatory subunit A alpha isoform	P30153	-0.215799	-0.937124	0.505527	21.6673	-0.632905	0.535513	0.730095	-6.63749	0.928166	1	CSB_0 - CSB_6
DDX3X	ATP-dependent RNA helicase DDX3X	O00571;O00571-2	-0.00706262	-0.76761	0.753485	23.4118	-0.0196454	0.984563	0.988264	-6.84486	0.946008	1	CSB_0 - CSB_6
POLR2B	DNA-directed RNA polymerase II subunit RPB2	P30876	0.899301	-0.195028	1.99363	22.9256	1.73852	0.100837	0.257968	-5.39124	0.85919	1	CSB_0 - CSB_6
PODXL	Podocalyxin	O00592;O00592-2	-0.617961	-1.5811	0.345174	24.338	-1.35736	0.193035	0.383895	-5.92964	0.890715	1	CSB_0 - CSB_6
MAT2A	S-adenosylmethionine synthase isoform type-2	P31153	-0.385919	-1.02311	0.25127	20.6573	-1.28129	0.217894	0.409287	-6.02471	0.895842	1	CSB_0 - CSB_6
HNRNPH3	Heterogeneous nuclear ribonucleoprotein H3	P31942;P31942-2	0.602737	0.0394841	1.16599	21.0082	2.26384	0.0374549	0.14875	-4.50924	0.794732	1	CSB_0 - CSB_6
HNRNPH1	Heterogeneous nuclear ribonucleoprotein H	P31943	0.428477	-0.427164	1.28412	22.7597	1.05939	0.30476	0.511408	-6.2758	0.908995	1	CSB_0 - CSB_6
PRDX2	Peroxiredoxin-2	P32119	-1.27718	-1.7863	-0.768064	21.4451	-5.30708	6.5035e-05	0.0015615	1.69039	0.0896259	0.226923	CSB_0 - CSB_6
RPL9P9	60S ribosomal protein L9	P32969	0.199021	-0.657198	1.05524	22.5496	0.49174	0.629413	0.798782	-6.71915	0.933119	1	CSB_0 - CSB_6
KIF5B	Kinesin-1 heavy chain	P33176	-0.537462	-1.11403	0.039111	21.5815	-1.97203	0.0656959	0.195737	-5.01657	0.834036	1	CSB_0 - CSB_6
TTK	Dual specificity protein kinase TTK	P33981;P33981-2	0.0812998	-1.10465	1.26725	22.4952	0.145026	0.886456	0.931485	-6.83404	0.943062	1	CSB_0 - CSB_6
MCM4	DNA replication licensing factor MCM4	P33991	0.785598	-0.289334	1.86053	23.7538	1.54611	0.141137	0.322487	-5.67534	0.876413	1	CSB_0 - CSB_6
MCM5	DNA replication licensing factor MCM5	P33992	0.155338	-0.778983	1.08966	20.4775	0.351725	0.729519	0.850258	-6.78041	0.937484	1	CSB_0 - CSB_6
SHMT2	Serine hydroxymethyltransferase, mitochondrial	P34897;P34897-3	-0.909441	-1.65521	-0.163675	24.8962	-2.57984	0.0198566	0.0989752	-3.92046	0.740366	1	CSB_0 - CSB_6
HSPA4	Heat shock 70 kDa protein 4	P34932	-0.125041	-0.833052	0.58297	21.2943	-0.373622	0.713466	0.849569	-6.77215	0.936834	1	CSB_0 - CSB_6
MAN2B1	Lysosomal alpha-mannosidase	O00754;O00754-2	-0.35978	-1.27149	0.551931	21.9178	-0.834835	0.415795	0.623692	-6.4871	0.91996	1	CSB_0 - CSB_6
CTNNA1	Catenin alpha-1	P35221	-0.462995	-1.15346	0.22747	21.4859	-1.41859	0.174725	0.365215	-5.84996	0.886332	1	CSB_0 - CSB_6
RFC1	Replication factor C subunit 1	P35251;P35251-2	-0.441074	-1.66379	0.781641	20.3889	-0.763145	0.456204	0.659958	-6.54491	0.923037	1	CSB_0 - CSB_6
RPL22	60S ribosomal protein L22	P35268	0.303533	-0.413359	1.02043	22.8179	0.895723	0.383347	0.590963	-6.43427	0.917194	1	CSB_0 - CSB_6
KRT9	Keratin, type I cytoskeletal 9	P35527	0.694574	-1.18858	2.57773	25.3971	0.780286	0.446328	0.653935	-6.53153	0.922318	1	CSB_0 - CSB_6
FBN1	Fibrillin-1	P35555	-0.162528	-1.3103	0.985238	25.1734	-0.299569	0.768265	0.881322	-6.79812	0.938983	1	CSB_0 - CSB_6
MYH9	Myosin-9	P35579	0.257187	-0.262642	0.777016	28.2509	1.04667	0.310418	0.513668	-6.28896	0.909675	1	CSB_0 - CSB_6
MYH10	Myosin-10	P35580	-0.113658	-0.632971	0.405654	23.8544	-0.463014	0.649433	0.812035	-6.73334	0.934057	1	CSB_0 - CSB_6
FUS	RNA-binding protein FUS	P35637;P35637-2	-0.350954	-0.997174	0.295266	23.969	-1.14892	0.267053	0.465946	-6.17935	0.903993	1	CSB_0 - CSB_6
DEK	Protein DEK	P35659	-0.328219	-1.37407	0.717631	26.7187	-0.66392	0.515958	0.715301	-6.61692	0.926995	1	CSB_0 - CSB_6
GAPDHS	Glyceraldehyde-3-phosphate dehydrogenase, testis-specific	O14556	-0.0944479	-1.19818	1.00929	19.6773	-0.181029	0.858561	0.923922	-6.82789	0.942158	1	CSB_0 - CSB_6
KRT2	Keratin, type II cytoskeletal 2 epidermal	P35908	0.198436	-1.55663	1.95351	27.167	0.239193	0.813917	0.901469	-6.8151	0.940639	1	CSB_0 - CSB_6
PSMC2	26S proteasome regulatory subunit 7	P35998	-0.260192	-0.964367	0.443983	21.0441	-0.78169	0.445525	0.653935	-6.53042	0.922259	1	CSB_0 - CSB_6
CIT	Citron Rho-interacting kinase	O14578;O14578-4	-0.0121455	-1.00835	0.984058	20.0531	-0.0257922	0.979734	0.988264	-6.84471	0.945871	1	CSB_0 - CSB_6
RPL4	60S ribosomal protein L4	P36578	0.653741	-0.0223124	1.32979	24.6546	2.04572	0.0571516	0.183325	-4.89226	0.824997	1	CSB_0 - CSB_6
SRP14	Signal recognition particle 14 kDa protein	P37108	-0.350272	-1.15203	0.451482	21.7464	-0.924242	0.368747	0.574601	-6.40836	0.915848	1	CSB_0 - CSB_6
TALDO1	Isoform of P37837, Isoform 2 of Transaldolase	P37837-2	-1.33561	-1.93609	-0.735129	23.8454	-4.70546	0.000222897	0.00395523	0.46119	0.17435	0.742993	CSB_0 - CSB_6
RBMX	RNA-binding motif protein, X chromosome	P38159	2.1214	1.4766	2.76621	23.2025	6.96011	2.78944e-06	0.000166171	4.8387	0.00889943	0.0453187	CSB_0 - CSB_6
EIF1AX;EIF1AY	Eukaryotic translation initiation factor 1A, Y-chromosomal	O14602;P47813	1.18365	0.468861	1.89844	20.9432	3.50321	0.00284806	0.0269919	-2.0559	0.504992	0.979924	CSB_0 - CSB_6
HSPA9	Stress-70 protein, mitochondrial	P38646	-0.699412	-1.54708	0.148254	21.8812	-1.74554	0.0995766	0.256317	-5.38043	0.858505	1	CSB_0 - CSB_6
EIF4A3	Eukaryotic initiation factor 4A-III	P38919	0.622148	0.010049	1.23425	23.5971	2.15027	0.0467564	0.16629	-4.71135	0.811171	1	CSB_0 - CSB_6
RPL3	60S ribosomal protein L3	P39023	0.0199347	-0.69756	0.73743	24.0536	0.0587776	0.953839	0.972496	-6.84325	0.945121	1	CSB_0 - CSB_6
FEN1	Flap endonuclease 1	P39748	0.491695	-0.529012	1.5124	23.0885	1.0191	0.322941	0.52859	-6.31699	0.911123	1	CSB_0 - CSB_6
CCT6A	T-complex protein 1 subunit zeta	P40227	-1.01287	-1.5993	-0.426449	21.5787	-3.65396	0.00206371	0.0212486	-1.74071	0.458477	0.979924	CSB_0 - CSB_6
RPL13A	60S ribosomal protein L13a	P40429	0.0423	-0.960147	1.04475	21.8977	0.0892688	0.929948	0.956322	-6.84088	0.94441	1	CSB_0 - CSB_6
STAT3	Signal transducer and activator of transcription 3	P40763;P40763-3	-0.558819	-1.07796	-0.0396753	20.3762	-2.27722	0.0364801	0.148412	-4.48507	0.792693	1	CSB_0 - CSB_6
MDH1	Malate dehydrogenase, cytoplasmic	P40925;P40925-3	-1.12624	-1.93181	-0.320664	22.553	-2.95764	0.00906785	0.0586247	-3.17687	0.656942	1	CSB_0 - CSB_6
MDH2	Malate dehydrogenase, mitochondrial	P40926	-0.95731	-2.50024	0.585624	22.2966	-1.31258	0.207379	0.398003	-5.98614	0.893774	1	CSB_0 - CSB_6
HADHA	Trifunctional enzyme subunit alpha, mitochondrial	P40939	-0.806986	-1.38711	-0.226859	20.9784	-2.94282	0.00935452	0.0595547	-3.20667	0.660605	1	CSB_0 - CSB_6
EIF2S3	Eukaryotic translation initiation factor 2 subunit 3	P41091	-0.275974	-0.849231	0.297283	21.5107	-1.01845	0.323239	0.52859	-6.31764	0.911156	1	CSB_0 - CSB_6
GARS1	Glycine--tRNA ligase	P41250;P41250-2	-1.13948	-1.82045	-0.458512	21.9814	-3.53998	0.00263293	0.0252398	-1.97916	0.493774	0.979924	CSB_0 - CSB_6
IARS1	Isoleucine--tRNA ligase, cytoplasmic	P41252	-0.364643	-1.05558	0.326298	22.7237	-1.11647	0.280295	0.481992	-6.21508	0.905851	1	CSB_0 - CSB_6
TMPO	Lamina-associated polypeptide 2, isoform alpha	P42166	-0.490887	-1.29352	0.311746	22.7312	-1.29386	0.213623	0.404101	-6.00932	0.895019	1	CSB_0 - CSB_6
STAT1	Signal transducer and activator of transcription 1-alpha/beta	P42224	-0.324555	-0.969076	0.319967	21.0416	-1.0653	0.302159	0.509091	-6.26965	0.908677	1	CSB_0 - CSB_6
EPS15	Epidermal growth factor receptor substrate 15	P42566	-0.633088	-1.3065	0.0403252	20.2626	-1.98886	0.0636494	0.19269	-4.98843	0.832022	1	CSB_0 - CSB_6
RPS27	40S ribosomal protein S27	P42677	-0.100929	-0.898439	0.696581	24.2347	-0.267733	0.79224	0.88933	-6.80754	0.939866	1	CSB_0 - CSB_6
RBM34	RNA-binding protein 34	P42696	0.17513	-0.888405	1.23866	21.2996	0.348361	0.731996	0.850258	-6.78164	0.937582	1	CSB_0 - CSB_6
LRPPRC	Leucine-rich PPR motif-containing protein, mitochondrial	P42704	1.30845	0.815599	1.8013	21.9246	5.61648	3.50925e-05	0.00112566	2.30722	0.0649669	0.144661	CSB_0 - CSB_6
RPL35	60S ribosomal protein L35	P42766	0.92992	-0.383283	2.24312	22.925	1.49808	0.153094	0.341035	-5.74245	0.880279	1	CSB_0 - CSB_6
ECE1	Endothelin-converting enzyme 1	P42892;P42892-2;P42892-3;P42892-4	-0.444962	-1.22254	0.332615	21.8513	-1.2106	0.24319	0.440562	-6.10905	0.900312	1	CSB_0 - CSB_6
MATR3	Matrin-3	P43243	1.91032	1.44163	2.37901	22.8961	8.62262	1.69855e-07	2.61114e-05	7.61864	0.000400117	0.00084953	CSB_0 - CSB_6
SSR1	Translocon-associated protein subunit alpha	P43307	-0.539725	-1.7483	0.668846	21.8556	-0.94476	0.35848	0.56393	-6.38927	0.914858	1	CSB_0 - CSB_6
RANBP1	Ran-specific GTPase-activating protein	P43487;P43487-2	-0.408986	-0.980894	0.162922	22.3586	-1.51288	0.149323	0.336278	-5.72194	0.879105	1	CSB_0 - CSB_6
VDAC2	Voltage-dependent anion-selective channel protein 2	P45880;P45880-1;P45880-2	-0.522273	-1.10122	0.0566751	23.7756	-1.90844	0.0739771	0.210569	-5.12159	0.841393	1	CSB_0 - CSB_6
CBX5	Chromobox protein homolog 5	P45973	0.772416	-0.0312622	1.57609	22.7695	2.03325	0.0585229	0.185582	-4.91349	0.826567	1	CSB_0 - CSB_6
MKI67	Proliferation marker protein Ki-67	P46013	-0.0760456	-1.52018	1.36809	23.3654	-0.111401	0.912649	0.946687	-6.83855	0.943882	1	CSB_0 - CSB_6
RECQL	ATP-dependent DNA helicase Q1	P46063	0.143503	-0.528115	0.815121	22.852	0.452022	0.657168	0.816307	-6.73855	0.93441	1	CSB_0 - CSB_6
ATRX	Transcriptional regulator ATRX	P46100	0.277302	-0.575014	1.12962	20.8637	0.688293	0.50088	0.708023	-6.60011	0.926054	1	CSB_0 - CSB_6
CRKL	Crk-like protein	P46109	-1.43654	-2.25537	-0.617719	20.1621	-3.7115	0.00182492	0.0196329	-1.62008	0.44138	0.867945	CSB_0 - CSB_6
RPL27A	60S ribosomal protein L27a	P46776	-0.260242	-1.12435	0.603863	23.6035	-0.637136	0.532821	0.729677	-6.63474	0.928008	1	CSB_0 - CSB_6
RPL5	60S ribosomal protein L5	P46777	0.285763	-0.262736	0.834262	23.0507	1.10218	0.286282	0.48926	-6.23055	0.906653	1	CSB_0 - CSB_6
RPL21	60S ribosomal protein L21	P46778	0.198324	-0.973202	1.36985	23.0566	0.358133	0.724807	0.850258	-6.77805	0.937295	1	CSB_0 - CSB_6
RPL28	60S ribosomal protein L28	P46779;P46779-2;P46779-3	-0.341669	-1.51548	0.832141	22.7655	-0.615785	0.54648	0.74108	-6.64844	0.928799	1	CSB_0 - CSB_6
RPS9	40S ribosomal protein S9	P46781	-0.19111	-1.17433	0.79211	22.4534	-0.411201	0.686243	0.837114	-6.75682	0.935692	1	CSB_0 - CSB_6
RPS5	40S ribosomal protein S5	P46782	0.0557815	-0.959115	1.07068	21.7239	0.116276	0.908844	0.945108	-6.83797	0.943764	1	CSB_0 - CSB_6
RPS10	40S ribosomal protein S10	P46783	0.327422	-0.71534	1.37018	21.8906	0.664269	0.515741	0.715301	-6.61669	0.926982	1	CSB_0 - CSB_6
MAP1B	Microtubule-associated protein 1B	P46821	-0.636982	-1.37342	0.0994593	25.1909	-1.82983	0.0854949	0.230009	-5.2484	0.849952	1	CSB_0 - CSB_6
UTRN	Utrophin	P46939	-0.376178	-0.983447	0.23109	21.7249	-1.31049	0.208069	0.398003	-5.98875	0.893914	1	CSB_0 - CSB_6
IQGAP1	Ras GTPase-activating-like protein IQGAP1	P46940	-0.872464	-1.42921	-0.315715	23.581	-3.3152	0.00425342	0.0358318	-2.4465	0.560969	0.990098	CSB_0 - CSB_6
GYG1	Glycogenin-1	P46976;P46976-2	-0.240123	-1.00184	0.521592	27.7529	-0.666903	0.514099	0.715301	-6.6149	0.926881	1	CSB_0 - CSB_6
QARS1	Glutamine--tRNA ligase	P47897	-0.817699	-1.3832	-0.2522	20.1269	-3.05902	0.00732426	0.05127	-2.97188	0.631303	0.990098	CSB_0 - CSB_6
RPL29	60S ribosomal protein L29	P47914	0.25536	-0.726474	1.23719	22.802	0.550219	0.589578	0.764709	-6.68772	0.931139	1	CSB_0 - CSB_6
LIMS1	LIM and senescent cell antigen-like-containing domain protein 1	P48059;P48059-2;P48059-3;P48059-4;P48059-5	-0.168134	-1.33126	0.99499	21.2127	-0.30581	0.763593	0.878939	-6.79614	0.938807	1	CSB_0 - CSB_6
CCT5	T-complex protein 1 subunit epsilon	P48643	-1.03984	-1.62256	-0.457113	22.9295	-3.77506	0.00159318	0.0184083	-1.48669	0.423403	0.867945	CSB_0 - CSB_6
MARCKSL1	MARCKS-related protein	P49006	-0.947732	-1.56429	-0.33117	20.1936	-3.25185	0.00486723	0.0390315	-2.57726	0.579115	0.990098	CSB_0 - CSB_6
RPL34	60S ribosomal protein L34	P49207	0.751241	-0.376812	1.87929	23.6313	1.40887	0.177533	0.367641	-5.86279	0.887043	1	CSB_0 - CSB_6
NASP	Nuclear autoantigenic sperm protein	P49321	-0.170508	-1.44707	1.10605	21.8205	-0.28257	0.781038	0.88933	-6.80328	0.939458	1	CSB_0 - CSB_6
FASN	Fatty acid synthase	P49327	-0.452769	-0.903248	-0.00229068	22.22	-2.1263	0.0489739	0.170897	-4.75328	0.814449	1	CSB_0 - CSB_6
CCT3	T-complex protein 1 subunit gamma	P49368	-0.815006	-1.4846	-0.145409	21.0371	-2.57495	0.0200561	0.0989752	-3.92984	0.741311	1	CSB_0 - CSB_6
TUFM	Elongation factor Tu, mitochondrial	P49411	-0.529167	-1.26213	0.203793	21.73	-1.52733	0.145715	0.330234	-5.70176	0.877944	1	CSB_0 - CSB_6
CENPF	Centromere protein F	P49454	0.353235	-0.606575	1.31304	20.6708	0.778574	0.447308	0.653935	-6.53288	0.922391	1	CSB_0 - CSB_6
PCYT1A	Choline-phosphate cytidylyltransferase A	P49585	-0.81224	-1.53557	-0.0889051	21.5564	-2.37556	0.0300087	0.13221	-4.30523	0.777018	1	CSB_0 - CSB_6
CARS1	Cysteine--tRNA ligase, cytoplasmic	P49589;P49589-3	-0.696571	-1.24225	-0.150887	20.68	-2.70051	0.0154971	0.0823222	-3.68697	0.715975	1	CSB_0 - CSB_6
CTCF	Transcriptional repressor CTCF	P49711	0.364232	-0.434152	1.16262	21.0413	0.965134	0.348481	0.553587	-6.36995	0.913858	1	CSB_0 - CSB_6
ACADVL	Very long-chain specific acyl-CoA dehydrogenase, mitochondrial	P49748;P49748-3	-0.262853	-0.758655	0.232949	21.3668	-1.12157	0.278183	0.481896	-6.20953	0.905563	1	CSB_0 - CSB_6
YLPM1	YLP motif-containing protein 1	P49750	-1.15504	-2.00032	-0.309759	20.6939	-2.8908	0.0104324	0.0635358	-3.31093	0.673214	1	CSB_0 - CSB_6
RANBP2	E3 SUMO-protein ligase RanBP2	P49792	1.93669	1.15346	2.71993	22.7038	5.23105	7.58178e-05	0.00175645	1.53709	0.0972733	0.253228	CSB_0 - CSB_6
GMPS	GMP synthase [glutamine-hydrolyzing]	P49915	-0.689164	-1.41323	0.0349015	21.7059	-2.01357	0.0607478	0.187643	-4.94684	0.829011	1	CSB_0 - CSB_6
NRP1	Neuropilin-1	O14786	-0.442388	-1.22675	0.341975	20.8428	-1.19318	0.249756	0.44518	-6.12921	0.901372	1	CSB_0 - CSB_6
GDI2	Rab GDP dissociation inhibitor beta	P50395	-0.72184	-1.42575	-0.0179344	20.0597	-2.16944	0.0450501	0.165514	-4.67763	0.808503	1	CSB_0 - CSB_6
SERPINB8	Serpin B8	P50452	-0.838051	-1.72384	0.0477361	20.9023	-2.00153	0.0621459	0.190775	-4.96714	0.830485	1	CSB_0 - CSB_6
SERPINH1	Serpin H1	P50454	-0.314039	-1.4369	0.808819	22.2681	-0.59167	0.562131	0.750108	-6.66338	0.929674	1	CSB_0 - CSB_6
VASP	Vasodilator-stimulated phosphoprotein	P50552	0.14542	-0.644594	0.935434	20.6845	0.389413	0.701976	0.844749	-6.76588	0.936359	1	CSB_0 - CSB_6
LRBA	Lipopolysaccharide-responsive and beige-like anchor protein	P50851	-0.376105	-1.00598	0.253771	20.2452	-1.26321	0.224161	0.417186	-6.04667	0.897012	1	CSB_0 - CSB_6
PSMA7	Proteasome subunit alpha type-7	O14818	-0.598326	-2.05157	0.854918	22.303	-0.871005	0.39631	0.605353	-6.45612	0.918335	1	CSB_0 - CSB_6
CCT8	T-complex protein 1 subunit theta	P50990	-0.713086	-1.35636	-0.0698071	21.2492	-2.34511	0.0318874	0.135684	-4.36131	0.782003	1	CSB_0 - CSB_6
CCT4	T-complex protein 1 subunit delta	P50991	-0.754022	-1.32574	-0.182304	22.7999	-2.79012	0.0128707	0.0738757	-3.51098	0.696496	1	CSB_0 - CSB_6
ANXA11	Annexin A11	P50995;P50995-2	-0.507469	-1.67987	0.664929	20.9953	-0.915705	0.373077	0.577266	-6.41619	0.916254	1	CSB_0 - CSB_6
RAB5C	Ras-related protein Rab-5C	P51148;P51148-2	-0.522719	-1.01877	-0.0266721	22.1788	-2.22929	0.0400852	0.153787	-4.57131	0.799896	1	CSB_0 - CSB_6
RAB7A	Ras-related protein Rab-7a	P51149	-0.656934	-1.31353	-0.000339743	21.6646	-2.11663	0.0498947	0.172201	-4.77011	0.815752	1	CSB_0 - CSB_6
SMARCA4	Isoform of P51532, Isoform 3 of Transcription activator BRG1	P51532-3;P51532-4	0.452868	-0.117995	1.02373	20.4735	1.67827	0.112227	0.277902	-5.48274	0.864897	1	CSB_0 - CSB_6
GALK1	Galactokinase	P51570	-0.381401	-2.10296	1.34016	22.1149	-0.468686	0.645457	0.809474	-6.7306	0.933874	1	CSB_0 - CSB_6
MECP2	Methyl-CpG-binding protein 2	P51608;P51608-2	-0.480043	-1.50563	0.545543	22.2149	-0.990214	0.336441	0.54326	-6.34565	0.912603	1	CSB_0 - CSB_6
HCFC1	Isoform of P51610, Isoform 4 of Host cell factor 1	P51610-4	-0.614909	-1.18776	-0.0420565	21.6694	-2.27085	0.0369408	0.148663	-4.49658	0.793666	1	CSB_0 - CSB_6
CAV2	Caveolin-2	P51636;P51636-2	-0.546806	-1.43361	0.339998	25.8153	-1.30445	0.210073	0.400918	-5.99624	0.894318	1	CSB_0 - CSB_6
HDGF	Hepatoma-derived growth factor	P51858	-0.0627048	-0.782858	0.657448	24.9075	-0.184203	0.85611	0.923922	-6.82728	0.942077	1	CSB_0 - CSB_6
HNRNPA3	Heterogeneous nuclear ribonucleoprotein A3	P51991;P51991-2	2.40226	1.80356	3.00096	24.8	8.48849	2.10121e-07	2.61114e-05	7.4085	0.000474757	0.00084953	CSB_0 - CSB_6
PGD	6-phosphogluconate dehydrogenase, decarboxylating	P52209;P52209-2	-0.871713	-1.56343	-0.179997	21.091	-2.66604	0.0166386	0.0861898	-3.75409	0.723156	1	CSB_0 - CSB_6
HNRNPM	Isoform of P52272, Isoform 2 of Heterogeneous nuclear ribonucleoprotein M	P52272-2	2.23259	1.56254	2.90264	23.9149	7.04892	2.38009e-06	0.000152692	4.99706	0.00784461	0.0237798	CSB_0 - CSB_6
KPNA2	Importin subunit alpha-1	P52292	-0.766645	-1.52207	-0.0112248	20.3204	-2.14697	0.0470557	0.16629	-4.71713	0.811625	1	CSB_0 - CSB_6
HNRNPF	Heterogeneous nuclear ribonucleoprotein F	P52597	0.417423	-0.402325	1.23717	22.2096	1.07725	0.296944	0.503971	-6.2571	0.908028	1	CSB_0 - CSB_6
MSH6	DNA mismatch repair protein Msh6	P52701	-0.530656	-1.23535	0.174042	20.8621	-1.59306	0.130217	0.309405	-5.60823	0.872473	1	CSB_0 - CSB_6
CRIP2	Cysteine-rich protein 2	P52943	0.0669901	-0.777096	0.911076	19.675	0.167898	0.868715	0.929083	-6.83029	0.94249	1	CSB_0 - CSB_6
ACLY	ATP-citrate synthase	P53396;P53396-2	-0.388878	-0.906659	0.128903	22.1415	-1.58887	0.131161	0.310761	-5.61428	0.872831	1	CSB_0 - CSB_6
COPB1	Coatomer subunit beta	P53618	-0.717199	-1.26974	-0.164657	22.0983	-2.74597	0.0141061	0.0784299	-3.59795	0.70624	1	CSB_0 - CSB_6
COPA	Coatomer subunit alpha	P53621;P53621-2	-0.216766	-0.850435	0.416904	20.9254	-0.723684	0.479446	0.687041	-6.57468	0.924652	1	CSB_0 - CSB_6
CTSC	Dipeptidyl peptidase 1	P53634	-0.373363	-1.65083	0.904108	25.0737	-0.618304	0.544859	0.740085	-6.64685	0.928706	1	CSB_0 - CSB_6
SUB1	Activated RNA polymerase II transcriptional coactivator p15	P53999	0.714477	-0.337903	1.76686	22.8195	1.43627	0.169707	0.358319	-5.82643	0.885021	1	CSB_0 - CSB_6
RARS1	Arginine--tRNA ligase, cytoplasmic	P54136	-0.981381	-1.68998	-0.272777	20.9986	-2.92992	0.00961135	0.0602697	-3.23259	0.663769	1	CSB_0 - CSB_6
CACNA2D1	Isoform of P54289, Isoform 4 of Voltage-dependent calcium channel subunit alpha-2/delta-1	P54289-4	-0.746099	-1.75042	0.258225	22.9371	-1.57161	0.135114	0.312148	-5.63908	0.874293	1	CSB_0 - CSB_6
YARS1	Tyrosine--tRNA ligase, cytoplasmic	P54577	0.0424343	-0.784854	0.869723	21.3437	0.108513	0.914904	0.946687	-6.83889	0.943951	1	CSB_0 - CSB_6
USP14	Ubiquitin carboxyl-terminal hydrolase 14	P54578;P54578-2;P54578-3	-0.0294683	-0.542656	0.48372	21.1614	-0.121479	0.904786	0.945108	-6.83732	0.943638	1	CSB_0 - CSB_6
BCAT1	Branched-chain-amino-acid aminotransferase, cytosolic	P54687;P54687-4;P54687-5	-1.44314	-2.50188	-0.384412	22.3229	-2.88366	0.0105893	0.0635358	-3.32518	0.674912	1	CSB_0 - CSB_6
MYL12A;MYL12B	Myosin regulatory light chain 12B	O14950;P19105	0.407844	-1.21264	2.02833	21.7606	0.53244	0.601554	0.77303	-6.69764	0.931751	1	CSB_0 - CSB_6
CSE1L	Exportin-2	P55060;P55060-3;P55060-4	-0.604572	-1.23539	0.0262435	21.7247	-2.02753	0.0591618	0.186884	-4.9232	0.827281	1	CSB_0 - CSB_6
VCP	Transitional endoplasmic reticulum ATPase	P55072	0.0437522	-0.576143	0.663647	22.5289	0.149315	0.883124	0.931485	-6.83337	0.942955	1	CSB_0 - CSB_6
NAP1L1	Nucleosome assembly protein 1-like 1	P55209;P55209-2;P55209-3	-0.85745	-1.78443	0.0695314	21.7362	-1.95686	0.067593	0.199196	-5.04183	0.835828	1	CSB_0 - CSB_6
NPEPPS	Puromycin-sensitive aminopeptidase	P55786	-0.64741	-1.14986	-0.144964	20.257	-2.72591	0.0147043	0.0797311	-3.63729	0.710572	1	CSB_0 - CSB_6
MARS1	Methionine--tRNA ligase, cytoplasmic	P56192	-0.815148	-1.5879	-0.0424016	21.4372	-2.23162	0.0399024	0.153787	-4.56714	0.799552	1	CSB_0 - CSB_6
PPP1R12A	Protein phosphatase 1 regulatory subunit 12A	O14974;O14974-4	-0.880462	-2.00444	0.243517	20.4322	-1.65719	0.116465	0.284843	-5.51421	0.866823	1	CSB_0 - CSB_6
NUP107	Nuclear pore complex protein Nup107	P57740;P57740-2	-0.243173	-1.05648	0.570138	19.241	-0.632529	0.535753	0.730095	-6.63773	0.92818	1	CSB_0 - CSB_6
H2BC5	Histone H2B type 1-D	P58876	0.216225	-0.897986	1.33044	31.2341	0.410545	0.686715	0.837114	-6.7571	0.935713	1	CSB_0 - CSB_6
TPI1	Triosephosphate isomerase	P60174;P60174-3	-1.21025	-3.10147	0.680977	23.0721	-1.35379	0.194148	0.383895	-5.9342	0.890963	1	CSB_0 - CSB_6
MYL6	Myosin light polypeptide 6	P60660;P60660-2	0.270968	-0.712209	1.25414	24.0233	0.583052	0.567782	0.754029	-6.66858	0.929983	1	CSB_0 - CSB_6
ACTB;ACTG1	Actin, cytoplasmic 1	P60709;P63261	-0.533101	-1.41231	0.346112	27.3806	-1.28273	0.217401	0.409283	-6.02296	0.895749	1	CSB_0 - CSB_6
EIF4A1	Eukaryotic initiation factor 4A-I	P60842	-0.680886	-1.37717	0.0153984	22.9501	-2.06875	0.0546952	0.178187	-4.85285	0.822054	1	CSB_0 - CSB_6
RPS20	40S ribosomal protein S20	P60866;P60866-2	-0.331368	-1.32201	0.659272	25.2237	-0.707646	0.48909	0.696077	-6.58635	0.925292	1	CSB_0 - CSB_6
HNRNPDL	Heterogeneous nuclear ribonucleoprotein D-like	O14979	1.52624	0.94444	2.10804	23.8538	5.54972	4.00478e-05	0.00118238	2.17512	0.0692835	0.144661	CSB_0 - CSB_6
CDC42	Cell division control protein 42 homolog	P60953	-0.93572	-2.00144	0.130001	22.1098	-1.85748	0.0812745	0.220113	-5.20419	0.847008	1	CSB_0 - CSB_6
DSTN	Destrin	P60981;P60981-2	-0.845103	-1.42642	-0.263788	22.5421	-3.07553	0.00707334	0.0502124	-2.93833	0.627029	0.990098	CSB_0 - CSB_6
RAB8A	Ras-related protein Rab-8A	P61006;P61006-2	-0.479002	-1.2101	0.252094	23.5352	-1.38607	0.184267	0.373006	-5.89263	0.888689	1	CSB_0 - CSB_6
XPO1	Exportin-1	O14980	0.3947	-0.0876688	0.87707	21.6947	1.73105	0.102191	0.25984	-5.4027	0.859914	1	CSB_0 - CSB_6
ACTR3	Actin-related protein 3	P61158	-0.223149	-0.896961	0.450663	20.9445	-0.700612	0.493356	0.699761	-6.59139	0.925571	1	CSB_0 - CSB_6
ACTR2	Actin-related protein 2	P61160;P61160-2	-0.645891	-1.41029	0.118504	21.2338	-1.78757	0.0923196	0.245205	-5.31511	0.854318	1	CSB_0 - CSB_6
ACTR1A	Alpha-centractin	P61163	-0.56291	-1.38486	0.259036	21.1185	-1.44883	0.166218	0.352798	-5.80959	0.884079	1	CSB_0 - CSB_6
ARF1;ARF3	ADP-ribosylation factor 3	P61204;P84077	0.107021	-1.44393	1.65798	21.8661	0.145979	0.885715	0.931485	-6.83389	0.943038	1	CSB_0 - CSB_6
RAP1B	Ras-related protein Rap-1b	P61224;P61224-3	-0.180973	-1.74153	1.37959	25.5428	-0.245332	0.80924	0.899875	-6.81355	0.940474	1	CSB_0 - CSB_6
RPS3A	40S ribosomal protein S3a	P61247	-0.234728	-0.797958	0.328501	23.7799	-0.88166	0.390687	0.599901	-6.44677	0.917846	1	CSB_0 - CSB_6
RPL26	60S ribosomal protein L26	P61254	0.405248	-0.312575	1.12307	22.7388	1.19433	0.24932	0.44518	-6.12789	0.901302	1	CSB_0 - CSB_6
MAGOH;MAGOHB	Protein mago nashi homolog	P61326;Q96A72	0.543268	-0.110951	1.19749	23.7452	1.75676	0.0975921	0.253557	-5.3631	0.857403	1	CSB_0 - CSB_6
RPL27	60S ribosomal protein L27	P61353	0.961732	-0.367786	2.29125	22.0683	1.53032	0.144979	0.329462	-5.69758	0.877702	1	CSB_0 - CSB_6
RPL37A	60S ribosomal protein L37a	P61513	-0.325289	-1.56884	0.918259	22.0129	-0.553386	0.587457	0.763677	-6.68592	0.931029	1	CSB_0 - CSB_6
RHOA	Transforming protein RhoA	P61586	-0.479053	-1.32505	0.366948	22.3642	-1.19794	0.247951	0.44518	-6.12373	0.901084	1	CSB_0 - CSB_6
SUMO2	Small ubiquitin-related modifier 2	P61956;P61956-2	0.668964	-1.08742	2.42535	23.7403	0.805757	0.4319	0.643222	-6.51113	0.921231	1	CSB_0 - CSB_6
HNRNPK	Isoform of P61978, Isoform 3 of Heterogeneous nuclear ribonucleoprotein K	P61978-3	1.31751	0.801239	1.83378	24.9424	5.39879	5.40984e-05	0.00138296	1.87443	0.0811702	0.21711	CSB_0 - CSB_6
RPS7	40S ribosomal protein S7	P62081	0.254121	-0.556044	1.06429	21.8315	0.663572	0.516176	0.715301	-6.61716	0.927009	1	CSB_0 - CSB_6
PSMC5	26S proteasome regulatory subunit 8	P62195;P62195-2	-0.819225	-1.50063	-0.137816	20.5901	-2.54341	0.0213881	0.103687	-3.99009	0.747322	1	CSB_0 - CSB_6
RPS8	40S ribosomal protein S8	P62241	-0.332941	-1.22695	0.561065	23.7194	-0.787858	0.442008	0.651298	-6.52553	0.921998	1	CSB_0 - CSB_6
RPS16	40S ribosomal protein S16	P62249	0.164756	-0.525233	0.854744	22.8384	0.505149	0.620168	0.791139	-6.71225	0.932674	1	CSB_0 - CSB_6
YWHAE	14-3-3 protein epsilon	P62258	-0.61128	-1.2319	0.00933858	22.0069	-2.08371	0.0531526	0.176611	-4.82713	0.820113	1	CSB_0 - CSB_6
RPS14	40S ribosomal protein S14	P62263	0.352182	-0.355009	1.05937	22.9139	1.05354	0.307353	0.513668	-6.28187	0.909309	1	CSB_0 - CSB_6
RPS23	40S ribosomal protein S23	P62266	-0.0616508	-0.959793	0.836491	24.3656	-0.145216	0.886308	0.931485	-6.83401	0.943057	1	CSB_0 - CSB_6
RPS11	40S ribosomal protein S11	P62280	-0.46685	-1.23028	0.29658	23.8684	-1.29369	0.21368	0.404101	-6.00953	0.89503	1	CSB_0 - CSB_6
SNRPD1	Small nuclear ribonucleoprotein Sm D1	P62314	0.22482	-0.633959	1.0836	22.9317	0.553828	0.587162	0.763677	-6.68567	0.931013	1	CSB_0 - CSB_6
SNRPD2	Small nuclear ribonucleoprotein Sm D2	P62316	0.0686716	-0.730704	0.868047	22.2902	0.181739	0.858013	0.923922	-6.82775	0.942139	1	CSB_0 - CSB_6
SEC16A	Protein transport protein Sec16A	O15027;O15027-2;O15027-3;O15027-4;O15027-5	0.199068	-0.247234	0.645369	21.0065	0.943612	0.359049	0.56393	-6.39035	0.914914	1	CSB_0 - CSB_6
RPL7A	60S ribosomal protein L7a	P62424	0.349453	-0.401862	1.10077	23.4849	0.983983	0.339404	0.544352	-6.35174	0.912917	1	CSB_0 - CSB_6
RPS4X	40S ribosomal protein S4, X isoform	P62701	0.0557737	-0.686659	0.798207	23.4133	0.158925	0.875666	0.931485	-6.83182	0.942716	1	CSB_0 - CSB_6
RPL23A	60S ribosomal protein L23a	P62750	1.30171	0.644672	1.95875	22.8442	4.19126	0.000656641	0.00995707	-0.612021	0.304063	0.867945	CSB_0 - CSB_6
RPS6	40S ribosomal protein S6	P62753	-0.310426	-1.02869	0.407836	23.6965	-0.914316	0.373785	0.57729	-6.41746	0.91632	1	CSB_0 - CSB_6
H4C16	Histone H4	P62805	0.427002	-0.644113	1.49812	27.9578	0.843364	0.411145	0.618944	-6.4799	0.919581	1	CSB_0 - CSB_6
RAN	GTP-binding nuclear protein Ran	P62826	0.118855	-0.804595	1.04231	24.5005	0.272287	0.788797	0.88933	-6.80626	0.939741	1	CSB_0 - CSB_6
RPL23	60S ribosomal protein L23	P62829	-0.843164	-1.57676	-0.109571	24.0483	-2.43152	0.0268239	0.122247	-4.20126	0.767539	1	CSB_0 - CSB_6
RPS25	40S ribosomal protein S25	P62851	0.707313	0.0343428	1.38028	23.6005	2.2235	0.0405425	0.154395	-4.58167	0.800747	1	CSB_0 - CSB_6
FAU	FAU ubiquitin-like and ribosomal protein S30	P62861	-0.137031	-1.26227	0.988206	21.429	-0.257629	0.799895	0.894252	-6.81032	0.940142	1	CSB_0 - CSB_6
GNB1	Guanine nucleotide-binding protein G(I)/G(S)/G(T) subunit beta-1	P62873;P62873-2	-0.232594	-0.877938	0.41275	21.7903	-0.76248	0.45659	0.659958	-6.54543	0.923065	1	CSB_0 - CSB_6
U2SURP	U2 snRNP-associated SURP motif-containing protein	O15042;O15042-2	-0.936744	-1.65825	-0.215238	20.1402	-2.74664	0.0140864	0.0784299	-3.59663	0.706094	1	CSB_0 - CSB_6
RPL10A	60S ribosomal protein L10a	P62906	0.328935	-0.344565	1.00244	22.427	1.03322	0.316482	0.521632	-6.30271	0.910386	1	CSB_0 - CSB_6
RPL32	60S ribosomal protein L32	P62910	0.671274	-0.406451	1.749	22.4996	1.31769	0.205701	0.397118	-5.97978	0.893431	1	CSB_0 - CSB_6
RPL11	60S ribosomal protein L11	P62913;P62913-2	-1.11893	-2.04588	-0.191991	24.4849	-2.55372	0.0209439	0.102148	-3.97044	0.745374	1	CSB_0 - CSB_6
RPL8	60S ribosomal protein L8	P62917	0.0812556	-0.597058	0.759569	23.0785	0.253422	0.803089	0.895422	-6.81144	0.940256	1	CSB_0 - CSB_6
PPIA	Peptidyl-prolyl cis-trans isomerase A	P62937	-1.42424	-1.96927	-0.879221	23.5793	-5.52829	4.17882e-05	0.00118238	2.13258	0.0706665	0.144661	CSB_0 - CSB_6
RPS27A	Ubiquitin-40S ribosomal protein S27a	P62979	0.181028	-0.454983	0.817038	28.1817	0.602146	0.555303	0.746405	-6.65696	0.929296	1	CSB_0 - CSB_6
RAC1	Ras-related C3 botulinum toxin substrate 1	P63000;P63000-2	-0.329007	-1.4899	0.831889	21.7661	-0.599561	0.556984	0.746824	-6.65855	0.92939	1	CSB_0 - CSB_6
AP2B1	AP-2 complex subunit beta	P63010;P63010-2	-0.727461	-1.53169	0.0767635	21.4818	-1.91361	0.0732708	0.209993	-5.11314	0.84081	1	CSB_0 - CSB_6
YWHAZ	14-3-3 protein zeta/delta	P63104	-1.01397	-1.72635	-0.301593	22.6374	-3.01117	0.00810203	0.0543982	-3.06887	0.643482	0.990098	CSB_0 - CSB_6
PPP2R2A	Serine/threonine-protein phosphatase 2A 55 kDa regulatory subunit B alpha isoform	P63151;P63151-2	-0.878224	-1.71218	-0.0442734	20.9277	-2.22785	0.0401984	0.153787	-4.57388	0.800108	1	CSB_0 - CSB_6
SUMO1	Small ubiquitin-related modifier 1	P63165	0.210191	-1.03894	1.45932	23.5976	0.355982	0.726387	0.850258	-6.77884	0.937358	1	CSB_0 - CSB_6
DYNLL1	Dynein light chain 1, cytoplasmic	P63167	-0.145205	-0.839193	0.548784	23.0424	-0.442639	0.663804	0.81939	-6.7429	0.934709	1	CSB_0 - CSB_6
RPL38	60S ribosomal protein L38	P63173	-0.569948	-1.43039	0.290494	24.0507	-1.40131	0.179742	0.369224	-5.87272	0.887592	1	CSB_0 - CSB_6
RPS21	40S ribosomal protein S21	P63220	-0.121093	-1.12099	0.878806	21.8418	-0.256202	0.800977	0.894264	-6.8107	0.940181	1	CSB_0 - CSB_6
EIF5A	Eukaryotic translation initiation factor 5A-1	P63241;P63241-2	0.46022	-0.156071	1.07651	23.7986	1.5798	0.133227	0.312148	-5.62734	0.873602	1	CSB_0 - CSB_6
RACK1	Receptor of activated protein C kinase 1	P63244	0.118582	-0.591829	0.828993	23.3773	0.353126	0.728488	0.850258	-6.7799	0.937442	1	CSB_0 - CSB_6
YBX1	Y-box-binding protein 1	P67809	0.180587	-0.636926	0.998101	23.3885	0.467319	0.646415	0.809474	-6.73127	0.933918	1	CSB_0 - CSB_6
EEF1A1;EEF1A1P5	Elongation factor 1-alpha 1	P68104;Q5VTE0	-0.495006	-1.23931	0.249299	27.3068	-1.40696	0.17809	0.367641	-5.8653	0.887182	1	CSB_0 - CSB_6
TUBA4A	Tubulin alpha-4A chain	P68366;P68366-2	-0.139162	-0.742054	0.46373	26.315	-0.488317	0.631783	0.799556	-6.72089	0.933232	1	CSB_0 - CSB_6
TUBB4B	Tubulin beta-4B chain	P68371	-1.00334	-1.75479	-0.251889	21.6612	-2.82467	0.0119775	0.0708454	-3.44259	0.688673	1	CSB_0 - CSB_6
HBB	Hemoglobin subunit beta	P68871	0.23893	-1.59827	2.07613	23.1991	0.275128	0.78665	0.88933	-6.80545	0.939663	1	CSB_0 - CSB_6
HBA2	Hemoglobin subunit alpha	P69905	0.38073	-0.674442	1.4359	27.8399	0.763335	0.456094	0.659958	-6.54477	0.923029	1	CSB_0 - CSB_6
EIF4G2	Eukaryotic translation initiation factor 4 gamma 2	P78344;P78344-2	0.103243	-0.469339	0.675825	20.5913	0.381455	0.707757	0.847146	-6.76907	0.936599	1	CSB_0 - CSB_6
GTF2I	General transcription factor II-I	P78347;P78347-2;P78347-3;P78347-4	0.279949	-0.318566	0.878465	21.0387	0.989522	0.336769	0.54326	-6.34633	0.912638	1	CSB_0 - CSB_6
GSTO1	Glutathione S-transferase omega-1	P78417;P78417-3	-0.13634	-0.707689	0.435009	20.758	-0.504827	0.62039	0.791139	-6.71241	0.932685	1	CSB_0 - CSB_6
PRKDC	DNA-dependent protein kinase catalytic subunit	P78527	0.440066	-0.150356	1.03049	24.4808	1.5768	0.133915	0.312148	-5.63164	0.873856	1	CSB_0 - CSB_6
MAP1A	Microtubule-associated protein 1A	P78559;P78559-2	0.0471361	-0.680088	0.77436	22.7865	0.137122	0.892602	0.934806	-6.8352	0.943256	1	CSB_0 - CSB_6
BASP1	Brain acid soluble protein 1	P80723	-1.99091	-3.36131	-0.620514	23.4076	-3.07345	0.00710439	0.0502124	-2.94255	0.627568	0.990098	CSB_0 - CSB_6
DCD	Dermcidin	P81605	-0.781023	-2.39308	0.831035	23.0218	-1.02495	0.320251	0.525767	-6.31109	0.910818	1	CSB_0 - CSB_6
SARNP	SAP domain-containing ribonucleoprotein	P82979	0.558831	0.0240955	1.09357	20.3314	2.21087	0.0415568	0.15714	-4.6042	0.80259	1	CSB_0 - CSB_6
RPL24	60S ribosomal protein L24	P83731	-0.0675906	-0.778207	0.643026	24.1014	-0.201221	0.842998	0.920236	-6.82385	0.941639	1	CSB_0 - CSB_6
RPL19	60S ribosomal protein L19	P84098	-0.0140381	-0.848807	0.820731	22.5151	-0.0355766	0.972049	0.983846	-6.8444	0.945651	1	CSB_0 - CSB_6
SRSF3	Serine/arginine-rich splicing factor 3	P84103;P84103-2	0.0471556	-0.57119	0.665501	21.9875	0.161333	0.8738	0.930714	-6.83142	0.942655	1	CSB_0 - CSB_6
HSPG2	Basement membrane-specific heparan sulfate proteoglycan core protein	P98160	0.0409446	-1.22576	1.30765	21.802	0.0683819	0.946308	0.967182	-6.84261	0.944899	1	CSB_0 - CSB_6
TFAM	Transcription factor A, mitochondrial	Q00059	1.06281	0.114544	2.01107	21.1061	2.37108	0.0302783	0.13221	-4.3135	0.777758	1	CSB_0 - CSB_6
SLC25A3	Phosphate carrier protein, mitochondrial	Q00325;Q00325-2	-0.433791	-0.998541	0.13096	21.667	-1.62497	0.123211	0.297827	-5.56178	0.869702	1	CSB_0 - CSB_6
HDLBP	Vigilin	Q00341	0.721026	0.275806	1.16625	22.6037	3.42608	0.0033579	0.0297925	-2.21653	0.528185	0.990098	CSB_0 - CSB_6
PURA	Transcriptional activator protein Pur-alpha	Q00577	1.14574	0.518537	1.77294	20.2625	3.86455	0.00131604	0.0159069	-1.29866	0.397776	0.867945	CSB_0 - CSB_6
CLTC	Clathrin heavy chain 1	Q00610;Q00610-2	-0.528771	-1.16702	0.10948	24.026	-1.75266	0.0983129	0.254637	-5.36944	0.857807	1	CSB_0 - CSB_6
NPC1	NPC intracellular cholesterol transporter 1	O15118	0.225939	-0.656617	1.1085	21.416	0.54159	0.595376	0.769835	-6.69257	0.931437	1	CSB_0 - CSB_6
HNRNPU	Heterogeneous nuclear ribonucleoprotein U	Q00839	2.20294	1.54604	2.85983	25.8325	7.09458	2.19449e-06	0.000152517	5.07804	0.00732333	0.0237798	CSB_0 - CSB_6
SPTBN1	Spectrin beta chain, non-erythrocytic 1	Q01082	-0.654632	-1.34237	0.0331035	23.9335	-2.01371	0.0607313	0.187643	-4.9466	0.828993	1	CSB_0 - CSB_6
ARPC1B	Actin-related protein 2/3 complex subunit 1B	O15143	-0.772932	-1.40742	-0.138448	20.82	-2.57716	0.0199656	0.0989752	-3.92559	0.740884	1	CSB_0 - CSB_6
CAP1	Adenylyl cyclase-associated protein 1	Q01518	-0.976365	-2.06385	0.111121	23.371	-1.89937	0.0752318	0.21194	-5.1364	0.842411	1	CSB_0 - CSB_6
PFKP	ATP-dependent 6-phosphofructokinase, platelet type	Q01813	0.136008	-0.397271	0.669288	22.15	0.53955	0.59675	0.769967	-6.69371	0.931508	1	CSB_0 - CSB_6
EWSR1	RNA-binding protein EWS	Q01844;Q01844-2;Q01844-3;Q01844-5;Q01844-6	0.602369	-0.448087	1.65283	22.3214	1.21313	0.242249	0.440164	-6.1061	0.900157	1	CSB_0 - CSB_6
PLCB3	1-phosphatidylinositol 4,5-bisphosphate phosphodiesterase beta-3	Q01970;Q01970-2	-0.695033	-1.21956	-0.170509	20.5306	-2.80325	0.0125241	0.0725352	-3.48504	0.693545	1	CSB_0 - CSB_6
KIF23	Kinesin-like protein KIF23	Q02241	-0.31771	-1.28656	0.651137	20.5966	-0.69374	0.497545	0.704503	-6.59627	0.925841	1	CSB_0 - CSB_6
RPL18A	60S ribosomal protein L18a	Q02543	-0.415828	-1.30803	0.47637	22.258	-0.985992	0.338447	0.544352	-6.34978	0.912816	1	CSB_0 - CSB_6
MAP2K1	Dual specificity mitogen-activated protein kinase kinase 1	Q02750	-0.129918	-1.06689	0.807057	20.4939	-0.293333	0.772943	0.883061	-6.80004	0.939158	1	CSB_0 - CSB_6
RPL6	60S ribosomal protein L6	Q02878	1.43094	0.840798	2.02109	24.0934	5.12962	9.31356e-05	0.00201995	1.3316	0.107711	0.253228	CSB_0 - CSB_6
TOP2B	DNA topoisomerase 2-beta	Q02880;Q02880-2	0.389502	-0.450512	1.22952	22.9917	0.980944	0.340856	0.545632	-6.3547	0.91307	1	CSB_0 - CSB_6
AKAP12	A-kinase anchor protein 12	Q02952	-0.971428	-1.56602	-0.376834	23.3058	-3.4563	0.00314816	0.0288524	-2.15366	0.519158	0.979924	CSB_0 - CSB_6
DST	Dystonin	Q03001	0.482376	-0.446429	1.41118	24.3339	1.09871	0.287748	0.489759	-6.23428	0.906846	1	CSB_0 - CSB_6
CAV1	Caveolin-1	Q03135	-0.267294	-1.09901	0.564418	29.8077	-0.679889	0.50605	0.713754	-6.60597	0.926381	1	CSB_0 - CSB_6
CENPC	Centromere protein C	Q03188	-0.253235	-1.42687	0.920399	20.7091	-0.45647	0.654033	0.815342	-6.73646	0.934268	1	CSB_0 - CSB_6
PLSCR1	Phospholipid scramblase 1	O15162;O15162-2	-1.48176	-2.47585	-0.487662	21.6352	-3.15334	0.0059994	0.0456036	-2.77956	0.606379	0.990098	CSB_0 - CSB_6
EIF4G1	Eukaryotic translation initiation factor 4 gamma 1	Q04637;Q04637-3;Q04637-4;Q04637-5;Q04637-8;Q04637-9	-0.591953	-1.10203	-0.0818745	22.2747	-2.45511	0.0255791	0.117862	-4.15709	0.763419	1	CSB_0 - CSB_6
GLO1	Lactoylglutathione lyase	Q04760;Q04760-2	-1.65282	-2.50982	-0.795823	22.3462	-4.08007	0.000831486	0.0119562	-0.845594	0.335646	0.867945	CSB_0 - CSB_6
SSBP1	Single-stranded DNA-binding protein, mitochondrial	Q04837	-1.6197	-2.54986	-0.689544	24.6611	-3.68383	0.00193608	0.0201836	-1.6781	0.449131	0.979924	CSB_0 - CSB_6
SRSF11	Serine/arginine-rich splicing factor 11	Q05519;Q05519-2	-0.412865	-1.44564	0.619906	24.4883	-0.845718	0.409868	0.618944	-6.4779	0.919476	1	CSB_0 - CSB_6
CALD1	Isoform of Q05682, Isoform 4 of Caldesmon	Q05682-4;Q05682-5	-0.510578	-1.67396	0.652809	22.914	-0.92845	0.366625	0.572594	-6.40448	0.915646	1	CSB_0 - CSB_6
GFPT1	Isoform of Q06210, Isoform 2 of Glutamine--fructose-6-phosphate aminotransferase [isomerizing] 1	Q06210-2	-0.517743	-1.01549	-0.0200008	21.9752	-2.20055	0.0424027	0.157874	-4.62256	0.804082	1	CSB_0 - CSB_6
PSME1	Proteasome activator complex subunit 1	Q06323	-1.40086	-2.00443	-0.797298	21.8867	-4.91013	0.000145947	0.00270488	0.883268	0.134831	0.727752	CSB_0 - CSB_6
PRDX1	Peroxiredoxin-1	Q06830	-0.319814	-1.1011	0.461475	24.6438	-0.865979	0.398981	0.608319	-6.4605	0.918563	1	CSB_0 - CSB_6
H3-7	Isoform of Q5TEC6, Histone H3-7 (Fragment)	A0A590UJL8	0.641436	-0.44788	1.73075	24.722	1.24572	0.230353	0.424618	-6.06764	0.898126	1	CSB_0 - CSB_6
RPL18	60S ribosomal protein L18	Q07020	0.395288	-0.604189	1.39476	23.5787	0.836684	0.414784	0.623297	-6.48554	0.919878	1	CSB_0 - CSB_6
CKAP4	Cytoskeleton-associated protein 4	Q07065	0.294097	-0.643844	1.23204	22.3827	0.66334	0.51632	0.715301	-6.61732	0.927018	1	CSB_0 - CSB_6
TJP1	Tight junction protein ZO-1	Q07157;Q07157-2	-0.330736	-1.23024	0.568765	21.9623	-0.777859	0.447718	0.653935	-6.53344	0.922421	1	CSB_0 - CSB_6
KHDRBS1	KH domain-containing, RNA-binding, signal transduction-associated protein 1	Q07666;Q07666-2	0.742769	-0.0274476	1.51299	23.414	2.04015	0.0577603	0.184567	-4.90175	0.8257	1	CSB_0 - CSB_6
LRP1	Prolow-density lipoprotein receptor-related protein 1	Q07954	0.0047913	-0.558575	0.568158	23.5419	0.0179922	0.985862	0.988264	-6.84489	0.946045	1	CSB_0 - CSB_6
DHX9	ATP-dependent RNA helicase A	Q08211	3.04654	2.51126	3.58183	24.9102	12.0404	1.44822e-09	9.52135e-07	12.243	4.97759e-08	1.33739e-07	CSB_0 - CSB_6
CD47	Leukocyte surface antigen CD47	Q08722;Q08722-2;Q08722-3;Q08722-4	-0.404162	-0.975276	0.166951	22.9343	-1.49711	0.153343	0.341035	-5.74378	0.880355	1	CSB_0 - CSB_6
SSRP1	FACT complex subunit SSRP1	Q08945	0.125457	-0.4591	0.710014	22.2144	0.454033	0.65575	0.816262	-6.73761	0.934346	1	CSB_0 - CSB_6
EP300	Histone acetyltransferase p300	Q09472	0.0585439	-0.66845	0.785538	19.914	0.170362	0.866808	0.929083	-6.82985	0.942428	1	CSB_0 - CSB_6
AHNAK	Neuroblast differentiation-associated protein AHNAK	Q09666	-0.902837	-1.91842	0.112749	27.2559	-1.88068	0.077877	0.215779	-5.16677	0.844483	1	CSB_0 - CSB_6
ASPH	Aspartyl/asparaginyl beta-hydroxylase	Q12797;Q12797-10	-0.375141	-1.11243	0.362145	21.8328	-1.07641	0.297307	0.503971	-6.25798	0.908074	1	CSB_0 - CSB_6
AKAP13	A-kinase anchor protein 13	Q12802;Q12802-2;Q12802-4	-0.588074	-1.30059	0.12444	20.3506	-1.74606	0.0994831	0.256317	-5.37962	0.858454	1	CSB_0 - CSB_6
FAP	Prolyl endopeptidase FAP	Q12884	-0.175309	-0.958958	0.60834	21.7718	-0.473265	0.642256	0.809126	-6.72837	0.933725	1	CSB_0 - CSB_6
TP53BP1	TP53-binding protein 1	Q12888;Q12888-2;Q12888-3	-0.613073	-1.20971	-0.0164326	23.5861	-2.17381	0.0446696	0.164843	-4.66993	0.807889	1	CSB_0 - CSB_6
ILF2	Interleukin enhancer-binding factor 2	Q12905	2.23003	1.53091	2.92914	22.317	6.74814	4.09184e-06	0.000227506	4.45616	0.0126077	0.0453187	CSB_0 - CSB_6
ILF3	Isoform of Q12906, Isoform 7 of Interleukin enhancer-binding factor 3	Q12906-7	1.91352	1.18903	2.63802	24.6333	5.58753	3.71586e-05	0.00114779	2.25	0.0668395	0.144661	CSB_0 - CSB_6
PTPRJ	Receptor-type tyrosine-protein phosphatase eta	Q12913;Q12913-3	-0.597703	-1.37822	0.182815	20.8675	-1.62003	0.124273	0.297827	-5.56901	0.870135	1	CSB_0 - CSB_6
HMGB3	High mobility group protein B3	O15347	-0.194903	-1.301	0.911197	22.8337	-0.372774	0.714086	0.849569	-6.77248	0.93686	1	CSB_0 - CSB_6
FLII	Protein flightless-1 homolog	Q13045	-0.552693	-1.18462	0.0792326	20.3008	-1.85029	0.0823538	0.222275	-5.21573	0.84778	1	CSB_0 - CSB_6
TARDBP	TAR DNA-binding protein 43	Q13148	0.819178	-0.179416	1.81777	21.3725	1.73544	0.101392	0.258596	-5.39596	0.859489	1	CSB_0 - CSB_6
HNRNPA0	Heterogeneous nuclear ribonucleoprotein A0	Q13151	2.54252	1.90056	3.18447	22.6557	8.37878	2.50469e-07	2.61114e-05	7.23481	0.000533011	0.00142909	CSB_0 - CSB_6
CBX3	Chromobox protein homolog 3	Q13185	0.311142	-0.337584	0.959869	22.9258	1.01466	0.324992	0.530417	-6.32145	0.911353	1	CSB_0 - CSB_6
TRIM28	Transcription intermediary factor 1-beta	Q13263	-0.149625	-0.684399	0.385149	24.0191	-0.591909	0.561976	0.750108	-6.66323	0.929666	1	CSB_0 - CSB_6
PABPC4	Polyadenylate-binding protein 4	Q13310;Q13310-2;Q13310-3	-0.320532	-0.979177	0.338113	21.3168	-1.02953	0.318159	0.523362	-6.30646	0.910579	1	CSB_0 - CSB_6
ILK	Integrin-linked protein kinase	Q13418	0.106135	-1.36579	1.57806	22.5921	0.152543	0.880617	0.931485	-6.83286	0.942875	1	CSB_0 - CSB_6
NNT	NAD(P) transhydrogenase, mitochondrial	Q13423	-0.788012	-1.59644	0.0204193	20.8712	-2.06211	0.0553941	0.179065	-4.86425	0.822909	1	CSB_0 - CSB_6
TCOF1	Treacle protein	Q13428;Q13428-3;Q13428-4	0.555374	-0.036811	1.14756	21.2254	1.98404	0.0642301	0.19269	-4.99651	0.832602	1	CSB_0 - CSB_6
GOLGA4	Golgin subfamily A member 4	Q13439;Q13439-3;Q13439-4;Q13439-5	-0.148913	-0.709236	0.41141	21.0584	-0.562231	0.581555	0.760683	-6.68084	0.93072	1	CSB_0 - CSB_6
PDAP1	28 kDa heat- and acid-stable phosphoprotein	Q13442	0.618119	-0.0853816	1.32162	19.6609	1.85878	0.0810797	0.220113	-5.20209	0.846867	1	CSB_0 - CSB_6
BCAT2	Branched-chain-amino-acid aminotransferase, mitochondrial	O15382	-0.753037	-1.49804	-0.00803052	22.16	-2.13834	0.0478479	0.167669	-4.73224	0.81281	1	CSB_0 - CSB_6
SQSTM1	Sequestosome-1	Q13501	-0.3868	-0.910702	0.137103	20.6154	-1.56191	0.137378	0.316501	-5.65292	0.875105	1	CSB_0 - CSB_6
TUBB3	Tubulin beta-3 chain	Q13509	0.247112	-0.935215	1.42944	22.4424	0.442158	0.664145	0.81939	-6.74312	0.934724	1	CSB_0 - CSB_6
CAMK2G	Calcium/calmodulin-dependent protein kinase type II subunit gamma	Q13555;Q13555-10;Q13555-11;Q13555-2;Q13555-3;Q13555-4;Q13555-5;Q13555-6;Q13555-7;Q13555-8;Q13555-9	-0.081546	-0.6975	0.534408	20.6007	-0.280076	0.782918	0.88933	-6.80401	0.939527	1	CSB_0 - CSB_6
CAMK2D	Calcium/calmodulin-dependent protein kinase type II subunit delta	Q13557;Q13557-10;Q13557-11;Q13557-3;Q13557-4;Q13557-5;Q13557-6;Q13557-8;Q13557-9	-0.663499	-1.40563	0.078635	21.684	-1.89138	0.0763522	0.213348	-5.1494	0.8433	1	CSB_0 - CSB_6
FHL1	Isoform of Q13642, Isoform 1 of Four and a half LIM domains protein 1	Q13642-1;Q13642-4;Q13642-5	-0.540893	-1.32299	0.241207	21.6473	-1.46309	0.162326	0.351357	-5.79032	0.882995	1	CSB_0 - CSB_6
ALCAM	CD166 antigen	Q13740;Q13740-2	-0.02228	-0.997849	0.953289	25.6593	-0.0483146	0.962048	0.978475	-6.84384	0.945361	1	CSB_0 - CSB_6
SPTAN1	Spectrin alpha chain, non-erythrocytic 1	Q13813	-0.835417	-1.55973	-0.111108	24.0096	-2.44006	0.0263669	0.120824	-4.1853	0.766056	1	CSB_0 - CSB_6
DDX39B	Spliceosome RNA helicase DDX39B	Q13838;Q13838-2	0.335807	-0.237378	0.908993	23.3127	1.23941	0.232619	0.426383	-6.07515	0.898524	1	CSB_0 - CSB_6
BLMH	Bleomycin hydrolase	Q13867	-1.4293	-2.15231	-0.706281	23.068	-4.18212	0.000669495	0.0099707	-0.631217	0.306634	0.867945	CSB_0 - CSB_6
CKAP5	Cytoskeleton-associated protein 5	Q14008;Q14008-2;Q14008-3	-0.726941	-1.38886	-0.0650248	21.4842	-2.32336	0.0332962	0.139543	-4.40115	0.785491	1	CSB_0 - CSB_6
COX17	Cytochrome c oxidase copper chaperone	Q14061	-1.19467	-1.99851	-0.390831	20.9749	-3.14412	0.00611766	0.0458686	-2.79841	0.608866	0.990098	CSB_0 - CSB_6
HNRNPD	Heterogeneous nuclear ribonucleoprotein D0	Q14103;Q14103-3	1.85441	0.922935	2.78589	25.8157	4.21167	0.00062884	0.00971209	-0.569178	0.298344	0.867945	CSB_0 - CSB_6
DAG1	Dystroglycan 1	Q14118	-0.753035	-1.62697	0.120899	22.1876	-1.82288	0.0865857	0.231089	-5.25944	0.850681	1	CSB_0 - CSB_6
SAFB2	Scaffold attachment factor B2	Q14151	0.353281	-0.205037	0.9116	25.4663	1.33863	0.198936	0.389466	-5.95346	0.892009	1	CSB_0 - CSB_6
EIF3A	Eukaryotic translation initiation factor 3 subunit A	Q14152	1.26154	0.423303	2.09977	21.8579	3.18387	0.00562321	0.044243	-2.717	0.598058	0.990098	CSB_0 - CSB_6
FHL2	Four and a half LIM domains protein 2	Q14192	-0.00244836	-0.600782	0.595885	21.9561	-0.00865671	0.993197	0.99439	-6.84502	0.946253	1	CSB_0 - CSB_6
DPYSL3	Isoform of Q14195, Isoform LCRMP-4 of Dihydropyrimidinase-related protein 3	Q14195-2	-1.10615	-1.76636	-0.445935	21.5346	-3.54447	0.00260779	0.0252398	-1.96978	0.492398	0.979924	CSB_0 - CSB_6
DCTN1	Dynactin subunit 1	Q14203;Q14203-3;Q14203-4;Q14203-6	-0.878875	-2.21627	0.458521	21.0551	-1.39024	0.18302	0.371384	-5.8872	0.88839	1	CSB_0 - CSB_6
DYNC1H1	Cytoplasmic dynein 1 heavy chain 1	Q14204	-0.0848852	-0.871566	0.701796	25.3526	-0.228273	0.822253	0.907089	-6.81777	0.94093	1	CSB_0 - CSB_6
CTTN	Src substrate cortactin	Q14247	-0.326633	-1.43069	0.777425	22.7119	-0.625878	0.54	0.734681	-6.64202	0.928427	1	CSB_0 - CSB_6
TRIM25	E3 ubiquitin/ISG15 ligase TRIM25	Q14258	-0.073781	-0.660013	0.512451	21.9487	-0.266254	0.793359	0.88933	-6.80796	0.939907	1	CSB_0 - CSB_6
FLNC	Filamin-C	Q14315;Q14315-2	0.0620058	-0.395222	0.519233	26.6001	0.286894	0.777783	0.887375	-6.80199	0.939337	1	CSB_0 - CSB_6
DHX15	ATP-dependent RNA helicase DHX15	O43143	0.405436	-0.171387	0.982258	21.0016	1.48697	0.155977	0.345053	-5.75774	0.881151	1	CSB_0 - CSB_6
CAPRIN1	Caprin-1	Q14444;Q14444-2	-0.585475	-1.8658	0.694846	22.2095	-0.96741	0.347376	0.552885	-6.36776	0.913745	1	CSB_0 - CSB_6
RBM39	RNA-binding protein 39	Q14498;Q14498-2	0.0662004	-1.09578	1.22818	22.851	0.120527	0.905529	0.945108	-6.83744	0.943662	1	CSB_0 - CSB_6
RNMT	mRNA cap guanine-N7 methyltransferase	O43148;O43148-2	0.32797	-0.31896	0.9749	21.359	1.0725	0.299009	0.505361	-6.2621	0.908287	1	CSB_0 - CSB_6
ITPR3	Inositol 1,4,5-trisphosphate receptor type 3	Q14573	0.530933	-0.00786228	1.06973	23.0613	2.08467	0.0530547	0.176611	-4.82547	0.819987	1	CSB_0 - CSB_6
TRIP12	Isoform of Q14669, Isoform 2 of E3 ubiquitin-protein ligase TRIP12	Q14669-2	-0.0914195	-1.25119	1.06835	21.4804	-0.166759	0.869597	0.929083	-6.83049	0.942519	1	CSB_0 - CSB_6
MDC1	Mediator of DNA damage checkpoint protein 1	Q14676	0.142778	-0.846976	1.13253	20.4968	0.305179	0.764065	0.878939	-6.79635	0.938825	1	CSB_0 - CSB_6
RRP1B	Ribosomal RNA processing protein 1 homolog B	Q14684	0.893603	0.171803	1.6154	19.9126	2.61908	0.0183242	0.093185	-3.845	0.732663	1	CSB_0 - CSB_6
PDCD11	Protein RRP5 homolog	Q14690	1.78858	1.12129	2.45587	21.818	5.67042	3.15531e-05	0.00105261	2.41356	0.0614842	0.144661	CSB_0 - CSB_6
USP10	Ubiquitin carboxyl-terminal hydrolase 10	Q14694;Q14694-2;Q14694-3	-0.711045	-1.18826	-0.233829	21.7656	-3.15212	0.00601486	0.0456036	-2.78205	0.606708	0.990098	CSB_0 - CSB_6
MVP	Major vault protein	Q14764	-0.810074	-1.91328	0.293132	21.2402	-1.55342	0.139387	0.319364	-5.66498	0.87581	1	CSB_0 - CSB_6
LTBP1	Latent-transforming growth factor beta-binding protein 1	Q14766;Q14766-4	-0.19044	-1.30856	0.927677	21.1447	-0.360323	0.7232	0.850258	-6.77723	0.93723	1	CSB_0 - CSB_6
GOLGB1	Isoform of Q14789, Isoform 2 of Golgin subfamily B member 1	Q14789-2	-0.240491	-1.08644	0.605456	22.5477	-0.601418	0.555776	0.746405	-6.65741	0.929323	1	CSB_0 - CSB_6
CHD4	Chromodomain-helicase-DNA-binding protein 4	Q14839;Q14839-2	0.462798	-0.207102	1.1327	22.5171	1.46151	0.162752	0.351357	-5.79246	0.883116	1	CSB_0 - CSB_6
LASP1	LIM and SH3 domain protein 1	Q14847;Q14847-2	0.044333	-0.467019	0.555685	22.6809	0.183412	0.856721	0.923922	-6.82743	0.942097	1	CSB_0 - CSB_6
ZNF638	Zinc finger protein 638	Q14966;Q14966-3	0.460281	-0.17351	1.09407	21.3557	1.53638	0.143494	0.326978	-5.68906	0.877209	1	CSB_0 - CSB_6
KPNB1	Importin subunit beta-1	Q14974	-0.143774	-0.680278	0.392729	21.9517	-0.56693	0.578432	0.760679	-6.67811	0.930555	1	CSB_0 - CSB_6
NOLC1	Nucleolar and coiled-body phosphoprotein 1	Q14978;Q14978-2;Q14978-3	-0.405887	-1.49013	0.67836	21.7887	-0.79195	0.439684	0.649791	-6.52226	0.921823	1	CSB_0 - CSB_6
NUMA1	Isoform of Q14980, Isoform 2 of Nuclear mitotic apparatus protein 1	Q14980-2	0.262255	-0.408471	0.932982	23.6979	0.82718	0.419996	0.626614	-6.4935	0.920298	1	CSB_0 - CSB_6
NCAPD2	Condensin complex subunit 1	Q15021	-0.0708574	-0.77301	0.631296	19.8634	-0.213489	0.833575	0.914739	-6.82119	0.941319	1	CSB_0 - CSB_6
UBA6	Ubiquitin-like modifier-activating enzyme 6	A0AVT1	-0.629686	-1.21679	-0.0425857	20.5712	-2.26899	0.0370767	0.148663	-4.49994	0.79395	1	CSB_0 - CSB_6
PHGDH	D-3-phosphoglycerate dehydrogenase	O43175	-0.756211	-1.57653	0.0641036	23.1599	-1.95022	0.0684377	0.20027	-5.05284	0.836605	1	CSB_0 - CSB_6
POSTN	Periostin	Q15063	-0.161085	-1.09065	0.768475	22.518	-0.366606	0.718595	0.850258	-6.77485	0.937044	1	CSB_0 - CSB_6
EEA1	Early endosome antigen 1	Q15075	-0.731097	-1.84135	0.379159	21.085	-1.39307	0.182177	0.371384	-5.8835	0.888187	1	CSB_0 - CSB_6
PDIA6	Protein disulfide-isomerase A6	Q15084;Q15084-2;Q15084-3;Q15084-4;Q15084-5	-0.590635	-1.19523	0.0139633	23.3518	-2.06668	0.0549123	0.178198	-4.8564	0.822321	1	CSB_0 - CSB_6
PLEC	Plectin	Q15149	0.0642104	-0.515893	0.644314	25.2238	0.234165	0.817753	0.904517	-6.81635	0.940773	1	CSB_0 - CSB_6
PPA1	Inorganic pyrophosphatase	Q15181	-0.724373	-1.4548	0.00604955	22.0454	-2.09802	0.0517134	0.175539	-4.80241	0.818232	1	CSB_0 - CSB_6
PTGES3	Prostaglandin E synthase 3	Q15185;Q15185-4	-0.759181	-1.39607	-0.122296	22.0289	-2.52177	0.0223504	0.106498	-4.03126	0.751367	1	CSB_0 - CSB_6
NONO	Non-POU domain-containing octamer-binding protein	Q15233	1.26645	0.694413	1.83849	23.813	4.68365	0.000233245	0.00405264	0.415997	0.178921	0.742993	CSB_0 - CSB_6
PSMD3	26S proteasome non-ATPase regulatory subunit 3	O43242;O43242-2	-0.0178607	-0.599548	0.563827	20.6635	-0.0649576	0.948992	0.968739	-6.84285	0.944978	1	CSB_0 - CSB_6
ZMYND11	Zinc finger MYND domain-containing protein 11	Q15326;Q15326-2	0.710916	-0.290668	1.7125	20.9459	1.50159	0.152192	0.340289	-5.73759	0.880002	1	CSB_0 - CSB_6
PCBP1	Poly(rC)-binding protein 1	Q15365	-0.56424	-1.1182	-0.0102837	24.0707	-2.15481	0.0463468	0.16629	-4.70337	0.810543	1	CSB_0 - CSB_6
PCBP2	Isoform of Q15366, Isoform 3 of Poly(rC)-binding protein 2	Q15366-3;Q15366-4;Q15366-6;Q15366-7	0.155869	-0.59078	0.902519	22.1737	0.441636	0.664514	0.81939	-6.74336	0.93474	1	CSB_0 - CSB_6
PAPSS1	Bifunctional 3'-phosphoadenosine 5'-phosphosulfate synthase 1	O43252	-0.630847	-1.46456	0.202862	20.4009	-1.60078	0.128492	0.306178	-5.59706	0.87181	1	CSB_0 - CSB_6
CNN3	Calponin-3	Q15417	-1.72292	-2.64193	-0.803905	24.723	-3.9661	0.00105977	0.0142556	-1.08518	0.368474	0.867945	CSB_0 - CSB_6
TGFBI	Transforming growth factor-beta-induced protein ig-h3	Q15582	0.179283	-0.809913	1.16848	21.6398	0.383422	0.706327	0.847146	-6.76829	0.93654	1	CSB_0 - CSB_6
MAPRE1	Microtubule-associated protein RP/EB family member 1	Q15691	-0.029301	-0.691229	0.632627	20.8474	-0.0936467	0.926523	0.953976	-6.84046	0.944306	1	CSB_0 - CSB_6
ELAVL1	ELAV-like protein 1	Q15717;Q15717-2	1.15045	0.361007	1.9399	22.5332	3.08296	0.00696309	0.0500622	-2.9232	0.625091	0.990098	CSB_0 - CSB_6
MYLK	Isoform of Q15746, Isoform 2 of Myosin light chain kinase, smooth muscle	Q15746-2	-0.271246	-0.718052	0.175559	22.004	-1.2843	0.216866	0.409199	-6.02104	0.895646	1	CSB_0 - CSB_6
TOMM34	Mitochondrial import receptor subunit TOM34	Q15785	-0.401018	-1.42439	0.622359	21.0304	-0.828991	0.419	0.626248	-6.49199	0.920218	1	CSB_0 - CSB_6
RAB11B	Ras-related protein Rab-11B	Q15907	-0.828787	-1.70506	0.0474817	21.0342	-2.00091	0.0622192	0.190775	-4.96819	0.830561	1	CSB_0 - CSB_6
ZYX	Zyxin	Q15942	-0.214972	-0.848457	0.418513	23.4077	-0.717906	0.482907	0.690814	-6.57891	0.924883	1	CSB_0 - CSB_6
SEPTIN7	Septin-7	Q16181;Q16181-2	-0.775701	-1.64403	0.092631	22.452	-1.88986	0.0765672	0.213348	-5.15188	0.843469	1	CSB_0 - CSB_6
DPYSL2	Dihydropyrimidinase-related protein 2	Q16555	-1.56524	-2.24946	-0.881018	22.6324	-4.83955	0.000168813	0.00306066	0.738124	0.147721	0.742993	CSB_0 - CSB_6
SRSF7	Serine/arginine-rich splicing factor 7	Q16629;Q16629-2;Q16629-3;Q16629-4	-0.688525	-1.29666	-0.080385	20.6919	-2.39518	0.0288539	0.128686	-4.26892	0.773742	1	CSB_0 - CSB_6
CPSF6	Cleavage and polyadenylation specificity factor subunit 6	Q16630;Q16630-2;Q16630-3	-0.233384	-0.82799	0.361222	21.8425	-0.830354	0.418251	0.626248	-6.49085	0.920158	1	CSB_0 - CSB_6
DBN1	Drebrin	Q16643;Q16643-2;Q16643-3	-0.111192	-1.70826	1.48588	23.4944	-0.147289	0.884698	0.931485	-6.83369	0.943006	1	CSB_0 - CSB_6
FSCN1	Fascin	Q16658	-0.061404	-0.601602	0.478795	21.3974	-0.240472	0.812942	0.901469	-6.81478	0.940605	1	CSB_0 - CSB_6
IFI16	Gamma-interferon-inducible protein 16	Q16666;Q16666-2;Q16666-6	0.263754	-0.448814	0.976323	22.2646	0.783058	0.444743	0.653935	-6.52934	0.922201	1	CSB_0 - CSB_6
TXNRD1	Thioredoxin reductase 1, cytoplasmic	Q16881;Q16881-3;Q16881-4	-0.829657	-1.40406	-0.25525	23.9066	-3.05563	0.00737698	0.05127	-2.97877	0.632178	0.990098	CSB_0 - CSB_6
HNRNPUL2	Heterogeneous nuclear ribonucleoprotein U-like protein 2	Q1KMD3	1.34352	0.8165	1.87055	21.7451	5.39307	5.47214e-05	0.00138296	1.86298	0.0816785	0.226923	CSB_0 - CSB_6
INF2	Inverted formin-2	Q27J81;Q27J81-2	-0.633981	-1.16375	-0.104218	20.3572	-2.53172	0.0219031	0.104984	-4.01236	0.749516	1	CSB_0 - CSB_6
AAK1	AP2-associated protein kinase 1	Q2M2I8;Q2M2I8-2	-0.246624	-0.718772	0.225524	20.577	-1.10504	0.285074	0.488196	-6.22746	0.906493	1	CSB_0 - CSB_6
HNRNPR	Heterogeneous nuclear ribonucleoprotein R	O43390	2.5398	1.90441	3.1752	24.6449	8.45626	2.21215e-07	2.61114e-05	7.35764	0.00049225	0.00084953	CSB_0 - CSB_6
TSR1	Pre-rRNA-processing protein TSR1 homolog	Q2NL82	0.976742	0.288972	1.66451	20.4748	3.0044	0.00821843	0.0543982	-3.08256	0.64518	1	CSB_0 - CSB_6
ZNF800	Zinc finger protein 800	Q2TB10	0.219501	-0.630792	1.06979	19.8202	0.546121	0.592327	0.767082	-6.69003	0.931281	1	CSB_0 - CSB_6
LRRFIP1	Isoform of Q32MZ4, Isoform 3 of Leucine-rich repeat flightless-interacting protein 1	Q32MZ4-3	-0.525758	-1.41919	0.367678	22.5596	-1.24493	0.230638	0.424618	-6.06859	0.898176	1	CSB_0 - CSB_6
GLYR1	Cytokine-like nuclear factor N-PAC	Q49A26;Q49A26-4	-0.088574	-1.21186	1.03471	20.0718	-0.166816	0.869552	0.929083	-6.83048	0.942518	1	CSB_0 - CSB_6
LARP7	La-related protein 7	Q4G0J3;Q4G0J3-3	0.457059	-0.131921	1.04604	21.5452	1.6417	0.119669	0.290127	-5.53717	0.868218	1	CSB_0 - CSB_6
AMOT	Angiomotin	Q4VCS5;Q4VCS5-2	-0.14356	-1.17833	0.891215	21.4636	-0.2935	0.772818	0.883061	-6.79999	0.939153	1	CSB_0 - CSB_6
ARHGAP29	Rho GTPase-activating protein 29	Q52LW3	-0.425677	-0.966976	0.115622	20.3816	-1.66366	0.11515	0.282456	-5.50458	0.866236	1	CSB_0 - CSB_6
CDCA8	Borealin	Q53HL2	0.551455	-0.617261	1.72017	20.0511	0.998211	0.332664	0.538722	-6.33779	0.912197	1	CSB_0 - CSB_6
FAM133B	Protein FAM133B	Q5BKY9;Q5BKY9-2	-0.968535	-2.46535	0.528282	21.738	-1.36889	0.189474	0.380775	-5.91485	0.889907	1	CSB_0 - CSB_6
HERC4	Probable E3 ubiquitin-protein ligase HERC4	Q5GLZ8;Q5GLZ8-2;Q5GLZ8-3	0.516533	-0.133375	1.16644	20.8798	1.68139	0.111611	0.277861	-5.47806	0.864609	1	CSB_0 - CSB_6
HP1BP3	Heterochromatin protein 1-binding protein 3	Q5SSJ5	0.553959	-0.549925	1.65784	25.4975	1.06164	0.30377	0.510775	-6.27347	0.908875	1	CSB_0 - CSB_6
CEP170	Isoform of Q5SW79, Isoform 2 of Centrosomal protein of 170 kDa	Q5SW79-2;Q5SW79-3	-0.452801	-1.09963	0.19403	21.194	-1.48094	0.157559	0.347631	-5.766	0.88162	1	CSB_0 - CSB_6
UBR4	E3 ubiquitin-protein ligase UBR4	Q5T4S7;Q5T4S7-2;Q5T4S7-3;Q5T4S7-4	-0.182572	-0.841603	0.476458	21.7353	-0.586072	0.565799	0.753562	-6.66676	0.929875	1	CSB_0 - CSB_6
EPB41L2	Band 4.1-like protein 2	O43491	-0.168386	-0.785714	0.448941	22.6329	-0.577049	0.571735	0.755669	-6.67216	0.930197	1	CSB_0 - CSB_6
H3-7	Histone H3-7	Q5TEC6	1.12184	-0.0349589	2.27864	30.7229	2.05161	0.0565143	0.18198	-4.88221	0.82425	1	CSB_0 - CSB_6
PRPF38B	Pre-mRNA-splicing factor 38B	Q5VTL8	-0.00860871	-0.90833	0.891112	23.4602	-0.0202419	0.984094	0.988264	-6.84485	0.945995	1	CSB_0 - CSB_6
TGOLN2	Trans-Golgi network integral membrane protein 2	O43493;O43493-3;O43493-5;O43493-7	0.23106	-0.458347	0.920468	20.7237	0.70904	0.488248	0.696066	-6.58534	0.925237	1	CSB_0 - CSB_6
CD276	CD276 antigen	Q5ZPR3;Q5ZPR3-2;Q5ZPR3-4	-1.00308	-1.78774	-0.218421	22.6308	-2.70443	0.015372	0.0821812	-3.67931	0.715147	1	CSB_0 - CSB_6
KANK2	KN motif and ankyrin repeat domain-containing protein 2	Q63ZY3;Q63ZY3-2;Q63ZY3-3	-0.81404	-1.41095	-0.217133	22.0658	-2.8851	0.0105576	0.0635358	-3.32232	0.674572	1	CSB_0 - CSB_6
ARL6IP4	Isoform of Q66PJ3, Isoform 1 of ADP-ribosylation factor-like protein 6-interacting protein 4	Q66PJ3-1	-1.13906	-2.41498	0.136864	23.4077	-1.88861	0.076744	0.213348	-5.1539	0.843607	1	CSB_0 - CSB_6
TNS3	Tensin-3	Q68CZ2	-0.0892239	-0.57552	0.397072	21.675	-0.388152	0.702891	0.844749	-6.76639	0.936397	1	CSB_0 - CSB_6
ATL3	Atlastin-3	Q6DD88	-0.425548	-1.09762	0.246529	21.1941	-1.33952	0.19865	0.389466	-5.95233	0.891948	1	CSB_0 - CSB_6
LAMTOR1	Ragulator complex protein LAMTOR1	Q6IAA8	-1.35219	-2.37831	-0.326076	21.963	-2.78781	0.0129327	0.0738757	-3.51555	0.697014	1	CSB_0 - CSB_6
PDE12	2',5'-phosphodiesterase 12	Q6L8Q7;Q6L8Q7-2	-0.0821393	-0.712455	0.548176	19.743	-0.275686	0.78623	0.88933	-6.80529	0.939648	1	CSB_0 - CSB_6
CAVIN1	Caveolae-associated protein 1	Q6NZI2	-0.655057	-1.81855	0.508433	23.0452	-1.19107	0.250563	0.445563	-6.13164	0.901499	1	CSB_0 - CSB_6
PRPF8	Pre-mRNA-processing-splicing factor 8	Q6P2Q9	0.287364	-0.232321	0.807049	21.5155	1.1698	0.258783	0.457257	-6.15589	0.902769	1	CSB_0 - CSB_6
ZNF207	Isoform of O43670, Isoform 2 of BUB3-interacting and GLEBS motif-containing protein ZNF207	O43670-2	0.692208	0.185285	1.19913	20.6055	2.88879	0.0104763	0.0635358	-3.31494	0.673693	1	CSB_0 - CSB_6
LARP1	La-related protein 1	Q6PKG0	-0.386656	-1.1167	0.343389	20.5641	-1.12046	0.278642	0.481896	-6.21074	0.905625	1	CSB_0 - CSB_6
CSPG4	Chondroitin sulfate proteoglycan 4	Q6UVK1	-0.195892	-0.939884	0.5481	21.055	-0.55702	0.585029	0.763559	-6.68384	0.930902	1	CSB_0 - CSB_6
MPRIP	Isoform of Q6WCQ1, Isoform 2 of Myosin phosphatase Rho-interacting protein	Q6WCQ1-2	-0.327664	-0.930908	0.275579	21.0651	-1.1491	0.266982	0.465946	-6.17915	0.903982	1	CSB_0 - CSB_6
CD109	CD109 antigen	Q6YHK3;Q6YHK3-4	-0.733736	-1.54454	0.0770705	21.4643	-1.91445	0.0731568	0.209993	-5.11177	0.840715	1	CSB_0 - CSB_6
ACTN4	Alpha-actinin-4	O43707	-0.926945	-2.1697	0.315815	24.8972	-1.57793	0.133654	0.312148	-5.63002	0.87376	1	CSB_0 - CSB_6
THSD4	Thrombospondin type-1 domain-containing protein 4	Q6ZMP0	-0.650872	-2.15337	0.851622	20.3879	-0.91644	0.372703	0.577266	-6.41552	0.916219	1	CSB_0 - CSB_6
H3C13	Histone H3.2	Q71DI3	1.24426	0.214416	2.27411	27.6272	2.556	0.0208466	0.102148	-3.96608	0.74494	1	CSB_0 - CSB_6
RPS27L	40S ribosomal protein S27-like	Q71UM5	-0.122523	-0.864614	0.619568	22.8675	-0.349286	0.731315	0.850258	-6.7813	0.937555	1	CSB_0 - CSB_6
SND1	Staphylococcal nuclease domain-containing protein 1	Q7KZF4	-0.259778	-0.728736	0.209181	21.9488	-1.17189	0.257967	0.456782	-6.15353	0.902645	1	CSB_0 - CSB_6
DDX46	Probable ATP-dependent RNA helicase DDX46	Q7L014	-0.52426	-1.66014	0.611621	23.0504	-0.976416	0.343028	0.548056	-6.35909	0.913297	1	CSB_0 - CSB_6
BZW1	eIF5-mimic protein 2	Q7L1Q6;Q7L1Q6-3;Q7L1Q6-4	-0.381938	-0.939824	0.175948	21.5824	-1.44833	0.166354	0.352798	-5.81025	0.884116	1	CSB_0 - CSB_6
CYFIP1	Cytoplasmic FMR1-interacting protein 1	Q7L576	-0.83889	-1.34776	-0.330021	20.7447	-3.48755	0.00294497	0.0273978	-2.08856	0.509743	0.979924	CSB_0 - CSB_6
EFL1	Elongation factor-like GTPase 1	Q7Z2Z2	-0.610425	-1.19602	-0.0248265	20.5587	-2.20523	0.0420171	0.15714	-4.61424	0.803407	1	CSB_0 - CSB_6
NARS1	Asparagine--tRNA ligase, cytoplasmic	O43776	-1.25801	-2.22387	-0.29214	21.1014	-2.75541	0.0138325	0.077948	-3.57938	0.704179	1	CSB_0 - CSB_6
NEGR1	Neuronal growth regulator 1	Q7Z3B1	-0.308197	-1.4607	0.844302	21.5765	-0.56573	0.579229	0.760679	-6.67881	0.930597	1	CSB_0 - CSB_6
HDGFL2	Hepatoma-derived growth factor-related protein 2	Q7Z4V5;Q7Z4V5-2	-0.147107	-0.927228	0.633013	22.2557	-0.398927	0.695088	0.841369	-6.76199	0.936069	1	CSB_0 - CSB_6
WAPL	Wings apart-like protein homolog	Q7Z5K2;Q7Z5K2-2;Q7Z5K2-3	-0.807148	-1.33021	-0.284086	20.2109	-3.26453	0.00473766	0.0386295	-2.55111	0.575517	0.990098	CSB_0 - CSB_6
MYO1B	Unconventional myosin-Ib	O43795;O43795-2	-1.02763	-1.59413	-0.461132	21.0626	-3.83759	0.00139401	0.0163747	-1.35532	0.405526	0.867945	CSB_0 - CSB_6
RBBP6	E3 ubiquitin-protein ligase RBBP6	Q7Z6E9;Q7Z6E9-2	-0.801426	-1.63446	0.0316065	20.7832	-2.03527	0.0582982	0.185575	-4.91005	0.826313	1	CSB_0 - CSB_6
HUWE1	E3 ubiquitin-protein ligase HUWE1	Q7Z6Z7;Q7Z6Z7-2;Q7Z6Z7-3	-0.328061	-0.988196	0.332073	21.9624	-1.05134	0.308332	0.513668	-6.28414	0.909426	1	CSB_0 - CSB_6
PBRM1	Protein polybromo-1	Q86U86;Q86U86-2;Q86U86-4;Q86U86-5;Q86U86-7;Q86U86-8;Q86U86-9	0.448206	-0.28207	1.17848	20.1708	1.29841	0.212091	0.402924	-6.00371	0.894718	1	CSB_0 - CSB_6
USP48	Ubiquitin carboxyl-terminal hydrolase 48	Q86UV5	0.161299	-0.517884	0.840482	20.0536	0.50242	0.622045	0.792039	-6.71367	0.932765	1	CSB_0 - CSB_6
CAND1	Cullin-associated NEDD8-dissociated protein 1	Q86VP6	-0.983624	-1.5258	-0.441444	21.5968	-3.83802	0.00139273	0.0163747	-1.35443	0.405404	0.867945	CSB_0 - CSB_6
AKAP8	A-kinase anchor protein 8	O43823	0.782832	0.258146	1.30752	20.3982	3.15639	0.00596073	0.0456036	-2.77332	0.605553	0.990098	CSB_0 - CSB_6
AHNAK2	Protein AHNAK2	Q8IVF2;Q8IVF2-3	-0.804489	-1.56792	-0.0410596	23.751	-2.22932	0.0400829	0.153787	-4.57126	0.799891	1	CSB_0 - CSB_6
CALU	Isoform of O43852, Isoform 8 of Calumenin	O43852-8	-0.675692	-2.23517	0.883782	20.8921	-0.916625	0.372609	0.577266	-6.41535	0.91621	1	CSB_0 - CSB_6
PHF6	PHD finger protein 6	Q8IWS0;Q8IWS0-3;Q8IWS0-5	0.183555	-0.881957	1.24907	21.6737	0.364442	0.72018	0.850258	-6.77567	0.937108	1	CSB_0 - CSB_6
CALU	Calumenin	O43852;O43852-3	-0.213498	-2.21542	1.78843	23.5266	-0.225614	0.824286	0.90748	-6.8184	0.941	1	CSB_0 - CSB_6
DNAJC10	DnaJ homolog subfamily C member 10	Q8IXB1	-1.40719	-2.14588	-0.668503	21.6354	-4.03008	0.000924767	0.0130721	-0.95066	0.350012	0.867945	CSB_0 - CSB_6
RBM12B	RNA-binding protein 12B	Q8IXT5	0.0974078	-0.818606	1.01342	19.702	0.224964	0.824784	0.90748	-6.81855	0.941017	1	CSB_0 - CSB_6
SRRM1	Serine/arginine repetitive matrix protein 1	Q8IYB3;Q8IYB3-2	-0.892817	-1.88176	0.0961245	22.1427	-1.90991	0.0737759	0.210569	-5.11919	0.841228	1	CSB_0 - CSB_6
STAG2	Cohesin subunit SA-2	Q8N3U4;Q8N3U4-2	0.204848	-0.717121	1.12682	20.7379	0.470042	0.644508	0.809474	-6.72995	0.93383	1	CSB_0 - CSB_6
ADAMTSL1	ADAMTS-like protein 1	Q8N6G6	-0.957731	-1.84168	-0.0737851	20.7096	-2.29213	0.0354216	0.145662	-4.45805	0.790395	1	CSB_0 - CSB_6
ENAH	Protein enabled homolog	Q8N8S7;Q8N8S7-2;Q8N8S7-3	0.0331346	-0.568635	0.634904	21.7545	0.116485	0.908681	0.945108	-6.83795	0.943759	1	CSB_0 - CSB_6
ACOT4	Peroxisomal succinyl-coenzyme A thioesterase	Q8N9L9	-1.041	-2.3535	0.271498	20.5574	-1.67793	0.112294	0.277902	-5.48325	0.864928	1	CSB_0 - CSB_6
ZBTB38	Zinc finger and BTB domain-containing protein 38	Q8NAP3	1.32735	0.496853	2.15785	22.114	3.38118	0.00369544	0.0324421	-2.3098	0.541605	0.990098	CSB_0 - CSB_6
HSD17B11	Estradiol 17-beta-dehydrogenase 11	Q8NBQ5	-1.52197	-2.34094	-0.703013	21.0206	-3.93156	0.00114074	0.0145573	-1.1578	0.378451	0.867945	CSB_0 - CSB_6
TXNDC5	Thioredoxin domain-containing protein 5	Q8NBS9	-0.813076	-1.87619	0.250042	22.6459	-1.61797	0.124719	0.298039	-5.57203	0.870316	1	CSB_0 - CSB_6
SMARCA5	SWI/SNF-related matrix-associated actin-dependent regulator of chromatin subfamily A member 5	O60264	0.482479	-0.187897	1.15286	21.8119	1.52258	0.146892	0.331999	-5.70841	0.878327	1	CSB_0 - CSB_6
SERBP1	Plasminogen activator inhibitor 1 RNA-binding protein	Q8NC51;Q8NC51-2;Q8NC51-3;Q8NC51-4	-0.049532	-0.584996	0.485932	21.1117	-0.195694	0.847252	0.921262	-6.825	0.941782	1	CSB_0 - CSB_6
ABCF1	ATP-binding cassette sub-family F member 1	Q8NE71	0.575953	0.0826631	1.06924	20.2107	2.47005	0.0248193	0.115638	-4.12902	0.76077	1	CSB_0 - CSB_6
SYNE1	Nesprin-1	Q8NF91	0.476545	-0.0347182	0.987809	20.9654	1.97188	0.0657149	0.195737	-5.01682	0.834054	1	CSB_0 - CSB_6
BOD1L1	Biorientation of chromosomes in cell division protein 1-like 1	Q8NFC6	-0.432947	-1.11513	0.249234	20.6977	-1.34263	0.197663	0.389466	-5.94839	0.891734	1	CSB_0 - CSB_6
SMARCC2	Isoform of Q8TAQ2, Isoform 2 of SWI/SNF complex subunit SMARCC2	Q8TAQ2-2;Q8TAQ2-3	-0.100655	-0.811607	0.610297	21.2298	-0.299513	0.768308	0.881322	-6.79813	0.938984	1	CSB_0 - CSB_6
HM13	Minor histocompatibility antigen H13	Q8TCT9;Q8TCT9-5	-0.630308	-1.38653	0.125915	22.3883	-1.76329	0.0964524	0.252644	-5.35297	0.856755	1	CSB_0 - CSB_6
NEK9	Serine/threonine-protein kinase Nek9	Q8TD19	-1.44723	-2.02455	-0.869918	21.0634	-5.30331	6.55305e-05	0.0015615	1.6828	0.0899782	0.253228	CSB_0 - CSB_6
DLG5	Disks large homolog 5	Q8TDM6;Q8TDM6-4	-0.0271245	-0.685562	0.631313	20.701	-0.0871504	0.931606	0.956847	-6.84108	0.94446	1	CSB_0 - CSB_6
BRIX1	Ribosome biogenesis protein BRX1 homolog	Q8TDN6	1.25551	0.441076	2.06995	21.2517	3.26126	0.00477079	0.0386295	-2.55787	0.576448	0.990098	CSB_0 - CSB_6
UBASH3B	Ubiquitin-associated and SH3 domain-containing protein B	Q8TF42	-0.308487	-0.857705	0.240731	19.9042	-1.18826	0.251636	0.44652	-6.13486	0.901668	1	CSB_0 - CSB_6
ZC3H15	Zinc finger CCCH domain-containing protein 15	Q8WU90	0.535747	-0.011764	1.08326	19.9899	2.07008	0.0545563	0.178187	-4.85056	0.821882	1	CSB_0 - CSB_6
PDCD6IP	Programmed cell death 6-interacting protein	Q8WUM4	-0.886593	-1.4466	-0.326589	21.5141	-3.3493	0.00395531	0.0340075	-2.3759	0.551016	0.990098	CSB_0 - CSB_6
HNRNPLL	Heterogeneous nuclear ribonucleoprotein L-like	Q8WVV9;Q8WVV9-4	1.62794	1.07861	2.17727	21.0941	6.26943	9.94332e-06	0.000436459	3.56868	0.0276439	0.144661	CSB_0 - CSB_6
LMO7	Isoform of Q8WWI1, Isoform 3 of LIM domain only protein 7	Q8WWI1-3	-0.696747	-1.28688	-0.106612	22.1595	-2.49773	0.0234678	0.109956	-4.07683	0.755784	1	CSB_0 - CSB_6
ATXN2L	Ataxin-2-like protein	Q8WWM7;Q8WWM7-2;Q8WWM7-3;Q8WWM7-4;Q8WWM7-5;Q8WWM7-6;Q8WWM7-8;Q8WWM7-9	-0.162946	-1.01946	0.693569	21.3787	-0.402467	0.692532	0.840716	-6.76051	0.935961	1	CSB_0 - CSB_6
PHIP	PH-interacting protein	Q8WWQ0	0.152648	-1.0457	1.351	20.5001	0.269482	0.790917	0.88933	-6.80705	0.939818	1	CSB_0 - CSB_6
PALLD	Palladin	Q8WX93;Q8WX93-3	-0.371122	-0.962678	0.220433	22.5906	-1.32722	0.2026	0.393865	-5.96784	0.892787	1	CSB_0 - CSB_6
SREK1	Isoform of Q8WXA9, Isoform 2 of Splicing regulatory glutamine/lysine-rich protein 1	Q8WXA9-2	-0.904115	-2.11994	0.311709	20.9921	-1.57316	0.134753	0.312148	-5.63685	0.874162	1	CSB_0 - CSB_6
SYNE2	Nesprin-2	Q8WXH0;Q8WXH0-2	0.301136	-0.570123	1.1724	23.2081	0.731201	0.474965	0.681791	-6.56912	0.924348	1	CSB_0 - CSB_6
DNAJC9	DnaJ homolog subfamily C member 9	Q8WXX5	-0.587219	-1.43378	0.259344	21.963	-1.46745	0.161151	0.351357	-5.78441	0.882661	1	CSB_0 - CSB_6
AHCTF1	Protein ELYS	Q8WYP5;Q8WYP5-2;Q8WYP5-3	-0.241562	-1.22895	0.745831	21.6705	-0.517558	0.61167	0.783123	-6.70569	0.932257	1	CSB_0 - CSB_6
DDX1	ATP-dependent RNA helicase DDX1	Q92499	0.34246	-0.192305	0.877225	20.8117	1.35478	0.19384	0.383895	-5.93294	0.890894	1	CSB_0 - CSB_6
H1-10	Histone H1.10	Q92522	-0.291545	-1.54877	0.965683	25.7917	-0.490583	0.630214	0.798782	-6.71974	0.933158	1	CSB_0 - CSB_6
GBF1	Golgi-specific brefeldin A-resistance guanine nucleotide exchange factor 1	Q92538;Q92538-2;Q92538-3	-1.01863	-1.5925	-0.444756	20.6786	-3.7551	0.00166257	0.0184878	-1.52858	0.429071	0.867945	CSB_0 - CSB_6
ACSL4	Long-chain-fatty-acid--CoA ligase 4	O60488;O60488-2	-0.93772	-1.61346	-0.261985	21.6716	-2.93574	0.00949461	0.0599887	-3.22089	0.662344	1	CSB_0 - CSB_6
NCSTN	Nicastrin	Q92542;Q92542-2	-0.654329	-1.30675	-0.00190652	21.7165	-2.12172	0.049408	0.171693	-4.76125	0.815067	1	CSB_0 - CSB_6
HSPH1	Heat shock protein 105 kDa	Q92598;Q92598-2;Q92598-3	-0.460569	-0.912351	-0.00878742	22.6568	-2.15669	0.0461787	0.16629	-4.70008	0.810282	1	CSB_0 - CSB_6
MYO18A	Unconventional myosin-XVIIIa	Q92614;Q92614-3;Q92614-4	-0.20101	-0.954404	0.552383	20.5609	-0.56444	0.580086	0.760679	-6.67956	0.930642	1	CSB_0 - CSB_6
GCN1	eIF-2-alpha kinase activator GCN1	Q92616	-0.500399	-1.02477	0.0239765	21.5982	-2.01881	0.0601478	0.187643	-4.93797	0.828364	1	CSB_0 - CSB_6
OGA	Protein O-GlcNAcase	O60502	0.0431773	-0.452337	0.538691	20.4047	0.184341	0.856004	0.923922	-6.82725	0.942073	1	CSB_0 - CSB_6
DDX17	Isoform of Q92841, Isoform 3 of Probable ATP-dependent RNA helicase DDX17	Q92841-2	1.30568	0.636975	1.97439	23.5801	4.13068	0.0007467	0.0109254	-0.739233	0.32119	0.867945	CSB_0 - CSB_6
UPF1	Regulator of nonsense transcripts 1	Q92900;Q92900-2	0.515768	-0.00450948	1.03605	21.065	2.0972	0.0517944	0.175539	-4.80382	0.81834	1	CSB_0 - CSB_6
KHSRP	Far upstream element-binding protein 2	Q92945	-0.0132449	-0.699177	0.672688	23.3906	-0.0408497	0.967908	0.980845	-6.84419	0.945531	1	CSB_0 - CSB_6
USP9X	Probable ubiquitin carboxyl-terminal hydrolase FAF-X	Q93008;Q93008-3	-0.163524	-0.684883	0.357835	21.5823	-0.663537	0.516197	0.715301	-6.61718	0.92701	1	CSB_0 - CSB_6
SYNCRIP	Heterogeneous nuclear ribonucleoprotein Q	O60506;O60506-2	1.90807	1.20901	2.60714	23.3866	5.77431	2.57383e-05	0.000942127	2.61731	0.0548558	0.144661	CSB_0 - CSB_6
LPP	Lipoma-preferred partner	Q93052	1.08426	0.500473	1.66804	20.3882	3.92917	0.00114656	0.0145573	-1.16282	0.379141	0.867945	CSB_0 - CSB_6
RPL36AL	60S ribosomal protein L36a-like	Q969Q0	0.686409	-0.486827	1.85965	22.5411	1.23771	0.233234	0.426573	-6.07717	0.898631	1	CSB_0 - CSB_6
FUBP1	Far upstream element-binding protein 1	Q96AE4;Q96AE4-2	1.61988	0.73776	2.50201	21.9105	3.88486	0.00126022	0.0154563	-1.25598	0.391928	0.867945	CSB_0 - CSB_6
LRRC59	Leucine-rich repeat-containing protein 59	Q96AG4	-0.171068	-0.708983	0.366847	22.0994	-0.672784	0.510445	0.715301	-6.61087	0.926655	1	CSB_0 - CSB_6
LDAF1	Lipid droplet assembly factor 1	Q96B96;Q96B96-2	-0.674231	-1.44217	0.0937114	21.1453	-1.85738	0.0812886	0.220113	-5.20435	0.847018	1	CSB_0 - CSB_6
TMA16	Translation machinery-associated protein 16	Q96EY4	0.739466	-0.362621	1.84155	20.9989	1.41946	0.174474	0.365215	-5.8488	0.886267	1	CSB_0 - CSB_6
SIPA1	Signal-induced proliferation-associated protein 1	Q96FS4	-1.35387	-2.32382	-0.383928	20.1698	-2.95292	0.00915823	0.0587536	-3.18637	0.658112	1	CSB_0 - CSB_6
PDLIM5	PDZ and LIM domain protein 5	Q96HC4;Q96HC4-4	0.131328	-0.648438	0.911093	21.7679	0.356298	0.726155	0.850258	-6.77873	0.937349	1	CSB_0 - CSB_6
FMC1;LUC7L2	Isoform of Q96HJ9, Isoform 2 of Protein FMC1 homolog	Q96HJ9-2;Q9Y383;Q9Y383-2;Q9Y383-3	0.0203179	-0.880822	0.921458	23.2727	0.0476989	0.962532	0.978475	-6.84387	0.945375	1	CSB_0 - CSB_6
ZNF462	Zinc finger protein 462	Q96JM2;Q96JM2-3	2.16931	1.14553	3.1931	19.9366	4.48265	0.000355052	0.00592227	-0.00200205	0.226125	0.867945	CSB_0 - CSB_6
CHAMP1	Chromosome alignment-maintaining phosphoprotein 1	Q96JM3	-0.105323	-0.91655	0.705905	21.4571	-0.274663	0.787002	0.88933	-6.80558	0.939676	1	CSB_0 - CSB_6
PLIN3	Perilipin-3	O60664;O60664-4	-1.17342	-2.42073	0.0738951	25.4453	-1.99021	0.0634877	0.19269	-4.98616	0.831859	1	CSB_0 - CSB_6
DOCK7	Dedicator of cytokinesis protein 7	Q96N67;Q96N67-2;Q96N67-3;Q96N67-4;Q96N67-5;Q96N67-6	-0.190395	-0.763209	0.382419	20.7011	-0.703176	0.491799	0.69874	-6.58956	0.925469	1	CSB_0 - CSB_6
RBM14	RNA-binding protein 14	Q96PK6	1.64111	1.10081	2.18141	21.4195	6.42578	7.41466e-06	0.000343546	3.86209	0.0213146	0.141571	CSB_0 - CSB_6
UGDH	UDP-glucose 6-dehydrogenase	O60701	-0.487824	-1.10096	0.12531	21.7217	-1.68317	0.111259	0.277814	-5.47537	0.864443	1	CSB_0 - CSB_6
CTNND1	Catenin delta-1	O60716;O60716-2;O60716-3;O60716-4;O60716-5;O60716-6;O60716-7;O60716-8	-0.142886	-0.829566	0.543794	21.1939	-0.440206	0.665529	0.81939	-6.74401	0.934786	1	CSB_0 - CSB_6
UHRF1	E3 ubiquitin-protein ligase UHRF1	Q96T88;Q96T88-2	0.816567	-0.293306	1.92644	20.8038	1.55647	0.138664	0.318583	-5.66066	0.875557	1	CSB_0 - CSB_6
NIBAN2	Protein Niban 2	Q96TA1;Q96TA1-2	-0.447184	-0.991305	0.0969359	21.1035	-1.73865	0.100812	0.257968	-5.39103	0.859177	1	CSB_0 - CSB_6
CNN2	Calponin-2	Q99439	-1.4389	-2.4226	-0.455194	24.0105	-3.09447	0.00679565	0.0494267	-2.89976	0.622076	0.990098	CSB_0 - CSB_6
PSMD1	26S proteasome non-ATPase regulatory subunit 1	Q99460	-0.744276	-1.43968	-0.0488725	20.5927	-2.26422	0.0374269	0.14875	-4.50856	0.794675	1	CSB_0 - CSB_6
VAT1	Synaptic vesicle membrane protein VAT-1 homolog	Q99536	-1.17649	-1.84761	-0.505376	21.4261	-3.70862	0.00183617	0.0196329	-1.62611	0.442188	0.867945	CSB_0 - CSB_6
POP1	Ribonucleases P/MRP protein subunit POP1	Q99575	0.067972	-0.687212	0.823156	21.1086	0.190414	0.85132	0.922079	-6.82606	0.941917	1	CSB_0 - CSB_6
TTC1	Tetratricopeptide repeat protein 1	Q99614	-1.23009	-1.81781	-0.642367	20.752	-4.42777	0.000398453	0.00639057	-0.11658	0.240083	0.867945	CSB_0 - CSB_6
HSD17B10	3-hydroxyacyl-CoA dehydrogenase type-2	Q99714	-0.0763856	-0.895671	0.7429	20.1478	-0.197241	0.84606	0.921167	-6.82468	0.941742	1	CSB_0 - CSB_6
EIF5B	Eukaryotic translation initiation factor 5B	O60841	-0.0932384	-0.575072	0.388595	22.2938	-0.409373	0.687558	0.837114	-6.7576	0.935749	1	CSB_0 - CSB_6
HNRNPAB	Isoform of Q99729, Isoform 2 of Heterogeneous nuclear ribonucleoprotein A/B	Q99729-2;Q99729-3	1.51338	0.661186	2.36558	23.9072	3.7569	0.00165618	0.0184878	-1.5248	0.42856	0.867945	CSB_0 - CSB_6
CCT7	T-complex protein 1 subunit eta	Q99832;Q99832-3	-0.609283	-1.18698	-0.0315883	22.7535	-2.23122	0.0399341	0.153787	-4.56786	0.799611	1	CSB_0 - CSB_6
PRMT1	Protein arginine N-methyltransferase 1	Q99873;Q99873-2;Q99873-3	-1.00967	-1.50745	-0.511889	22.0298	-4.29105	0.000531606	0.00836528	-0.402708	0.276414	0.867945	CSB_0 - CSB_6
VRK1	Serine/threonine-protein kinase VRK1	Q99986	0.436311	-0.721034	1.59366	22.6189	0.797544	0.43652	0.647789	-6.51777	0.921584	1	CSB_0 - CSB_6
AKAP9	A-kinase anchor protein 9	Q99996	0.379149	-0.174952	0.93325	21.8738	1.44758	0.166562	0.352798	-5.81127	0.884173	1	CSB_0 - CSB_6
TUBA1C	Tubulin alpha-1C chain	Q9BQE3	-0.0505635	-0.697094	0.595967	26.5336	-0.165451	0.870609	0.929083	-6.83071	0.942552	1	CSB_0 - CSB_6
MYBBP1A	Myb-binding protein 1A	Q9BQG0;Q9BQG0-2	1.44326	0.822833	2.06369	22.4292	4.92125	0.000142644	0.00270376	0.906098	0.133345	0.349703	CSB_0 - CSB_6
C7orf50	Uncharacterized protein C7orf50	Q9BRJ6	0.985106	-0.0646504	2.03486	19.4403	1.98525	0.0640831	0.19269	-4.99447	0.832456	1	CSB_0 - CSB_6
DIDO1	Death-inducer obliterator 1	Q9BTC0	-0.230593	-0.965256	0.50407	20.9496	-0.664017	0.515898	0.715301	-6.61686	0.926992	1	CSB_0 - CSB_6
HNRNPUL1	Heterogeneous nuclear ribonucleoprotein U-like protein 1	Q9BUJ2;Q9BUJ2-2	0.102779	-0.508482	0.714039	24.1222	0.355711	0.726586	0.850258	-6.77895	0.937366	1	CSB_0 - CSB_6
GNL3	Guanine nucleotide-binding protein-like 3	Q9BVP2;Q9BVP2-2	1.56781	0.963982	2.17163	21.5814	5.49291	4.48328e-05	0.00120615	2.06226	0.072941	0.21711	CSB_0 - CSB_6
SRRT	Serrate RNA effector molecule homolog	Q9BXP5;Q9BXP5-2;Q9BXP5-3;Q9BXP5-4	-0.28856	-0.898524	0.321405	19.9131	-1.00081	0.331442	0.537787	-6.33522	0.912064	1	CSB_0 - CSB_6
ITPA	Inosine triphosphate pyrophosphatase	Q9BY32	-0.593057	-1.4842	0.298084	19.9899	-1.4079	0.177816	0.367641	-5.86407	0.887114	1	CSB_0 - CSB_6
WDR1	WD repeat-containing protein 1	O75083	-0.22745	-1.15862	0.703724	21.9128	-0.516745	0.612226	0.783123	-6.70613	0.932285	1	CSB_0 - CSB_6
GTPBP4	GTP-binding protein 4	Q9BZE4	1.102	0.476135	1.72786	21.4554	3.72497	0.00177314	0.0194578	-1.59182	0.437589	0.867945	CSB_0 - CSB_6
UACA	Uveal autoantigen with coiled-coil domains and ankyrin repeats	Q9BZF9	0.0786239	-0.586718	0.743966	21.6234	0.249995	0.805693	0.897127	-6.81234	0.940349	1	CSB_0 - CSB_6
NIBAN1	Protein Niban 1	Q9BZQ8	-0.840324	-1.49247	-0.188181	21.6031	-2.726	0.0147017	0.0797311	-3.63713	0.710554	1	CSB_0 - CSB_6
CPNE3	Copine-3	O75131	-0.84763	-1.45065	-0.244609	21.7256	-2.97368	0.00876724	0.0571241	-3.14456	0.652942	1	CSB_0 - CSB_6
API5	Apoptosis inhibitor 5	Q9BZZ5;Q9BZZ5-1;Q9BZZ5-2	0.497162	-0.127696	1.12202	20.2425	1.68321	0.111253	0.277814	-5.47532	0.86444	1	CSB_0 - CSB_6
TNKS1BP1	182 kDa tankyrase-1-binding protein	Q9C0C2	-0.0856053	-0.562507	0.391297	21.0693	-0.379746	0.709002	0.847146	-6.76975	0.936651	1	CSB_0 - CSB_6
SMCHD1	Structural maintenance of chromosomes flexible hinge domain-containing protein 1	A6NHR9	-0.00802057	-0.547098	0.531056	20.7818	-0.0314757	0.97527	0.985909	-6.84454	0.945743	1	CSB_0 - CSB_6
NAT10	RNA cytidine acetyltransferase	Q9H0A0	0.617449	-0.149726	1.38462	20.4963	1.70266	0.107488	0.27083	-5.44596	0.862622	1	CSB_0 - CSB_6
XRN2	5'-3' exoribonuclease 2	Q9H0D6	0.748985	0.119975	1.378	20.6403	2.51905	0.0224743	0.106498	-4.03643	0.751871	1	CSB_0 - CSB_6
NUCKS1	Nuclear ubiquitous casein and cyclin-dependent kinase substrate 1	Q9H1E3;Q9H1E3-2	-1.83099	-3.43962	-0.22236	22.939	-2.40797	0.0281234	0.126783	-4.24516	0.771579	1	CSB_0 - CSB_6
MEGF9	Multiple epidermal growth factor-like domains protein 9	Q9H1U4	-1.12885	-2.30784	0.0501384	21.3287	-2.02557	0.0593816	0.186884	-4.92652	0.827525	1	CSB_0 - CSB_6
SLK	STE20-like serine/threonine-protein kinase	Q9H2G2;Q9H2G2-2	-0.653404	-1.16693	-0.139874	22.2462	-2.69177	0.0157792	0.0832901	-3.70402	0.717812	1	CSB_0 - CSB_6
PPA2	Inorganic pyrophosphatase 2, mitochondrial	Q9H2U2;Q9H2U2-2	-0.723719	-1.39454	-0.0528984	20.2426	-2.28236	0.0361116	0.147633	-4.47576	0.791903	1	CSB_0 - CSB_6
PNN	Pinin	Q9H307	-0.305757	-1.14127	0.529759	21.1423	-0.774181	0.44983	0.655101	-6.53633	0.922576	1	CSB_0 - CSB_6
RANBP3	Ran-binding protein 3	Q9H6Z4;Q9H6Z4-2;Q9H6Z4-3	-0.455304	-1.12884	0.218237	20.258	-1.43007	0.171452	0.36018	-5.8347	0.885483	1	CSB_0 - CSB_6
BRD9	Isoform of Q9H8M2, Isoform 5 of Bromodomain-containing protein 9	Q9H8M2-1	-0.128643	-1.53428	1.277	24.9495	-0.193612	0.848855	0.921803	-6.82542	0.941835	1	CSB_0 - CSB_6
JPT2	Jupiter microtubule associated homolog 2	Q9H910;Q9H910-2;Q9H910-3	0.214037	-0.882964	1.31104	19.6297	0.412765	0.685119	0.837114	-6.75615	0.935644	1	CSB_0 - CSB_6
CACYBP	Calcyclin-binding protein	Q9HB71	-0.988178	-1.9913	0.0149428	22.5081	-2.08403	0.0531201	0.176611	-4.82657	0.820071	1	CSB_0 - CSB_6
GLOD4	Glyoxalase domain-containing protein 4	Q9HC38;Q9HC38-2	-1.03708	-1.6665	-0.407654	20.8325	-3.4857	0.00295659	0.0273978	-2.09241	0.510301	0.979924	CSB_0 - CSB_6
RTN4	Reticulon-4	Q9NQC3;Q9NQC3-4;Q9NQC3-6	0.113819	-1.55173	1.77936	22.6812	0.144571	0.88681	0.931485	-6.8341	0.943073	1	CSB_0 - CSB_6
MACROH2A1	Isoform of O75367, Isoform 2 of Core histone macro-H2A.1	O75367-1;O75367-3	0.125176	-0.8663	1.11665	27.8764	0.267091	0.792725	0.88933	-6.80772	0.939884	1	CSB_0 - CSB_6
ANLN	Anillin	Q9NQW6	-0.398241	-1.35509	0.558607	20.1883	-0.880489	0.391302	0.599901	-6.4478	0.9179	1	CSB_0 - CSB_6
BIRC6	Baculoviral IAP repeat-containing protein 6	Q9NR09	-0.430001	-1.25668	0.396679	20.045	-1.10041	0.287029	0.489535	-6.23245	0.906752	1	CSB_0 - CSB_6
PDLIM7	PDZ and LIM domain protein 7	Q9NR12;Q9NR12-2	-0.562273	-1.23397	0.109427	22.5153	-1.7709	0.0951407	0.250307	-5.34115	0.855997	1	CSB_0 - CSB_6
DDX21	Nucleolar RNA helicase 2	Q9NR30	1.91029	1.29842	2.52216	22.8427	6.60486	5.31997e-06	0.000260992	4.19393	0.0156188	0.118144	CSB_0 - CSB_6
SAR1A	GTP-binding protein SAR1a	Q9NR31	-0.425985	-1.10663	0.254656	22.325	-1.32403	0.203634	0.394584	-5.97184	0.893004	1	CSB_0 - CSB_6
FLNB	Isoform of O75369, Isoform 8 of Filamin-B	O75369-8	-0.243716	-0.724792	0.23736	24.9662	-1.07174	0.299338	0.505361	-6.2629	0.908328	1	CSB_0 - CSB_6
LANCL2	LanC-like protein 2	Q9NS86	-1.03404	-2.0564	-0.0116748	19.4845	-2.1397	0.0477228	0.167669	-4.72987	0.812625	1	CSB_0 - CSB_6
FARSB	Phenylalanine--tRNA ligase beta subunit	Q9NSD9	-0.59345	-1.17379	-0.0131045	20.8483	-2.16331	0.0455894	0.166209	-4.68843	0.809361	1	CSB_0 - CSB_6
PDS5B	Sister chromatid cohesion protein PDS5 homolog B	Q9NTI5;Q9NTI5-2	0.202682	-0.595304	1.00067	21.5541	0.53733	0.598248	0.769967	-6.69494	0.931584	1	CSB_0 - CSB_6
SMC4	Structural maintenance of chromosomes protein 4	Q9NTJ3	-0.159831	-0.717227	0.397565	21.2143	-0.606622	0.552399	0.746071	-6.65418	0.929133	1	CSB_0 - CSB_6
OLA1	Obg-like ATPase 1	Q9NTK5	-0.412372	-1.16065	0.335909	21.4916	-1.16586	0.260331	0.45902	-6.16036	0.903002	1	CSB_0 - CSB_6
CS	Citrate synthase, mitochondrial	O75390	-0.591445	-1.26158	0.078695	21.8663	-1.86711	0.079848	0.21978	-5.18869	0.845965	1	CSB_0 - CSB_6
PRPF40A	Pre-mRNA-processing factor 40 homolog A	O75400;O75400-2	-0.695451	-1.46022	0.0693191	22.8697	-1.92379	0.0718977	0.20939	-5.09645	0.839655	1	CSB_0 - CSB_6
ARGLU1	Arginine and glutamate-rich protein 1	Q9NWB6	-0.9689	-2.1187	0.180897	23.6579	-1.7827	0.0931351	0.246586	-5.32273	0.854811	1	CSB_0 - CSB_6
SLTM	SAFB-like transcription modulator	Q9NWH9	0.662876	-0.0760799	1.40183	20.4863	1.89773	0.0754602	0.21194	-5.13907	0.842594	1	CSB_0 - CSB_6
BCLAF1	Bcl-2-associated transcription factor 1	Q9NYF8;Q9NYF8-2	0.505367	-0.350217	1.36095	21.0757	1.24958	0.228974	0.423424	-6.06303	0.897882	1	CSB_0 - CSB_6
FAM120A	Constitutive coactivator of PPAR-gamma-like protein 1	Q9NZB2;Q9NZB2-6	0.22218	-0.652545	1.0969	20.8317	0.537347	0.598237	0.769967	-6.69493	0.931583	1	CSB_0 - CSB_6
MYOF	Myoferlin	Q9NZM1;Q9NZM1-6	-0.74162	-1.4322	-0.0510392	23.3354	-2.27189	0.0368652	0.148663	-4.4947	0.793507	1	CSB_0 - CSB_6
EHD2	EH domain-containing protein 2	Q9NZN4	-0.590716	-1.24702	0.065586	21.4345	-1.90413	0.0745714	0.211539	-5.12864	0.841878	1	CSB_0 - CSB_6
TMOD2	Isoform of Q9NZR1, Isoform 2 of Tropomodulin-2	Q9NZR1-2	-1.24527	-2.56336	0.0728257	22.285	-1.99865	0.0624843	0.190886	-4.97198	0.830835	1	CSB_0 - CSB_6
PSIP1	PC4 and SFRS1-interacting protein	O75475	-0.459742	-1.71677	0.797284	23.6583	-0.773733	0.450088	0.655101	-6.53668	0.922594	1	CSB_0 - CSB_6
CALML5	Calmodulin-like protein 5	Q9NZT1	-0.542326	-1.6771	0.592444	20.4503	-1.01105	0.326662	0.531064	-6.32505	0.911539	1	CSB_0 - CSB_6
THYN1	Thymocyte nuclear protein 1	Q9P016	0.169703	-0.857039	1.19645	21.0302	0.349663	0.731037	0.850258	-6.78117	0.937544	1	CSB_0 - CSB_6
VAPA	Vesicle-associated membrane protein-associated protein A	Q9P0L0;Q9P0L0-2	0.0875531	-0.842611	1.01772	21.3991	0.199128	0.844608	0.920788	-6.82429	0.941693	1	CSB_0 - CSB_6
MACROH2A2	Core histone macro-H2A.2	Q9P0M6	0.0944714	-1.07597	1.26491	21.4627	0.170754	0.866504	0.929083	-6.82978	0.942418	1	CSB_0 - CSB_6
RCC2	Protein RCC2	Q9P258	1.08186	0.0454951	2.11823	24.2887	2.20841	0.0417569	0.15714	-4.60858	0.802947	1	CSB_0 - CSB_6
RRBP1	Ribosome-binding protein 1	Q9P2E9	0.110807	-0.553974	0.775587	24.4464	0.352622	0.728859	0.850258	-6.78008	0.937457	1	CSB_0 - CSB_6
MYEF2	Myelin expression factor 2	Q9P2K5;Q9P2K5-2	1.74481	1.02135	2.46826	22.2103	5.1022	9.84813e-05	0.00205334	1.27586	0.110554	0.253228	CSB_0 - CSB_6
STK39	STE20/SPS1-related proline-alanine-rich protein kinase	Q9UEW8;Q9UEW8-2	-0.329629	-0.995327	0.336068	19.9805	-1.04754	0.31003	0.513668	-6.28806	0.909629	1	CSB_0 - CSB_6
TES	Testin	Q9UGI8;Q9UGI8-2	-0.0532962	-0.881233	0.774641	21.4503	-0.136182	0.893333	0.934806	-6.83534	0.94328	1	CSB_0 - CSB_6
BANF1	Barrier-to-autointegration factor	O75531	-4.61376	-5.55912	-3.66841	27.8922	-10.3248	1.3661e-08	3.79775e-06	10.0873	5.48035e-06	0.00084953	CSB_0 - CSB_6
SF3B1	Splicing factor 3B subunit 1	O75533	1.0764	0.496516	1.65628	20.8013	3.92695	0.00115201	0.0145573	-1.1675	0.379784	0.867945	CSB_0 - CSB_6
SEPTIN9	Septin-9	Q9UHD8	-0.451938	-1.09849	0.194619	22.8196	-1.47874	0.15814	0.347991	-5.76901	0.88179	1	CSB_0 - CSB_6
CSDE1	Cold shock domain-containing protein E1	O75534;O75534-2;O75534-3;O75534-4	-0.0475292	-0.657856	0.562798	21.8027	-0.164748	0.871154	0.929083	-6.83084	0.94257	1	CSB_0 - CSB_6
BAZ1B	Tyrosine-protein kinase BAZ1B	Q9UIG0;Q9UIG0-2	0.570506	-0.515193	1.65621	22.9105	1.11166	0.2823	0.48444	-6.22031	0.906122	1	CSB_0 - CSB_6
MBD1	Methyl-CpG-binding domain protein 1	Q9UIS9;Q9UIS9-10;Q9UIS9-12;Q9UIS9-5;Q9UIS9-7;Q9UIS9-9	0.379706	-0.550494	1.30991	20.7093	0.863559	0.400271	0.609172	-6.4626	0.918673	1	CSB_0 - CSB_6
MRTO4	mRNA turnover protein 4 homolog	Q9UKD2	-0.536509	-1.76597	0.692955	20.1875	-0.923172	0.369288	0.574601	-6.40935	0.915899	1	CSB_0 - CSB_6
PARP4	Protein mono-ADP-ribosyltransferase PARP4	Q9UKK3	0.700031	0.172207	1.22785	20.5064	2.80575	0.0124588	0.0725352	-3.48007	0.692978	1	CSB_0 - CSB_6
RALY	RNA-binding protein Raly	Q9UKM9;Q9UKM9-2	2.27685	1.60087	2.95284	21.9381	7.12557	2.07717e-06	0.000152517	5.13284	0.00697909	0.0237798	CSB_0 - CSB_6
ACIN1	Apoptotic chromatin condensation inducer in the nucleus	Q9UKV3	-0.539466	-1.21257	0.133636	21.0995	-1.69552	0.108856	0.273451	-5.45676	0.863293	1	CSB_0 - CSB_6
SNRNP200	U5 small nuclear ribonucleoprotein 200 kDa helicase	O75643	-0.453603	-1.02956	0.122354	21.3807	-1.66612	0.114653	0.282066	-5.50091	0.866011	1	CSB_0 - CSB_6
HEG1	Protein HEG homolog 1	Q9ULI3	0.10015	-0.940923	1.14122	22.6804	0.203512	0.841236	0.919516	-6.82336	0.941579	1	CSB_0 - CSB_6
CORO1C	Coronin-1C	Q9ULV4;Q9ULV4-2;Q9ULV4-3	-0.5469	-1.22246	0.128665	24.5325	-1.71262	0.105602	0.267697	-5.43084	0.861679	1	CSB_0 - CSB_6
TPX2	Targeting protein for Xklp2	Q9ULW0	-0.345097	-1.96313	1.27294	20.5098	-0.451206	0.657744	0.816307	-6.73893	0.934436	1	CSB_0 - CSB_6
C19orf53	Leydig cell tumor 10 kDa protein homolog	Q9UNZ5	0.206851	-1.05964	1.47335	21.4855	0.345522	0.73409	0.851503	-6.78267	0.937665	1	CSB_0 - CSB_6
MACF1	Microtubule-actin cross-linking factor 1, isoforms 1/2/3/4/5	Q9UPN3	0.228734	-0.507253	0.964721	23.6006	0.657479	0.519986	0.719184	-6.62127	0.927241	1	CSB_0 - CSB_6
MACF1	Isoform of Q9UPN3, Isoform 3 of Microtubule-actin cross-linking factor 1, isoforms 1/2/3/4/5	Q9UPN3-3	0.19381	-0.671384	1.059	22.2331	0.473897	0.641815	0.809126	-6.72806	0.933705	1	CSB_0 - CSB_6
LIMCH1	LIM and calponin homology domains-containing protein 1	Q9UPQ0;Q9UPQ0-10;Q9UPQ0-2;Q9UPQ0-4	-0.177166	-0.974501	0.62017	20.5125	-0.470067	0.644491	0.809474	-6.72993	0.933829	1	CSB_0 - CSB_6
SRRM2	Serine/arginine repetitive matrix protein 2	Q9UQ35	0.485364	-0.252724	1.22345	23.8319	1.39117	0.182741	0.371384	-5.88598	0.888323	1	CSB_0 - CSB_6
PA2G4	Proliferation-associated protein 2G4	Q9UQ80	0.146464	-0.364894	0.657821	21.4662	0.605936	0.552844	0.746071	-6.65461	0.929158	1	CSB_0 - CSB_6
ZNF148	Zinc finger protein 148	Q9UQR1	-0.235057	-1.09502	0.624907	20.4947	-0.578249	0.570944	0.755669	-6.67144	0.930154	1	CSB_0 - CSB_6
RUVBL1	RuvB-like 1	Q9Y265	-0.511348	-1.19461	0.171911	20.43	-1.58326	0.132434	0.312148	-5.62236	0.873308	1	CSB_0 - CSB_6
VDAC3	Voltage-dependent anion-selective channel protein 3	Q9Y277;Q9Y277-2	-0.791904	-1.51022	-0.0735866	21.3331	-2.33226	0.032713	0.138491	-4.38488	0.784071	1	CSB_0 - CSB_6
DIS3	Exosome complex exonuclease RRP44	Q9Y2L1;Q9Y2L1-2	-0.465923	-1.09073	0.158881	20.7891	-1.57758	0.133735	0.312148	-5.63052	0.87379	1	CSB_0 - CSB_6
TMA7	Translation machinery-associated protein 7	Q9Y2S6	-0.345836	-1.25976	0.568083	21.3846	-0.800541	0.43483	0.646432	-6.51535	0.921456	1	CSB_0 - CSB_6
CARHSP1	Calcium-regulated heat-stable protein 1	Q9Y2V2	-0.670018	-1.64058	0.300538	21.5829	-1.46045	0.16304	0.351357	-5.7939	0.883197	1	CSB_0 - CSB_6
THRAP3	Thyroid hormone receptor-associated protein 3	Q9Y2W1	-0.278492	-0.976276	0.419293	21.3956	-0.84433	0.410621	0.618944	-6.47908	0.919538	1	CSB_0 - CSB_6
NOP58	Nucleolar protein 58	Q9Y2X3	0.85436	0.343902	1.36482	21.0514	3.5408	0.0026283	0.0252398	-1.97744	0.493522	0.979924	CSB_0 - CSB_6
SH3GLB1	Endophilin-B1	Q9Y371;Q9Y371-2	-0.573888	-1.38116	0.233388	20.8134	-1.50393	0.151595	0.339866	-5.73436	0.879817	1	CSB_0 - CSB_6
SBDS	Ribosome maturation protein SBDS	Q9Y3A5	0.319948	-0.22807	0.867965	20.3965	1.23511	0.234175	0.427356	-6.08026	0.898794	1	CSB_0 - CSB_6
HDGFL3	Hepatoma-derived growth factor-related protein 3	Q9Y3E1	-0.191656	-1.34626	0.96295	22.6526	-0.351164	0.729932	0.850258	-6.78062	0.9375	1	CSB_0 - CSB_6
EIF3G	Eukaryotic translation initiation factor 3 subunit G	O75821	-0.477669	-1.31302	0.35768	20.9213	-1.20971	0.243524	0.440562	-6.11009	0.900367	1	CSB_0 - CSB_6
RAP2C	Ras-related protein Rap-2c	Q9Y3L5	-0.315135	-1.22458	0.594308	19.8738	-0.733064	0.473858	0.681375	-6.56774	0.924273	1	CSB_0 - CSB_6
TLN1	Talin-1	Q9Y490	-0.662318	-1.17645	-0.14819	25.7114	-2.72531	0.0147225	0.0797311	-3.63847	0.710701	1	CSB_0 - CSB_6
MYO5A	Isoform of Q9Y4I1, Isoform 2 of Unconventional myosin-Va	Q9Y4I1-2	-0.432269	-1.12109	0.25655	20.0285	-1.32761	0.202474	0.393865	-5.96735	0.892761	1	CSB_0 - CSB_6
HYOU1	Hypoxia up-regulated protein 1	Q9Y4L1	-1.18651	-2.10705	-0.265968	22.7467	-2.72677	0.0146781	0.0797311	-3.6356	0.710387	1	CSB_0 - CSB_6
PRRC2C	Protein PRRC2C	Q9Y520;Q9Y520-4;Q9Y520-5;Q9Y520-7	-0.275079	-0.901351	0.351193	21.727	-0.929213	0.366241	0.572594	-6.40377	0.91561	1	CSB_0 - CSB_6
SUPT16H	FACT complex subunit SPT16	Q9Y5B9	-0.192898	-0.931143	0.545347	21.8192	-0.552775	0.587866	0.763677	-6.68627	0.93105	1	CSB_0 - CSB_6
RBM8A	RNA-binding protein 8A	Q9Y5S9	-0.163827	-1.15484	0.827189	22.3856	-0.349725	0.730991	0.850258	-6.78114	0.937542	1	CSB_0 - CSB_6
PSAT1	Phosphoserine aminotransferase	Q9Y617	-0.256578	-2.01863	1.50547	22.0345	-0.308051	0.761918	0.878893	-6.79543	0.938743	1	CSB_0 - CSB_6
NPTN	Neuroplastin	Q9Y639;Q9Y639-1;Q9Y639-3;Q9Y639-4;Q9Y639-5	-0.645628	-1.18322	-0.108031	22.221	-2.54066	0.0215082	0.103687	-3.99533	0.74784	1	CSB_0 - CSB_6
CLIC4	Chloride intracellular channel protein 4	Q9Y696	-0.738194	-1.22663	-0.24976	21.7688	-3.19732	0.00546504	0.0434081	-2.68941	0.594357	0.990098	CSB_0 - CSB_6
DNAJC8	DnaJ homolog subfamily C member 8	O75937	0.58193	0.00935965	1.1545	20.789	2.15012	0.0467699	0.16629	-4.71161	0.811191	1	CSB_0 - CSB_6
TRIO	Triple functional domain protein	O75962	-0.256016	-0.77311	0.261077	20.218	-1.04742	0.310084	0.513668	-6.28819	0.909635	1	CSB_0 - CSB_6
RSL1D1	Ribosomal L1 domain-containing protein 1	O76021	2.1369	1.52295	2.75085	22.7837	7.36333	1.36863e-06	0.000114144	5.54865	0.0046453	0.0237798	CSB_0 - CSB_6
SRP72	Signal recognition particle subunit SRP72	O76094	-0.100559	-0.648738	0.44762	20.283	-0.388078	0.702944	0.844749	-6.76642	0.936399	1	CSB_0 - CSB_6
EIF3C;EIF3CL	Eukaryotic translation initiation factor 3 subunit C-like protein	B5ME19;Q99613	0.508407	-0.241473	1.25829	22.1727	1.4343	0.170261	0.358579	-5.82906	0.885168	1	CSB_0 - CSB_6
HNRNPCL1;HNRNPCL3;HNRNPCL4	Heterogeneous nuclear ribonucleoprotein C-like 3	B7ZW38;O60812;P0DMR1	2.64436	2.01637	3.27236	22.9551	8.90813	1.08782e-07	2.26809e-05	8.05803	0.000248383	0.00084953	CSB_0 - CSB_6
FRYL	Protein furry homolog-like	O94915	-0.451322	-1.10181	0.199165	19.6622	-1.46781	0.161054	0.351357	-5.78392	0.882634	1	CSB_0 - CSB_6
GLS	Glutaminase kidney isoform, mitochondrial	O94925;O94925-3	-0.681345	-1.15764	-0.205052	20.4793	-3.02632	0.00784754	0.0532102	-3.03822	0.639663	0.990098	CSB_0 - CSB_6
SEC31A	Protein transport protein Sec31A	O94979;O94979-2;O94979-3;O94979-8;O94979-9	-0.479098	-1.15958	0.201387	21.2083	-1.48946	0.155328	0.34453	-5.75433	0.880956	1	CSB_0 - CSB_6
PRSS23	Serine protease 23	O95084	-0.985095	-2.42324	0.45305	25.3533	-1.44909	0.166144	0.352798	-5.80923	0.884058	1	CSB_0 - CSB_6
RTN3	Reticulon-3	O95197;O95197-2;O95197-7	-0.694403	-1.31876	-0.0700455	20.5978	-2.35288	0.0313981	0.134287	-4.34704	0.780743	1	CSB_0 - CSB_6
LUC7L3	Luc7-like protein 3	O95232	-0.683777	-1.89375	0.526199	23.0595	-1.19553	0.248866	0.44518	-6.12651	0.90123	1	CSB_0 - CSB_6
KIF4A	Chromosome-associated kinesin KIF4A	O95239	0.00528285	-0.587616	0.598182	23.3245	0.0188499	0.985188	0.988264	-6.84487	0.946026	1	CSB_0 - CSB_6
PAPSS2	Bifunctional 3'-phosphoadenosine 5'-phosphosulfate synthase 2	O95340;O95340-2	-0.481559	-1.22784	0.264726	20.8919	-1.3651	0.190637	0.381274	-5.91972	0.890173	1	CSB_0 - CSB_6
SMC2	Structural maintenance of chromosomes protein 2	O95347	-0.106979	-0.597464	0.383506	20.8863	-0.461417	0.650554	0.812219	-6.7341	0.934109	1	CSB_0 - CSB_6
IPO7	Importin-7	O95373	-0.655376	-1.24391	-0.0668408	21.2772	-2.3558	0.0312155	0.134195	-4.34166	0.780266	1	CSB_0 - CSB_6
APOM	Apolipoprotein M	O95445	-0.338265	-2.12663	1.4501	23.2786	-0.400149	0.694206	0.841369	-6.76148	0.936032	1	CSB_0 - CSB_6
PCNT	Pericentrin	O95613	1.42623	0.818381	2.03408	21.5347	4.96382	0.000130696	0.00256453	0.993377	0.127693	0.349703	CSB_0 - CSB_6
OXSR1	Serine/threonine-protein kinase OSR1	O95747	-0.0265837	-0.843457	0.79029	20.2397	-0.0688464	0.945943	0.967182	-6.84258	0.944888	1	CSB_0 - CSB_6
AP2A1	AP-2 complex subunit alpha-1	O95782;O95782-2	-0.548197	-1.20662	0.110228	21.2011	-1.76137	0.0967861	0.252644	-5.35595	0.856946	1	CSB_0 - CSB_6
WIZ	Isoform of O95785, Isoform 3 of Protein Wiz	O95785-3	0.9883	-0.727042	2.70364	21.8812	1.21888	0.240117	0.437243	-6.09938	0.899803	1	CSB_0 - CSB_6
SLC25A10	Isoform of Q9UBX3, Mitochondrial dicarboxylate carrier	F6RGN5	0.028542	-1.3037	1.36079	20.691	0.0453234	0.964396	0.978475	-6.84398	0.945429	1	CSB_0 - CSB_6
NSD2	Histone-lysine N-methyltransferase NSD2	O96028	0.927812	-0.0965816	1.95221	20.821	1.91608	0.072935	0.209993	-5.10909	0.84053	1	CSB_0 - CSB_6
LDHA	L-lactate dehydrogenase A chain	P00338;P00338-3	-0.38564	-1.03171	0.260429	23.1702	-1.26277	0.224314	0.417186	-6.04719	0.89704	1	CSB_0 - CSB_6
CYB5R3	NADH-cytochrome b5 reductase 3	P00387;P00387-2;P00387-3	-0.705356	-1.50776	0.0970485	22.7777	-1.85967	0.0809476	0.220113	-5.20067	0.846771	1	CSB_0 - CSB_6
SOD1	Superoxide dismutase [Cu-Zn]	P00441	-1.35758	-2.64554	-0.0696171	25.8423	-2.22989	0.0400382	0.153787	-4.57024	0.799807	1	CSB_0 - CSB_6
F13A1	Coagulation factor XIII A chain	P00488	-0.454816	-1.93673	1.0271	22.2506	-0.649281	0.525137	0.72458	-6.62675	0.927552	1	CSB_0 - CSB_6
GOT2	Aspartate aminotransferase, mitochondrial	P00505	-1.19681	-2.40642	0.0128005	22.2572	-2.09315	0.0521987	0.175539	-4.81082	0.818874	1	CSB_0 - CSB_6
EGFR	Epidermal growth factor receptor	P00533	-0.993603	-1.62865	-0.358552	21.8068	-3.30998	0.00430089	0.0358694	-2.45728	0.562479	0.990098	CSB_0 - CSB_6
PGK1	Phosphoglycerate kinase 1	P00558;P00558-2	-0.247387	-1.48396	0.989191	23.0683	-0.42323	0.67762	0.829861	-6.75161	0.935319	1	CSB_0 - CSB_6
SERPINC1	Antithrombin-III	P01008	-0.676456	-1.77551	0.422598	25.7933	-1.30209	0.210858	0.401498	-5.99916	0.894474	1	CSB_0 - CSB_6
A2M	Alpha-2-macroglobulin	P01023	0.244119	-0.557162	1.0454	24.9126	0.644523	0.52814	0.725649	-6.62989	0.927731	1	CSB_0 - CSB_6
C3	Complement C3	P01024	-0.0586958	-0.961636	0.844245	21.6021	-0.137521	0.892292	0.934806	-6.83515	0.943247	1	CSB_0 - CSB_6
CSTA	Cystatin-A	P01040	-2.1111	-4.10817	-0.114031	21.7136	-2.23634	0.0395353	0.153787	-4.55869	0.798854	1	CSB_0 - CSB_6
KRAS	Isoform of P01116, Isoform 2B of GTPase KRas	P01116-2	-0.22514	-0.847436	0.397156	20.5156	-0.76538	0.454909	0.659958	-6.54318	0.922944	1	CSB_0 - CSB_6
COL4A1	Collagen alpha-1(IV) chain	P02462	0.463579	-1.00219	1.92935	21.6787	0.669082	0.512743	0.715301	-6.61341	0.926798	1	CSB_0 - CSB_6
KRT14	Keratin, type I cytoskeletal 14	P02533	1.34681	-0.0276714	2.7213	23.19	2.07295	0.0542583	0.178187	-4.84564	0.821512	1	CSB_0 - CSB_6
LMNA	Prelamin-A/C	P02545	-0.391536	-0.963893	0.180821	25.3286	-1.44719	0.16667	0.352798	-5.81179	0.884202	1	CSB_0 - CSB_6
FGB	Fibrinogen beta chain	P02675	0.216695	-0.46378	0.89717	21.5122	0.673687	0.509885	0.715301	-6.61025	0.926621	1	CSB_0 - CSB_6
FGG	Fibrinogen gamma chain	P02679;P02679-2	0.743312	0.148886	1.33774	22.3886	2.64542	0.0173596	0.0893698	-3.79409	0.72737	1	CSB_0 - CSB_6
MBP	Myelin basic protein	P02686;P02686-2;P02686-3;P02686-4;P02686-5;P02686-6	0.337261	-0.762941	1.43746	20.3272	0.648507	0.525625	0.72458	-6.62726	0.927581	1	CSB_0 - CSB_6
FN1	Isoform of P02751, Isoform 1 of Fibronectin	P02751-1;P02751-3	0.10395	-1.33786	1.54576	29.115	0.152523	0.880633	0.931485	-6.83287	0.942876	1	CSB_0 - CSB_6
AHSG	Alpha-2-HS-glycoprotein	P02765	-0.160436	-1.79794	1.47706	26.6133	-0.207272	0.838347	0.91756	-6.82255	0.941481	1	CSB_0 - CSB_6
ALB	Albumin	P02768	-0.0148533	-1.76525	1.73554	27.3281	-0.0179518	0.985894	0.988264	-6.84489	0.946046	1	CSB_0 - CSB_6
FTH1	Ferritin heavy chain	P02794	-1.28691	-2.58277	0.00895291	23.3013	-2.10092	0.0514256	0.175539	-4.79738	0.817847	1	CSB_0 - CSB_6
VTN	Vitronectin	P04004	-0.223662	-1.63986	1.19254	21.5048	-0.33411	0.742527	0.8589	-6.7867	0.937997	1	CSB_0 - CSB_6
GBA1	Lysosomal acid glucosylceramidase	P04062;P04062-2;P04062-4	-1.22674	-2.00332	-0.45017	21.9438	-3.34189	0.00401827	0.0341963	-2.39125	0.553189	0.990098	CSB_0 - CSB_6
ALDOA	Fructose-bisphosphate aldolase A	P04075	-0.813263	-1.73716	0.110633	22.8678	-1.86221	0.0805706	0.220113	-5.19658	0.846496	1	CSB_0 - CSB_6
ANXA1	Annexin A1	P04083	-1.07172	-2.09948	-0.043964	23.9707	-2.20604	0.041951	0.15714	-4.6128	0.80329	1	CSB_0 - CSB_6
APOB	Apolipoprotein B-100	P04114	0.296786	-1.80887	2.40244	22.5141	0.298179	0.769307	0.881322	-6.79855	0.939022	1	CSB_0 - CSB_6
SOD2	Superoxide dismutase [Mn], mitochondrial	P04179	-0.383515	-1.34544	0.578412	25.7471	-0.843454	0.411096	0.618944	-6.47983	0.919577	1	CSB_0 - CSB_6
OAT	Ornithine aminotransferase, mitochondrial	P04181	-0.55714	-1.78067	0.666392	23.367	-0.963319	0.349364	0.553934	-6.37168	0.913948	1	CSB_0 - CSB_6
THY1	Thy-1 membrane glycoprotein	P04216	-0.0978142	-0.89434	0.698711	27.9075	-0.259791	0.798255	0.893617	-6.80973	0.940083	1	CSB_0 - CSB_6
KRT1	Keratin, type II cytoskeletal 1	P04264	0.466922	-0.846353	1.7802	27.4829	0.752159	0.462604	0.666342	-6.55335	0.923492	1	CSB_0 - CSB_6
GAPDH	Glyceraldehyde-3-phosphate dehydrogenase	P04406	-1.79987	-2.76285	-0.836892	27.4185	-3.95408	0.00108727	0.0143934	-1.11045	0.371946	0.867945	CSB_0 - CSB_6
HSPB1	Heat shock protein beta-1	P04792	-0.900691	-1.85997	0.0585845	22.7362	-1.98634	0.0639519	0.19269	-4.99265	0.832325	1	CSB_0 - CSB_6
RPN1	Dolichyl-diphosphooligosaccharide--protein glycosyltransferase subunit 1	P04843	-0.59277	-1.58579	0.40025	21.3765	-1.26284	0.224289	0.417186	-6.04711	0.897036	1	CSB_0 - CSB_6
GNAI2	Guanine nucleotide-binding protein G(i) subunit alpha-2	P04899	-0.0539628	-0.553348	0.445422	24.1034	-0.228602	0.822001	0.907089	-6.81769	0.940921	1	CSB_0 - CSB_6
H2AC12;H2AC14;H2AC17;H2AC19;H2AC20;H2AC25;H2AC6;H2AC7;H2AC8;H2AJ	Histone H2A type 1-B/E	P04908;P0C0S8;P20671;Q16777;Q6FI13;Q7L7L0;Q93077;Q96KK5;Q99878;Q9BTM1	-0.314315	-2.27334	1.64471	28.4724	-0.339426	0.738592	0.855536	-6.78484	0.937843	1	CSB_0 - CSB_6
ATP1A1	Sodium/potassium-transporting ATPase subunit alpha-1	P05023;P05023-4	-0.82779	-1.58609	-0.0694915	22.0942	-2.30941	0.0342305	0.142741	-4.42662	0.787697	1	CSB_0 - CSB_6
S100A8	Protein S100-A8	P05109	-0.392938	-2.60503	1.81915	23.0694	-0.375788	0.711886	0.849375	-6.7713	0.93677	1	CSB_0 - CSB_6
HMGN1	Non-histone chromosomal protein HMG-14	P05114	0.14745	-1.15584	1.45074	24.8129	0.239344	0.813801	0.901469	-6.81506	0.940635	1	CSB_0 - CSB_6
SLC25A5	ADP/ATP translocase 2	P05141	-0.616742	-1.23997	0.00648489	23.0341	-2.09353	0.0521612	0.175539	-4.81017	0.818825	1	CSB_0 - CSB_6
HMGN2	Non-histone chromosomal protein HMG-17	P05204	0.0117661	-1.18593	1.20946	26.9587	0.0207829	0.983669	0.988264	-6.84483	0.945983	1	CSB_0 - CSB_6
RPLP0	60S acidic ribosomal protein P0	P05388	-0.615254	-1.60792	0.37741	22.1468	-1.31121	0.20783	0.398003	-5.98785	0.893866	1	CSB_0 - CSB_6
SSB	Lupus La protein	P05455	0.213014	-0.497635	0.923662	22.2207	0.634123	0.534738	0.730095	-6.6367	0.92812	1	CSB_0 - CSB_6
ITGB1	Integrin beta-1	P05556	-0.836738	-1.58296	-0.0905145	27.0587	-2.37215	0.030214	0.13221	-4.31153	0.777582	1	CSB_0 - CSB_6
GSN	Isoform of P06396, Isoform 2 of Gelsolin	P06396-2	-1.09428	-1.83132	-0.357227	21.3279	-3.14088	0.00615981	0.0458686	-2.80503	0.609738	0.990098	CSB_0 - CSB_6
ATP5F1B	ATP synthase subunit beta, mitochondrial	P06576	-0.763128	-1.97912	0.452866	22.3417	-1.32766	0.202457	0.393865	-5.96729	0.892757	1	CSB_0 - CSB_6
S100A9	Protein S100-A9	P06702	0.0842	-2.03874	2.20714	22.5522	0.0839063	0.934146	0.958275	-6.84137	0.944536	1	CSB_0 - CSB_6
ENO1	Alpha-enolase	P06733	-0.867277	-1.7532	0.0186485	23.6184	-2.07101	0.0544601	0.178187	-4.84898	0.821763	1	CSB_0 - CSB_6
NPM1	Nucleophosmin	P06748	0.259956	-0.636163	1.15607	26.8368	0.613699	0.547825	0.741698	-6.64975	0.928875	1	CSB_0 - CSB_6
TPM3	Isoform of P06753, Isoform 5 of Tropomyosin alpha-3 chain	P06753-5	-0.0500893	-1.15415	1.05397	24.4787	-0.0959786	0.924699	0.953275	-6.84023	0.944251	1	CSB_0 - CSB_6
ITGAV	Integrin alpha-V	P06756;P06756-2;P06756-3	-0.766105	-1.51915	-0.0130564	21.2961	-2.15222	0.0465803	0.16629	-4.70793	0.810902	1	CSB_0 - CSB_6
H2BC11;H2BC21	Histone H2B type 1-J	P06899;Q16778	-0.364401	-1.71811	0.989313	29.4351	-0.569473	0.576745	0.760679	-6.67662	0.930465	1	CSB_0 - CSB_6
LDHB	L-lactate dehydrogenase B chain	P07195	-1.09896	-2.08346	-0.114453	22.9127	-2.36148	0.0308642	0.133372	-4.33121	0.779338	1	CSB_0 - CSB_6
P4HB	Protein disulfide-isomerase	P07237	-0.456798	-2.10883	1.19523	22.7214	-0.584963	0.566527	0.753562	-6.66743	0.929915	1	CSB_0 - CSB_6
CTSD	Cathepsin D	P07339	-1.18105	-2.72218	0.360077	23.3223	-1.62125	0.124009	0.297827	-5.56723	0.870028	1	CSB_0 - CSB_6
ANXA2	Annexin A2	P07355;P07355-2	0.199166	-0.392971	0.791303	26.0705	0.711565	0.486723	0.695081	-6.58352	0.925137	1	CSB_0 - CSB_6
TUBB	Tubulin beta chain	P07437	0.446668	-0.222979	1.11631	25.0416	1.41111	0.176883	0.367641	-5.85984	0.88688	1	CSB_0 - CSB_6
DDX39A	ATP-dependent RNA helicase DDX39A	O00148	0.526197	-0.106118	1.15851	20.4433	1.7605	0.0969378	0.252644	-5.3573	0.857032	1	CSB_0 - CSB_6
PSAP	Prosaposin	P07602;P07602-2;P07602-3	-0.698527	-1.81537	0.418314	22.8881	-1.32316	0.203916	0.394584	-5.97293	0.893062	1	CSB_0 - CSB_6
CTSL	Procathepsin L	P07711;P07711-3	-0.781059	-1.7836	0.221482	20.3111	-1.64817	0.11832	0.288535	-5.52759	0.867637	1	CSB_0 - CSB_6
PFN1	Profilin-1	P07737	-1.2465	-1.9866	-0.506402	24.0117	-3.56306	0.00250621	0.0248831	-1.93093	0.486684	0.979924	CSB_0 - CSB_6
EPRS1	Bifunctional glutamate/proline--tRNA ligase	P07814	-0.398489	-1.05758	0.260602	22.6424	-1.27906	0.218659	0.409802	-6.02744	0.895988	1	CSB_0 - CSB_6
HSP90AA1	Heat shock protein HSP 90-alpha	P07900;P07900-2	-0.44758	-1.27511	0.379951	23.5757	-1.14422	0.268944	0.468266	-6.18459	0.904265	1	CSB_0 - CSB_6
HNRNPC	Heterogeneous nuclear ribonucleoproteins C1/C2	P07910;P07910-2	3.02959	2.48064	3.57854	24.7642	11.6755	2.2833e-09	9.52135e-07	11.8096	9.17575e-08	1.62575e-05	CSB_0 - CSB_6
PDLIM1	PDZ and LIM domain protein 1	O00151	-0.57659	-1.21246	0.0592815	21.4251	-1.91831	0.0726337	0.209993	-5.10544	0.840278	1	CSB_0 - CSB_6
LAMB1	Laminin subunit beta-1	P07942	-0.654676	-1.30925	-0.000105373	22.5876	-2.11588	0.0499672	0.172201	-4.77142	0.815853	1	CSB_0 - CSB_6
YES1	Tyrosine-protein kinase Yes	P07947	-0.507335	-1.2362	0.221535	21.4476	-1.47254	0.159789	0.350694	-5.77748	0.88227	1	CSB_0 - CSB_6
THBS1	Thrombospondin-1	P07996	0.712728	-0.0531729	1.47863	22.0981	1.96867	0.0661125	0.19622	-5.02218	0.834435	1	CSB_0 - CSB_6
ANXA6	Annexin A6	P08133	-0.115751	-1.22233	0.990831	24.0061	-0.22129	0.827595	0.909374	-6.81941	0.941114	1	CSB_0 - CSB_6
CD55	Complement decay-accelerating factor	P08174;P08174-2;P08174-3;P08174-4;P08174-5;P08174-6;P08174-7	-0.306157	-1.39893	0.786616	23.4454	-0.5927	0.561458	0.750108	-6.66275	0.929637	1	CSB_0 - CSB_6
SLC3A2	4F2 cell-surface antigen heavy chain	P08195;P08195-2;P08195-3;P08195-4	-0.743262	-2.05988	0.573356	22.6045	-1.19427	0.249342	0.44518	-6.12796	0.901306	1	CSB_0 - CSB_6
HSP90AB1	Heat shock protein HSP 90-beta	P08238	-0.552874	-1.14871	0.0429594	26.3138	-1.96301	0.066818	0.197611	-5.0316	0.835104	1	CSB_0 - CSB_6
ASNS	Asparagine synthetase [glutamine-hydrolyzing]	P08243;P08243-2;P08243-3	1.25839	-0.158681	2.67545	21.6926	1.87864	0.0781693	0.215872	-5.17006	0.844706	1	CSB_0 - CSB_6
MYO1C	Unconventional myosin-Ic	O00159;O00159-2;O00159-3	-0.590473	-1.16805	-0.0128929	22.0219	-2.16276	0.0456378	0.166209	-4.68939	0.809437	1	CSB_0 - CSB_6
PLEK	Pleckstrin	P08567	-0.461711	-1.759	0.835573	20.708	-0.752933	0.462151	0.666342	-6.55276	0.92346	1	CSB_0 - CSB_6
COL4A2	Collagen alpha-2(IV) chain	P08572	0.439897	-1.21692	2.09671	24.7291	0.561692	0.581914	0.760683	-6.68115	0.930739	1	CSB_0 - CSB_6
ITGA5	Integrin alpha-5	P08648	0.664431	-0.592666	1.92153	20.8091	1.11816	0.279596	0.481896	-6.21325	0.905756	1	CSB_0 - CSB_6
VIM	Vimentin	P08670	-1.11565	-3.01477	0.783468	26.9286	-1.24279	0.231405	0.425091	-6.07114	0.898311	1	CSB_0 - CSB_6
SERPINF2	Alpha-2-antiplasmin	P08697;P08697-2	0.309087	-0.708717	1.32689	22.3219	0.642448	0.529453	0.726256	-6.63126	0.927809	1	CSB_0 - CSB_6
RPSA	40S ribosomal protein SA	P08865	-0.538168	-1.3633	0.286968	23.088	-1.37979	0.186155	0.375916	-5.90077	0.889136	1	CSB_0 - CSB_6
GSTP1	Glutathione S-transferase P	P09211	-1.03206	-1.72999	-0.334137	22.4993	-3.12837	0.00632528	0.0466839	-2.83061	0.613093	0.990098	CSB_0 - CSB_6
LGALS1	Galectin-1	P09382	0.0764724	-1.34444	1.49739	27.7109	0.113857	0.910732	0.945891	-6.83826	0.943823	1	CSB_0 - CSB_6
HMGB1	High mobility group protein B1	P09429	0.979149	0.0752471	1.88305	26.3835	2.29165	0.035455	0.145662	-4.45892	0.790469	1	CSB_0 - CSB_6
DLD	Dihydrolipoyl dehydrogenase, mitochondrial	P09622	-0.976671	-1.64467	-0.308672	23.4504	-3.0931	0.00681543	0.0494267	-2.90256	0.622436	0.990098	CSB_0 - CSB_6
HNRNPA1	Heterogeneous nuclear ribonucleoprotein A1	P09651;P09651-2;P09651-3	2.36978	1.51279	3.22678	24.0906	5.84993	2.22113e-05	0.000882104	2.76474	0.0501515	0.144661	CSB_0 - CSB_6
CTSH	Pro-cathepsin H	P09668	-1.21285	-1.86873	-0.556979	20.4373	-3.91209	0.00118911	0.0148018	-1.19874	0.384074	0.867945	CSB_0 - CSB_6
PARP1	Poly [ADP-ribose] polymerase 1	P09874	0.364867	-0.418563	1.1483	22.7705	0.985272	0.33879	0.544352	-6.35048	0.912852	1	CSB_0 - CSB_6
UCHL1	Ubiquitin carboxyl-terminal hydrolase isozyme L1	P09936	-0.832254	-1.45046	-0.214054	22.7895	-2.84805	0.0114075	0.0679559	-3.39616	0.68328	1	CSB_0 - CSB_6
H2AZ1;H2AZ2	Histone H2A.Z	P0C0S5;Q71UI9	1.40787	0.0756778	2.74006	28.1023	2.23572	0.0395833	0.153787	-4.5598	0.798946	1	CSB_0 - CSB_6
HSPA1B	Heat shock 70 kDa protein 1B	P0DMV9	-0.719178	-1.85484	0.416479	22.0665	-1.33971	0.198591	0.389466	-5.95209	0.891935	1	CSB_0 - CSB_6
CALM1;CALM2;CALM3	Calmodulin-1	P0DP23;P0DP24;P0DP25	0.0661237	-0.899729	1.03198	23.089	0.144833	0.886606	0.931485	-6.83406	0.943066	1	CSB_0 - CSB_6
RRAS	Ras-related protein R-Ras	P10301	-0.262523	-0.811102	0.286056	20.4648	-1.01239	0.32604	0.531064	-6.32371	0.91147	1	CSB_0 - CSB_6
AP3B1	AP-3 complex subunit beta-1	O00203;O00203-3	-0.843895	-1.43261	-0.255179	20.8005	-3.03252	0.00774557	0.0529493	-3.02565	0.638089	0.990098	CSB_0 - CSB_6
TXN	Thioredoxin	P10599	-0.333999	-1.00345	0.33545	25.0666	-1.05548	0.306494	0.513285	-6.27987	0.909205	1	CSB_0 - CSB_6
PRKAR1A	cAMP-dependent protein kinase type I-alpha regulatory subunit	P10644	-0.75348	-1.38859	-0.118372	20.5645	-2.50983	0.0228986	0.107895	-4.0539	0.75357	1	CSB_0 - CSB_6
HSPD1	60 kDa heat shock protein, mitochondrial	P10809	-1.49311	-2.54849	-0.437735	23.6456	-2.99299	0.00841825	0.055282	-3.10561	0.648079	1	CSB_0 - CSB_6
HSPA5	Endoplasmic reticulum chaperone BiP	P11021	-1.08178	-2.49284	0.329279	23.0061	-1.62186	0.123878	0.297827	-5.56633	0.869975	1	CSB_0 - CSB_6
LAMC1	Laminin subunit gamma-1	P11047	-0.044708	-0.838453	0.749038	22.0972	-0.119158	0.906596	0.945108	-6.83762	0.943695	1	CSB_0 - CSB_6
HSPA8	Heat shock cognate 71 kDa protein	P11142	-0.788112	-1.9274	0.351176	24.7021	-1.46344	0.16223	0.351357	-5.78984	0.882968	1	CSB_0 - CSB_6
PYGB	Glycogen phosphorylase, brain form	P11216	-1.27729	-1.80152	-0.753057	22.1175	-5.15451	8.85395e-05	0.00199573	1.38214	0.105134	0.253228	CSB_0 - CSB_6
LAMP1	Lysosome-associated membrane glycoprotein 1	P11279	0.349451	-0.48789	1.18679	24.4081	0.882887	0.390043	0.599901	-6.44568	0.917789	1	CSB_0 - CSB_6
TOP1	DNA topoisomerase 1	P11387	3.30373	2.26137	4.3461	24.1734	6.70513	4.42603e-06	0.000230707	4.37773	0.0134518	0.0502901	CSB_0 - CSB_6
TOP2A	DNA topoisomerase 2-alpha	P11388;P11388-2;P11388-3;P11388-4	0.118	-1.0623	1.2983	21.6808	0.2115	0.8351	0.915208	-6.82163	0.941371	1	CSB_0 - CSB_6
MTHFD1	C-1-tetrahydrofolate synthase, cytoplasmic	P11586	-0.983169	-1.77488	-0.191459	21.7144	-2.62714	0.0180237	0.0922193	-3.82944	0.731054	1	CSB_0 - CSB_6
IGF2R	Cation-independent mannose-6-phosphate receptor	P11717	-0.429056	-1.00632	0.148204	21.9753	-1.5724	0.13493	0.312148	-5.63794	0.874226	1	CSB_0 - CSB_6
ADH5	Alcohol dehydrogenase class-3	P11766	-0.534105	-1.25198	0.183766	21.1941	-1.57399	0.134563	0.312148	-5.63567	0.874093	1	CSB_0 - CSB_6
PABPC1	Polyadenylate-binding protein 1	P11940;P11940-2	-0.201771	-0.93764	0.534099	22.5237	-0.580067	0.569746	0.755435	-6.67036	0.93009	1	CSB_0 - CSB_6
SLC25A4	ADP/ATP translocase 1	P12235	-0.666597	-1.70632	0.373128	21.2342	-1.35633	0.193355	0.383895	-5.93095	0.890786	1	CSB_0 - CSB_6
SLC25A6	ADP/ATP translocase 3	P12236	-0.461504	-1.16114	0.238128	25.2138	-1.39549	0.181459	0.370923	-5.88034	0.888013	1	CSB_0 - CSB_6
F5	Coagulation factor V	P12259	-1.00052	-2.50364	0.5026	22.1947	-1.40816	0.177738	0.367641	-5.86372	0.887094	1	CSB_0 - CSB_6
IMPDH2	Inosine-5'-monophosphate dehydrogenase 2	P12268	-1.13599	-1.80318	-0.468801	22.5015	-3.60202	0.002306	0.0231711	-1.84946	0.474645	0.979924	CSB_0 - CSB_6
TPR	Nucleoprotein TPR	P12270	-0.663791	-1.40381	0.0762266	22.328	-1.89763	0.0754752	0.21194	-5.13924	0.842606	1	CSB_0 - CSB_6
ACTN1	Alpha-actinin-1	P12814;P12814-3	-0.921476	-1.82879	-0.0141644	23.5196	-2.14857	0.046911	0.16629	-4.71434	0.811406	1	CSB_0 - CSB_6
PEPD	Xaa-Pro dipeptidase	P12955	-1.30379	-2.17515	-0.432434	22.868	-3.16543	0.00584752	0.0455778	-2.7548	0.603097	0.990098	CSB_0 - CSB_6
XRCC6	X-ray repair cross-complementing protein 6	P12956	1.05459	0.575724	1.53346	23.8638	4.65898	0.00024554	0.00417919	0.364853	0.184166	0.867945	CSB_0 - CSB_6
XRCC5	X-ray repair cross-complementing protein 5	P13010	0.14642	-0.560783	0.853624	23.3932	0.438004	0.667092	0.81939	-6.74501	0.934855	1	CSB_0 - CSB_6
COX4I1	Cytochrome c oxidase subunit 4 isoform 1, mitochondrial	P13073	-0.838037	-1.50169	-0.174387	22.2203	-2.67144	0.0164546	0.0857695	-3.7436	0.722042	1	CSB_0 - CSB_6
LAMP2	Isoform of P13473, Isoform LAMP-2B of Lysosome-associated membrane glycoprotein 2	P13473-2	0.209037	-0.81656	1.23463	23.4694	0.431188	0.67194	0.824115	-6.74809	0.93507	1	CSB_0 - CSB_6
VCAN	Versican core protein	P13611	-0.151845	-1.16832	0.86463	23.2051	-0.316028	0.755964	0.873232	-6.79283	0.938517	1	CSB_0 - CSB_6
EEF2	Elongation factor 2	P13639	-0.246882	-0.792562	0.298797	24.896	-0.957136	0.352383	0.55766	-6.37758	0.914253	1	CSB_0 - CSB_6
KRT10	Keratin, type I cytoskeletal 10	P13645	0.211315	-1.39236	1.81499	26.6193	0.278764	0.783907	0.88933	-6.80439	0.939563	1	CSB_0 - CSB_6
KRT5	Keratin, type II cytoskeletal 5	P13647	0.546389	-0.693859	1.78664	23.3603	0.931997	0.364843	0.571953	-6.40119	0.915476	1	CSB_0 - CSB_6
PDIA4	Protein disulfide-isomerase A4	P13667	-0.751182	-1.44276	-0.0596015	21.8163	-2.29786	0.0350224	0.145317	-4.44764	0.789504	1	CSB_0 - CSB_6
TPT1	Translationally-controlled tumor protein	P13693	-0.26272	-0.961086	0.435646	21.813	-0.795851	0.437476	0.648055	-6.51913	0.921657	1	CSB_0 - CSB_6
PLS3	Plastin-3	P13797	-0.0806858	-0.707469	0.546097	23.2574	-0.272333	0.788761	0.88933	-6.80625	0.93974	1	CSB_0 - CSB_6
CD59	CD59 glycoprotein	P13987;P13987-2	-0.0180068	-0.835327	0.799313	28.5274	-0.0466086	0.963387	0.978475	-6.84392	0.9454	1	CSB_0 - CSB_6
SUPT5H	Transcription elongation factor SPT5	O00267;O00267-2	1.26901	0.782609	1.75541	21.1851	5.51941	4.25315e-05	0.00118238	2.11495	0.0712383	0.144661	CSB_0 - CSB_6
PKM	Pyruvate kinase PKM	P14618	-1.08691	-1.77059	-0.403221	25.2506	-3.36323	0.00383961	0.0333566	-2.34703	0.546917	0.990098	CSB_0 - CSB_6
HSP90B1	Endoplasmin	P14625	-0.536027	-1.96958	0.897531	23.6849	-0.791029	0.440206	0.649791	-6.523	0.921863	1	CSB_0 - CSB_6
HNRNPL	Heterogeneous nuclear ribonucleoprotein L	P14866	1.90493	1.11011	2.69975	25.416	5.0703	0.000105102	0.00213792	1.2109	0.113868	0.349703	CSB_0 - CSB_6
AKR1B1	Aldo-keto reductase family 1 member B1	P15121	-1.02145	-1.84759	-0.195302	21.1593	-2.61566	0.0184533	0.0932728	-3.8516	0.733344	1	CSB_0 - CSB_6
CLIC1	Chloride intracellular channel protein 1	O00299	-0.716703	-1.27699	-0.156414	22.6334	-2.70613	0.0153183	0.0821812	-3.676	0.714788	1	CSB_0 - CSB_6
GSPT1	Isoform of P15170, Isoform 2 of Eukaryotic peptide chain release factor GTP-binding subunit ERF3A	P15170-2;P15170-3	-0.378049	-0.846039	0.0899397	22.5195	-1.70897	0.106291	0.268625	-5.43639	0.862026	1	CSB_0 - CSB_6
EZR	Ezrin	P15311	-0.0504544	-1.03158	0.930673	23.3561	-0.108792	0.914686	0.946687	-6.83885	0.943945	1	CSB_0 - CSB_6
NQO1	NAD(P)H dehydrogenase [quinone] 1	P15559;P15559-2;P15559-3	-0.447006	-1.23966	0.345643	20.6144	-1.19304	0.249813	0.44518	-6.12938	0.90138	1	CSB_0 - CSB_6
GNS	N-acetylglucosamine-6-sulfatase	P15586;P15586-2	-0.585524	-1.47128	0.300235	23.3772	-1.39846	0.180581	0.370036	-5.87645	0.887798	1	CSB_0 - CSB_6
RPS2	40S ribosomal protein S2	P15880	-0.11595	-0.674551	0.442651	23.2497	-0.439128	0.666294	0.81939	-6.7445	0.93482	1	CSB_0 - CSB_6
DSP	Desmoplakin	P15924	0.946523	0.25859	1.63446	22.2219	2.91076	0.0100053	0.0622716	-3.27099	0.668422	1	CSB_0 - CSB_6
CD44	CD44 antigen	P16070;P16070-10;P16070-11;P16070-12;P16070-13;P16070-14;P16070-16;P16070-17;P16070-18;P16070-3;P16070-4;P16070-5;P16070-6;P16070-7;P16070-8	-0.0650813	-1.43135	1.30119	24.6807	-0.100772	0.920952	0.951764	-6.83974	0.944137	1	CSB_0 - CSB_6
H2AX	Histone H2AX	P16104	0.778181	-0.476273	2.03263	27.6507	1.31234	0.207458	0.398003	-5.98644	0.893791	1	CSB_0 - CSB_6
H1-5	Histone H1.5	P16401	-0.777286	-2.19709	0.642516	30.2234	-1.15818	0.263364	0.461441	-6.169	0.903453	1	CSB_0 - CSB_6
H1-2	Histone H1.2	P16403	-0.788042	-2.27922	0.703135	31.6175	-1.118	0.279661	0.481896	-6.21342	0.905765	1	CSB_0 - CSB_6
FAH	Fumarylacetoacetase	P16930	-0.0908642	-0.801988	0.620259	23.7335	-0.270314	0.790287	0.88933	-6.80682	0.939796	1	CSB_0 - CSB_6
HMGA1	High mobility group protein HMG-I/HMG-Y	P17096;P17096-3	-1.68453	-3.12932	-0.239745	24.5953	-2.46659	0.0249935	0.115803	-4.13554	0.761387	1	CSB_0 - CSB_6
UBTF	Nucleolar transcription factor 1	P17480	1.0589	0.285485	1.83232	22.2022	2.89643	0.0103101	0.0635358	-3.29967	0.671867	1	CSB_0 - CSB_6
CAPN2	Calpain-2 catalytic subunit	P17655	-1.56709	-2.12673	-1.00745	21.4388	-5.9239	1.92433e-05	0.000802446	2.90823	0.0456938	0.144661	CSB_0 - CSB_6
CTPS1	CTP synthase 1	P17812	-0.129227	-0.753414	0.49496	20.6739	-0.437986	0.667105	0.81939	-6.74502	0.934856	1	CSB_0 - CSB_6
DDX5	Probable ATP-dependent RNA helicase DDX5	P17844;P17844-2	1.6709	1.04815	2.29365	24.6188	5.67618	3.11978e-05	0.00105261	2.42489	0.0611135	0.144661	CSB_0 - CSB_6
TCP1	T-complex protein 1 subunit alpha	P17987	-0.577675	-1.182	0.0266506	21.8474	-2.02224	0.0597575	0.18736	-4.93216	0.827938	1	CSB_0 - CSB_6
IPO5	Importin-5	O00410;O00410-3	-0.290106	-0.818753	0.238542	22.0107	-1.16094	0.262268	0.460488	-6.16589	0.903291	1	CSB_0 - CSB_6
RPL7	60S ribosomal protein L7	P18124	1.13788	0.138551	2.13721	23.1285	2.40885	0.028074	0.126783	-4.24353	0.77143	1	CSB_0 - CSB_6
VCL	Vinculin	P18206;P18206-2	-1.37162	-2.09456	-0.64868	23.0333	-4.01378	0.000957431	0.0130901	-0.984942	0.354711	0.867945	CSB_0 - CSB_6
SON	Isoform of P18583, Isoform A of Protein SON	P18583-2;P18583-5	-0.193206	-0.915188	0.528777	22.9464	-0.566127	0.578964	0.760679	-6.67858	0.930583	1	CSB_0 - CSB_6
RPL17	60S ribosomal protein L17	P18621;P18621-3	0.921882	0.282392	1.56137	23.7693	3.04974	0.00746919	0.0514818	-2.99072	0.63369	0.990098	CSB_0 - CSB_6
IGF2BP3	Insulin-like growth factor 2 mRNA-binding protein 3	O00425	1.0794	0.416346	1.74245	20.7298	3.44393	0.00323239	0.0293023	-2.1794	0.522863	0.979924	CSB_0 - CSB_6
NCL	Nucleolin	P19338	0.988728	0.23637	1.74109	25.3761	2.78018	0.0131393	0.0745453	-3.5306	0.698714	1	CSB_0 - CSB_6
HK1	Hexokinase-1	P19367;P19367-2;P19367-3;P19367-4	-0.827743	-1.55855	-0.0969312	22.2166	-2.39613	0.0287986	0.128686	-4.26714	0.773581	1	CSB_0 - CSB_6
EIF2AK2	Interferon-induced, double-stranded RNA-activated protein kinase	P19525	-0.644937	-1.22194	-0.0679365	20.5518	-2.36463	0.0306712	0.133228	-4.32541	0.778822	1	CSB_0 - CSB_6
DNM1L	Dynamin-1-like protein	O00429;O00429-2;O00429-3;O00429-4;O00429-5;O00429-6;O00429-8;O00429-9	-0.198474	-1.23345	0.836502	20.915	-0.40569	0.690209	0.839117	-6.75916	0.935862	1	CSB_0 - CSB_6
ITIH2	Inter-alpha-trypsin inhibitor heavy chain H2	P19823	-0.868024	-1.82316	0.0871087	21.8631	-1.9226	0.0720564	0.20939	-5.0984	0.83979	1	CSB_0 - CSB_6
EIF2S2	Eukaryotic translation initiation factor 2 subunit 2	P20042	-0.260795	-0.9112	0.389609	20.6074	-0.848277	0.408482	0.618944	-6.47573	0.919362	1	CSB_0 - CSB_6
LMNB1	Lamin-B1	P20700	0.00249419	-0.972291	0.977279	22.3672	0.00541305	0.995746	0.995746	-6.84505	0.946324	1	CSB_0 - CSB_6
CAST	Isoform of P20810, Isoform 10 of Calpastatin	P20810-10;P20810-6	-0.117543	-0.75398	0.518893	23.2103	-0.390718	0.70103	0.844749	-6.76536	0.936319	1	CSB_0 - CSB_6
PTMS	Parathymosin	P20962	-1.31056	-2.29604	-0.325082	21.0222	-2.8134	0.0122622	0.0720188	-3.46494	0.691245	1	CSB_0 - CSB_6
CSRP1	Cysteine and glycine-rich protein 1	P21291	-0.64335	-1.40991	0.123211	22.089	-1.77551	0.0943533	0.249021	-5.33397	0.855536	1	CSB_0 - CSB_6
FLNA	Isoform of P21333, Isoform 2 of Filamin-A	P21333-2	-0.0229425	-0.520231	0.474346	27.8425	-0.0976007	0.923431	0.953145	-6.84007	0.944212	1	CSB_0 - CSB_6
NT5E	5'-nucleotidase	P21589	-0.56474	-1.51788	0.388403	28.3517	-1.25346	0.227595	0.42181	-6.05839	0.897635	1	CSB_0 - CSB_6
VDAC1	Voltage-dependent anion-selective channel protein 1	P21796	-0.721982	-1.81186	0.3679	21.6689	-1.40142	0.179711	0.369224	-5.87258	0.887584	1	CSB_0 - CSB_6
CD9	CD9 antigen	P21926	-0.950889	-1.62045	-0.281327	21.7705	-3.00442	0.00821814	0.0543982	-3.08253	0.645176	0.990098	CSB_0 - CSB_6

## Sheet: CSB 6h vs WT 6h
Genes	First.Protein.Description	Protein.Group	logFC	CI.L	CI.R	AveExpr	t	P.Value	adj.P.Val	B	qval	lfdr	comparison
COMT	Catechol O-methyltransferase	P21964;P21964-2	-0.330577	-1.12535	0.4642	20.1297	-0.87993	0.391596	0.98778	-4.67662	0.906197	1	CSB_6 - WT_6
TGM2	Protein-glutamine gamma-glutamyltransferase 2	P21980	0.208617	-0.888882	1.30612	23.5446	0.402131	0.692775	0.98778	-4.78894	0.948295	1	CSB_6 - WT_6
FBL	rRNA 2'-O-methyltransferase fibrillarin	P22087	0.00696703	-0.553417	0.567351	22.0906	0.0263016	0.979334	0.994841	-4.8196	0.963896	1	CSB_6 - WT_6
GART	Trifunctional purine biosynthetic protein adenosine-3	P22102	-0.0602003	-0.63568	0.51528	21.1657	-0.221304	0.827585	0.988558	-4.81035	0.957021	1	CSB_6 - WT_6
PAICS	Bifunctional phosphoribosylaminoimidazole carboxylase/phosphoribosylaminoimidazole succinocarboxamide synthetase	P22234	0.127899	-0.460465	0.716263	20.9573	0.459877	0.651636	0.98778	-4.77956	0.944888	1	CSB_6 - WT_6
UBA1	Ubiquitin-like modifier-activating enzyme 1	P22314;P22314-2	0.299186	-0.134185	0.732558	23.0781	1.4605	0.163026	0.98778	-4.4496	0.771741	1	CSB_6 - WT_6
NME2	Isoform of P22392, Isoform 3 of Nucleoside diphosphate kinase B	P22392-2	-0.0790044	-1.49966	1.34165	21.7257	-0.117648	0.907774	0.988558	-4.81707	0.960949	1	CSB_6 - WT_6
HNRNPA2B1	Heterogeneous nuclear ribonucleoproteins A2/B1	P22626	0.0163348	-0.961875	0.994545	24.9332	0.0353266	0.972245	0.994655	-4.81949	0.963624	1	CSB_6 - WT_6
SFPQ	Splicing factor, proline- and glutamine-rich	P23246	0.216167	-0.263956	0.696289	24.7294	0.952485	0.354666	0.98778	-4.65312	0.896003	1	CSB_6 - WT_6
PPIB	Peptidyl-prolyl cis-trans isomerase B	P23284	0.0762442	-1.04072	1.19321	22.0769	0.144407	0.886937	0.988558	-4.81573	0.959999	1	CSB_6 - WT_6
RPS3	40S ribosomal protein S3	P23396	-0.0437126	-0.763241	0.675816	24.1314	-0.128523	0.899297	0.988558	-4.81656	0.960568	1	CSB_6 - WT_6
SP100	Nuclear autoantigen Sp-100	P23497	-0.0208706	-0.612333	0.570592	20.5461	-0.0746497	0.941395	0.988558	-4.81866	0.962391	1	CSB_6 - WT_6
AHCY	Adenosylhomocysteinase	P23526	0.123903	-1.32868	1.57649	22.9573	0.180451	0.859007	0.988558	-4.81349	0.958651	1	CSB_6 - WT_6
H2BC17	Histone H2B type 1-O	P23527	0.585621	-0.613111	1.78435	22.405	1.03351	0.31635	0.98778	-4.62506	0.882902	1	CSB_6 - WT_6
CFL1	Cofilin-1	P23528	0.184178	-0.405269	0.773624	24.9459	0.661019	0.51777	0.98778	-4.73764	0.929932	1	CSB_6 - WT_6
ATP2B4	Plasma membrane calcium-transporting ATPase 4	P23634;P23634-6;P23634-7;P23634-8	0.571727	0.059276	1.08418	21.0303	2.36025	0.0309402	0.849874	-3.9823	0.353893	0.47353	CSB_6 - WT_6
RRM1	Ribonucleoside-diphosphate reductase large subunit	P23921	0.102117	-0.586947	0.79118	21.4049	0.313516	0.757837	0.988558	-4.80095	0.952906	1	CSB_6 - WT_6
TNC	Tenascin	P24821	0.0553909	-0.90527	1.01605	23.5156	0.12198	0.904395	0.988558	-4.81687	0.960798	1	CSB_6 - WT_6
POLR2A	DNA-directed RNA polymerase II subunit RPB1	P24928	0.213168	-0.502673	0.92901	20.6779	0.62998	0.537378	0.98778	-4.74502	0.932601	1	CSB_6 - WT_6
MCM3	DNA replication licensing factor MCM3	P25205;P25205-2	0.339797	-0.210147	0.889741	21.8757	1.30714	0.209178	0.98778	-4.51748	0.821376	1	CSB_6 - WT_6
RPS12	40S ribosomal protein S12	P25398	-0.0860919	-1.04132	0.869133	24.0632	-0.190668	0.851124	0.988558	-4.81276	0.958254	1	CSB_6 - WT_6
YY1	Transcriptional repressor protein YY1	P25490	0.854601	0.0879697	1.62123	20.0625	2.35829	0.031061	0.849874	-3.98339	0.354409	0.47353	CSB_6 - WT_6
ATP5F1A	ATP synthase subunit alpha, mitochondrial	P25705	0.347596	-0.600791	1.29598	22.483	0.775372	0.449146	0.98778	-4.70768	0.918707	1	CSB_6 - WT_6
PSMA1	Proteasome subunit alpha type-1	P25786;P25786-2	0.368723	-1.16782	1.90527	22.1585	0.507663	0.618442	0.98778	-4.77088	0.941799	1	CSB_6 - WT_6
PSMA3	Proteasome subunit alpha type-3	P25788;P25788-2	0.137858	-1.63478	1.91049	21.7146	0.164525	0.871326	0.988558	-4.81454	0.959256	1	CSB_6 - WT_6
PSMA4	Proteasome subunit alpha type-4	P25789	0.374349	-1.24755	1.99625	22.0791	0.488285	0.631806	0.98778	-4.7745	0.943083	1	CSB_6 - WT_6
ITGA3	Integrin alpha-3	P26006	0.434191	-0.174908	1.04329	24.724	1.50804	0.150546	0.98778	-4.4276	0.753678	1	CSB_6 - WT_6
MSN	Moesin	P26038	0.138477	-0.732919	1.00987	22.9597	0.336188	0.740988	0.98778	-4.79815	0.951792	1	CSB_6 - WT_6
DNMT1	DNA (cytosine-5)-methyltransferase 1	P26358	0.580547	-0.20396	1.36505	20.5591	1.56553	0.136529	0.98778	-4.40044	0.730104	0.99774	CSB_6 - WT_6
U2AF2	Splicing factor U2AF 65 kDa subunit	P26368;P26368-2	0.609258	-0.152404	1.37092	22.4884	1.69223	0.109492	0.98778	-4.33862	0.671075	0.99774	CSB_6 - WT_6
RPL13	60S ribosomal protein L13	P26373	0.236299	-0.388166	0.860764	21.4726	0.800525	0.434839	0.98778	-4.70052	0.915911	1	CSB_6 - WT_6
HMGB2	High mobility group protein B2	P26583	0.615215	-0.342388	1.57282	25.7169	1.35913	0.192484	0.98778	-4.49502	0.805951	1	CSB_6 - WT_6
PTBP1	Polypyrimidine tract-binding protein 1	P26599;P26599-1;P26599-2	0.245347	-0.384527	0.875221	24.742	0.82404	0.421728	0.98778	-4.69365	0.913179	1	CSB_6 - WT_6
VARS1	Valine--tRNA ligase	P26640	0.0928026	-0.425828	0.611433	21.0008	0.37855	0.709873	0.98778	-4.79242	0.949591	1	CSB_6 - WT_6
EEF1G	Elongation factor 1-gamma	P26641;P26641-2	-0.164279	-0.700533	0.371975	23.1254	-0.648086	0.525891	0.98778	-4.74076	0.931062	1	CSB_6 - WT_6
COL8A1	Collagen alpha-1(VIII) chain	P27658	0.279248	-0.981086	1.53958	21.2877	0.468733	0.645425	0.98778	-4.77801	0.944335	1	CSB_6 - WT_6
RPA1	Replication protein A 70 kDa DNA-binding subunit	P27694	0.707123	-0.120071	1.53432	21.0127	1.80846	0.0888879	0.98778	-4.27982	0.613618	0.900663	CSB_6 - WT_6
APEX1	DNA-(apurinic or apyrimidinic site) endonuclease	P27695	0.301666	-0.720115	1.32345	24.8583	0.624583	0.540829	0.98778	-4.74627	0.933051	1	CSB_6 - WT_6
CAD	CAD protein	P27708	0.0151006	-0.466598	0.4968	20.7103	0.0663192	0.947925	0.990971	-4.81888	0.962659	1	CSB_6 - WT_6
CALR	Calreticulin	P27797	-0.190249	-1.88862	1.50812	22.4348	-0.236981	0.815604	0.988558	-4.80898	0.956366	1	CSB_6 - WT_6
MAP4	Microtubule-associated protein 4	P27816;P27816-6	0.17222	-0.626116	0.970556	26.2428	0.456372	0.654102	0.98778	-4.78016	0.945105	1	CSB_6 - WT_6
CANX	Calnexin	P27824;P27824-2	-0.172538	-1.65451	1.30944	23.0225	-0.2463	0.808503	0.988558	-4.80812	0.955968	1	CSB_6 - WT_6
ITPRID2	Protein ITPRID2	P28290	0.314378	-0.317869	0.946624	20.169	1.05193	0.30807	0.98778	-4.61842	0.879644	1	CSB_6 - WT_6
TEAD1	Transcriptional enhancer factor TEF-1	P28347	0.203279	-0.438443	0.845	19.7941	0.670142	0.512085	0.98778	-4.73541	0.929119	1	CSB_6 - WT_6
MAPK1	Mitogen-activated protein kinase 1	P28482	-0.180366	-0.88699	0.526258	20.9175	-0.539993	0.596452	0.98778	-4.76456	0.939558	1	CSB_6 - WT_6
PES1	Pescadillo homolog	O00541;O00541-2	-0.322101	-0.970586	0.326383	20.7478	-1.05079	0.30858	0.98778	-4.61884	0.87985	1	CSB_6 - WT_6
TKT	Transketolase	P29401;P29401-2	-0.13391	-1.37791	1.11009	24.9307	-0.227725	0.822672	0.988558	-4.8098	0.956755	1	CSB_6 - WT_6
MARCKS	Myristoylated alanine-rich C-kinase substrate	P29966	-0.112696	-0.828005	0.602613	24.4313	-0.333301	0.743126	0.98778	-4.79852	0.951936	1	CSB_6 - WT_6
GNA11	Guanine nucleotide-binding protein subunit alpha-11	P29992	0.328981	-0.264918	0.92288	20.2915	1.17187	0.257976	0.98778	-4.573	0.855542	1	CSB_6 - WT_6
PRDX6	Peroxiredoxin-6	P30041	0.21787	-0.640318	1.07606	22.0728	0.537076	0.598419	0.98778	-4.76514	0.939765	1	CSB_6 - WT_6
PRDX5	Peroxiredoxin-5, mitochondrial	P30044;P30044-2	0.261903	-0.269427	0.793233	21.4748	1.04279	0.312159	0.98778	-4.62172	0.881274	1	CSB_6 - WT_6
PRDX3	Thioredoxin-dependent peroxide reductase, mitochondrial	P30048;P30048-2	0.0166678	-1.20806	1.2414	20.8231	0.0287911	0.977378	0.994655	-4.81957	0.963821	1	CSB_6 - WT_6
RPL12	60S ribosomal protein L12	P30050	0.361508	-0.240201	0.963217	23.844	1.27102	0.221437	0.98778	-4.53273	0.831308	1	CSB_6 - WT_6
NOP56	Nucleolar protein 56	O00567	0.159858	-0.802665	1.12238	21.3952	0.351353	0.729792	0.98778	-4.79618	0.951022	1	CSB_6 - WT_6
PDIA3	Protein disulfide-isomerase A3	P30101	0.101617	-0.551398	0.754632	23.2944	0.329204	0.746164	0.98778	-4.79904	0.95214	1	CSB_6 - WT_6
PPP2R1A	Serine/threonine-protein phosphatase 2A 65 kDa regulatory subunit A alpha isoform	P30153	-0.0861146	-0.80744	0.635211	21.6673	-0.252561	0.803742	0.988558	-4.80752	0.955697	1	CSB_6 - WT_6
DDX3X	ATP-dependent RNA helicase DDX3X	O00571;O00571-2	-0.0636436	-0.824191	0.696904	23.4118	-0.177031	0.86165	0.988558	-4.81372	0.958782	1	CSB_6 - WT_6
POLR2B	DNA-directed RNA polymerase II subunit RPB2	P30876	1.44279	0.348466	2.53712	22.9256	2.78919	0.0128957	0.827307	-3.74256	0.203901	0.47353	CSB_6 - WT_6
PODXL	Podocalyxin	O00592;O00592-2	0.166836	-0.796299	1.12997	24.338	0.366458	0.718703	0.98778	-4.79412	0.950235	1	CSB_6 - WT_6
MAT2A	S-adenosylmethionine synthase isoform type-2	P31153	0.101502	-0.535687	0.73869	20.6573	0.336998	0.740388	0.98778	-4.79805	0.951751	1	CSB_6 - WT_6
HNRNPH3	Heterogeneous nuclear ribonucleoprotein H3	P31942;P31942-2	-0.0248412	-0.588095	0.538412	21.0082	-0.0933017	0.926793	0.988558	-4.81806	0.961778	1	CSB_6 - WT_6
HNRNPH1	Heterogeneous nuclear ribonucleoprotein H	P31943	-0.339091	-1.19473	0.51655	22.7597	-0.83839	0.413853	0.98778	-4.68937	0.911454	1	CSB_6 - WT_6
PRDX2	Peroxiredoxin-2	P32119	0.234634	-0.274484	0.743752	21.4451	0.974975	0.343721	0.98778	-4.64551	0.892559	1	CSB_6 - WT_6
RPL9P9	60S ribosomal protein L9	P32969	-0.779781	-1.636	0.0764392	22.5496	-1.92667	0.0715122	0.981398	-4.21827	0.555823	0.856855	CSB_6 - WT_6
KIF5B	Kinesin-1 heavy chain	P33176	0.101111	-0.475461	0.677684	21.5815	0.370994	0.715386	0.98778	-4.79349	0.949995	1	CSB_6 - WT_6
TTK	Dual specificity protein kinase TTK	P33981;P33981-2	0.120192	-1.06575	1.30614	22.4952	0.214404	0.832872	0.988558	-4.81092	0.957304	1	CSB_6 - WT_6
MCM4	DNA replication licensing factor MCM4	P33991	0.424104	-0.650829	1.49904	23.7538	0.834665	0.415888	0.98778	-4.69049	0.911906	1	CSB_6 - WT_6
MCM5	DNA replication licensing factor MCM5	P33992	0.063488	-0.870833	0.997809	20.4775	0.143753	0.887445	0.988558	-4.81577	0.960023	1	CSB_6 - WT_6
SHMT2	Serine hydroxymethyltransferase, mitochondrial	P34897;P34897-3	-0.269014	-1.01478	0.476752	24.8962	-0.763121	0.456218	0.98778	-4.7111	0.920024	1	CSB_6 - WT_6
HSPA4	Heat shock 70 kDa protein 4	P34932	0.00734288	-0.700668	0.715354	21.2943	0.0219405	0.98276	0.996194	-4.81964	0.964026	1	CSB_6 - WT_6
MAN2B1	Lysosomal alpha-mannosidase	O00754;O00754-2	0.446384	-0.465327	1.3581	21.9178	1.03579	0.315316	0.98778	-4.62424	0.882504	1	CSB_6 - WT_6
CTNNA1	Catenin alpha-1	P35221	0.0267857	-0.663679	0.71725	21.4859	0.0820698	0.935584	0.988558	-4.81844	0.96215	1	CSB_6 - WT_6
RFC1	Replication factor C subunit 1	P35251;P35251-2	0.559737	-0.662978	1.78245	20.3889	0.968456	0.346869	0.98778	-4.64773	0.893572	1	CSB_6 - WT_6
RPL22	60S ribosomal protein L22	P35268	-0.332665	-1.04956	0.384226	22.8179	-0.981692	0.340499	0.98778	-4.64322	0.891503	1	CSB_6 - WT_6
KRT9	Keratin, type I cytoskeletal 9	P35527	-1.302	-3.18516	0.581152	25.3971	-1.46267	0.162438	0.98778	-4.4486	0.770946	1	CSB_6 - WT_6
FBN1	Fibrillin-1	P35555	1.02888	-0.118891	2.17664	25.1734	1.8964	0.0756463	0.981398	-4.23419	0.570509	0.856855	CSB_6 - WT_6
MYH9	Myosin-9	P35579	-0.026756	-0.546585	0.493073	28.2509	-0.108889	0.914611	0.988558	-4.81745	0.961251	1	CSB_6 - WT_6
MYH10	Myosin-10	P35580	0.0488303	-0.470482	0.568143	23.8544	0.198921	0.844767	0.988558	-4.81215	0.957928	1	CSB_6 - WT_6
FUS	RNA-binding protein FUS	P35637;P35637-2	0.295417	-0.350803	0.941638	23.969	0.967112	0.34752	0.98778	-4.64819	0.893779	1	CSB_6 - WT_6
DEK	Protein DEK	P35659	0.508497	-0.537353	1.55435	26.7187	1.02858	0.318592	0.98778	-4.62681	0.883755	1	CSB_6 - WT_6
GAPDHS	Glyceraldehyde-3-phosphate dehydrogenase, testis-specific	O14556	0.76093	-0.342807	1.86467	19.6773	1.45848	0.163575	0.98778	-4.45052	0.77248	1	CSB_6 - WT_6
KRT2	Keratin, type II cytoskeletal 2 epidermal	P35908	-2.01863	-3.77369	-0.263557	27.167	-2.43323	0.0267319	0.849874	-3.94164	0.333294	0.47353	CSB_6 - WT_6
PSMC2	26S proteasome regulatory subunit 7	P35998	0.145205	-0.55897	0.84938	21.0441	0.436236	0.668348	0.98778	-4.78354	0.946324	1	CSB_6 - WT_6
CIT	Citron Rho-interacting kinase	O14578;O14578-4	0.692409	-0.303795	1.68861	20.0531	1.4704	0.160359	0.98778	-4.44505	0.76809	1	CSB_6 - WT_6
RPL4	60S ribosomal protein L4	P36578	0.0575165	-0.618537	0.73357	24.6546	0.179984	0.859368	0.988558	-4.81352	0.958669	1	CSB_6 - WT_6
SRP14	Signal recognition particle 14 kDa protein	P37108	0.751769	-0.0499855	1.55352	21.7464	1.98365	0.0642771	0.970145	-4.18808	0.526802	0.856855	CSB_6 - WT_6
TALDO1	Isoform of P37837, Isoform 2 of Transaldolase	P37837-2	-0.642448	-1.24293	-0.0419684	23.8454	-2.2634	0.0374875	0.849874	-4.03599	0.377325	0.47353	CSB_6 - WT_6
RBMX	RNA-binding motif protein, X chromosome	P38159	0.098382	-0.546422	0.743186	23.2025	0.322782	0.750935	0.987823	-4.79983	0.952456	1	CSB_6 - WT_6
EIF1AX;EIF1AY	Eukaryotic translation initiation factor 1A, Y-chromosomal	O14602;P47813	0.170561	-0.544228	0.885351	20.9432	0.504805	0.620404	0.98778	-4.77143	0.941991	1	CSB_6 - WT_6
HSPA9	Stress-70 protein, mitochondrial	P38646	-0.13347	-0.981136	0.714196	21.8812	-0.333104	0.743272	0.98778	-4.79855	0.951946	1	CSB_6 - WT_6
EIF4A3	Eukaryotic initiation factor 4A-III	P38919	-0.0980329	-0.710132	0.514066	23.5971	-0.338822	0.739039	0.98778	-4.79782	0.95166	1	CSB_6 - WT_6
RPL3	60S ribosomal protein L3	P39023	-0.027393	-0.744888	0.690102	24.0536	-0.0807686	0.936602	0.988558	-4.81848	0.962192	1	CSB_6 - WT_6
FEN1	Flap endonuclease 1	P39748	0.431887	-0.58882	1.45259	23.0885	0.895138	0.38365	0.98778	-4.67183	0.904171	1	CSB_6 - WT_6
CCT6A	T-complex protein 1 subunit zeta	P40227	0.237807	-0.348618	0.824232	21.5787	0.857893	0.403303	0.98778	-4.68345	0.909036	1	CSB_6 - WT_6
RPL13A	60S ribosomal protein L13a	P40429	-0.121418	-1.12386	0.88103	21.8977	-0.256237	0.800951	0.988558	-4.80717	0.955537	1	CSB_6 - WT_6
STAT3	Signal transducer and activator of transcription 3	P40763;P40763-3	-0.0109012	-0.530045	0.508242	20.3762	-0.044423	0.965103	0.994655	-4.81935	0.963346	1	CSB_6 - WT_6
MDH1	Malate dehydrogenase, cytoplasmic	P40925;P40925-3	0.366173	-0.439401	1.17175	22.553	0.961617	0.350193	0.98778	-4.65005	0.894622	1	CSB_6 - WT_6
MDH2	Malate dehydrogenase, mitochondrial	P40926	0.249315	-1.29362	1.79225	22.2966	0.341839	0.736809	0.98778	-4.79743	0.951507	1	CSB_6 - WT_6
HADHA	Trifunctional enzyme subunit alpha, mitochondrial	P40939	0.584414	0.00428725	1.16454	20.9784	2.13117	0.0485152	0.970145	-4.10855	0.444581	0.856855	CSB_6 - WT_6
EIF2S3	Eukaryotic translation initiation factor 2 subunit 3	P41091	-0.0158052	-0.589062	0.557452	21.5107	-0.0583273	0.954192	0.991525	-4.81908	0.962912	1	CSB_6 - WT_6
GARS1	Glycine--tRNA ligase	P41250;P41250-2	-0.125092	-0.806062	0.555878	21.9814	-0.388617	0.702553	0.98778	-4.79096	0.949044	1	CSB_6 - WT_6
IARS1	Isoleucine--tRNA ligase, cytoplasmic	P41252	-0.113	-0.80394	0.577941	22.7237	-0.345986	0.733747	0.98778	-4.79689	0.951297	1	CSB_6 - WT_6
TMPO	Lamina-associated polypeptide 2, isoform alpha	P42166	0.372436	-0.430197	1.17507	22.7312	0.981648	0.34052	0.98778	-4.64323	0.89151	1	CSB_6 - WT_6
STAT1	Signal transducer and activator of transcription 1-alpha/beta	P42224	0.174653	-0.469869	0.819174	21.0416	0.573269	0.574232	0.98778	-4.75766	0.937114	1	CSB_6 - WT_6
EPS15	Epidermal growth factor receptor substrate 15	P42566	0.00995138	-0.663462	0.683365	20.2626	0.0312624	0.975437	0.994655	-4.81954	0.963747	1	CSB_6 - WT_6
RPS27	40S ribosomal protein S27	P42677	-0.0524232	-0.849933	0.745087	24.2347	-0.139062	0.891093	0.988558	-4.81602	0.960192	1	CSB_6 - WT_6
RBM34	RNA-binding protein 34	P42696	0.700715	-0.36282	1.76425	21.2996	1.39383	0.18195	0.98778	-4.47971	0.794877	1	CSB_6 - WT_6
LRPPRC	Leucine-rich PPR motif-containing protein, mitochondrial	P42704	0.204547	-0.288302	0.697395	21.9246	0.878011	0.392607	0.98778	-4.67723	0.906449	1	CSB_6 - WT_6
RPL35	60S ribosomal protein L35	P42766	-0.189463	-1.50267	1.12374	22.925	-0.30522	0.764035	0.988558	-4.80193	0.953303	1	CSB_6 - WT_6
ECE1	Endothelin-converting enzyme 1	P42892;P42892-2;P42892-3;P42892-4	0.23899	-0.538587	1.01657	21.8513	0.650217	0.524548	0.98778	-4.74025	0.930878	1	CSB_6 - WT_6
MATR3	Matrin-3	P43243	0.25084	-0.217853	0.719533	22.8961	1.13222	0.27381	0.98778	-4.58843	0.864095	1	CSB_6 - WT_6
SSR1	Translocon-associated protein subunit alpha	P43307	0.243763	-0.964808	1.45233	21.8556	0.426694	0.675145	0.98778	-4.78509	0.946887	1	CSB_6 - WT_6
RANBP1	Ran-specific GTPase-activating protein	P43487;P43487-2	-0.42493	-0.996838	0.146978	22.3586	-1.57185	0.135057	0.98778	-4.39742	0.727396	0.99774	CSB_6 - WT_6
VDAC2	Voltage-dependent anion-selective channel protein 2	P45880;P45880-1;P45880-2	0.306488	-0.27246	0.885437	23.7756	1.11994	0.278857	0.98778	-4.59313	0.866621	1	CSB_6 - WT_6
CBX5	Chromobox protein homolog 5	P45973	0.491596	-0.312082	1.29527	22.7695	1.29404	0.213561	0.98778	-4.52304	0.825051	1	CSB_6 - WT_6
MKI67	Proliferation marker protein Ki-67	P46013	0.622141	-0.821993	2.06627	23.3654	0.911386	0.375281	0.98778	-4.66662	0.901943	1	CSB_6 - WT_6
RECQL	ATP-dependent DNA helicase Q1	P46063	0.445005	-0.226612	1.11662	22.852	1.40173	0.179619	0.98778	-4.47619	0.792266	1	CSB_6 - WT_6
ATRX	Transcriptional regulator ATRX	P46100	0.347516	-0.5048	1.19983	20.8637	0.862572	0.400798	0.98778	-4.68202	0.908442	1	CSB_6 - WT_6
CRKL	Crk-like protein	P46109	0.0455483	-0.773276	0.864372	20.1621	0.11768	0.907749	0.988558	-4.81707	0.960948	1	CSB_6 - WT_6
RPL27A	60S ribosomal protein L27a	P46776	-0.544896	-1.409	0.319209	23.6035	-1.33404	0.200404	0.98778	-4.50593	0.813568	1	CSB_6 - WT_6
RPL5	60S ribosomal protein L5	P46777	0.0333852	-0.515114	0.581884	23.0507	0.128765	0.899108	0.988558	-4.81655	0.96056	1	CSB_6 - WT_6
RPL21	60S ribosomal protein L21	P46778	0.022869	-1.14866	1.1944	23.0566	0.0412968	0.967557	0.994655	-4.8194	0.963442	1	CSB_6 - WT_6
RPL28	60S ribosomal protein L28	P46779;P46779-2;P46779-3	-0.15746	-1.33127	1.01635	22.7655	-0.283787	0.780121	0.988558	-4.80433	0.954303	1	CSB_6 - WT_6
RPS9	40S ribosomal protein S9	P46781	0.150031	-0.833189	1.13325	22.4534	0.322814	0.750911	0.987823	-4.79983	0.952454	1	CSB_6 - WT_6
RPS5	40S ribosomal protein S5	P46782	-0.325735	-1.34063	0.689162	21.7239	-0.67899	0.506605	0.98778	-4.73322	0.928317	1	CSB_6 - WT_6
RPS10	40S ribosomal protein S10	P46783	0.00519113	-1.03757	1.04795	21.8906	0.0105317	0.991724	0.999842	-4.81971	0.964361	1	CSB_6 - WT_6
MAP1B	Microtubule-associated protein 1B	P46821	-0.0739709	-0.810412	0.662471	25.1909	-0.212493	0.834339	0.988558	-4.81108	0.957382	1	CSB_6 - WT_6
UTRN	Utrophin	P46939	0.250287	-0.356982	0.857556	21.7249	0.871924	0.395823	0.98778	-4.67912	0.907242	1	CSB_6 - WT_6
IQGAP1	Ras GTPase-activating-like protein IQGAP1	P46940	0.301414	-0.255335	0.858163	23.581	1.14532	0.268501	0.98778	-4.58338	0.861336	1	CSB_6 - WT_6
GYG1	Glycogenin-1	P46976;P46976-2	0.0898943	-0.671821	0.851609	27.7529	0.249667	0.805942	0.988558	-4.8078	0.955823	1	CSB_6 - WT_6
QARS1	Glutamine--tRNA ligase	P47897	0.0927118	-0.472787	0.658211	20.1269	0.346836	0.733121	0.98778	-4.79677	0.951254	1	CSB_6 - WT_6
RPL29	60S ribosomal protein L29	P47914	0.429152	-0.552681	1.41099	22.802	0.924687	0.368522	0.98778	-4.66231	0.900069	1	CSB_6 - WT_6
LIMS1	LIM and senescent cell antigen-like-containing domain protein 1	P48059;P48059-2;P48059-3;P48059-4;P48059-5	0.298053	-0.865071	1.46118	21.2127	0.542111	0.595024	0.98778	-4.76413	0.939407	1	CSB_6 - WT_6
CCT5	T-complex protein 1 subunit epsilon	P48643	0.221179	-0.361546	0.803903	22.9295	0.802974	0.433462	0.98778	-4.69982	0.915632	1	CSB_6 - WT_6
MARCKSL1	MARCKS-related protein	P49006	0.0095435	-0.607018	0.626105	20.1936	0.0327456	0.974272	0.994655	-4.81952	0.963702	1	CSB_6 - WT_6
RPL34	60S ribosomal protein L34	P49207	-0.278316	-1.40637	0.849736	23.6313	-0.521952	0.608675	0.98778	-4.76813	0.940824	1	CSB_6 - WT_6
NASP	Nuclear autoantigenic sperm protein	P49321	-0.346964	-1.62352	0.929595	21.8205	-0.574996	0.573091	0.98778	-4.75729	0.936983	1	CSB_6 - WT_6
FASN	Fatty acid synthase	P49327	-0.0937996	-0.544278	0.356679	22.22	-0.440502	0.665319	0.98778	-4.78284	0.946069	1	CSB_6 - WT_6
CCT3	T-complex protein 1 subunit gamma	P49368	0.141315	-0.528282	0.810912	21.0371	0.446475	0.661088	0.98778	-4.78184	0.94571	1	CSB_6 - WT_6
TUFM	Elongation factor Tu, mitochondrial	P49411	0.50429	-0.22867	1.23725	21.73	1.45553	0.164379	0.98778	-4.45187	0.773554	1	CSB_6 - WT_6
CENPF	Centromere protein F	P49454	1.11562	0.155812	2.07543	20.6708	2.45897	0.0253809	0.849874	-3.92727	0.325427	0.47353	CSB_6 - WT_6
PCYT1A	Choline-phosphate cytidylyltransferase A	P49585	0.227006	-0.496329	0.950341	21.5564	0.663926	0.515955	0.98778	-4.73693	0.929674	1	CSB_6 - WT_6
CARS1	Cysteine--tRNA ligase, cytoplasmic	P49589;P49589-3	0.0588799	-0.486804	0.604564	20.68	0.228269	0.822256	0.988558	-4.80975	0.956732	1	CSB_6 - WT_6
CTCF	Transcriptional repressor CTCF	P49711	0.482751	-0.315634	1.28113	21.0413	1.27918	0.218619	0.98778	-4.52931	0.829118	1	CSB_6 - WT_6
ACADVL	Very long-chain specific acyl-CoA dehydrogenase, mitochondrial	P49748;P49748-3	0.59405	0.0982478	1.08985	21.3668	2.53475	0.0217683	0.849874	-3.88489	0.300533	0.47353	CSB_6 - WT_6
YLPM1	YLP motif-containing protein 1	P49750	-0.271421	-1.1167	0.573858	20.6939	-0.679303	0.506411	0.98778	-4.73314	0.928289	1	CSB_6 - WT_6
RANBP2	E3 SUMO-protein ligase RanBP2	P49792	-0.21304	-0.996278	0.570199	22.7038	-0.575424	0.572808	0.98778	-4.7572	0.93695	1	CSB_6 - WT_6
GMPS	GMP synthase [glutamine-hydrolyzing]	P49915	0.185028	-0.539037	0.909093	21.7059	0.540606	0.596039	0.98778	-4.76443	0.939514	1	CSB_6 - WT_6
NRP1	Neuropilin-1	O14786	0.328669	-0.455694	1.11303	20.8428	0.886468	0.388167	0.98778	-4.67457	0.905333	1	CSB_6 - WT_6
GDI2	Rab GDP dissociation inhibitor beta	P50395	0.0718575	-0.632049	0.775764	20.0597	0.215962	0.831678	0.988558	-4.8108	0.957241	1	CSB_6 - WT_6
SERPINB8	Serpin B8	P50452	0.324127	-0.561659	1.20991	20.9023	0.774119	0.449866	0.98778	-4.70803	0.918843	1	CSB_6 - WT_6
SERPINH1	Serpin H1	P50454	0.384956	-0.737901	1.50781	22.2681	0.725284	0.47849	0.98778	-4.72133	0.923909	1	CSB_6 - WT_6
VASP	Vasodilator-stimulated phosphoprotein	P50552	-0.158283	-0.948298	0.631731	20.6845	-0.423859	0.67717	0.98778	-4.78555	0.947053	1	CSB_6 - WT_6
LRBA	Lipopolysaccharide-responsive and beige-like anchor protein	P50851	0.459253	-0.170623	1.08913	20.2452	1.54248	0.142013	0.98778	-4.4114	0.739774	0.99774	CSB_6 - WT_6
PSMA7	Proteasome subunit alpha type-7	O14818	0.482944	-0.9703	1.93619	22.303	0.703039	0.491882	0.98778	-4.72713	0.926073	1	CSB_6 - WT_6
CCT8	T-complex protein 1 subunit theta	P50990	0.188195	-0.455084	0.831473	21.2492	0.618913	0.544467	0.98778	-4.74758	0.933518	1	CSB_6 - WT_6
CCT4	T-complex protein 1 subunit delta	P50991	0.357098	-0.21462	0.928817	22.7999	1.32138	0.204496	0.98778	-4.51139	0.817288	1	CSB_6 - WT_6
ANXA11	Annexin A11	P50995;P50995-2	0.386274	-0.786123	1.55867	20.9953	0.697015	0.495546	0.98778	-4.72868	0.926644	1	CSB_6 - WT_6
RAB5C	Ras-related protein Rab-5C	P51148;P51148-2	0.213766	-0.282281	0.709812	22.1788	0.911668	0.375137	0.98778	-4.66653	0.901904	1	CSB_6 - WT_6
RAB7A	Ras-related protein Rab-7a	P51149	-0.0319317	-0.688526	0.624663	21.6646	-0.102884	0.919302	0.988558	-4.8177	0.961456	1	CSB_6 - WT_6
SMARCA4	Isoform of P51532, Isoform 3 of Transcription activator BRG1	P51532-3;P51532-4	0.262806	-0.308057	0.833668	20.4735	0.973922	0.344228	0.98778	-4.64587	0.892724	1	CSB_6 - WT_6
GALK1	Galactokinase	P51570	-0.0834247	-1.80498	1.63813	22.1149	-0.102517	0.919588	0.988558	-4.81771	0.961468	1	CSB_6 - WT_6
MECP2	Methyl-CpG-binding protein 2	P51608;P51608-2	0.494607	-0.530979	1.52019	22.2149	1.02026	0.322407	0.98778	-4.62977	0.88518	1	CSB_6 - WT_6
HCFC1	Isoform of P51610, Isoform 4 of Host cell factor 1	P51610-4	0.0373666	-0.535486	0.610219	21.6694	0.137995	0.891923	0.988558	-4.81608	0.960231	1	CSB_6 - WT_6
CAV2	Caveolin-2	P51636;P51636-2	0.46799	-0.418814	1.35479	25.8153	1.11643	0.280314	0.98778	-4.59447	0.867334	1	CSB_6 - WT_6
HDGF	Hepatoma-derived growth factor	P51858	0.410514	-0.30964	1.13067	24.9075	1.20593	0.244936	0.98778	-4.55943	0.847692	1	CSB_6 - WT_6
HNRNPA3	Heterogeneous nuclear ribonucleoprotein A3	P51991;P51991-2	0.250125	-0.348576	0.848826	24.8	0.883828	0.389549	0.98778	-4.6754	0.905683	1	CSB_6 - WT_6
PGD	6-phosphogluconate dehydrogenase, decarboxylating	P52209;P52209-2	0.0607992	-0.630917	0.752515	21.091	0.185948	0.854764	0.988558	-4.8131	0.958438	1	CSB_6 - WT_6
HNRNPM	Isoform of P52272, Isoform 2 of Heterogeneous nuclear ribonucleoprotein M	P52272-2	-0.361832	-1.03188	0.308218	23.9149	-1.14241	0.269673	0.98778	-4.58451	0.861955	1	CSB_6 - WT_6
KPNA2	Importin subunit alpha-1	P52292	0.431537	-0.323884	1.18696	20.3204	1.20851	0.243971	0.98778	-4.5584	0.847079	1	CSB_6 - WT_6
HNRNPF	Heterogeneous nuclear ribonucleoprotein F	P52597	-0.281565	-1.10131	0.538184	22.2096	-0.726639	0.477681	0.98778	-4.72097	0.923775	1	CSB_6 - WT_6
MSH6	DNA mismatch repair protein Msh6	P52701	0.751555	0.0468573	1.45625	20.8621	2.25621	0.0380217	0.849874	-4.03996	0.378892	0.47353	CSB_6 - WT_6
CRIP2	Cysteine-rich protein 2	P52943	0.271553	-0.572533	1.11564	19.675	0.680595	0.505614	0.98778	-4.73282	0.92817	1	CSB_6 - WT_6
ACLY	ATP-citrate synthase	P53396;P53396-2	0.216969	-0.300812	0.73475	22.1415	0.886489	0.388156	0.98778	-4.67456	0.90533	1	CSB_6 - WT_6
COPB1	Coatomer subunit beta	P53618	0.237022	-0.315521	0.789565	22.0983	0.907495	0.377274	0.98778	-4.66788	0.902483	1	CSB_6 - WT_6
COPA	Coatomer subunit alpha	P53621;P53621-2	-0.126027	-0.759696	0.507643	20.9254	-0.420747	0.679396	0.98778	-4.78604	0.947234	1	CSB_6 - WT_6
CTSC	Dipeptidyl peptidase 1	P53634	-0.303868	-1.58134	0.973603	25.0737	-0.503217	0.621496	0.98778	-4.77173	0.942098	1	CSB_6 - WT_6
SUB1	Activated RNA polymerase II transcriptional coactivator p15	P53999	0.99116	-0.0612194	2.04354	22.8195	1.99247	0.0632171	0.970145	-4.18337	0.522152	0.856855	CSB_6 - WT_6
RARS1	Arginine--tRNA ligase, cytoplasmic	P54136	0.212813	-0.495791	0.921416	20.9986	0.635353	0.533955	0.98778	-4.74377	0.93215	1	CSB_6 - WT_6
CACNA2D1	Isoform of P54289, Isoform 4 of Voltage-dependent calcium channel subunit alpha-2/delta-1	P54289-4	0.340596	-0.663728	1.34492	22.9371	0.717443	0.483185	0.98778	-4.7234	0.924682	1	CSB_6 - WT_6
YARS1	Tyrosine--tRNA ligase, cytoplasmic	P54577	-0.12969	-0.956978	0.697598	21.3437	-0.331643	0.744355	0.98778	-4.79873	0.952019	1	CSB_6 - WT_6
USP14	Ubiquitin carboxyl-terminal hydrolase 14	P54578;P54578-2;P54578-3	0.160704	-0.352484	0.673892	21.1614	0.662478	0.516858	0.98778	-4.73729	0.929803	1	CSB_6 - WT_6
BCAT1	Branched-chain-amino-acid aminotransferase, cytosolic	P54687;P54687-4;P54687-5	-0.0712442	-1.12998	0.987488	22.3229	-0.142359	0.888529	0.988558	-4.81584	0.960073	1	CSB_6 - WT_6
MYL12A;MYL12B	Myosin regulatory light chain 12B	O14950;P19105	-0.518364	-2.13885	1.10212	21.7606	-0.676724	0.508005	0.98778	-4.73378	0.928524	1	CSB_6 - WT_6
CSE1L	Exportin-2	P55060;P55060-3;P55060-4	0.086286	-0.544529	0.717101	21.7247	0.289374	0.775918	0.988558	-4.80372	0.954046	1	CSB_6 - WT_6
VCP	Transitional endoplasmic reticulum ATPase	P55072	0.325981	-0.293914	0.945876	22.5289	1.11249	0.281954	0.98778	-4.59596	0.868128	1	CSB_6 - WT_6
NAP1L1	Nucleosome assembly protein 1-like 1	P55209;P55209-2;P55209-3	-0.00878337	-0.935765	0.918198	21.7362	-0.0200453	0.984249	0.996194	-4.81965	0.964082	1	CSB_6 - WT_6
NPEPPS	Puromycin-sensitive aminopeptidase	P55786	0.237956	-0.26449	0.740401	20.257	1.00191	0.330928	0.98778	-4.63622	0.888244	1	CSB_6 - WT_6
MARS1	Methionine--tRNA ligase, cytoplasmic	P56192	-0.0027012	-0.775448	0.770046	21.4372	-0.00739505	0.994189	0.999842	-4.81972	0.964452	1	CSB_6 - WT_6
PPP1R12A	Protein phosphatase 1 regulatory subunit 12A	O14974;O14974-4	-0.367906	-1.49189	0.756074	20.4322	-0.692467	0.498323	0.98778	-4.72983	0.927072	1	CSB_6 - WT_6
NUP107	Nuclear pore complex protein Nup107	P57740;P57740-2	-0.10026	-0.913572	0.713051	19.241	-0.260792	0.797496	0.988558	-4.80672	0.955337	1	CSB_6 - WT_6
H2BC5	Histone H2B type 1-D	P58876	0.238125	-0.876087	1.35234	31.2341	0.452124	0.657096	0.98778	-4.78089	0.945366	1	CSB_6 - WT_6
TPI1	Triosephosphate isomerase	P60174;P60174-3	0.138606	-1.75262	2.02983	23.0721	0.155046	0.878675	0.988558	-4.81512	0.959609	1	CSB_6 - WT_6
MYL6	Myosin light polypeptide 6	P60660;P60660-2	-0.219852	-1.20303	0.763325	24.0233	-0.473064	0.642397	0.98778	-4.77724	0.944062	1	CSB_6 - WT_6
ACTB;ACTG1	Actin, cytoplasmic 1	P60709;P63261	-0.339376	-1.21859	0.539836	27.3806	-0.816599	0.425849	0.98778	-4.69584	0.914057	1	CSB_6 - WT_6
EIF4A1	Eukaryotic initiation factor 4A-I	P60842	0.0015288	-0.694756	0.697813	22.9501	0.004645	0.99635	0.999842	-4.81972	0.964532	1	CSB_6 - WT_6
RPS20	40S ribosomal protein S20	P60866;P60866-2	-0.139868	-1.13051	0.850773	25.2237	-0.298691	0.768923	0.988558	-4.80268	0.953612	1	CSB_6 - WT_6
HNRNPDL	Heterogeneous nuclear ribonucleoprotein D-like	O14979	-0.0413627	-0.62316	0.540435	23.8538	-0.150403	0.882279	0.988558	-4.81539	0.95978	1	CSB_6 - WT_6
CDC42	Cell division control protein 42 homolog	P60953	0.0885117	-0.97721	1.15423	22.1098	0.175703	0.862677	0.988558	-4.81381	0.958833	1	CSB_6 - WT_6
DSTN	Destrin	P60981;P60981-2	0.195794	-0.38552	0.777109	22.5421	0.712541	0.486134	0.98778	-4.72468	0.92516	1	CSB_6 - WT_6
RAB8A	Ras-related protein Rab-8A	P61006;P61006-2	0.144348	-0.586748	0.875444	23.5352	0.417694	0.681583	0.98778	-4.78653	0.94741	1	CSB_6 - WT_6
XPO1	Exportin-1	O14980	0.148979	-0.333391	0.631348	21.6947	0.653379	0.522558	0.98778	-4.73949	0.930603	1	CSB_6 - WT_6
ACTR3	Actin-related protein 3	P61158	0.121479	-0.552334	0.795291	20.9445	0.381401	0.707797	0.98778	-4.79201	0.949437	1	CSB_6 - WT_6
ACTR2	Actin-related protein 2	P61160;P61160-2	0.577388	-0.187007	1.34178	21.2338	1.59798	0.129115	0.98778	-4.38486	0.715941	0.99774	CSB_6 - WT_6
ACTR1A	Alpha-centractin	P61163	0.375462	-0.446484	1.19741	21.1185	0.966371	0.34788	0.98778	-4.64844	0.893893	1	CSB_6 - WT_6
ARF1;ARF3	ADP-ribosylation factor 3	P61204;P84077	0.305648	-1.24531	1.8566	21.8661	0.416911	0.682144	0.98778	-4.78665	0.947455	1	CSB_6 - WT_6
RAP1B	Ras-related protein Rap-1b	P61224;P61224-3	-0.048667	-1.60923	1.51189	25.5428	-0.0659743	0.948195	0.990971	-4.81889	0.96267	1	CSB_6 - WT_6
RPS3A	40S ribosomal protein S3a	P61247	0.115131	-0.448099	0.678361	23.7799	0.432443	0.671047	0.98778	-4.78416	0.946549	1	CSB_6 - WT_6
RPL26	60S ribosomal protein L26	P61254	-0.0712844	-0.789107	0.646539	22.7388	-0.210087	0.836185	0.988558	-4.81127	0.95748	1	CSB_6 - WT_6
MAGOH;MAGOHB	Protein mago nashi homolog	P61326;Q96A72	-0.342744	-0.996963	0.311475	23.7452	-1.10833	0.283695	0.98778	-4.59753	0.86896	1	CSB_6 - WT_6
RPL27	60S ribosomal protein L27	P61353	0.0813142	-1.2482	1.41083	22.0683	0.129388	0.898623	0.988558	-4.81652	0.960538	1	CSB_6 - WT_6
RPL37A	60S ribosomal protein L37a	P61513	0.390295	-0.853253	1.63384	22.0129	0.663974	0.515924	0.98778	-4.73692	0.92967	1	CSB_6 - WT_6
RHOA	Transforming protein RhoA	P61586	0.148624	-0.697376	0.994625	22.3642	0.371655	0.714903	0.98778	-4.7934	0.94996	1	CSB_6 - WT_6
SUMO2	Small ubiquitin-related modifier 2	P61956;P61956-2	0.21015	-1.54624	1.96653	23.7403	0.253122	0.803316	0.988558	-4.80747	0.955673	1	CSB_6 - WT_6
HNRNPK	Isoform of P61978, Isoform 3 of Heterogeneous nuclear ribonucleoprotein K	P61978-3	0.400063	-0.11621	0.916335	24.9424	1.63934	0.120161	0.98778	-4.36474	0.696932	0.99774	CSB_6 - WT_6
RPS7	40S ribosomal protein S7	P62081	0.108994	-0.701171	0.919159	21.8315	0.284609	0.779502	0.988558	-4.80424	0.954266	1	CSB_6 - WT_6
PSMC5	26S proteasome regulatory subunit 8	P62195;P62195-2	0.311759	-0.36965	0.993167	20.5901	0.967903	0.347137	0.98778	-4.64792	0.893657	1	CSB_6 - WT_6
RPS8	40S ribosomal protein S8	P62241	-0.514141	-1.40815	0.379865	23.7194	-1.21664	0.240943	0.98778	-4.55511	0.845124	1	CSB_6 - WT_6
RPS16	40S ribosomal protein S16	P62249	-0.45724	-1.14723	0.232749	22.8384	-1.40192	0.179563	0.98778	-4.4761	0.792203	1	CSB_6 - WT_6
YWHAE	14-3-3 protein epsilon	P62258	0.209011	-0.411608	0.829629	22.0069	0.712468	0.486179	0.98778	-4.72469	0.925167	1	CSB_6 - WT_6
RPS14	40S ribosomal protein S14	P62263	-0.304587	-1.01178	0.402603	22.9139	-0.911164	0.375394	0.98778	-4.6667	0.901974	1	CSB_6 - WT_6
RPS23	40S ribosomal protein S23	P62266	-0.025977	-0.924119	0.872165	24.3656	-0.0611879	0.951948	0.991525	-4.81901	0.962822	1	CSB_6 - WT_6
RPS11	40S ribosomal protein S11	P62280	-0.204639	-0.968069	0.558791	23.8684	-0.567075	0.578335	0.98778	-4.75897	0.93758	1	CSB_6 - WT_6
SNRPD1	Small nuclear ribonucleoprotein Sm D1	P62314	0.0459728	-0.812806	0.904752	22.9317	0.113251	0.911205	0.988558	-4.81727	0.961101	1	CSB_6 - WT_6
SNRPD2	Small nuclear ribonucleoprotein Sm D2	P62316	-0.506925	-1.3063	0.292451	22.2902	-1.34157	0.197999	0.98778	-4.50267	0.811315	1	CSB_6 - WT_6
SEC16A	Protein transport protein Sec16A	O15027;O15027-2;O15027-3;O15027-4;O15027-5	-0.087008	-0.533309	0.359293	21.0065	-0.412432	0.685359	0.98778	-4.78735	0.947712	1	CSB_6 - WT_6
RPL7A	60S ribosomal protein L7a	P62424	0.121946	-0.629369	0.873261	23.4849	0.343374	0.735675	0.98778	-4.79723	0.95143	1	CSB_6 - WT_6
RPS4X	40S ribosomal protein S4, X isoform	P62701	-0.359527	-1.10196	0.382906	23.4133	-1.02446	0.320477	0.98778	-4.62828	0.884463	1	CSB_6 - WT_6
RPL23A	60S ribosomal protein L23a	P62750	0.149212	-0.507827	0.806252	22.8442	0.480435	0.637257	0.98778	-4.77593	0.943591	1	CSB_6 - WT_6
RPS6	40S ribosomal protein S6	P62753	-0.0963791	-0.814641	0.621883	23.6965	-0.283871	0.780058	0.988558	-4.80432	0.9543	1	CSB_6 - WT_6
H4C16	Histone H4	P62805	0.383912	-0.687203	1.45503	27.9578	0.758258	0.459044	0.98778	-4.71244	0.920538	1	CSB_6 - WT_6
RAN	GTP-binding nuclear protein Ran	P62826	0.306058	-0.617392	1.22951	24.5005	0.701151	0.493029	0.98778	-4.72762	0.926253	1	CSB_6 - WT_6
RPL23	60S ribosomal protein L23	P62829	-0.0821463	-0.815739	0.651447	24.0483	-0.236894	0.81567	0.988558	-4.80899	0.95637	1	CSB_6 - WT_6
RPS25	40S ribosomal protein S25	P62851	-0.00892397	-0.681894	0.664046	23.6005	-0.0280533	0.977958	0.994655	-4.81958	0.963843	1	CSB_6 - WT_6
FAU	FAU ubiquitin-like and ribosomal protein S30	P62861	0.238088	-0.887149	1.36333	21.429	0.447626	0.660273	0.98778	-4.78165	0.94564	1	CSB_6 - WT_6
GNB1	Guanine nucleotide-binding protein G(I)/G(S)/G(T) subunit beta-1	P62873;P62873-2	0.256872	-0.388472	0.902216	21.7903	0.842067	0.41185	0.98778	-4.68826	0.911005	1	CSB_6 - WT_6
U2SURP	U2 snRNP-associated SURP motif-containing protein	O15042;O15042-2	0.250647	-0.47086	0.972153	20.1402	0.734925	0.472754	0.98778	-4.71877	0.922944	1	CSB_6 - WT_6
RPL10A	60S ribosomal protein L10a	P62906	0.187876	-0.485624	0.861376	22.427	0.59014	0.563132	0.98778	-4.75402	0.935818	1	CSB_6 - WT_6
RPL32	60S ribosomal protein L32	P62910	-0.279795	-1.35752	0.79793	22.4996	-0.549228	0.590242	0.98778	-4.76268	0.938894	1	CSB_6 - WT_6
RPL11	60S ribosomal protein L11	P62913;P62913-2	0.198819	-0.728124	1.12576	24.4849	0.453761	0.655942	0.98778	-4.78061	0.945266	1	CSB_6 - WT_6
RPL8	60S ribosomal protein L8	P62917	0.248803	-0.429511	0.927117	23.0785	0.775972	0.448801	0.98778	-4.70751	0.918642	1	CSB_6 - WT_6
PPIA	Peptidyl-prolyl cis-trans isomerase A	P62937	0.494746	-0.050277	1.03977	23.5793	1.92039	0.0723539	0.981398	-4.22159	0.558916	0.856855	CSB_6 - WT_6
RPS27A	Ubiquitin-40S ribosomal protein S27a	P62979	0.144144	-0.491867	0.780155	28.1817	0.479461	0.637935	0.98778	-4.7761	0.943653	1	CSB_6 - WT_6
RAC1	Ras-related C3 botulinum toxin substrate 1	P63000;P63000-2	-0.256376	-1.41727	0.90452	21.7661	-0.467203	0.646496	0.98778	-4.77828	0.944431	1	CSB_6 - WT_6
AP2B1	AP-2 complex subunit beta	P63010;P63010-2	0.127082	-0.677142	0.931306	21.4818	0.334293	0.742391	0.98778	-4.7984	0.951887	1	CSB_6 - WT_6
YWHAZ	14-3-3 protein zeta/delta	P63104	0.249734	-0.462647	0.962114	22.6374	0.741629	0.46879	0.98778	-4.71697	0.922263	1	CSB_6 - WT_6
PPP2R2A	Serine/threonine-protein phosphatase 2A 55 kDa regulatory subunit B alpha isoform	P63151;P63151-2	0.646965	-0.186986	1.48092	20.9277	1.6412	0.119772	0.98778	-4.36383	0.696054	0.99774	CSB_6 - WT_6
SUMO1	Small ubiquitin-related modifier 1	P63165	0.0464502	-1.20268	1.29558	23.5976	0.0786687	0.938247	0.988558	-4.81854	0.962261	1	CSB_6 - WT_6
DYNLL1	Dynein light chain 1, cytoplasmic	P63167	0.178385	-0.515603	0.872374	23.0424	0.543786	0.593897	0.98778	-4.76379	0.939286	1	CSB_6 - WT_6
RPL38	60S ribosomal protein L38	P63173	-0.281487	-1.14193	0.578955	24.0507	-0.692083	0.498558	0.98778	-4.72993	0.927108	1	CSB_6 - WT_6
RPS21	40S ribosomal protein S21	P63220	-0.560599	-1.5605	0.439299	21.8418	-1.18609	0.252469	0.98778	-4.56737	0.852323	1	CSB_6 - WT_6
EIF5A	Eukaryotic translation initiation factor 5A-1	P63241;P63241-2	-0.0290037	-0.645294	0.587287	23.7986	-0.0995609	0.921899	0.988558	-4.81783	0.961568	1	CSB_6 - WT_6
RACK1	Receptor of activated protein C kinase 1	P63244	0.179145	-0.531266	0.889555	23.3773	0.533476	0.600853	0.98778	-4.76586	0.94002	1	CSB_6 - WT_6
YBX1	Y-box-binding protein 1	P67809	-0.213757	-1.03127	0.603757	23.3885	-0.553154	0.587612	0.98778	-4.76188	0.938608	1	CSB_6 - WT_6
EEF1A1;EEF1A1P5	Elongation factor 1-alpha 1	P68104;Q5VTE0	-0.0307759	-0.775081	0.71353	27.3068	-0.0874742	0.931353	0.988558	-4.81826	0.961972	1	CSB_6 - WT_6
TUBA4A	Tubulin alpha-4A chain	P68366;P68366-2	0.320142	-0.282751	0.923034	26.315	1.12337	0.277439	0.98778	-4.59182	0.865921	1	CSB_6 - WT_6
TUBB4B	Tubulin beta-4B chain	P68371	-0.300176	-1.05163	0.451276	21.6612	-0.845076	0.410216	0.98778	-4.68736	0.910635	1	CSB_6 - WT_6
HBB	Hemoglobin subunit beta	P68871	-0.812861	-2.65006	1.02434	23.1991	-0.936012	0.362833	0.98778	-4.65859	0.898438	1	CSB_6 - WT_6
HBA2	Hemoglobin subunit alpha	P69905	-0.2539	-1.30907	0.801272	27.8399	-0.509051	0.61749	0.98778	-4.77062	0.941706	1	CSB_6 - WT_6
EIF4G2	Eukaryotic translation initiation factor 4 gamma 2	P78344;P78344-2	-0.0961637	-0.668745	0.476418	20.5913	-0.3553	0.726889	0.98778	-4.79565	0.950819	1	CSB_6 - WT_6
GTF2I	General transcription factor II-I	P78347;P78347-2;P78347-3;P78347-4	0.111379	-0.487137	0.709894	21.0387	0.393684	0.698881	0.98778	-4.79021	0.948765	1	CSB_6 - WT_6
GSTO1	Glutathione S-transferase omega-1	P78417;P78417-3	-0.255437	-0.826786	0.315912	20.758	-0.945809	0.35796	0.98778	-4.65534	0.896999	1	CSB_6 - WT_6
PRKDC	DNA-dependent protein kinase catalytic subunit	P78527	0.0424402	-0.547982	0.632863	24.4808	0.152067	0.880987	0.988558	-4.81529	0.959719	1	CSB_6 - WT_6
MAP1A	Microtubule-associated protein 1A	P78559;P78559-2	-0.400306	-1.12753	0.326918	22.7865	-1.16451	0.26086	0.98778	-4.5759	0.857175	1	CSB_6 - WT_6
BASP1	Brain acid soluble protein 1	P80723	0.59635	-0.774047	1.96675	23.4076	0.92061	0.370585	0.98778	-4.66364	0.900649	1	CSB_6 - WT_6
DCD	Dermcidin	P81605	0.0843944	-1.52766	1.69645	23.0218	0.110753	0.913155	0.988558	-4.81738	0.961187	1	CSB_6 - WT_6
SARNP	SAP domain-containing ribonucleoprotein	P82979	-0.277917	-0.812653	0.256818	20.3314	-1.09951	0.28741	0.98778	-4.60086	0.870704	1	CSB_6 - WT_6
RPL24	60S ribosomal protein L24	P83731	-0.0449305	-0.755547	0.665686	24.1014	-0.13376	0.895218	0.988558	-4.8163	0.960382	1	CSB_6 - WT_6
RPL19	60S ribosomal protein L19	P84098	-0.144076	-0.978845	0.690693	22.5151	-0.365129	0.719677	0.98778	-4.79431	0.950306	1	CSB_6 - WT_6
SRSF3	Serine/arginine-rich splicing factor 3	P84103;P84103-2	0.228981	-0.389365	0.847326	21.9875	0.783409	0.444543	0.98778	-4.70542	0.917828	1	CSB_6 - WT_6
HSPG2	Basement membrane-specific heparan sulfate proteoglycan core protein	P98160	1.2035	-0.063208	2.47021	21.802	2.00998	0.0611619	0.970145	-4.17402	0.512818	0.856855	CSB_6 - WT_6
TFAM	Transcription factor A, mitochondrial	Q00059	0.371834	-0.576429	1.3201	21.1061	0.829548	0.418694	0.98778	-4.69202	0.912523	1	CSB_6 - WT_6
SLC25A3	Phosphate carrier protein, mitochondrial	Q00325;Q00325-2	0.554151	-0.0105997	1.1189	21.667	2.07583	0.0539598	0.970145	-4.13858	0.476439	0.856855	CSB_6 - WT_6
HDLBP	Vigilin	Q00341	0.228302	-0.216918	0.673522	22.6037	1.08482	0.293677	0.98778	-4.60634	0.873547	1	CSB_6 - WT_6
PURA	Transcriptional activator protein Pur-alpha	Q00577	0.194998	-0.432204	0.8222	20.2625	0.657724	0.519832	0.98778	-4.73844	0.930222	1	CSB_6 - WT_6
CLTC	Clathrin heavy chain 1	Q00610;Q00610-2	0.126388	-0.511863	0.764639	24.026	0.418924	0.680701	0.98778	-4.78633	0.947339	1	CSB_6 - WT_6
NPC1	NPC intracellular cholesterol transporter 1	O15118	-0.269629	-1.15218	0.612928	21.416	-0.646316	0.527008	0.98778	-4.74118	0.931215	1	CSB_6 - WT_6
HNRNPU	Heterogeneous nuclear ribonucleoprotein U	Q00839	-0.0334651	-0.690361	0.62343	25.8325	-0.107775	0.915481	0.988558	-4.8175	0.961289	1	CSB_6 - WT_6
SPTBN1	Spectrin beta chain, non-erythrocytic 1	Q01082	0.0619248	-0.62581	0.74966	23.9335	0.190487	0.851264	0.988558	-4.81278	0.958261	1	CSB_6 - WT_6
ARPC1B	Actin-related protein 2/3 complex subunit 1B	O15143	0.378677	-0.255807	1.01316	20.82	1.26261	0.224371	0.98778	-4.53623	0.833532	1	CSB_6 - WT_6
CAP1	Adenylyl cyclase-associated protein 1	Q01518	-0.0199898	-1.10748	1.0675	23.371	-0.0388871	0.969449	0.994655	-4.81944	0.963515	1	CSB_6 - WT_6
PFKP	ATP-dependent 6-phosphofructokinase, platelet type	Q01813	0.213925	-0.319354	0.747205	22.15	0.84865	0.408281	0.98778	-4.68627	0.910192	1	CSB_6 - WT_6
EWSR1	RNA-binding protein EWS	Q01844;Q01844-2;Q01844-3;Q01844-5;Q01844-6	0.417296	-0.63316	1.46775	22.3214	0.840403	0.412755	0.98778	-4.68877	0.911208	1	CSB_6 - WT_6
PLCB3	1-phosphatidylinositol 4,5-bisphosphate phosphodiesterase beta-3	Q01970;Q01970-2	0.619321	0.0947967	1.14385	20.5306	2.49788	0.0234605	0.849874	-3.90552	0.312958	0.47353	CSB_6 - WT_6
KIF23	Kinesin-like protein KIF23	Q02241	0.924186	-0.0446615	1.89303	20.5966	2.01802	0.0602379	0.970145	-4.16971	0.508479	0.856855	CSB_6 - WT_6
RPL18A	60S ribosomal protein L18a	Q02543	0.137309	-0.754889	1.02951	22.258	0.325581	0.748854	0.987823	-4.79949	0.952318	1	CSB_6 - WT_6
MAP2K1	Dual specificity mitogen-activated protein kinase kinase 1	Q02750	0.41737	-0.519604	1.35434	20.4939	0.942356	0.359672	0.98778	-4.65649	0.897509	1	CSB_6 - WT_6
RPL6	60S ribosomal protein L6	Q02878	-0.0556504	-0.645795	0.534494	24.0934	-0.199495	0.844326	0.988558	-4.8121	0.957905	1	CSB_6 - WT_6
TOP2B	DNA topoisomerase 2-beta	Q02880;Q02880-2	1.07187	0.231859	1.91189	22.9917	2.69947	0.0155304	0.849874	-3.79269	0.239303	0.47353	CSB_6 - WT_6
AKAP12	A-kinase anchor protein 12	Q02952	-0.563321	-1.15791	0.0312729	23.3058	-2.00427	0.0618249	0.970145	-4.17707	0.515876	0.856855	CSB_6 - WT_6
DST	Dystonin	Q03001	0.102905	-0.825899	1.03171	24.3339	0.234387	0.817583	0.988558	-4.80921	0.956476	1	CSB_6 - WT_6
CAV1	Caveolin-1	Q03135	0.608749	-0.222963	1.44046	29.8077	1.54841	0.140583	0.98778	-4.40859	0.737315	0.99774	CSB_6 - WT_6
CENPC	Centromere protein C	Q03188	0.499654	-0.673981	1.67329	20.7091	0.900653	0.380796	0.98778	-4.67007	0.903422	1	CSB_6 - WT_6
PLSCR1	Phospholipid scramblase 1	O15162;O15162-2	0.270212	-0.723884	1.26431	21.6352	0.575039	0.573063	0.98778	-4.75728	0.93698	1	CSB_6 - WT_6
EIF4G1	Eukaryotic translation initiation factor 4 gamma 1	Q04637;Q04637-3;Q04637-4;Q04637-5;Q04637-8;Q04637-9	-0.0179412	-0.528019	0.492137	22.2747	-0.0744106	0.941583	0.988558	-4.81867	0.962399	1	CSB_6 - WT_6
GLO1	Lactoylglutathione lyase	Q04760;Q04760-2	-0.0458661	-0.902864	0.811132	22.3462	-0.113223	0.911227	0.988558	-4.81727	0.961102	1	CSB_6 - WT_6
SSBP1	Single-stranded DNA-binding protein, mitochondrial	Q04837	-0.552655	-1.48281	0.377501	24.6611	-1.25695	0.22636	0.98778	-4.53858	0.83501	1	CSB_6 - WT_6
SRSF11	Serine/arginine-rich splicing factor 11	Q05519;Q05519-2	0.203952	-0.828819	1.23672	24.4883	0.417778	0.681523	0.98778	-4.78651	0.947405	1	CSB_6 - WT_6
CALD1	Isoform of Q05682, Isoform 4 of Caldesmon	Q05682-4;Q05682-5	-0.645471	-1.80886	0.517916	22.914	-1.17374	0.257245	0.98778	-4.57226	0.855122	1	CSB_6 - WT_6
GFPT1	Isoform of Q06210, Isoform 2 of Glutamine--fructose-6-phosphate aminotransferase [isomerizing] 1	Q06210-2	-0.135849	-0.633591	0.361894	21.9752	-0.577394	0.571508	0.98778	-4.75678	0.936801	1	CSB_6 - WT_6
PSME1	Proteasome activator complex subunit 1	Q06323	0.214603	-0.388962	0.818168	21.8867	0.752199	0.462581	0.98778	-4.7141	0.921173	1	CSB_6 - WT_6
PRDX1	Peroxiredoxin-1	Q06830	-1.11612	-1.89741	-0.334833	24.6438	-3.02218	0.00791618	0.734752	-3.61338	0.130032	0.14614	CSB_6 - WT_6
H3-7	Isoform of Q5TEC6, Histone H3-7 (Fragment)	A0A590UJL8	0.849633	-0.239683	1.93895	24.722	1.65006	0.117931	0.98778	-4.35949	0.691836	0.99774	CSB_6 - WT_6
RPL18	60S ribosomal protein L18	Q07020	-0.636918	-1.63639	0.362558	23.5787	-1.34813	0.195925	0.98778	-4.49982	0.80933	1	CSB_6 - WT_6
CKAP4	Cytoskeleton-associated protein 4	Q07065	0.1721	-0.76584	1.11004	22.3827	0.388175	0.702874	0.98778	-4.79102	0.949068	1	CSB_6 - WT_6
TJP1	Tight junction protein ZO-1	Q07157;Q07157-2	-0.0747955	-0.974296	0.824705	21.9623	-0.175912	0.862515	0.988558	-4.8138	0.958825	1	CSB_6 - WT_6
KHDRBS1	KH domain-containing, RNA-binding, signal transduction-associated protein 1	Q07666;Q07666-2	0.818088	0.0478717	1.5883	23.414	2.24703	0.0387141	0.849874	-4.04503	0.380859	0.47353	CSB_6 - WT_6
LRP1	Prolow-density lipoprotein receptor-related protein 1	Q07954	0.438961	-0.124406	1.00233	23.5419	1.64837	0.118279	0.98778	-4.36031	0.69264	0.99774	CSB_6 - WT_6
DHX9	ATP-dependent RNA helicase A	Q08211	0.0327981	-0.50249	0.568086	24.9102	0.129623	0.89844	0.988558	-4.81651	0.960529	1	CSB_6 - WT_6
CD47	Leukocyte surface antigen CD47	Q08722;Q08722-2;Q08722-3;Q08722-4	0.139762	-0.431352	0.710875	22.9343	0.51771	0.611567	0.98778	-4.76896	0.941116	1	CSB_6 - WT_6
SSRP1	FACT complex subunit SSRP1	Q08945	0.494922	-0.0896345	1.07948	22.2144	1.79115	0.0917233	0.98778	-4.2887	0.621695	0.900663	CSB_6 - WT_6
EP300	Histone acetyltransferase p300	Q09472	0.184123	-0.542871	0.911116	19.914	0.535794	0.599286	0.98778	-4.7654	0.939856	1	CSB_6 - WT_6
AHNAK	Neuroblast differentiation-associated protein AHNAK	Q09666	-0.458991	-1.47458	0.556595	27.2559	-0.956112	0.352884	0.98778	-4.6519	0.895457	1	CSB_6 - WT_6
ASPH	Aspartyl/asparaginyl beta-hydroxylase	Q12797;Q12797-10	-0.176827	-0.914113	0.560459	21.8328	-0.507381	0.618635	0.98778	-4.77094	0.941818	1	CSB_6 - WT_6
AKAP13	A-kinase anchor protein 13	Q12802;Q12802-2;Q12802-4	-0.208996	-0.92151	0.503519	20.3506	-0.620532	0.543427	0.98778	-4.74721	0.933385	1	CSB_6 - WT_6
FAP	Prolyl endopeptidase FAP	Q12884	0.543215	-0.240434	1.32686	21.7718	1.46646	0.161416	0.98778	-4.44686	0.769549	1	CSB_6 - WT_6
TP53BP1	TP53-binding protein 1	Q12888;Q12888-2;Q12888-3	0.0864456	-0.510195	0.683086	23.5861	0.306515	0.763066	0.988558	-4.80178	0.953241	1	CSB_6 - WT_6
ILF2	Interleukin enhancer-binding factor 2	Q12905	0.315494	-0.383618	1.01461	22.317	0.954697	0.353578	0.98778	-4.65237	0.895671	1	CSB_6 - WT_6
ILF3	Isoform of Q12906, Isoform 7 of Interleukin enhancer-binding factor 3	Q12906-7	0.468339	-0.256155	1.19283	24.6333	1.36756	0.189882	0.98778	-4.49133	0.803321	1	CSB_6 - WT_6
PTPRJ	Receptor-type tyrosine-protein phosphatase eta	Q12913;Q12913-3	0.0943719	-0.686146	0.87489	20.8675	0.255789	0.801291	0.988558	-4.80721	0.955557	1	CSB_6 - WT_6
HMGB3	High mobility group protein B3	O15347	0.700927	-0.405173	1.80703	22.8337	1.3406	0.198308	0.98778	-4.50309	0.811607	1	CSB_6 - WT_6
FLII	Protein flightless-1 homolog	Q13045	0.0551851	-0.57674	0.687111	20.3008	0.184747	0.855691	0.988558	-4.81319	0.958485	1	CSB_6 - WT_6
TARDBP	TAR DNA-binding protein 43	Q13148	0.692055	-0.306539	1.69065	21.3725	1.46613	0.161505	0.98778	-4.44702	0.769672	1	CSB_6 - WT_6
HNRNPA0	Heterogeneous nuclear ribonucleoprotein A0	Q13151	0.477048	-0.164908	1.119	22.6557	1.57209	0.135002	0.98778	-4.3973	0.727293	0.99774	CSB_6 - WT_6
CBX3	Chromobox protein homolog 3	Q13185	-0.2094	-0.858126	0.439327	22.9258	-0.682867	0.504214	0.98778	-4.73225	0.927962	1	CSB_6 - WT_6
TRIM28	Transcription intermediary factor 1-beta	Q13263	-0.149677	-0.684452	0.385097	24.0191	-0.592115	0.561841	0.98778	-4.75358	0.935664	1	CSB_6 - WT_6
PABPC4	Polyadenylate-binding protein 4	Q13310;Q13310-2;Q13310-3	0.131011	-0.527634	0.789656	21.3168	0.420801	0.679358	0.98778	-4.78604	0.94723	1	CSB_6 - WT_6
ILK	Integrin-linked protein kinase	Q13418	-0.258346	-1.73027	1.21358	22.5921	-0.371311	0.715154	0.98778	-4.79344	0.949978	1	CSB_6 - WT_6
NNT	NAD(P) transhydrogenase, mitochondrial	Q13423	0.675662	-0.132769	1.48409	20.8712	1.7681	0.0956208	0.98778	-4.30045	0.632165	0.900663	CSB_6 - WT_6
TCOF1	Treacle protein	Q13428;Q13428-3;Q13428-4	-0.679098	-1.27128	-0.0869132	21.2254	-2.42603	0.0271217	0.849874	-3.94566	0.335438	0.47353	CSB_6 - WT_6
GOLGA4	Golgin subfamily A member 4	Q13439;Q13439-3;Q13439-4;Q13439-5	0.0689694	-0.491354	0.629293	21.0584	0.260399	0.797794	0.988558	-4.80676	0.955354	1	CSB_6 - WT_6
PDAP1	28 kDa heat- and acid-stable phosphoprotein	Q13442	-0.0973531	-0.800854	0.606148	19.6609	-0.292756	0.773376	0.988558	-4.80335	0.953889	1	CSB_6 - WT_6
BCAT2	Branched-chain-amino-acid aminotransferase, mitochondrial	O15382	0.713899	-0.031108	1.45891	22.16	2.0272	0.0591981	0.970145	-4.16478	0.503486	0.856855	CSB_6 - WT_6
SQSTM1	Sequestosome-1	Q13501	-0.570184	-1.09409	-0.046281	20.6154	-2.30242	0.0347075	0.849874	-4.0144	0.36841	0.47353	CSB_6 - WT_6
TUBB3	Tubulin beta-3 chain	Q13509	0.256449	-0.925879	1.43878	22.4424	0.458864	0.652349	0.98778	-4.77973	0.944951	1	CSB_6 - WT_6
CAMK2G	Calcium/calmodulin-dependent protein kinase type II subunit gamma	Q13555;Q13555-10;Q13555-11;Q13555-2;Q13555-3;Q13555-4;Q13555-5;Q13555-6;Q13555-7;Q13555-8;Q13555-9	-0.0241817	-0.640136	0.591772	20.6007	-0.0830537	0.934813	0.988558	-4.8184	0.962117	1	CSB_6 - WT_6
CAMK2D	Calcium/calmodulin-dependent protein kinase type II subunit delta	Q13557;Q13557-10;Q13557-11;Q13557-3;Q13557-4;Q13557-5;Q13557-6;Q13557-8;Q13557-9	0.184525	-0.557609	0.926659	21.684	0.526009	0.605915	0.98778	-4.76734	0.940543	1	CSB_6 - WT_6
FHL1	Isoform of Q13642, Isoform 1 of Four and a half LIM domains protein 1	Q13642-1;Q13642-4;Q13642-5	0.143574	-0.638526	0.925674	21.6473	0.388361	0.702739	0.98778	-4.79099	0.949058	1	CSB_6 - WT_6
ALCAM	CD166 antigen	Q13740;Q13740-2	0.0362031	-0.939366	1.01177	25.6593	0.0785071	0.938374	0.988558	-4.81855	0.962266	1	CSB_6 - WT_6
SPTAN1	Spectrin alpha chain, non-erythrocytic 1	Q13813	-0.0317335	-0.756043	0.692576	24.0096	-0.0926863	0.927274	0.988558	-4.81808	0.961799	1	CSB_6 - WT_6
DDX39B	Spliceosome RNA helicase DDX39B	Q13838;Q13838-2	-0.132376	-0.705561	0.44081	23.3127	-0.488579	0.631602	0.98778	-4.77445	0.943064	1	CSB_6 - WT_6
BLMH	Bleomycin hydrolase	Q13867	0.0443708	-0.678644	0.767385	23.068	0.129829	0.898279	0.988558	-4.8165	0.960522	1	CSB_6 - WT_6
CKAP5	Cytoskeleton-associated protein 5	Q14008;Q14008-2;Q14008-3	0.190047	-0.47187	0.851963	21.4842	0.607405	0.551892	0.98778	-4.75019	0.934452	1	CSB_6 - WT_6
COX17	Cytochrome c oxidase copper chaperone	Q14061	0.441633	-0.362208	1.24547	20.9749	1.16229	0.261738	0.98778	-4.57677	0.857665	1	CSB_6 - WT_6
HNRNPD	Heterogeneous nuclear ribonucleoprotein D0	Q14103;Q14103-3	0.38016	-0.55132	1.31164	25.8157	0.863405	0.400354	0.98778	-4.68176	0.908336	1	CSB_6 - WT_6
DAG1	Dystroglycan 1	Q14118	0.151588	-0.722346	1.02552	22.1876	0.36695	0.718344	0.98778	-4.79405	0.95021	1	CSB_6 - WT_6
SAFB2	Scaffold attachment factor B2	Q14151	0.248905	-0.309413	0.807224	25.4663	0.943133	0.359286	0.98778	-4.65623	0.897394	1	CSB_6 - WT_6
EIF3A	Eukaryotic translation initiation factor 3 subunit A	Q14152	-0.182694	-1.02093	0.655541	21.8579	-0.461084	0.650788	0.98778	-4.77935	0.944814	1	CSB_6 - WT_6
FHL2	Four and a half LIM domains protein 2	Q14192	0.31954	-0.278794	0.917873	21.9561	1.1298	0.274797	0.98778	-4.58936	0.864596	1	CSB_6 - WT_6
DPYSL3	Isoform of Q14195, Isoform LCRMP-4 of Dihydropyrimidinase-related protein 3	Q14195-2	0.266521	-0.393689	0.926732	21.5346	0.854025	0.405381	0.98778	-4.68464	0.909522	1	CSB_6 - WT_6
DCTN1	Dynactin subunit 1	Q14203;Q14203-3;Q14203-4;Q14203-6	0.367211	-0.970185	1.70461	21.0551	0.580867	0.569219	0.98778	-4.75603	0.936535	1	CSB_6 - WT_6
DYNC1H1	Cytoplasmic dynein 1 heavy chain 1	Q14204	0.142797	-0.643884	0.929478	25.3526	0.38401	0.705899	0.98778	-4.79163	0.949295	1	CSB_6 - WT_6
CTTN	Src substrate cortactin	Q14247	-0.618694	-1.72275	0.485364	22.7119	-1.18551	0.252693	0.98778	-4.5676	0.852456	1	CSB_6 - WT_6
TRIM25	E3 ubiquitin/ISG15 ligase TRIM25	Q14258	0.310359	-0.275873	0.89659	21.9487	1.11999	0.278835	0.98778	-4.59311	0.866611	1	CSB_6 - WT_6
FLNC	Filamin-C	Q14315;Q14315-2	-0.200083	-0.65731	0.257145	26.6001	-0.925761	0.36798	0.98778	-4.66196	0.899916	1	CSB_6 - WT_6
DHX15	ATP-dependent RNA helicase DHX15	O43143	-0.15231	-0.729132	0.424513	21.0016	-0.558608	0.583969	0.98778	-4.76075	0.938208	1	CSB_6 - WT_6
CAPRIN1	Caprin-1	Q14444;Q14444-2	-0.105733	-1.38605	1.17459	22.2095	-0.174708	0.863446	0.988558	-4.81388	0.958871	1	CSB_6 - WT_6
RBM39	RNA-binding protein 39	Q14498;Q14498-2	-0.437339	-1.59932	0.724643	22.851	-0.796232	0.43726	0.98778	-4.70176	0.916398	1	CSB_6 - WT_6
RNMT	mRNA cap guanine-N7 methyltransferase	O43148;O43148-2	0.470076	-0.176854	1.11701	21.359	1.53721	0.143292	0.98778	-4.4139	0.741938	0.99774	CSB_6 - WT_6
ITPR3	Inositol 1,4,5-trisphosphate receptor type 3	Q14573	0.353586	-0.185209	0.89238	23.0613	1.38833	0.183589	0.98778	-4.48215	0.796677	1	CSB_6 - WT_6
TRIP12	Isoform of Q14669, Isoform 2 of E3 ubiquitin-protein ligase TRIP12	Q14669-2	0.231006	-0.928763	1.39077	21.4804	0.421378	0.678944	0.98778	-4.78594	0.947197	1	CSB_6 - WT_6
MDC1	Mediator of DNA damage checkpoint protein 1	Q14676	0.241483	-0.748271	1.23124	20.4968	0.516155	0.612628	0.98778	-4.76926	0.941223	1	CSB_6 - WT_6
RRP1B	Ribosomal RNA processing protein 1 homolog B	Q14684	0.275014	-0.446786	0.996814	19.9126	0.806044	0.431739	0.98778	-4.69893	0.915281	1	CSB_6 - WT_6
PDCD11	Protein RRP5 homolog	Q14690	-0.33396	-1.00125	0.333331	21.818	-1.05877	0.305037	0.98778	-4.61593	0.878406	1	CSB_6 - WT_6
USP10	Ubiquitin carboxyl-terminal hydrolase 10	Q14694;Q14694-2;Q14694-3	0.220073	-0.257144	0.697289	21.7656	0.9756	0.34342	0.98778	-4.6453	0.892461	1	CSB_6 - WT_6
MVP	Major vault protein	Q14764	0.785359	-0.317847	1.88856	21.2402	1.50603	0.151059	0.98778	-4.42854	0.754472	1	CSB_6 - WT_6
LTBP1	Latent-transforming growth factor beta-binding protein 1	Q14766;Q14766-4	1.01002	-0.108097	2.12814	21.1447	1.91101	0.0736249	0.981398	-4.22652	0.563485	0.856855	CSB_6 - WT_6
GOLGB1	Isoform of Q14789, Isoform 2 of Golgin subfamily B member 1	Q14789-2	0.150485	-0.695463	0.996432	22.5477	0.376331	0.71149	0.98778	-4.79273	0.94971	1	CSB_6 - WT_6
CHD4	Chromodomain-helicase-DNA-binding protein 4	Q14839;Q14839-2	0.221799	-0.4481	0.891699	22.5171	0.700441	0.49346	0.98778	-4.7278	0.92632	1	CSB_6 - WT_6
LASP1	LIM and SH3 domain protein 1	Q14847;Q14847-2	-0.344014	-0.855366	0.167338	22.6809	-1.42324	0.173394	0.98778	-4.46654	0.784981	1	CSB_6 - WT_6
ZNF638	Zinc finger protein 638	Q14966;Q14966-3	0.170062	-0.463729	0.803853	21.3557	0.567652	0.577952	0.98778	-4.75885	0.937536	1	CSB_6 - WT_6
KPNB1	Importin subunit beta-1	Q14974	-0.135732	-0.672235	0.400772	21.9517	-0.535217	0.599676	0.98778	-4.76552	0.939897	1	CSB_6 - WT_6
NOLC1	Nucleolar and coiled-body phosphoprotein 1	Q14978;Q14978-2;Q14978-3	-0.541288	-1.62554	0.542959	21.7887	-1.05614	0.306199	0.98778	-4.61689	0.878884	1	CSB_6 - WT_6
NUMA1	Isoform of Q14980, Isoform 2 of Nuclear mitotic apparatus protein 1	Q14980-2	0.0300774	-0.640649	0.700804	23.6979	0.094867	0.925569	0.988558	-4.818	0.961726	1	CSB_6 - WT_6
NCAPD2	Condensin complex subunit 1	Q15021	0.135376	-0.566777	0.837529	19.8634	0.40788	0.688632	0.98778	-4.78806	0.947971	1	CSB_6 - WT_6
UBA6	Ubiquitin-like modifier-activating enzyme 6	A0AVT1	0.300435	-0.286666	0.887535	20.5712	1.08258	0.294642	0.98778	-4.60718	0.873974	1	CSB_6 - WT_6
PHGDH	D-3-phosphoglycerate dehydrogenase	O43175	0.233457	-0.586857	1.05377	23.1599	0.602072	0.555351	0.98778	-4.75138	0.934879	1	CSB_6 - WT_6
POSTN	Periostin	Q15063	0.334201	-0.595359	1.26376	22.518	0.760591	0.457687	0.98778	-4.7118	0.920292	1	CSB_6 - WT_6
EEA1	Early endosome antigen 1	Q15075	-0.170202	-1.28046	0.940054	21.085	-0.324312	0.749797	0.987823	-4.79964	0.952381	1	CSB_6 - WT_6
PDIA6	Protein disulfide-isomerase A6	Q15084;Q15084-2;Q15084-3;Q15084-4;Q15084-5	0.118174	-0.486424	0.722772	23.3518	0.413501	0.684591	0.98778	-4.78718	0.947651	1	CSB_6 - WT_6
PLEC	Plectin	Q15149	-0.0266764	-0.60678	0.553427	25.2238	-0.0972843	0.923678	0.988558	-4.81791	0.961645	1	CSB_6 - WT_6
PPA1	Inorganic pyrophosphatase	Q15181	0.0793519	-0.65107	0.809774	22.0454	0.229829	0.821064	0.988558	-4.80962	0.956667	1	CSB_6 - WT_6
PTGES3	Prostaglandin E synthase 3	Q15185;Q15185-4	-0.166537	-0.803422	0.470348	22.0289	-0.553186	0.587591	0.98778	-4.76187	0.938606	1	CSB_6 - WT_6
NONO	Non-POU domain-containing octamer-binding protein	Q15233	0.0425588	-0.529481	0.614598	23.813	0.157393	0.876855	0.988558	-4.81498	0.959523	1	CSB_6 - WT_6
PSMD3	26S proteasome non-ATPase regulatory subunit 3	O43242;O43242-2	0.268114	-0.313574	0.849801	20.6635	0.975103	0.34366	0.98778	-4.64547	0.892539	1	CSB_6 - WT_6
ZMYND11	Zinc finger MYND domain-containing protein 11	Q15326;Q15326-2	1.13418	0.132593	2.13576	20.9459	2.3956	0.0288294	0.849874	-3.96262	0.344232	0.47353	CSB_6 - WT_6
PCBP1	Poly(rC)-binding protein 1	Q15365	-0.623032	-1.17699	-0.069075	24.0707	-2.37933	0.0297832	0.849874	-3.97168	0.348751	0.47353	CSB_6 - WT_6
PCBP2	Isoform of Q15366, Isoform 3 of Poly(rC)-binding protein 2	Q15366-3;Q15366-4;Q15366-6;Q15366-7	-0.705568	-1.45222	0.0410819	22.1737	-1.99914	0.0624271	0.970145	-4.17981	0.518615	0.856855	CSB_6 - WT_6
PAPSS1	Bifunctional 3'-phosphoadenosine 5'-phosphosulfate synthase 1	O43252	0.610824	-0.222885	1.44453	20.4009	1.54997	0.140211	0.98778	-4.40785	0.736668	0.99774	CSB_6 - WT_6
CNN3	Calponin-3	Q15417	0.4191	-0.499913	1.33811	24.723	0.964755	0.348665	0.98778	-4.64899	0.894142	1	CSB_6 - WT_6
TGFBI	Transforming growth factor-beta-induced protein ig-h3	Q15582	-0.193164	-1.18236	0.796032	21.6398	-0.413109	0.684872	0.98778	-4.78725	0.947673	1	CSB_6 - WT_6
MAPRE1	Microtubule-associated protein RP/EB family member 1	Q15691	0.25109	-0.410838	0.913018	20.8474	0.802489	0.433734	0.98778	-4.69996	0.915688	1	CSB_6 - WT_6
ELAVL1	ELAV-like protein 1	Q15717;Q15717-2	0.177839	-0.611606	0.967284	22.5332	0.476571	0.639949	0.98778	-4.77662	0.943838	1	CSB_6 - WT_6
MYLK	Isoform of Q15746, Isoform 2 of Myosin light chain kinase, smooth muscle	Q15746-2	0.646205	0.1994	1.09301	22.004	3.05966	0.00731442	0.734752	-3.5928	0.127958	0.14614	CSB_6 - WT_6
TOMM34	Mitochondrial import receptor subunit TOM34	Q15785	-0.139929	-1.16331	0.883448	21.0304	-0.289264	0.776001	0.988558	-4.80373	0.954051	1	CSB_6 - WT_6
RAB11B	Ras-related protein Rab-11B	Q15907	-0.00694199	-0.883211	0.869327	21.0342	-0.0167598	0.98683	0.997596	-4.81967	0.964179	1	CSB_6 - WT_6
ZYX	Zyxin	Q15942	0.15399	-0.479495	0.787474	23.4077	0.514252	0.613929	0.98778	-4.76963	0.941353	1	CSB_6 - WT_6
SEPTIN7	Septin-7	Q16181;Q16181-2	0.116853	-0.751479	0.985185	22.452	0.284692	0.77944	0.988558	-4.80423	0.954262	1	CSB_6 - WT_6
DPYSL2	Dihydropyrimidinase-related protein 2	Q16555	0.426536	-0.257687	1.11076	22.6324	1.3188	0.205337	0.98778	-4.51249	0.818035	1	CSB_6 - WT_6
SRSF7	Serine/arginine-rich splicing factor 7	Q16629;Q16629-2;Q16629-3;Q16629-4	0.181727	-0.426412	0.789867	20.6919	0.632176	0.535978	0.98778	-4.74451	0.932417	1	CSB_6 - WT_6
CPSF6	Cleavage and polyadenylation specificity factor subunit 6	Q16630;Q16630-2;Q16630-3	0.335361	-0.259245	0.929967	21.8425	1.19318	0.249759	0.98778	-4.56455	0.850688	1	CSB_6 - WT_6
DBN1	Drebrin	Q16643;Q16643-2;Q16643-3	-0.9066	-2.50367	0.690469	23.4944	-1.20092	0.246824	0.98778	-4.56145	0.848878	1	CSB_6 - WT_6
FSCN1	Fascin	Q16658	0.486856	-0.053343	1.02705	21.3974	1.90664	0.0742254	0.981398	-4.22882	0.565602	0.856855	CSB_6 - WT_6
IFI16	Gamma-interferon-inducible protein 16	Q16666;Q16666-2;Q16666-6	0.175027	-0.537542	0.887596	22.2646	0.519636	0.610253	0.98778	-4.76858	0.940984	1	CSB_6 - WT_6
TXNRD1	Thioredoxin reductase 1, cytoplasmic	Q16881;Q16881-3;Q16881-4	-1.22773	-1.80213	-0.653319	23.9066	-4.52171	0.000327121	0.272819	-2.86875	0.00152484	0.14614	CSB_6 - WT_6
HNRNPUL2	Heterogeneous nuclear ribonucleoprotein U-like protein 2	Q1KMD3	0.295777	-0.231247	0.822801	21.7451	1.18729	0.252011	0.98778	-4.5669	0.852048	1	CSB_6 - WT_6
INF2	Inverted formin-2	Q27J81;Q27J81-2	0.583917	0.0541528	1.11368	20.3572	2.33179	0.0327436	0.849874	-3.99811	0.361235	0.47353	CSB_6 - WT_6
AAK1	AP2-associated protein kinase 1	Q2M2I8;Q2M2I8-2	0.0653974	-0.406751	0.537545	20.577	0.293024	0.773175	0.988558	-4.80332	0.953877	1	CSB_6 - WT_6
HNRNPR	Heterogeneous nuclear ribonucleoprotein R	O43390	0.261804	-0.37359	0.897198	24.6449	0.871676	0.395955	0.98778	-4.6792	0.907274	1	CSB_6 - WT_6
TSR1	Pre-rRNA-processing protein TSR1 homolog	Q2NL82	-0.186999	-0.874769	0.500771	20.4748	-0.575197	0.572958	0.98778	-4.75725	0.936968	1	CSB_6 - WT_6
ZNF800	Zinc finger protein 800	Q2TB10	0.28311	-0.567184	1.1334	19.8202	0.704381	0.491068	0.98778	-4.72679	0.925945	1	CSB_6 - WT_6
LRRFIP1	Isoform of Q32MZ4, Isoform 3 of Leucine-rich repeat flightless-interacting protein 1	Q32MZ4-3	-0.484091	-1.37753	0.409345	22.5596	-1.14626	0.26812	0.98778	-4.58301	0.861135	1	CSB_6 - WT_6
GLYR1	Cytokine-like nuclear factor N-PAC	Q49A26;Q49A26-4	0.758269	-0.365015	1.88155	20.0718	1.42809	0.172015	0.98778	-4.46435	0.783302	1	CSB_6 - WT_6
LARP7	La-related protein 7	Q4G0J3;Q4G0J3-3	0.347306	-0.241674	0.936286	21.5452	1.24748	0.229725	0.98778	-4.5425	0.837452	1	CSB_6 - WT_6
AMOT	Angiomotin	Q4VCS5;Q4VCS5-2	-0.251737	-1.28651	0.783038	21.4636	-0.514662	0.613649	0.98778	-4.76955	0.941325	1	CSB_6 - WT_6
ARHGAP29	Rho GTPase-activating protein 29	Q52LW3	0.257913	-0.283386	0.799211	20.3816	1.00799	0.328086	0.98778	-4.63409	0.887239	1	CSB_6 - WT_6
CDCA8	Borealin	Q53HL2	1.14202	-0.0266967	2.31074	20.0511	2.06722	0.0548563	0.970145	-4.14324	0.481303	0.856855	CSB_6 - WT_6
FAM133B	Protein FAM133B	Q5BKY9;Q5BKY9-2	0.387588	-1.10923	1.88441	21.738	0.547801	0.591199	0.98778	-4.76297	0.938997	1	CSB_6 - WT_6
HERC4	Probable E3 ubiquitin-protein ligase HERC4	Q5GLZ8;Q5GLZ8-2;Q5GLZ8-3	0.36451	-0.285398	1.01442	20.8798	1.18653	0.252301	0.98778	-4.5672	0.852222	1	CSB_6 - WT_6
HP1BP3	Heterochromatin protein 1-binding protein 3	Q5SSJ5	0.536429	-0.567455	1.64031	25.4975	1.02804	0.318841	0.98778	-4.62701	0.883849	1	CSB_6 - WT_6
CEP170	Isoform of Q5SW79, Isoform 2 of Centrosomal protein of 170 kDa	Q5SW79-2;Q5SW79-3	-0.525855	-1.17269	0.120976	21.194	-1.71987	0.104248	0.98778	-4.32481	0.656877	0.99774	CSB_6 - WT_6
UBR4	E3 ubiquitin-protein ligase UBR4	Q5T4S7;Q5T4S7-2;Q5T4S7-3;Q5T4S7-4	0.0805696	-0.578461	0.7396	21.7353	0.258635	0.799132	0.988558	-4.80693	0.955432	1	CSB_6 - WT_6
EPB41L2	Band 4.1-like protein 2	O43491	-0.222995	-0.840322	0.394333	22.6329	-0.764189	0.455599	0.98778	-4.7108	0.91991	1	CSB_6 - WT_6
H3-7	Histone H3-7	Q5TEC6	0.54678	-0.610019	1.70358	30.7229	0.999945	0.331849	0.98778	-4.63691	0.888566	1	CSB_6 - WT_6
PRPF38B	Pre-mRNA-splicing factor 38B	Q5VTL8	0.691244	-0.208477	1.59096	23.4602	1.62534	0.123131	0.98778	-4.37158	0.703487	0.99774	CSB_6 - WT_6
TGOLN2	Trans-Golgi network integral membrane protein 2	O43493;O43493-3;O43493-5;O43493-7	0.361863	-0.327545	1.05127	20.7237	1.11042	0.282817	0.98778	-4.59674	0.868542	1	CSB_6 - WT_6
CD276	CD276 antigen	Q5ZPR3;Q5ZPR3-2;Q5ZPR3-4	0.596208	-0.188452	1.38087	22.6308	1.60745	0.127016	0.98778	-4.38028	0.711683	0.99774	CSB_6 - WT_6
KANK2	KN motif and ankyrin repeat domain-containing protein 2	Q63ZY3;Q63ZY3-2;Q63ZY3-3	0.419774	-0.177132	1.01668	22.0658	1.48775	0.155772	0.98778	-4.43704	0.761551	1	CSB_6 - WT_6
ARL6IP4	Isoform of Q66PJ3, Isoform 1 of ADP-ribosylation factor-like protein 6-interacting protein 4	Q66PJ3-1	0.654107	-0.621813	1.93003	23.4077	1.08454	0.293795	0.98778	-4.60645	0.8736	1	CSB_6 - WT_6
TNS3	Tensin-3	Q68CZ2	0.231388	-0.254907	0.717684	21.675	1.00661	0.328729	0.98778	-4.63458	0.887468	1	CSB_6 - WT_6
ATL3	Atlastin-3	Q6DD88	-0.0817739	-0.753851	0.590303	21.1941	-0.257405	0.800065	0.988558	-4.80705	0.955486	1	CSB_6 - WT_6
LAMTOR1	Ragulator complex protein LAMTOR1	Q6IAA8	0.0152304	-1.01089	1.04135	21.963	0.0314005	0.975329	0.994655	-4.81954	0.963742	1	CSB_6 - WT_6
PDE12	2',5'-phosphodiesterase 12	Q6L8Q7;Q6L8Q7-2	0.26209	-0.368226	0.892406	19.743	0.879657	0.39174	0.98778	-4.67671	0.906233	1	CSB_6 - WT_6
CAVIN1	Caveolae-associated protein 1	Q6NZI2	-0.199293	-1.36278	0.964197	23.0452	-0.362369	0.721699	0.98778	-4.79469	0.95045	1	CSB_6 - WT_6
PRPF8	Pre-mRNA-processing-splicing factor 8	Q6P2Q9	-0.186316	-0.706001	0.333369	21.5155	-0.758456	0.458929	0.98778	-4.71238	0.920517	1	CSB_6 - WT_6
ZNF207	Isoform of O43670, Isoform 2 of BUB3-interacting and GLEBS motif-containing protein ZNF207	O43670-2	0.319391	-0.187532	0.826314	20.6055	1.33291	0.200764	0.98778	-4.50642	0.813901	1	CSB_6 - WT_6
LARP1	La-related protein 1	Q6PKG0	-0.276472	-1.00652	0.453573	20.5641	-0.801167	0.434478	0.98778	-4.70034	0.915838	1	CSB_6 - WT_6
CSPG4	Chondroitin sulfate proteoglycan 4	Q6UVK1	-0.219241	-0.963233	0.52475	21.055	-0.623413	0.541579	0.98778	-4.74654	0.933148	1	CSB_6 - WT_6
MPRIP	Isoform of Q6WCQ1, Isoform 2 of Myosin phosphatase Rho-interacting protein	Q6WCQ1-2	0.273181	-0.330062	0.876425	21.0651	0.958032	0.351944	0.98778	-4.65125	0.895167	1	CSB_6 - WT_6
CD109	CD109 antigen	Q6YHK3;Q6YHK3-4	0.864491	0.0536839	1.6753	21.4643	2.25561	0.0380664	0.849874	-4.04029	0.379021	0.47353	CSB_6 - WT_6
ACTN4	Alpha-actinin-4	O43707	0.034944	-1.20782	1.2777	24.8972	0.0594849	0.953284	0.991525	-4.81905	0.962876	1	CSB_6 - WT_6
THSD4	Thrombospondin type-1 domain-containing protein 4	Q6ZMP0	1.16588	-0.336615	2.66837	20.3879	1.64158	0.119693	0.98778	-4.36365	0.695874	0.99774	CSB_6 - WT_6
H3C13	Histone H3.2	Q71DI3	-0.214023	-1.24387	0.815822	27.6272	-0.439653	0.665921	0.98778	-4.78298	0.94612	1	CSB_6 - WT_6
RPS27L	40S ribosomal protein S27-like	Q71UM5	0.483672	-0.258419	1.22576	22.8675	1.37884	0.186442	0.98778	-4.48635	0.799739	1	CSB_6 - WT_6
SND1	Staphylococcal nuclease domain-containing protein 1	Q7KZF4	0.0544353	-0.414523	0.523394	21.9488	0.245565	0.809062	0.988558	-4.80819	0.956	1	CSB_6 - WT_6
DDX46	Probable ATP-dependent RNA helicase DDX46	Q7L014	0.307642	-0.82824	1.44352	23.0504	0.572972	0.574428	0.98778	-4.75772	0.937136	1	CSB_6 - WT_6
BZW1	eIF5-mimic protein 2	Q7L1Q6;Q7L1Q6-3;Q7L1Q6-4	0.239503	-0.318382	0.797389	21.5824	0.908213	0.376905	0.98778	-4.66765	0.902383	1	CSB_6 - WT_6
CYFIP1	Cytoplasmic FMR1-interacting protein 1	Q7L576	0.442558	-0.0663118	0.951427	20.7447	1.83986	0.0839417	0.98778	-4.26363	0.598508	0.900663	CSB_6 - WT_6
EFL1	Elongation factor-like GTPase 1	Q7Z2Z2	0.646855	0.0612567	1.23245	20.5587	2.33684	0.0324169	0.849874	-3.99531	0.359961	0.47353	CSB_6 - WT_6
NARS1	Asparagine--tRNA ligase, cytoplasmic	O43776	0.041178	-0.924689	1.00705	21.1014	0.0901923	0.929226	0.988558	-4.81817	0.961882	1	CSB_6 - WT_6
NEGR1	Neuronal growth regulator 1	Q7Z3B1	0.146098	-1.0064	1.2986	21.5765	0.268179	0.791902	0.988558	-4.80597	0.955009	1	CSB_6 - WT_6
HDGFL2	Hepatoma-derived growth factor-related protein 2	Q7Z4V5;Q7Z4V5-2	0.695012	-0.0851086	1.47513	22.2557	1.88474	0.0772948	0.981398	-4.24029	0.576024	0.856855	CSB_6 - WT_6
WAPL	Wings apart-like protein homolog	Q7Z5K2;Q7Z5K2-2;Q7Z5K2-3	0.103638	-0.419423	0.6267	20.2109	0.419168	0.680526	0.98778	-4.78629	0.947325	1	CSB_6 - WT_6
MYO1B	Unconventional myosin-Ib	O43795;O43795-2	0.423081	-0.14342	0.989582	21.0626	1.57995	0.133191	0.98778	-4.39354	0.723891	0.99774	CSB_6 - WT_6
RBBP6	E3 ubiquitin-protein ligase RBBP6	Q7Z6E9;Q7Z6E9-2	0.715993	-0.11704	1.54903	20.7832	1.81831	0.0873094	0.98778	-4.27476	0.608942	0.900663	CSB_6 - WT_6
HUWE1	E3 ubiquitin-protein ligase HUWE1	Q7Z6Z7;Q7Z6Z7-2;Q7Z6Z7-3	0.118932	-0.541202	0.779066	21.9624	0.381143	0.707985	0.98778	-4.79204	0.949451	1	CSB_6 - WT_6
PBRM1	Protein polybromo-1	Q86U86;Q86U86-2;Q86U86-4;Q86U86-5;Q86U86-7;Q86U86-8;Q86U86-9	0.623125	-0.107151	1.3534	20.1708	1.80513	0.0894268	0.98778	-4.28153	0.615185	0.900663	CSB_6 - WT_6
USP48	Ubiquitin carboxyl-terminal hydrolase 48	Q86UV5	0.719437	0.0402544	1.39862	20.0536	2.24093	0.0391809	0.849874	-4.04839	0.382146	0.47353	CSB_6 - WT_6
CAND1	Cullin-associated NEDD8-dissociated protein 1	Q86VP6	0.241061	-0.301118	0.783241	21.5968	0.940601	0.360545	0.98778	-4.65707	0.897767	1	CSB_6 - WT_6
AKAP8	A-kinase anchor protein 8	O43823	0.489389	-0.0352968	1.01408	20.3982	1.97322	0.0655494	0.970145	-4.19362	0.532241	0.856855	CSB_6 - WT_6
AHNAK2	Protein AHNAK2	Q8IVF2;Q8IVF2-3	-0.139598	-0.903027	0.623831	23.751	-0.386839	0.703844	0.98778	-4.79122	0.949141	1	CSB_6 - WT_6
CALU	Isoform of O43852, Isoform 8 of Calumenin	O43852-8	-0.00312277	-1.5626	1.55635	20.8921	-0.00423627	0.996671	0.999842	-4.81973	0.964544	1	CSB_6 - WT_6
PHF6	PHD finger protein 6	Q8IWS0;Q8IWS0-3;Q8IWS0-5	0.236926	-0.828586	1.30244	21.6737	0.470409	0.644252	0.98778	-4.77771	0.94423	1	CSB_6 - WT_6
CALU	Calumenin	O43852;O43852-3	-0.0632852	-2.06521	1.93864	23.5266	-0.0668768	0.947487	0.990971	-4.81887	0.962641	1	CSB_6 - WT_6
DNAJC10	DnaJ homolog subfamily C member 10	Q8IXB1	0.0458765	-0.692809	0.784562	21.6354	0.131387	0.897066	0.988558	-4.81642	0.960467	1	CSB_6 - WT_6
RBM12B	RNA-binding protein 12B	Q8IXT5	0.640929	-0.275084	1.55694	19.702	1.48023	0.157747	0.98778	-4.44052	0.764408	1	CSB_6 - WT_6
SRRM1	Serine/arginine repetitive matrix protein 1	Q8IYB3;Q8IYB3-2	0.40444	-0.584501	1.39338	22.1427	0.865178	0.399408	0.98778	-4.68121	0.90811	1	CSB_6 - WT_6
STAG2	Cohesin subunit SA-2	Q8N3U4;Q8N3U4-2	0.623632	-0.298337	1.5456	20.7379	1.43098	0.171197	0.98778	-4.46304	0.782295	1	CSB_6 - WT_6
ADAMTSL1	ADAMTS-like protein 1	Q8N6G6	0.307294	-0.576652	1.19124	20.7096	0.735444	0.472446	0.98778	-4.71863	0.922892	1	CSB_6 - WT_6
ENAH	Protein enabled homolog	Q8N8S7;Q8N8S7-2;Q8N8S7-3	-0.267851	-0.869621	0.333919	21.7545	-0.941638	0.360029	0.98778	-4.65673	0.897615	1	CSB_6 - WT_6
ACOT4	Peroxisomal succinyl-coenzyme A thioesterase	Q8N9L9	0.595048	-0.717451	1.90755	20.5574	0.959123	0.351411	0.98778	-4.65089	0.895001	1	CSB_6 - WT_6
ZBTB38	Zinc finger and BTB domain-containing protein 38	Q8NAP3	0.442852	-0.387644	1.27335	22.114	1.12809	0.275501	0.98778	-4.59002	0.864951	1	CSB_6 - WT_6
HSD17B11	Estradiol 17-beta-dehydrogenase 11	Q8NBQ5	-0.781811	-1.60077	0.0371501	21.0206	-2.01957	0.0600607	0.970145	-4.16887	0.507636	0.856855	CSB_6 - WT_6
TXNDC5	Thioredoxin domain-containing protein 5	Q8NBS9	0.168978	-0.89414	1.2321	22.6459	0.336255	0.740938	0.98778	-4.79815	0.951788	1	CSB_6 - WT_6
SMARCA5	SWI/SNF-related matrix-associated actin-dependent regulator of chromatin subfamily A member 5	O60264	0.532703	-0.137673	1.20308	21.8119	1.68108	0.111672	0.98778	-4.34417	0.676673	0.99774	CSB_6 - WT_6
SERBP1	Plasminogen activator inhibitor 1 RNA-binding protein	Q8NC51;Q8NC51-2;Q8NC51-3;Q8NC51-4	0.25766	-0.277804	0.793124	21.1117	1.01798	0.323458	0.98778	-4.63058	0.885566	1	CSB_6 - WT_6
ABCF1	ATP-binding cassette sub-family F member 1	Q8NE71	-0.2447	-0.73799	0.24859	20.2107	-1.04943	0.309185	0.98778	-4.61933	0.880093	1	CSB_6 - WT_6
SYNE1	Nesprin-1	Q8NF91	-0.198707	-0.709971	0.312557	20.9654	-0.822222	0.422732	0.98778	-4.69419	0.913395	1	CSB_6 - WT_6
BOD1L1	Biorientation of chromosomes in cell division protein 1-like 1	Q8NFC6	-0.280196	-0.962377	0.401985	20.6977	-0.868928	0.397413	0.98778	-4.68005	0.907629	1	CSB_6 - WT_6
SMARCC2	Isoform of Q8TAQ2, Isoform 2 of SWI/SNF complex subunit SMARCC2	Q8TAQ2-2;Q8TAQ2-3	0.213446	-0.497507	0.924398	21.2298	0.635138	0.534092	0.98778	-4.74382	0.932168	1	CSB_6 - WT_6
HM13	Minor histocompatibility antigen H13	Q8TCT9;Q8TCT9-5	0.128131	-0.628091	0.884354	22.3883	0.358449	0.724575	0.98778	-4.79522	0.950655	1	CSB_6 - WT_6
NEK9	Serine/threonine-protein kinase Nek9	Q8TD19	0.392894	-0.184421	0.970208	21.0634	1.43974	0.168738	0.98778	-4.45907	0.779216	1	CSB_6 - WT_6
DLG5	Disks large homolog 5	Q8TDM6;Q8TDM6-4	0.383233	-0.275205	1.04167	20.701	1.23132	0.235553	0.98778	-4.54914	0.841526	1	CSB_6 - WT_6
BRIX1	Ribosome biogenesis protein BRX1 homolog	Q8TDN6	0.220788	-0.593648	1.03522	21.2517	0.573508	0.574074	0.98778	-4.75761	0.937096	1	CSB_6 - WT_6
UBASH3B	Ubiquitin-associated and SH3 domain-containing protein B	Q8TF42	0.203412	-0.345806	0.75263	19.9042	0.783526	0.444476	0.98778	-4.70538	0.917815	1	CSB_6 - WT_6
ZC3H15	Zinc finger CCCH domain-containing protein 15	Q8WU90	0.17261	-0.374901	0.720121	19.9899	0.666951	0.514069	0.98778	-4.73619	0.929405	1	CSB_6 - WT_6
PDCD6IP	Programmed cell death 6-interacting protein	Q8WUM4	0.273607	-0.286397	0.83361	21.5141	1.03361	0.316306	0.98778	-4.62502	0.882885	1	CSB_6 - WT_6
HNRNPLL	Heterogeneous nuclear ribonucleoprotein L-like	Q8WVV9;Q8WVV9-4	0.140974	-0.408354	0.690302	21.0941	0.54291	0.594487	0.98778	-4.76397	0.939349	1	CSB_6 - WT_6
LMO7	Isoform of Q8WWI1, Isoform 3 of LIM domain only protein 7	Q8WWI1-3	0.0943382	-0.495797	0.684474	22.1595	0.338187	0.739508	0.98778	-4.7979	0.951691	1	CSB_6 - WT_6
ATXN2L	Ataxin-2-like protein	Q8WWM7;Q8WWM7-2;Q8WWM7-3;Q8WWM7-4;Q8WWM7-5;Q8WWM7-6;Q8WWM7-8;Q8WWM7-9	-0.578167	-1.43468	0.278349	21.3787	-1.42804	0.172029	0.98778	-4.46437	0.78332	1	CSB_6 - WT_6
PHIP	PH-interacting protein	Q8WWQ0	0.226464	-0.971886	1.42482	20.5001	0.399795	0.694461	0.98778	-4.78929	0.948425	1	CSB_6 - WT_6
PALLD	Palladin	Q8WX93;Q8WX93-3	-0.0773371	-0.668892	0.514218	22.5906	-0.276575	0.785558	0.988558	-4.8051	0.954632	1	CSB_6 - WT_6
SREK1	Isoform of Q8WXA9, Isoform 2 of Splicing regulatory glutamine/lysine-rich protein 1	Q8WXA9-2	-0.0925387	-1.30836	1.12328	20.9921	-0.161018	0.874044	0.988558	-4.81476	0.959388	1	CSB_6 - WT_6
SYNE2	Nesprin-2	Q8WXH0;Q8WXH0-2	0.487103	-0.384156	1.35836	23.2081	1.18275	0.253753	0.98778	-4.5687	0.853085	1	CSB_6 - WT_6
DNAJC9	DnaJ homolog subfamily C member 9	Q8WXX5	0.276497	-0.570066	1.12306	21.963	0.690959	0.499246	0.98778	-4.73021	0.927213	1	CSB_6 - WT_6
AHCTF1	Protein ELYS	Q8WYP5;Q8WYP5-2;Q8WYP5-3	-0.114692	-1.10208	0.8727	21.6705	-0.245734	0.808934	0.988558	-4.80817	0.955993	1	CSB_6 - WT_6
DDX1	ATP-dependent RNA helicase DDX1	Q92499	-0.0204113	-0.555176	0.514353	20.8117	-0.0807477	0.936619	0.988558	-4.81848	0.962193	1	CSB_6 - WT_6
H1-10	Histone H1.10	Q92522	0.385525	-0.871702	1.64275	25.7917	0.648724	0.525488	0.98778	-4.74061	0.931007	1	CSB_6 - WT_6
GBF1	Golgi-specific brefeldin A-resistance guanine nucleotide exchange factor 1	Q92538;Q92538-2;Q92538-3	0.237407	-0.336465	0.81128	20.6786	0.875185	0.394098	0.98778	-4.67811	0.906818	1	CSB_6 - WT_6
ACSL4	Long-chain-fatty-acid--CoA ligase 4	O60488;O60488-2	0.0661684	-0.609567	0.741904	21.6716	0.207155	0.838437	0.988558	-4.81151	0.957598	1	CSB_6 - WT_6
NCSTN	Nicastrin	Q92542;Q92542-2	0.0607427	-0.59168	0.713165	21.7165	0.196964	0.846274	0.988558	-4.8123	0.958006	1	CSB_6 - WT_6
HSPH1	Heat shock protein 105 kDa	Q92598;Q92598-2;Q92598-3	0.0723378	-0.379444	0.524119	22.6568	0.338733	0.739105	0.98778	-4.79783	0.951664	1	CSB_6 - WT_6
MYO18A	Unconventional myosin-XVIIIa	Q92614;Q92614-3;Q92614-4	0.21399	-0.539403	0.967384	20.5609	0.600887	0.556121	0.98778	-4.75165	0.934973	1	CSB_6 - WT_6
GCN1	eIF-2-alpha kinase activator GCN1	Q92616	0.0828881	-0.441488	0.607264	21.5982	0.334404	0.742309	0.98778	-4.79838	0.951881	1	CSB_6 - WT_6
OGA	Protein O-GlcNAcase	O60502	-0.233643	-0.729157	0.261872	20.4047	-0.99751	0.332994	0.98778	-4.63775	0.888963	1	CSB_6 - WT_6
DDX17	Isoform of Q92841, Isoform 3 of Probable ATP-dependent RNA helicase DDX17	Q92841-2	0.587737	-0.0809719	1.25645	23.5801	1.85938	0.0809916	0.98778	-4.25351	0.588821	0.900663	CSB_6 - WT_6
UPF1	Regulator of nonsense transcripts 1	Q92900;Q92900-2	-0.239809	-0.760086	0.280469	21.065	-0.975103	0.343659	0.98778	-4.64547	0.892539	1	CSB_6 - WT_6
KHSRP	Far upstream element-binding protein 2	Q92945	-0.386532	-1.07246	0.2994	23.3906	-1.19213	0.250157	0.98778	-4.56497	0.85093	1	CSB_6 - WT_6
USP9X	Probable ubiquitin carboxyl-terminal hydrolase FAF-X	Q93008;Q93008-3	0.114028	-0.407331	0.635387	21.5823	0.462697	0.649655	0.98778	-4.77907	0.944713	1	CSB_6 - WT_6
SYNCRIP	Heterogeneous nuclear ribonucleoprotein Q	O60506;O60506-2	0.30304	-0.396023	1.0021	23.3866	0.917076	0.372379	0.98778	-4.66478	0.901147	1	CSB_6 - WT_6
LPP	Lipoma-preferred partner	Q93052	0.292688	-0.291096	0.876473	20.3882	1.06065	0.304203	0.98778	-4.61525	0.878062	1	CSB_6 - WT_6
RPL36AL	60S ribosomal protein L36a-like	Q969Q0	-0.15982	-1.33306	1.01342	22.5411	-0.288182	0.776814	0.988558	-4.80385	0.954101	1	CSB_6 - WT_6
FUBP1	Far upstream element-binding protein 1	Q96AE4;Q96AE4-2	-0.600414	-1.48254	0.28171	21.9105	-1.43993	0.168684	0.98778	-4.45898	0.779147	1	CSB_6 - WT_6
LRRC59	Leucine-rich repeat-containing protein 59	Q96AG4	0.0840557	-0.453859	0.621971	22.0994	0.330578	0.745145	0.98778	-4.79886	0.952071	1	CSB_6 - WT_6
LDAF1	Lipid droplet assembly factor 1	Q96B96;Q96B96-2	-0.318185	-1.08613	0.449758	21.1453	-0.876541	0.393382	0.98778	-4.67768	0.906641	1	CSB_6 - WT_6
TMA16	Translation machinery-associated protein 16	Q96EY4	0.389084	-0.713002	1.49117	20.9989	0.746877	0.465701	0.98778	-4.71555	0.921724	1	CSB_6 - WT_6
SIPA1	Signal-induced proliferation-associated protein 1	Q96FS4	-0.596908	-1.56685	0.373036	20.1698	-1.30191	0.210918	0.98778	-4.5197	0.822852	1	CSB_6 - WT_6
PDLIM5	PDZ and LIM domain protein 5	Q96HC4;Q96HC4-4	-0.195099	-0.974864	0.584667	21.7679	-0.529311	0.603674	0.98778	-4.76669	0.940313	1	CSB_6 - WT_6
FMC1;LUC7L2	Isoform of Q96HJ9, Isoform 2 of Protein FMC1 homolog	Q96HJ9-2;Q9Y383;Q9Y383-2;Q9Y383-3	0.837579	-0.0635611	1.73872	23.2727	1.96632	0.0664042	0.970145	-4.19729	0.535811	0.856855	CSB_6 - WT_6
ZNF462	Zinc finger protein 462	Q96JM2;Q96JM2-3	-0.0365426	-1.06033	0.987242	19.9366	-0.0755113	0.94072	0.988558	-4.81863	0.962363	1	CSB_6 - WT_6
CHAMP1	Chromosome alignment-maintaining phosphoprotein 1	Q96JM3	0.479668	-0.33156	1.2909	21.4571	1.25089	0.228509	0.98778	-4.54109	0.836578	1	CSB_6 - WT_6
PLIN3	Perilipin-3	O60664;O60664-4	0.303359	-0.943953	1.55067	25.4453	0.514521	0.613745	0.98778	-4.76957	0.941334	1	CSB_6 - WT_6
DOCK7	Dedicator of cytokinesis protein 7	Q96N67;Q96N67-2;Q96N67-3;Q96N67-4;Q96N67-5;Q96N67-6	-0.109913	-0.682727	0.462901	20.7011	-0.405935	0.690032	0.98778	-4.78836	0.948081	1	CSB_6 - WT_6
RBM14	RNA-binding protein 14	Q96PK6	0.410348	-0.12995	0.950646	21.4195	1.60672	0.127177	0.98778	-4.38063	0.712013	0.99774	CSB_6 - WT_6
UGDH	UDP-glucose 6-dehydrogenase	O60701	0.105481	-0.507652	0.718615	21.7217	0.36395	0.72054	0.98778	-4.79447	0.950368	1	CSB_6 - WT_6
CTNND1	Catenin delta-1	O60716;O60716-2;O60716-3;O60716-4;O60716-5;O60716-6;O60716-7;O60716-8	0.0471243	-0.639556	0.733804	21.1939	0.145182	0.886335	0.988558	-4.81569	0.959971	1	CSB_6 - WT_6
UHRF1	E3 ubiquitin-protein ligase UHRF1	Q96T88;Q96T88-2	0.719632	-0.390242	1.8295	20.8038	1.3717	0.188615	0.98778	-4.48951	0.802016	1	CSB_6 - WT_6
NIBAN2	Protein Niban 2	Q96TA1;Q96TA1-2	0.326209	-0.217911	0.87033	21.1035	1.2683	0.222382	0.98778	-4.53386	0.832031	1	CSB_6 - WT_6
CNN2	Calponin-2	Q99439	0.106548	-0.877156	1.09025	24.0105	0.229141	0.82159	0.988558	-4.80968	0.956696	1	CSB_6 - WT_6
PSMD1	26S proteasome non-ATPase regulatory subunit 1	Q99460	-0.167968	-0.863371	0.527435	20.5927	-0.510989	0.616162	0.98778	-4.77025	0.941575	1	CSB_6 - WT_6
VAT1	Synaptic vesicle membrane protein VAT-1 homolog	Q99536	0.493744	-0.177371	1.16486	21.4261	1.55642	0.138675	0.98778	-4.40479	0.733966	0.99774	CSB_6 - WT_6
POP1	Ribonucleases P/MRP protein subunit POP1	Q99575	-0.0579382	-0.813122	0.697246	21.1086	-0.162306	0.873046	0.988558	-4.81468	0.95934	1	CSB_6 - WT_6
TTC1	Tetratricopeptide repeat protein 1	Q99614	-0.0295202	-0.617244	0.558203	20.752	-0.10626	0.916664	0.988558	-4.81756	0.961341	1	CSB_6 - WT_6
HSD17B10	3-hydroxyacyl-CoA dehydrogenase type-2	Q99714	0.255301	-0.563984	1.07459	20.1478	0.659233	0.518887	0.98778	-4.73808	0.93009	1	CSB_6 - WT_6
EIF5B	Eukaryotic translation initiation factor 5B	O60841	-0.0993477	-0.581181	0.382486	22.2938	-0.436196	0.668376	0.98778	-4.78355	0.946327	1	CSB_6 - WT_6
HNRNPAB	Isoform of Q99729, Isoform 2 of Heterogeneous nuclear ribonucleoprotein A/B	Q99729-2;Q99729-3	-0.019963	-0.87216	0.832234	23.9072	-0.0495572	0.961073	0.994655	-4.81926	0.963187	1	CSB_6 - WT_6
CCT7	T-complex protein 1 subunit eta	Q99832;Q99832-3	0.278764	-0.29893	0.856458	22.7535	1.02085	0.322137	0.98778	-4.62956	0.88508	1	CSB_6 - WT_6
PRMT1	Protein arginine N-methyltransferase 1	Q99873;Q99873-2;Q99873-3	-0.00482037	-0.5026	0.492959	22.0298	-0.0204864	0.983902	0.996194	-4.81965	0.964069	1	CSB_6 - WT_6
VRK1	Serine/threonine-protein kinase VRK1	Q99986	0.456836	-0.70051	1.61418	22.6189	0.835062	0.415671	0.98778	-4.69037	0.911858	1	CSB_6 - WT_6
AKAP9	A-kinase anchor protein 9	Q99996	0.0831563	-0.470945	0.637257	21.8738	0.317488	0.754876	0.988558	-4.80048	0.952714	1	CSB_6 - WT_6
TUBA1C	Tubulin alpha-1C chain	Q9BQE3	0.169349	-0.477181	0.81588	26.5336	0.554135	0.586956	0.98778	-4.76167	0.938537	1	CSB_6 - WT_6
MYBBP1A	Myb-binding protein 1A	Q9BQG0;Q9BQG0-2	-0.107841	-0.728268	0.512585	22.4292	-0.367718	0.717781	0.98778	-4.79395	0.950169	1	CSB_6 - WT_6
C7orf50	Uncharacterized protein C7orf50	Q9BRJ6	0.135267	-0.91449	1.18502	19.4403	0.272599	0.788561	0.988558	-4.80552	0.954811	1	CSB_6 - WT_6
DIDO1	Death-inducer obliterator 1	Q9BTC0	-0.348622	-1.08329	0.386041	20.9496	-1.00389	0.329998	0.98778	-4.63553	0.887917	1	CSB_6 - WT_6
HNRNPUL1	Heterogeneous nuclear ribonucleoprotein U-like protein 1	Q9BUJ2;Q9BUJ2-2	0.273061	-0.338199	0.884322	24.1222	0.945051	0.358336	0.98778	-4.6556	0.897111	1	CSB_6 - WT_6
GNL3	Guanine nucleotide-binding protein-like 3	Q9BVP2;Q9BVP2-2	-0.324825	-0.928651	0.279	21.5814	-1.13805	0.271438	0.98778	-4.58619	0.862876	1	CSB_6 - WT_6
SRRT	Serrate RNA effector molecule homolog	Q9BXP5;Q9BXP5-2;Q9BXP5-3;Q9BXP5-4	0.203155	-0.406809	0.81312	19.9131	0.704604	0.490933	0.98778	-4.72673	0.925924	1	CSB_6 - WT_6
ITPA	Inosine triphosphate pyrophosphatase	Q9BY32	-0.0548051	-0.945946	0.836336	19.9899	-0.130106	0.898064	0.988558	-4.81648	0.960512	1	CSB_6 - WT_6
WDR1	WD repeat-containing protein 1	O75083	0.104903	-0.826271	1.03608	21.9128	0.23833	0.814574	0.988558	-4.80886	0.956309	1	CSB_6 - WT_6
GTPBP4	GTP-binding protein 4	Q9BZE4	-0.176501	-0.802364	0.449363	21.4554	-0.596606	0.558909	0.98778	-4.7526	0.935312	1	CSB_6 - WT_6
UACA	Uveal autoantigen with coiled-coil domains and ankyrin repeats	Q9BZF9	0.767813	0.102471	1.43316	21.6234	2.44136	0.0262979	0.849874	-3.9371	0.330842	0.47353	CSB_6 - WT_6
NIBAN1	Protein Niban 1	Q9BZQ8	0.177656	-0.474487	0.829799	21.6031	0.576313	0.572221	0.98778	-4.75701	0.936883	1	CSB_6 - WT_6
CPNE3	Copine-3	O75131	0.601407	-0.00161374	1.20443	21.7256	2.10988	0.0505479	0.970145	-4.12013	0.456958	0.856855	CSB_6 - WT_6
API5	Apoptosis inhibitor 5	Q9BZZ5;Q9BZZ5-1;Q9BZZ5-2	0.084955	-0.539903	0.709813	20.2425	0.287626	0.777232	0.988558	-4.80391	0.954127	1	CSB_6 - WT_6
TNKS1BP1	182 kDa tankyrase-1-binding protein	Q9C0C2	-0.379517	-0.856419	0.0973849	21.0693	-1.68354	0.111187	0.98778	-4.34295	0.675444	0.99774	CSB_6 - WT_6
SMCHD1	Structural maintenance of chromosomes flexible hinge domain-containing protein 1	A6NHR9	0.283807	-0.25527	0.822884	20.7818	1.11377	0.281421	0.98778	-4.59548	0.867871	1	CSB_6 - WT_6
NAT10	RNA cytidine acetyltransferase	Q9H0A0	0.123288	-0.643887	0.890462	20.4963	0.339974	0.738187	0.98778	-4.79767	0.951602	1	CSB_6 - WT_6
XRN2	5'-3' exoribonuclease 2	Q9H0D6	0.425302	-0.203708	1.05431	20.6403	1.43041	0.171357	0.98778	-4.4633	0.782494	1	CSB_6 - WT_6
NUCKS1	Nuclear ubiquitous casein and cyclin-dependent kinase substrate 1	Q9H1E3;Q9H1E3-2	0.344384	-1.26425	1.95301	22.939	0.452907	0.656544	0.98778	-4.78075	0.945318	1	CSB_6 - WT_6
MEGF9	Multiple epidermal growth factor-like domains protein 9	Q9H1U4	0.673511	-0.505479	1.8525	21.3287	1.20853	0.243965	0.98778	-4.55839	0.847075	1	CSB_6 - WT_6
SLK	STE20-like serine/threonine-protein kinase	Q9H2G2;Q9H2G2-2	0.0951676	-0.418362	0.608697	22.2462	0.392053	0.700062	0.98778	-4.79045	0.948855	1	CSB_6 - WT_6
PPA2	Inorganic pyrophosphatase 2, mitochondrial	Q9H2U2;Q9H2U2-2	0.516684	-0.154136	1.1875	20.2426	1.62945	0.122254	0.98778	-4.36958	0.701578	0.99774	CSB_6 - WT_6
PNN	Pinin	Q9H307	-0.0335147	-0.86903	0.802	21.1423	-0.0848599	0.933399	0.988558	-4.81835	0.962058	1	CSB_6 - WT_6
RANBP3	Ran-binding protein 3	Q9H6Z4;Q9H6Z4-2;Q9H6Z4-3	0.0246131	-0.648928	0.698154	20.258	0.0773078	0.939313	0.988558	-4.81858	0.962305	1	CSB_6 - WT_6
BRD9	Isoform of Q9H8M2, Isoform 5 of Bromodomain-containing protein 9	Q9H8M2-1	-0.251617	-1.65726	1.15402	24.9495	-0.378693	0.709769	0.98778	-4.7924	0.949583	1	CSB_6 - WT_6
JPT2	Jupiter microtubule associated homolog 2	Q9H910;Q9H910-2;Q9H910-3	-0.812677	-1.90968	0.284324	19.6297	-1.56723	0.136133	0.98778	-4.39963	0.72938	0.99774	CSB_6 - WT_6
CACYBP	Calcyclin-binding protein	Q9HB71	0.676291	-0.32683	1.67941	22.5081	1.42627	0.172531	0.98778	-4.46517	0.783933	1	CSB_6 - WT_6
GLOD4	Glyoxalase domain-containing protein 4	Q9HC38;Q9HC38-2	0.00313004	-0.626291	0.632551	20.8325	0.0105203	0.991733	0.999842	-4.81971	0.964362	1	CSB_6 - WT_6
RTN4	Reticulon-4	Q9NQC3;Q9NQC3-4;Q9NQC3-6	0.136678	-1.52887	1.80222	22.6812	0.173606	0.864298	0.988558	-4.81395	0.958913	1	CSB_6 - WT_6
MACROH2A1	Isoform of O75367, Isoform 2 of Core histone macro-H2A.1	O75367-1;O75367-3	0.702156	-0.28932	1.69363	27.8764	1.49821	0.15306	0.98778	-4.43218	0.757524	1	CSB_6 - WT_6
ANLN	Anillin	Q9NQW6	1.26741	0.310558	2.22425	20.1883	2.80217	0.0125522	0.827307	-3.73533	0.199846	0.370018	CSB_6 - WT_6
BIRC6	Baculoviral IAP repeat-containing protein 6	Q9NR09	0.0884977	-0.738182	0.915178	20.045	0.226473	0.82363	0.988558	-4.80991	0.956807	1	CSB_6 - WT_6
PDLIM7	PDZ and LIM domain protein 7	Q9NR12;Q9NR12-2	-0.0139085	-0.685608	0.657791	22.5153	-0.0438053	0.965588	0.994655	-4.81936	0.963365	1	CSB_6 - WT_6
DDX21	Nucleolar RNA helicase 2	Q9NR30	0.0796977	-0.532169	0.691565	22.8427	0.275556	0.786327	0.988558	-4.80521	0.954678	1	CSB_6 - WT_6
SAR1A	GTP-binding protein SAR1a	Q9NR31	0.144658	-0.535983	0.825299	22.325	0.449619	0.658865	0.98778	-4.78131	0.945519	1	CSB_6 - WT_6
FLNB	Isoform of O75369, Isoform 8 of Filamin-B	O75369-8	-0.142683	-0.623759	0.338393	24.9662	-0.62745	0.538994	0.98778	-4.74561	0.932813	1	CSB_6 - WT_6
LANCL2	LanC-like protein 2	Q9NS86	0.287752	-0.73461	1.31012	19.4845	0.595436	0.559672	0.98778	-4.75285	0.935404	1	CSB_6 - WT_6
FARSB	Phenylalanine--tRNA ligase beta subunit	Q9NSD9	0.17885	-0.401495	0.759195	20.8483	0.651963	0.523449	0.98778	-4.73983	0.930726	1	CSB_6 - WT_6
PDS5B	Sister chromatid cohesion protein PDS5 homolog B	Q9NTI5;Q9NTI5-2	0.457723	-0.340264	1.25571	21.5541	1.21347	0.242122	0.98778	-4.55639	0.845891	1	CSB_6 - WT_6
SMC4	Structural maintenance of chromosomes protein 4	Q9NTJ3	0.205526	-0.35187	0.762922	21.2143	0.780052	0.446462	0.98778	-4.70637	0.918197	1	CSB_6 - WT_6
OLA1	Obg-like ATPase 1	Q9NTK5	0.176467	-0.571814	0.924748	21.4916	0.498907	0.624464	0.98778	-4.77253	0.942385	1	CSB_6 - WT_6
CS	Citrate synthase, mitochondrial	O75390	0.137837	-0.532303	0.807977	21.8663	0.435132	0.669133	0.98778	-4.78372	0.94639	1	CSB_6 - WT_6
PRPF40A	Pre-mRNA-processing factor 40 homolog A	O75400;O75400-2	0.238159	-0.526611	1.00293	22.8697	0.658805	0.519155	0.98778	-4.73818	0.930127	1	CSB_6 - WT_6
ARGLU1	Arginine and glutamate-rich protein 1	Q9NWB6	0.413163	-0.736634	1.56296	23.6579	0.760189	0.457921	0.98778	-4.71191	0.920334	1	CSB_6 - WT_6
SLTM	SAFB-like transcription modulator	Q9NWH9	0.437283	-0.301673	1.17624	20.4863	1.25189	0.228154	0.98778	-4.54068	0.836321	1	CSB_6 - WT_6
BCLAF1	Bcl-2-associated transcription factor 1	Q9NYF8;Q9NYF8-2	-0.413383	-1.26897	0.442201	21.0757	-1.02214	0.321541	0.98778	-4.6291	0.884859	1	CSB_6 - WT_6
FAM120A	Constitutive coactivator of PPAR-gamma-like protein 1	Q9NZB2;Q9NZB2-6	0.0249745	-0.84975	0.899699	20.8317	0.0604013	0.952565	0.991525	-4.81903	0.962847	1	CSB_6 - WT_6
MYOF	Myoferlin	Q9NZM1;Q9NZM1-6	0.18526	-0.505321	0.875841	23.3354	0.567529	0.578034	0.98778	-4.75888	0.937546	1	CSB_6 - WT_6
EHD2	EH domain-containing protein 2	Q9NZN4	0.381439	-0.274863	1.03774	21.4345	1.22954	0.236201	0.98778	-4.54986	0.841967	1	CSB_6 - WT_6
TMOD2	Isoform of Q9NZR1, Isoform 2 of Tropomodulin-2	Q9NZR1-2	0.122301	-1.19579	1.44039	22.285	0.196294	0.84679	0.988558	-4.81235	0.958032	1	CSB_6 - WT_6
PSIP1	PC4 and SFRS1-interacting protein	O75475	0.687965	-0.569061	1.94499	23.6583	1.15783	0.263503	0.98778	-4.57851	0.858641	1	CSB_6 - WT_6
CALML5	Calmodulin-like protein 5	Q9NZT1	-0.346094	-1.48086	0.788676	20.4503	-0.645219	0.5277	0.98778	-4.74144	0.931309	1	CSB_6 - WT_6
THYN1	Thymocyte nuclear protein 1	Q9P016	0.846709	-0.180034	1.87345	21.0302	1.74459	0.0997457	0.98778	-4.31236	0.64379	0.99774	CSB_6 - WT_6
VAPA	Vesicle-associated membrane protein-associated protein A	Q9P0L0;Q9P0L0-2	0.225882	-0.704282	1.15605	21.3991	0.51374	0.614279	0.98778	-4.76972	0.941388	1	CSB_6 - WT_6
MACROH2A2	Core histone macro-H2A.2	Q9P0M6	1.67163	0.501185	2.84207	21.4627	3.02142	0.00792898	0.734752	-3.6138	0.130072	0.370018	CSB_6 - WT_6
RCC2	Protein RCC2	Q9P258	0.0581852	-0.978181	1.09455	24.2887	0.118774	0.906896	0.988558	-4.81702	0.96091	1	CSB_6 - WT_6
RRBP1	Ribosome-binding protein 1	Q9P2E9	-0.0467786	-0.711559	0.618002	24.4464	-0.148864	0.883474	0.988558	-4.81548	0.959837	1	CSB_6 - WT_6
MYEF2	Myelin expression factor 2	Q9P2K5;Q9P2K5-2	0.563501	-0.159953	1.28696	22.2103	1.6478	0.118398	0.98778	-4.36059	0.692914	0.99774	CSB_6 - WT_6
STK39	STE20/SPS1-related proline-alanine-rich protein kinase	Q9UEW8;Q9UEW8-2	-0.142257	-0.807955	0.52344	19.9805	-0.452084	0.657125	0.98778	-4.78089	0.945368	1	CSB_6 - WT_6
TES	Testin	Q9UGI8;Q9UGI8-2	0.277706	-0.55023	1.10564	21.4503	0.709594	0.487913	0.98778	-4.72544	0.925445	1	CSB_6 - WT_6
BANF1	Barrier-to-autointegration factor	O75531	0.156941	-0.788411	1.10229	27.8922	0.351208	0.729899	0.98778	-4.7962	0.95103	1	CSB_6 - WT_6
SF3B1	Splicing factor 3B subunit 1	O75533	0.0724747	-0.507405	0.652354	20.8013	0.264405	0.794759	0.988558	-4.80636	0.955177	1	CSB_6 - WT_6
SEPTIN9	Septin-9	Q9UHD8	0.530847	-0.115709	1.1774	22.8196	1.73694	0.101121	0.98778	-4.31623	0.647881	0.99774	CSB_6 - WT_6
CSDE1	Cold shock domain-containing protein E1	O75534;O75534-2;O75534-3;O75534-4	0.409177	-0.201149	1.0195	21.8027	1.41831	0.174805	0.98778	-4.46876	0.786673	1	CSB_6 - WT_6
BAZ1B	Tyrosine-protein kinase BAZ1B	Q9UIG0;Q9UIG0-2	0.154475	-0.931223	1.24017	22.9105	0.301003	0.767191	0.988558	-4.80241	0.953503	1	CSB_6 - WT_6
MBD1	Methyl-CpG-binding domain protein 1	Q9UIS9;Q9UIS9-10;Q9UIS9-12;Q9UIS9-5;Q9UIS9-7;Q9UIS9-9	-0.0178331	-0.948033	0.912367	20.7093	-0.0405575	0.968138	0.994655	-4.81941	0.963464	1	CSB_6 - WT_6
MRTO4	mRNA turnover protein 4 homolog	Q9UKD2	-0.0787552	-1.30822	1.15071	20.1875	-0.135514	0.893853	0.988558	-4.81621	0.96032	1	CSB_6 - WT_6
PARP4	Protein mono-ADP-ribosyltransferase PARP4	Q9UKK3	0.609236	0.0814119	1.13706	20.5064	2.44184	0.0262724	0.849874	-3.93683	0.330696	0.47353	CSB_6 - WT_6
RALY	RNA-binding protein Raly	Q9UKM9;Q9UKM9-2	0.28925	-0.386734	0.965235	21.9381	0.905229	0.378438	0.98778	-4.66861	0.902795	1	CSB_6 - WT_6
ACIN1	Apoptotic chromatin condensation inducer in the nucleus	Q9UKV3	-0.000230941	-0.673333	0.672871	21.0995	-0.00072584	0.99943	0.999842	-4.81973	0.964645	1	CSB_6 - WT_6
SNRNP200	U5 small nuclear ribonucleoprotein 200 kDa helicase	O75643	-0.0565043	-0.632462	0.519453	21.3807	-0.207545	0.838137	0.988558	-4.81148	0.957583	1	CSB_6 - WT_6
HEG1	Protein HEG homolog 1	Q9ULI3	0.0385531	-1.00252	1.07963	22.6804	0.0783429	0.938502	0.988558	-4.81855	0.962271	1	CSB_6 - WT_6
CORO1C	Coronin-1C	Q9ULV4;Q9ULV4-2;Q9ULV4-3	0.178814	-0.496751	0.854379	24.5325	0.559957	0.58307	0.98778	-4.76047	0.938109	1	CSB_6 - WT_6
TPX2	Targeting protein for Xklp2	Q9ULW0	1.04916	-0.568868	2.6672	20.5098	1.37176	0.188596	0.98778	-4.48948	0.801997	1	CSB_6 - WT_6
C19orf53	Leydig cell tumor 10 kDa protein homolog	Q9UNZ5	0.361423	-0.905073	1.62792	21.4855	0.603716	0.554283	0.98778	-4.75101	0.934748	1	CSB_6 - WT_6
MACF1	Microtubule-actin cross-linking factor 1, isoforms 1/2/3/4/5	Q9UPN3	0.0200798	-0.715907	0.756067	23.6006	0.0577178	0.95467	0.991525	-4.81909	0.962932	1	CSB_6 - WT_6
MACF1	Isoform of Q9UPN3, Isoform 3 of Microtubule-actin cross-linking factor 1, isoforms 1/2/3/4/5	Q9UPN3-3	-0.610513	-1.47571	0.254681	22.2331	-1.4928	0.154457	0.98778	-4.4347	0.759615	1	CSB_6 - WT_6
LIMCH1	LIM and calponin homology domains-containing protein 1	Q9UPQ0;Q9UPQ0-10;Q9UPQ0-2;Q9UPQ0-4	-0.153154	-0.95049	0.644181	20.5125	-0.406358	0.689727	0.98778	-4.78829	0.948057	1	CSB_6 - WT_6
SRRM2	Serine/arginine repetitive matrix protein 2	Q9UQ35	-0.732654	-1.47074	0.00543379	23.8319	-2.09997	0.0515204	0.970145	-4.12551	0.462672	0.856855	CSB_6 - WT_6
PA2G4	Proliferation-associated protein 2G4	Q9UQ80	0.287021	-0.224337	0.798378	21.4662	1.18744	0.251954	0.98778	-4.56684	0.852014	1	CSB_6 - WT_6
ZNF148	Zinc finger protein 148	Q9UQR1	0.733867	-0.126097	1.59383	20.4947	1.80534	0.0893937	0.98778	-4.28143	0.615089	0.900663	CSB_6 - WT_6
RUVBL1	RuvB-like 1	Q9Y265	0.179658	-0.5036	0.862917	20.43	0.556267	0.585531	0.98778	-4.76123	0.93838	1	CSB_6 - WT_6
VDAC3	Voltage-dependent anion-selective channel protein 3	Q9Y277;Q9Y277-2	0.310885	-0.407432	1.0292	21.3331	0.915599	0.373131	0.98778	-4.66526	0.901355	1	CSB_6 - WT_6
DIS3	Exosome complex exonuclease RRP44	Q9Y2L1;Q9Y2L1-2	0.534828	-0.0899758	1.15963	20.7891	1.81089	0.0884964	0.98778	-4.27857	0.612471	0.900663	CSB_6 - WT_6
TMA7	Translation machinery-associated protein 7	Q9Y2S6	0.808739	-0.10518	1.72266	21.3846	1.87207	0.0791226	0.984899	-4.2469	0.582403	0.900663	CSB_6 - WT_6
CARHSP1	Calcium-regulated heat-stable protein 1	Q9Y2V2	0.182097	-0.78846	1.15265	21.5829	0.396921	0.696538	0.98778	-4.78972	0.948586	1	CSB_6 - WT_6
THRAP3	Thyroid hormone receptor-associated protein 3	Q9Y2W1	-0.206125	-0.903909	0.49166	21.3956	-0.624928	0.540608	0.98778	-4.74619	0.933022	1	CSB_6 - WT_6
NOP58	Nucleolar protein 58	Q9Y2X3	0.319487	-0.190972	0.829945	21.0514	1.32408	0.203618	0.98778	-4.51023	0.816501	1	CSB_6 - WT_6
SH3GLB1	Endophilin-B1	Q9Y371;Q9Y371-2	0.200014	-0.607262	1.00729	20.8134	0.524155	0.607176	0.98778	-4.7677	0.940672	1	CSB_6 - WT_6
SBDS	Ribosome maturation protein SBDS	Q9Y3A5	-0.271617	-0.819635	0.2764	20.3965	-1.04854	0.309583	0.98778	-4.61965	0.880252	1	CSB_6 - WT_6
HDGFL3	Hepatoma-derived growth factor-related protein 3	Q9Y3E1	0.846439	-0.308167	2.00104	22.6526	1.5509	0.139989	0.98778	-4.40741	0.73628	0.99774	CSB_6 - WT_6
EIF3G	Eukaryotic translation initiation factor 3 subunit G	O75821	-0.0768331	-0.912182	0.758516	20.9213	-0.194581	0.848108	0.988558	-4.81247	0.9581	1	CSB_6 - WT_6
RAP2C	Ras-related protein Rap-2c	Q9Y3L5	0.522552	-0.386891	1.43199	19.8738	1.21556	0.241346	0.98778	-4.55555	0.845387	1	CSB_6 - WT_6
TLN1	Talin-1	Q9Y490	0.236374	-0.277755	0.750502	25.7114	0.972632	0.34485	0.98778	-4.64631	0.892925	1	CSB_6 - WT_6
MYO5A	Isoform of Q9Y4I1, Isoform 2 of Unconventional myosin-Va	Q9Y4I1-2	0.186007	-0.502811	0.874826	20.0285	0.571277	0.57555	0.98778	-4.75809	0.937264	1	CSB_6 - WT_6
HYOU1	Hypoxia up-regulated protein 1	Q9Y4L1	-0.0604476	-0.980988	0.860093	22.7467	-0.138918	0.891205	0.988558	-4.81603	0.960197	1	CSB_6 - WT_6
PRRC2C	Protein PRRC2C	Q9Y520;Q9Y520-4;Q9Y520-5;Q9Y520-7	-0.485008	-1.11128	0.141264	21.727	-1.63835	0.12037	0.98778	-4.36523	0.697401	0.99774	CSB_6 - WT_6
SUPT16H	FACT complex subunit SPT16	Q9Y5B9	0.526208	-0.212037	1.26445	21.8192	1.50792	0.150577	0.98778	-4.42766	0.753727	1	CSB_6 - WT_6
RBM8A	RNA-binding protein 8A	Q9Y5S9	-0.44405	-1.43507	0.546966	22.3856	-0.947922	0.356915	0.98778	-4.65464	0.896685	1	CSB_6 - WT_6
PSAT1	Phosphoserine aminotransferase	Q9Y617	-0.0357587	-1.79781	1.72629	22.0345	-0.0429323	0.966273	0.994655	-4.81937	0.963391	1	CSB_6 - WT_6
NPTN	Neuroplastin	Q9Y639;Q9Y639-1;Q9Y639-3;Q9Y639-4;Q9Y639-5	0.0886574	-0.448939	0.626254	22.221	0.348883	0.731612	0.98778	-4.7965	0.951149	1	CSB_6 - WT_6
CLIC4	Chloride intracellular channel protein 4	Q9Y696	0.244952	-0.243483	0.733386	21.7688	1.06095	0.304072	0.98778	-4.61514	0.878008	1	CSB_6 - WT_6
DNAJC8	DnaJ homolog subfamily C member 8	O75937	0.309682	-0.262888	0.882252	20.789	1.14422	0.268943	0.98778	-4.58381	0.861571	1	CSB_6 - WT_6
TRIO	Triple functional domain protein	O75962	0.262755	-0.254338	0.779849	20.218	1.07499	0.297926	0.98778	-4.60998	0.875408	1	CSB_6 - WT_6
RSL1D1	Ribosomal L1 domain-containing protein 1	O76021	0.0489548	-0.564992	0.662902	22.7837	0.168689	0.868103	0.988558	-4.81427	0.9591	1	CSB_6 - WT_6
SRP72	Signal recognition particle subunit SRP72	O76094	-0.0594274	-0.607607	0.488752	20.283	-0.229343	0.821435	0.988558	-4.80966	0.956688	1	CSB_6 - WT_6
EIF3C;EIF3CL	Eukaryotic translation initiation factor 3 subunit C-like protein	B5ME19;Q99613	-0.483142	-1.23302	0.266738	22.1727	-1.36303	0.191278	0.98778	-4.49332	0.804741	1	CSB_6 - WT_6
HNRNPCL1;HNRNPCL3;HNRNPCL4	Heterogeneous nuclear ribonucleoprotein C-like 3	B7ZW38;O60812;P0DMR1	-0.252768	-0.880763	0.375226	22.9551	-0.851507	0.406738	0.98778	-4.6854	0.909837	1	CSB_6 - WT_6
FRYL	Protein furry homolog-like	O94915	0.52469	-0.125796	1.17518	19.6622	1.70642	0.106773	0.98778	-4.33155	0.663846	0.99774	CSB_6 - WT_6
GLS	Glutaminase kidney isoform, mitochondrial	O94925;O94925-3	-0.530019	-1.00631	-0.0537263	20.4793	-2.35417	0.0313171	0.849874	-3.98568	0.355492	0.47353	CSB_6 - WT_6
SEC31A	Protein transport protein Sec31A	O94979;O94979-2;O94979-3;O94979-8;O94979-9	0.303192	-0.377293	0.983676	21.2083	0.942583	0.35956	0.98778	-4.65642	0.897475	1	CSB_6 - WT_6
PRSS23	Serine protease 23	O95084	0.621198	-0.816947	2.05934	25.3533	0.913795	0.374051	0.98778	-4.66585	0.901607	1	CSB_6 - WT_6
RTN3	Reticulon-3	O95197;O95197-2;O95197-7	0.360396	-0.263962	0.984753	20.5978	1.22115	0.239279	0.98778	-4.55328	0.84403	1	CSB_6 - WT_6
LUC7L3	Luc7-like protein 3	O95232	0.535697	-0.67428	1.74567	23.0595	0.936619	0.362529	0.98778	-4.65839	0.898349	1	CSB_6 - WT_6
KIF4A	Chromosome-associated kinesin KIF4A	O95239	0.444121	-0.148778	1.03702	23.3245	1.58468	0.132111	0.98778	-4.39127	0.721825	0.99774	CSB_6 - WT_6
PAPSS2	Bifunctional 3'-phosphoadenosine 5'-phosphosulfate synthase 2	O95340;O95340-2	0.147344	-0.598941	0.893629	20.8919	0.417685	0.681589	0.98778	-4.78653	0.94741	1	CSB_6 - WT_6
SMC2	Structural maintenance of chromosomes protein 2	O95347	0.250472	-0.240014	0.740957	20.8863	1.08032	0.295614	0.98778	-4.60801	0.874402	1	CSB_6 - WT_6
IPO7	Importin-7	O95373	0.0769579	-0.511578	0.665493	21.2772	0.276632	0.785516	0.988558	-4.80509	0.954629	1	CSB_6 - WT_6
APOM	Apolipoprotein M	O95445	-0.463741	-2.25211	1.32462	23.2786	-0.548581	0.590676	0.98778	-4.76281	0.938941	1	CSB_6 - WT_6
PCNT	Pericentrin	O95613	-0.117618	-0.725465	0.49023	21.5347	-0.409354	0.687571	0.98778	-4.78783	0.947887	1	CSB_6 - WT_6
OXSR1	Serine/threonine-protein kinase OSR1	O95747	-0.395804	-1.21268	0.42107	20.2397	-1.02505	0.320206	0.98778	-4.62807	0.884362	1	CSB_6 - WT_6
AP2A1	AP-2 complex subunit alpha-1	O95782;O95782-2	0.314171	-0.344254	0.972596	21.2011	1.00944	0.327411	0.98778	-4.63359	0.886998	1	CSB_6 - WT_6
WIZ	Isoform of O95785, Isoform 3 of Protein Wiz	O95785-3	-0.0940574	-1.8094	1.62128	21.8812	-0.116001	0.909059	0.988558	-4.81715	0.961006	1	CSB_6 - WT_6
SLC25A10	Isoform of Q9UBX3, Mitochondrial dicarboxylate carrier	F6RGN5	0.351267	-0.980976	1.68351	20.691	0.557795	0.584511	0.98778	-4.76092	0.938268	1	CSB_6 - WT_6
NSD2	Histone-lysine N-methyltransferase NSD2	O96028	0.583826	-0.440568	1.60822	20.821	1.2057	0.245026	0.98778	-4.55953	0.847749	1	CSB_6 - WT_6
LDHA	L-lactate dehydrogenase A chain	P00338;P00338-3	0.262535	-0.383534	0.908604	23.1702	0.859665	0.402353	0.98778	-4.68291	0.908812	1	CSB_6 - WT_6
CYB5R3	NADH-cytochrome b5 reductase 3	P00387;P00387-2;P00387-3	-0.34642	-1.14882	0.455984	22.7777	-0.913337	0.374284	0.98778	-4.66599	0.901671	1	CSB_6 - WT_6
SOD1	Superoxide dismutase [Cu-Zn]	P00441	0.216777	-1.07118	1.50474	25.8423	0.356066	0.726326	0.98778	-4.79554	0.950779	1	CSB_6 - WT_6
F13A1	Coagulation factor XIII A chain	P00488	0.550377	-0.931542	2.03229	22.2506	0.7857	0.443236	0.98778	-4.70477	0.917575	1	CSB_6 - WT_6
GOT2	Aspartate aminotransferase, mitochondrial	P00505	0.275389	-0.934222	1.485	22.2572	0.48164	0.636419	0.98778	-4.77571	0.943513	1	CSB_6 - WT_6
EGFR	Epidermal growth factor receptor	P00533	0.38517	-0.249881	1.02022	21.8068	1.28311	0.217271	0.98778	-4.52765	0.828052	1	CSB_6 - WT_6
PGK1	Phosphoglycerate kinase 1	P00558;P00558-2	0.1587	-1.07788	1.39528	23.0683	0.271504	0.789388	0.988558	-4.80563	0.954861	1	CSB_6 - WT_6
SERPINC1	Antithrombin-III	P01008	0.134862	-0.964192	1.23392	25.7933	0.259592	0.798406	0.988558	-4.80684	0.95539	1	CSB_6 - WT_6
A2M	Alpha-2-macroglobulin	P01023	7.63e-05	-0.801205	0.801358	24.9126	0.000201322	0.999842	0.999842	-4.81973	0.96466	1	CSB_6 - WT_6
C3	Complement C3	P01024	0.230809	-0.672132	1.13375	21.6021	0.540772	0.595927	0.98778	-4.7644	0.939502	1	CSB_6 - WT_6
CSTA	Cystatin-A	P01040	0.986709	-1.01036	2.98378	21.7136	1.04524	0.311058	0.98778	-4.62084	0.880839	1	CSB_6 - WT_6
KRAS	Isoform of P01116, Isoform 2B of GTPase KRas	P01116-2	0.0216076	-0.600689	0.643904	20.5156	0.0734564	0.942331	0.988558	-4.81869	0.96243	1	CSB_6 - WT_6
COL4A1	Collagen alpha-1(IV) chain	P02462	0.0989107	-1.36686	1.56468	21.6787	0.142758	0.888219	0.988558	-4.81582	0.960059	1	CSB_6 - WT_6
KRT14	Keratin, type I cytoskeletal 14	P02533	-1.75154	-3.12603	-0.377056	23.19	-2.69589	0.0156456	0.849874	-3.79469	0.240704	0.47353	CSB_6 - WT_6
LMNA	Prelamin-A/C	P02545	0.475332	-0.0970255	1.04769	25.3286	1.75692	0.0975646	0.98778	-4.30613	0.63713	0.99774	CSB_6 - WT_6
FGB	Fibrinogen beta chain	P02675	-0.285885	-0.96636	0.394589	21.5122	-0.888794	0.386952	0.98778	-4.67384	0.905023	1	CSB_6 - WT_6
FGG	Fibrinogen gamma chain	P02679;P02679-2	0.86327	0.268845	1.4577	22.3886	3.07235	0.00712099	0.734752	-3.58584	0.127201	0.14614	CSB_6 - WT_6
MBP	Myelin basic protein	P02686;P02686-2;P02686-3;P02686-4;P02686-5;P02686-6	0.297986	-0.802216	1.39819	20.3272	0.572987	0.574419	0.98778	-4.75772	0.937135	1	CSB_6 - WT_6
FN1	Isoform of P02751, Isoform 1 of Fibronectin	P02751-1;P02751-3	0.620947	-0.82086	2.06276	29.115	0.911105	0.375424	0.98778	-4.66672	0.901982	1	CSB_6 - WT_6
AHSG	Alpha-2-HS-glycoprotein	P02765	-0.188778	-1.82628	1.44872	26.6133	-0.243889	0.810339	0.988558	-4.80834	0.956072	1	CSB_6 - WT_6
ALB	Albumin	P02768	-0.578725	-2.32912	1.17167	27.3281	-0.699451	0.494062	0.98778	-4.72805	0.926414	1	CSB_6 - WT_6
FTH1	Ferritin heavy chain	P02794	0.875473	-0.420387	2.17133	23.3013	1.42924	0.171688	0.98778	-4.46383	0.7829	1	CSB_6 - WT_6
VTN	Vitronectin	P04004	0.00584861	-1.41035	1.42205	21.5048	0.00873674	0.993134	0.999842	-4.81971	0.964413	1	CSB_6 - WT_6
GBA1	Lysosomal acid glucosylceramidase	P04062;P04062-2;P04062-4	0.731151	-0.045422	1.50772	21.9438	1.9918	0.0632973	0.970145	-4.18373	0.522508	0.856855	CSB_6 - WT_6
ALDOA	Fructose-bisphosphate aldolase A	P04075	0.10512	-0.818776	1.02902	22.8678	0.240703	0.812765	0.988558	-4.80864	0.956208	1	CSB_6 - WT_6
ANXA1	Annexin A1	P04083	0.442055	-0.585704	1.46981	23.9707	0.909927	0.376028	0.98778	-4.66709	0.902146	1	CSB_6 - WT_6
APOB	Apolipoprotein B-100	P04114	0.661251	-1.4444	2.76691	22.5141	0.664355	0.515687	0.98778	-4.73683	0.929636	1	CSB_6 - WT_6
SOD2	Superoxide dismutase [Mn], mitochondrial	P04179	1.01564	0.0537147	1.97757	25.7471	2.23367	0.0397423	0.849874	-4.05239	0.383654	0.856855	CSB_6 - WT_6
OAT	Ornithine aminotransferase, mitochondrial	P04181	-0.0791339	-1.30267	1.1444	23.367	-0.136826	0.892832	0.988558	-4.81614	0.960273	1	CSB_6 - WT_6
THY1	Thy-1 membrane glycoprotein	P04216	-0.160086	-0.956612	0.636439	27.9075	-0.425183	0.676224	0.98778	-4.78534	0.946976	1	CSB_6 - WT_6
KRT1	Keratin, type II cytoskeletal 1	P04264	-1.79728	-3.11056	-0.48401	27.4829	-2.89523	0.0103362	0.822275	-3.68355	0.170119	0.370018	CSB_6 - WT_6
GAPDH	Glyceraldehyde-3-phosphate dehydrogenase	P04406	-0.18313	-1.14611	0.77985	27.4185	-0.402312	0.692644	0.98778	-4.78891	0.948285	1	CSB_6 - WT_6
HSPB1	Heat shock protein beta-1	P04792	-0.510322	-1.4696	0.448954	22.7362	-1.12544	0.276588	0.98778	-4.59103	0.865497	1	CSB_6 - WT_6
RPN1	Dolichyl-diphosphooligosaccharide--protein glycosyltransferase subunit 1	P04843	0.272775	-0.720245	1.2658	21.3765	0.581123	0.569051	0.98778	-4.75598	0.936516	1	CSB_6 - WT_6
GNAI2	Guanine nucleotide-binding protein G(i) subunit alpha-2	P04899	0.230252	-0.269133	0.729637	24.1034	0.975413	0.34351	0.98778	-4.64536	0.892491	1	CSB_6 - WT_6
H2AC12;H2AC14;H2AC17;H2AC19;H2AC20;H2AC25;H2AC6;H2AC7;H2AC8;H2AJ	Histone H2A type 1-B/E	P04908;P0C0S8;P20671;Q16777;Q6FI13;Q7L7L0;Q93077;Q96KK5;Q99878;Q9BTM1	0.96612	-0.992908	2.92515	28.4724	1.04331	0.311927	0.98778	-4.62154	0.881183	1	CSB_6 - WT_6
ATP1A1	Sodium/potassium-transporting ATPase subunit alpha-1	P05023;P05023-4	0.0137989	-0.7445	0.772097	22.0942	0.0384969	0.969756	0.994655	-4.81944	0.963527	1	CSB_6 - WT_6
S100A8	Protein S100-A8	P05109	-1.41668	-3.62877	0.795414	23.0694	-1.35484	0.19382	0.98778	-4.4969	0.807277	1	CSB_6 - WT_6
HMGN1	Non-histone chromosomal protein HMG-14	P05114	0.13094	-1.17235	1.43423	24.8129	0.212545	0.834299	0.988558	-4.81108	0.95738	1	CSB_6 - WT_6
SLC25A5	ADP/ATP translocase 2	P05141	0.614334	-0.00889296	1.23756	23.0341	2.08535	0.0529852	0.970145	-4.13343	0.471033	0.856855	CSB_6 - WT_6
HMGN2	Non-histone chromosomal protein HMG-17	P05204	0.581216	-0.616478	1.77891	26.9587	1.02663	0.319486	0.98778	-4.62751	0.884092	1	CSB_6 - WT_6
RPLP0	60S acidic ribosomal protein P0	P05388	0.165221	-0.827444	1.15789	22.1468	0.352114	0.729232	0.98778	-4.79608	0.950983	1	CSB_6 - WT_6
SSB	Lupus La protein	P05455	0.203648	-0.507001	0.914297	22.2207	0.606242	0.552645	0.98778	-4.75045	0.934546	1	CSB_6 - WT_6
ITGB1	Integrin beta-1	P05556	0.433814	-0.312409	1.18004	27.0587	1.22986	0.236084	0.98778	-4.54973	0.841887	1	CSB_6 - WT_6
GSN	Isoform of P06396, Isoform 2 of Gelsolin	P06396-2	0.290636	-0.446412	1.02768	21.3279	0.834208	0.416138	0.98778	-4.69062	0.911961	1	CSB_6 - WT_6
ATP5F1B	ATP synthase subunit beta, mitochondrial	P06576	0.511892	-0.704101	1.72789	22.3417	0.890571	0.386025	0.98778	-4.67328	0.904786	1	CSB_6 - WT_6
S100A9	Protein S100-A9	P06702	-1.76424	-3.88719	0.3587	22.5522	-1.75809	0.0973586	0.98778	-4.30553	0.636612	0.900663	CSB_6 - WT_6
ENO1	Alpha-enolase	P06733	0.210897	-0.675029	1.09682	23.6184	0.503609	0.621227	0.98778	-4.77165	0.942072	1	CSB_6 - WT_6
NPM1	Nucleophosmin	P06748	-0.376629	-1.27275	0.51949	26.8368	-0.889137	0.386773	0.98778	-4.67373	0.904977	1	CSB_6 - WT_6
TPM3	Isoform of P06753, Isoform 5 of Tropomyosin alpha-3 chain	P06753-5	-0.367398	-1.47145	0.736659	24.4787	-0.70399	0.491305	0.98778	-4.72689	0.925983	1	CSB_6 - WT_6
ITGAV	Integrin alpha-V	P06756;P06756-2;P06756-3	0.545987	-0.207061	1.29904	21.2961	1.53384	0.144113	0.98778	-4.41548	0.74331	1	CSB_6 - WT_6
H2BC11;H2BC21	Histone H2B type 1-J	P06899;Q16778	0.697089	-0.656625	2.0508	29.4351	1.08939	0.291717	0.98778	-4.60464	0.872671	1	CSB_6 - WT_6
LDHB	L-lactate dehydrogenase B chain	P07195	0.302027	-0.682475	1.28653	22.9127	0.649009	0.525309	0.98778	-4.74054	0.930982	1	CSB_6 - WT_6
P4HB	Protein disulfide-isomerase	P07237	-0.141751	-1.79378	1.51028	22.7214	-0.181522	0.85818	0.988558	-4.81341	0.958609	1	CSB_6 - WT_6
CTSD	Cathepsin D	P07339	0.846019	-0.69511	2.38715	23.3223	1.16135	0.262109	0.98778	-4.57714	0.857871	1	CSB_6 - WT_6
ANXA2	Annexin A2	P07355;P07355-2	0.526813	-0.0653238	1.11895	26.0705	1.88216	0.0776646	0.981398	-4.24164	0.577236	0.900663	CSB_6 - WT_6
TUBB	Tubulin beta chain	P07437	0.365359	-0.304288	1.03501	25.0416	1.15424	0.26493	0.98778	-4.57991	0.859421	1	CSB_6 - WT_6
DDX39A	ATP-dependent RNA helicase DDX39A	O00148	-0.157042	-0.789357	0.475273	20.4433	-0.525416	0.606319	0.98778	-4.76746	0.940584	1	CSB_6 - WT_6
PSAP	Prosaposin	P07602;P07602-2;P07602-3	0.0765317	-1.04031	1.19337	22.8881	0.144968	0.886501	0.988558	-4.8157	0.959979	1	CSB_6 - WT_6
CTSL	Procathepsin L	P07711;P07711-3	0.236629	-0.765912	1.23917	20.3111	0.49933	0.624172	0.98778	-4.77246	0.942357	1	CSB_6 - WT_6
PFN1	Profilin-1	P07737	0.281744	-0.458357	1.02184	24.0117	0.80535	0.432128	0.98778	-4.69913	0.91536	1	CSB_6 - WT_6
EPRS1	Bifunctional glutamate/proline--tRNA ligase	P07814	-0.0481477	-0.707238	0.610943	22.6424	-0.154544	0.879065	0.988558	-4.81515	0.959628	1	CSB_6 - WT_6
HSP90AA1	Heat shock protein HSP 90-alpha	P07900;P07900-2	0.081511	-0.74602	0.909042	23.5757	0.208379	0.837497	0.988558	-4.81141	0.957549	1	CSB_6 - WT_6
HNRNPC	Heterogeneous nuclear ribonucleoproteins C1/C2	P07910;P07910-2	-0.107474	-0.656422	0.441475	24.7642	-0.414182	0.684102	0.98778	-4.78708	0.947612	1	CSB_6 - WT_6
PDLIM1	PDZ and LIM domain protein 1	O00151	-0.00897292	-0.644844	0.626898	21.4251	-0.0298528	0.976544	0.994655	-4.81956	0.963789	1	CSB_6 - WT_6
LAMB1	Laminin subunit beta-1	P07942	0.0646736	-0.589897	0.719244	22.5876	0.209022	0.837003	0.988558	-4.81136	0.957523	1	CSB_6 - WT_6
YES1	Tyrosine-protein kinase Yes	P07947	0.72394	-0.00492935	1.45281	21.4476	2.10123	0.0513952	0.970145	-4.12483	0.461943	0.856855	CSB_6 - WT_6
THBS1	Thrombospondin-1	P07996	-0.0689606	-0.834862	0.69694	22.0981	-0.19048	0.851269	0.988558	-4.81278	0.958261	1	CSB_6 - WT_6
ANXA6	Annexin A6	P08133	0.125814	-0.980768	1.2324	24.0061	0.240529	0.812898	0.988558	-4.80865	0.956215	1	CSB_6 - WT_6
CD55	Complement decay-accelerating factor	P08174;P08174-2;P08174-3;P08174-4;P08174-5;P08174-6;P08174-7	0.275861	-0.816911	1.36863	23.4454	0.534051	0.600464	0.98778	-4.76575	0.939979	1	CSB_6 - WT_6
SLC3A2	4F2 cell-surface antigen heavy chain	P08195;P08195-2;P08195-3;P08195-4	-0.617043	-1.93366	0.699574	22.6045	-0.991464	0.335848	0.98778	-4.63985	0.889942	1	CSB_6 - WT_6
HSP90AB1	Heat shock protein HSP 90-beta	P08238	-0.0693703	-0.665204	0.526463	26.3138	-0.246303	0.808501	0.988558	-4.80812	0.955968	1	CSB_6 - WT_6
ASNS	Asparagine synthetase [glutamine-hydrolyzing]	P08243;P08243-2;P08243-3	-0.274612	-1.69168	1.14246	21.6926	-0.409968	0.687129	0.98778	-4.78773	0.947852	1	CSB_6 - WT_6
MYO1C	Unconventional myosin-Ic	O00159;O00159-2;O00159-3	0.0692821	-0.508298	0.646862	22.0219	0.253764	0.802829	0.988558	-4.80741	0.955645	1	CSB_6 - WT_6
PLEK	Pleckstrin	P08567	-0.0993332	-1.39662	1.19795	20.708	-0.161987	0.873293	0.988558	-4.8147	0.959352	1	CSB_6 - WT_6
COL4A2	Collagen alpha-2(IV) chain	P08572	0.307036	-1.34978	1.96385	24.7291	0.392046	0.700067	0.98778	-4.79045	0.948855	1	CSB_6 - WT_6
ITGA5	Integrin alpha-5	P08648	-0.165691	-1.42279	1.09141	20.8091	-0.278837	0.783852	0.988558	-4.80486	0.954529	1	CSB_6 - WT_6
VIM	Vimentin	P08670	-0.0317057	-1.93082	1.86741	26.9286	-0.0353189	0.972251	0.994655	-4.81949	0.963624	1	CSB_6 - WT_6
SERPINF2	Alpha-2-antiplasmin	P08697;P08697-2	0.845721	-0.172082	1.86353	22.3219	1.75786	0.0973989	0.98778	-4.30565	0.636713	0.900663	CSB_6 - WT_6
RPSA	40S ribosomal protein SA	P08865	-0.0874479	-0.912583	0.737687	23.088	-0.224205	0.825364	0.988558	-4.8101	0.956901	1	CSB_6 - WT_6
GSTP1	Glutathione S-transferase P	P09211	-0.190962	-0.888887	0.506964	22.4993	-0.57884	0.570554	0.98778	-4.75647	0.93669	1	CSB_6 - WT_6
LGALS1	Galectin-1	P09382	-0.1881	-1.60901	1.23281	27.7109	-0.280054	0.782934	0.988558	-4.80473	0.954474	1	CSB_6 - WT_6
HMGB1	High mobility group protein B1	P09429	0.410724	-0.493178	1.31463	26.3835	0.961281	0.350357	0.98778	-4.65016	0.894673	1	CSB_6 - WT_6
DLD	Dihydrolipoyl dehydrogenase, mitochondrial	P09622	0.188744	-0.479255	0.856742	23.4504	0.597748	0.558165	0.98778	-4.75234	0.935222	1	CSB_6 - WT_6
HNRNPA1	Heterogeneous nuclear ribonucleoprotein A1	P09651;P09651-2;P09651-3	-0.000617824	-0.857615	0.856379	24.0906	-0.00152513	0.998802	0.999842	-4.81973	0.964622	1	CSB_6 - WT_6
CTSH	Pro-cathepsin H	P09668	0.966722	0.310847	1.6226	20.4373	3.11818	0.00646318	0.734752	-3.56078	0.124212	0.14614	CSB_6 - WT_6
PARP1	Poly [ADP-ribose] polymerase 1	P09874	0.456685	-0.326745	1.24011	22.7705	1.23321	0.234864	0.98778	-4.54836	0.841054	1	CSB_6 - WT_6
UCHL1	Ubiquitin carboxyl-terminal hydrolase isozyme L1	P09936	-0.0346411	-0.652842	0.58356	22.7895	-0.118545	0.907074	0.988558	-4.81703	0.960918	1	CSB_6 - WT_6
H2AZ1;H2AZ2	Histone H2A.Z	P0C0S5;Q71UI9	0.531003	-0.801188	1.8632	28.1023	0.843241	0.411212	0.98778	-4.68791	0.910861	1	CSB_6 - WT_6
HSPA1B	Heat shock 70 kDa protein 1B	P0DMV9	-0.0776827	-1.21334	1.05797	22.0665	-0.14471	0.886702	0.988558	-4.81571	0.959988	1	CSB_6 - WT_6
CALM1;CALM2;CALM3	Calmodulin-1	P0DP23;P0DP24;P0DP25	-0.252705	-1.21856	0.713148	23.089	-0.553508	0.587376	0.98778	-4.7618	0.938582	1	CSB_6 - WT_6
RRAS	Ras-related protein R-Ras	P10301	0.322127	-0.226452	0.870706	20.4648	1.24225	0.231598	0.98778	-4.54466	0.838783	1	CSB_6 - WT_6
AP3B1	AP-3 complex subunit beta-1	O00203;O00203-3	0.215995	-0.372722	0.804711	20.8005	0.776172	0.448686	0.98778	-4.70746	0.91862	1	CSB_6 - WT_6
TXN	Thioredoxin	P10599	-0.985751	-1.6552	-0.316301	25.0666	-3.11509	0.00650561	0.734752	-3.56247	0.124426	0.14614	CSB_6 - WT_6
PRKAR1A	cAMP-dependent protein kinase type I-alpha regulatory subunit	P10644	0.274912	-0.360196	0.91002	20.5645	0.91573	0.373065	0.98778	-4.66522	0.901336	1	CSB_6 - WT_6
HSPD1	60 kDa heat shock protein, mitochondrial	P10809	0.475609	-0.57977	1.53099	23.6456	0.953373	0.354229	0.98778	-4.65282	0.89587	1	CSB_6 - WT_6
HSPA5	Endoplasmic reticulum chaperone BiP	P11021	0.0612334	-1.34982	1.47229	23.0061	0.0918046	0.927964	0.988558	-4.81811	0.961828	1	CSB_6 - WT_6
LAMC1	Laminin subunit gamma-1	P11047	-0.0810761	-0.874822	0.712669	22.0972	-0.216089	0.83158	0.988558	-4.81079	0.957236	1	CSB_6 - WT_6
HSPA8	Heat shock cognate 71 kDa protein	P11142	-0.0299434	-1.16923	1.10934	24.7021	-0.0556018	0.95633	0.992014	-4.81914	0.962998	1	CSB_6 - WT_6
PYGB	Glycogen phosphorylase, brain form	P11216	0.260104	-0.264126	0.784335	22.1175	1.04965	0.309084	0.98778	-4.61925	0.880052	1	CSB_6 - WT_6
LAMP1	Lysosome-associated membrane glycoprotein 1	P11279	0.0664225	-0.770919	0.903764	24.4081	0.167816	0.868778	0.988558	-4.81433	0.959133	1	CSB_6 - WT_6
TOP1	DNA topoisomerase 1	P11387	0.249025	-0.793338	1.29139	24.1734	0.505412	0.619988	0.98778	-4.77131	0.941951	1	CSB_6 - WT_6
TOP2A	DNA topoisomerase 2-alpha	P11388;P11388-2;P11388-3;P11388-4	1.60247	0.422177	2.78277	21.6808	2.87224	0.0108454	0.822275	-3.69632	0.177527	0.370018	CSB_6 - WT_6
MTHFD1	C-1-tetrahydrofolate synthase, cytoplasmic	P11586	0.327601	-0.464109	1.11931	21.7144	0.875388	0.39399	0.98778	-4.67804	0.906792	1	CSB_6 - WT_6
IGF2R	Cation-independent mannose-6-phosphate receptor	P11717	-0.251007	-0.828268	0.326254	21.9753	-0.919888	0.370951	0.98778	-4.66387	0.900751	1	CSB_6 - WT_6
ADH5	Alcohol dehydrogenase class-3	P11766	0.206197	-0.511675	0.924068	21.1941	0.607654	0.551731	0.98778	-4.75013	0.934432	1	CSB_6 - WT_6
PABPC1	Polyadenylate-binding protein 1	P11940;P11940-2	0.233731	-0.502139	0.969601	22.5237	0.671949	0.510963	0.98778	-4.73497	0.928956	1	CSB_6 - WT_6
SLC25A4	ADP/ATP translocase 1	P12235	0.747255	-0.292469	1.78698	21.2342	1.52045	0.147424	0.98778	-4.42179	0.748743	1	CSB_6 - WT_6
SLC25A6	ADP/ATP translocase 3	P12236	0.402401	-0.297231	1.10203	25.2138	1.21677	0.240894	0.98778	-4.55506	0.845092	1	CSB_6 - WT_6
F5	Coagulation factor V	P12259	0.128889	-1.37423	1.63201	22.1947	0.181402	0.858273	0.988558	-4.81342	0.958614	1	CSB_6 - WT_6
IMPDH2	Inosine-5'-monophosphate dehydrogenase 2	P12268	0.233708	-0.433482	0.900899	22.5015	0.741047	0.469133	0.98778	-4.71712	0.922323	1	CSB_6 - WT_6
TPR	Nucleoprotein TPR	P12270	-0.130397	-0.870415	0.60962	22.328	-0.372776	0.714084	0.98778	-4.79324	0.9499	1	CSB_6 - WT_6
ACTN1	Alpha-actinin-1	P12814;P12814-3	-0.0612072	-0.968519	0.846105	23.5196	-0.142714	0.888253	0.988558	-4.81582	0.96006	1	CSB_6 - WT_6
PEPD	Xaa-Pro dipeptidase	P12955	0.155217	-0.716141	1.02658	22.868	0.376847	0.711114	0.98778	-4.79266	0.949683	1	CSB_6 - WT_6
XRCC6	X-ray repair cross-complementing protein 6	P12956	0.405911	-0.0729549	0.884778	23.8638	1.79324	0.0913767	0.98778	-4.28763	0.620729	0.900663	CSB_6 - WT_6
XRCC5	X-ray repair cross-complementing protein 5	P13010	0.200027	-0.507177	0.90723	23.3932	0.598363	0.557764	0.98778	-4.75221	0.935173	1	CSB_6 - WT_6
COX4I1	Cytochrome c oxidase subunit 4 isoform 1, mitochondrial	P13073	0.773053	0.109403	1.4367	22.2203	2.46429	0.0251098	0.849874	-3.92429	0.323763	0.47353	CSB_6 - WT_6
LAMP2	Isoform of P13473, Isoform LAMP-2B of Lysosome-associated membrane glycoprotein 2	P13473-2	0.277131	-0.748466	1.30273	23.4694	0.571649	0.575304	0.98778	-4.75801	0.937236	1	CSB_6 - WT_6
VCAN	Versican core protein	P13611	0.585977	-0.430498	1.60245	23.2051	1.21957	0.239862	0.98778	-4.55392	0.844415	1	CSB_6 - WT_6
EEF2	Elongation factor 2	P13639	-0.107287	-0.652966	0.438392	24.896	-0.415941	0.68284	0.98778	-4.7868	0.947511	1	CSB_6 - WT_6
KRT10	Keratin, type I cytoskeletal 10	P13645	-2.4664	-4.07007	-0.862729	26.6193	-3.25364	0.00484871	0.734752	-3.48737	0.112778	0.14614	CSB_6 - WT_6
KRT5	Keratin, type II cytoskeletal 5	P13647	-1.94194	-3.18218	-0.701689	23.3603	-3.31244	0.00427847	0.734752	-3.45584	0.106491	0.14614	CSB_6 - WT_6
PDIA4	Protein disulfide-isomerase A4	P13667	0.327446	-0.364134	1.01903	21.8163	1.00166	0.331046	0.98778	-4.63631	0.888285	1	CSB_6 - WT_6
TPT1	Translationally-controlled tumor protein	P13693	-0.332083	-1.03045	0.366283	21.813	-1.00597	0.329028	0.98778	-4.6348	0.887574	1	CSB_6 - WT_6
PLS3	Plastin-3	P13797	-0.244343	-0.871126	0.38244	23.2574	-0.824713	0.421356	0.98778	-4.69345	0.913099	1	CSB_6 - WT_6
CD59	CD59 glycoprotein	P13987;P13987-2	-0.103797	-0.921118	0.713523	28.5274	-0.268667	0.791533	0.988558	-4.80592	0.954988	1	CSB_6 - WT_6
SUPT5H	Transcription elongation factor SPT5	O00267;O00267-2	0.211349	-0.275051	0.697748	21.1851	0.919238	0.371281	0.98778	-4.66408	0.900843	1	CSB_6 - WT_6
PKM	Pyruvate kinase PKM	P14618	0.287356	-0.39633	0.971041	25.2506	0.88917	0.386756	0.98778	-4.67372	0.904973	1	CSB_6 - WT_6
HSP90B1	Endoplasmin	P14625	-0.226954	-1.66051	1.2066	23.6849	-0.334922	0.741925	0.98778	-4.79832	0.951855	1	CSB_6 - WT_6
HNRNPL	Heterogeneous nuclear ribonucleoprotein L	P14866	0.229384	-0.565434	1.0242	25.416	0.610544	0.549861	0.98778	-4.74948	0.934199	1	CSB_6 - WT_6
AKR1B1	Aldo-keto reductase family 1 member B1	P15121	0.228268	-0.597876	1.05441	21.1593	0.584534	0.566808	0.98778	-4.75524	0.936253	1	CSB_6 - WT_6
CLIC1	Chloride intracellular channel protein 1	O00299	0.125247	-0.435042	0.685536	22.6334	0.472907	0.642506	0.98778	-4.77727	0.944071	1	CSB_6 - WT_6
GSPT1	Isoform of P15170, Isoform 2 of Eukaryotic peptide chain release factor GTP-binding subunit ERF3A	P15170-2;P15170-3	0.0903195	-0.37767	0.558309	22.5195	0.408288	0.688338	0.98778	-4.78799	0.947947	1	CSB_6 - WT_6
EZR	Ezrin	P15311	-0.136991	-1.11812	0.844136	23.3561	-0.295386	0.771403	0.988558	-4.80305	0.953767	1	CSB_6 - WT_6
NQO1	NAD(P)H dehydrogenase [quinone] 1	P15559;P15559-2;P15559-3	-0.722994	-1.51564	0.0696558	20.6144	-1.92963	0.0711193	0.981398	-4.21671	0.55436	0.856855	CSB_6 - WT_6
GNS	N-acetylglucosamine-6-sulfatase	P15586;P15586-2	0.594275	-0.291484	1.48003	23.3772	1.41936	0.174502	0.98778	-4.46828	0.786312	1	CSB_6 - WT_6
RPS2	40S ribosomal protein S2	P15880	0.358328	-0.200273	0.916928	23.2497	1.35706	0.193128	0.98778	-4.49593	0.806592	1	CSB_6 - WT_6
DSP	Desmoplakin	P15924	-0.796318	-1.48425	-0.108385	22.2219	-2.44885	0.0259042	0.849874	-3.93292	0.328557	0.47353	CSB_6 - WT_6
CD44	CD44 antigen	P16070;P16070-10;P16070-11;P16070-12;P16070-13;P16070-14;P16070-16;P16070-17;P16070-18;P16070-3;P16070-4;P16070-5;P16070-6;P16070-7;P16070-8	-0.529727	-1.89599	0.836541	24.6807	-0.820233	0.423833	0.98778	-4.69477	0.91363	1	CSB_6 - WT_6
H2AX	Histone H2AX	P16104	-0.408922	-1.66338	0.845531	27.6507	-0.689616	0.500068	0.98778	-4.73055	0.927338	1	CSB_6 - WT_6
H1-5	Histone H1.5	P16401	0.0597924	-1.36001	1.47959	30.2234	0.0890922	0.930086	0.988558	-4.81821	0.961918	1	CSB_6 - WT_6
H1-2	Histone H1.2	P16403	0.781402	-0.709774	2.27258	31.6175	1.10858	0.283589	0.98778	-4.59744	0.86891	1	CSB_6 - WT_6
FAH	Fumarylacetoacetase	P16930	0.034367	-0.676756	0.74549	23.7335	0.102239	0.919805	0.988558	-4.81772	0.961478	1	CSB_6 - WT_6
HMGA1	High mobility group protein HMG-I/HMG-Y	P17096;P17096-3	0.463093	-0.981693	1.90788	24.5953	0.678087	0.507162	0.98778	-4.73344	0.9284	1	CSB_6 - WT_6
UBTF	Nucleolar transcription factor 1	P17480	0.604096	-0.16932	1.37751	22.2022	1.6524	0.117449	0.98778	-4.35834	0.690713	0.99774	CSB_6 - WT_6
CAPN2	Calpain-2 catalytic subunit	P17655	0.334445	-0.225193	0.894083	21.4388	1.26427	0.22379	0.98778	-4.53554	0.833096	1	CSB_6 - WT_6
CTPS1	CTP synthase 1	P17812	0.079847	-0.54434	0.704034	20.6739	0.270623	0.790054	0.988558	-4.80572	0.9549	1	CSB_6 - WT_6
DDX5	Probable ATP-dependent RNA helicase DDX5	P17844;P17844-2	0.324896	-0.297857	0.947648	24.6188	1.1037	0.28564	0.98778	-4.59928	0.869879	1	CSB_6 - WT_6
TCP1	T-complex protein 1 subunit alpha	P17987	0.219867	-0.384459	0.824192	21.8474	0.769679	0.452424	0.98778	-4.70927	0.919323	1	CSB_6 - WT_6
IPO5	Importin-5	O00410;O00410-3	-0.315425	-0.844072	0.213222	22.0107	-1.26227	0.224491	0.98778	-4.53638	0.833622	1	CSB_6 - WT_6
RPL7	60S ribosomal protein L7	P18124	-0.33734	-1.33667	0.661988	23.1285	-0.714136	0.485174	0.98778	-4.72426	0.925005	1	CSB_6 - WT_6
VCL	Vinculin	P18206;P18206-2	0.20392	-0.519019	0.926859	23.0333	0.596731	0.558827	0.98778	-4.75257	0.935302	1	CSB_6 - WT_6
SON	Isoform of P18583, Isoform A of Protein SON	P18583-2;P18583-5	-0.284383	-1.00637	0.437599	22.9464	-0.833294	0.416639	0.98778	-4.6909	0.912072	1	CSB_6 - WT_6
RPL17	60S ribosomal protein L17	P18621;P18621-3	-0.0418848	-0.681374	0.597605	23.7693	-0.138562	0.891482	0.988558	-4.81605	0.96021	1	CSB_6 - WT_6
IGF2BP3	Insulin-like growth factor 2 mRNA-binding protein 3	O00425	0.557124	-0.10593	1.22018	20.7298	1.77756	0.0940041	0.98778	-4.29563	0.627907	0.900663	CSB_6 - WT_6
NCL	Nucleolin	P19338	0.132096	-0.620262	0.884453	25.3761	0.371437	0.715062	0.98778	-4.79343	0.949972	1	CSB_6 - WT_6
HK1	Hexokinase-1	P19367;P19367-2;P19367-3;P19367-4	0.163761	-0.567051	0.894572	22.2166	0.474051	0.641707	0.98778	-4.77707	0.943999	1	CSB_6 - WT_6
EIF2AK2	Interferon-induced, double-stranded RNA-activated protein kinase	P19525	0.533989	-0.0430107	1.11099	20.5518	1.95784	0.0674681	0.970145	-4.20179	0.540163	0.856855	CSB_6 - WT_6
DNM1L	Dynamin-1-like protein	O00429;O00429-2;O00429-3;O00429-4;O00429-5;O00429-6;O00429-8;O00429-9	-0.270206	-1.30518	0.76477	20.915	-0.552313	0.588175	0.98778	-4.76205	0.93867	1	CSB_6 - WT_6
ITIH2	Inter-alpha-trypsin inhibitor heavy chain H2	P19823	-0.120535	-1.07567	0.834598	21.8631	-0.266975	0.792813	0.988558	-4.8061	0.955063	1	CSB_6 - WT_6
EIF2S2	Eukaryotic translation initiation factor 2 subunit 2	P20042	-0.0794188	-0.729823	0.570986	20.6074	-0.258322	0.799369	0.988558	-4.80696	0.955446	1	CSB_6 - WT_6
LMNB1	Lamin-B1	P20700	-0.0679298	-1.04272	0.906855	22.3672	-0.147426	0.884592	0.988558	-4.81556	0.959889	1	CSB_6 - WT_6
CAST	Isoform of P20810, Isoform 10 of Calpastatin	P20810-10;P20810-6	-0.138656	-0.775092	0.497781	23.2103	-0.460897	0.650919	0.98778	-4.77938	0.944825	1	CSB_6 - WT_6
PTMS	Parathymosin	P20962	0.187215	-0.798266	1.1727	21.0222	0.401896	0.692944	0.98778	-4.78897	0.948308	1	CSB_6 - WT_6
CSRP1	Cysteine and glycine-rich protein 1	P21291	0.267314	-0.499247	1.03387	22.089	0.737727	0.471095	0.98778	-4.71802	0.922661	1	CSB_6 - WT_6
FLNA	Isoform of P21333, Isoform 2 of Filamin-A	P21333-2	-0.102176	-0.599464	0.395112	27.8425	-0.434671	0.66946	0.98778	-4.7838	0.946417	1	CSB_6 - WT_6
NT5E	5'-nucleotidase	P21589	0.779307	-0.173837	1.73245	28.3517	1.7297	0.102437	0.98778	-4.31987	0.651716	0.99774	CSB_6 - WT_6
VDAC1	Voltage-dependent anion-selective channel protein 1	P21796	0.290886	-0.798996	1.38077	21.6689	0.564631	0.579959	0.98778	-4.75949	0.937762	1	CSB_6 - WT_6
CD9	CD9 antigen	P21926	0.70912	0.0395587	1.37868	21.7705	2.24053	0.0392113	0.849874	-4.04861	0.382229	0.47353	CSB_6 - WT_6
