# Supplementary material for: Transcription-coupled repair of DNA–protein cross-links depends on CSA and CSB
Source: Nat Cell Biol. 2024 Apr 10;26(5):797–810. doi: 10.1038/s41556-024-01391-1 (PMC11098753; doi:10.1038/s41556-024-01391-1)
Supplement: Supplementary file 7 — Cell lines used in this study. [file 41556_2024_1391_MOESM7_ESM.xlsx]

## Sheet: Sheet1
Supplementary Table 5. Cell lines
Cell line	Source	Growth media
K562 dCas9-KRAB	Kind gift from Jonathan Weissman	RPMI with 10% FBS, 1% Q/P/S
HAP1 WT	Horizon Discovery (Cat no. C631)	IMDM with 10% FBS, 1% Q/P/S
HAP1 CSB-/-	Horizon Discovery (Cat no. HZGHC000422c011)	IMDM with 10% FBS, 1% Q/P/S
HAP1 XPA-/-	Horizon Discovery (Cat no. HZGHC000433c001)	IMDM with 10% FBS, 1% Q/P/S
HAP1 CSB-/- +EV TET3G	This study	IMDM with 10% Tet-neg FBS, 1% Q/P/S
HAP1 CSB-/- +CSB-WT TET3G	This study	IMDM with 10% Tet-neg FBS, 1% Q/P/S
HAP1 CSB-/- +CSB-K538R TET3G	This study	IMDM with 10% Tet-neg FBS, 1% Q/P/S
RPE1-TetOn-Cas9-PuroS-TP53-/- ('WT')	Van der Weegen et al, NCB 2021	DMEM with 10% FBS, 1% Q/P/S
RPE1-TetOn-Cas9-PuroS-TP53-/-CSB-/- ('CSB-/-')	Van der Weegen et al, NCB 2021	DMEM with 10% FBS, 1% Q/P/S
RPE1-TetOn-Cas9-PuroS-TP53-/-XPC-/- ('XPC-/-')	Van der Weegen et al, NCB 2021	DMEM with 10% FBS, 1% Q/P/S
RPE1-TetOn-Cas9-PuroS-TP53-/-XPC-/-XPA-/- ('XPC-/-XPA-/-')	Van den Heuvel et al, PNAS 2023	DMEM with 10% FBS, 1% Q/P/S
RPE1-TetOn-Cas9-PuroS-TP53-/-XPC-/-CSB-/- ('XPC-/-CSB-/-')	Van den Heuvel et al, PNAS 2023	DMEM with 10% FBS, 1% Q/P/S
RPE1-TetOn-Cas9-PuroS-TP53-/-SPRTN ΔC clone 2 ('SPRTN ΔC#2')	This study	DMEM with 10% FBS, 1% Q/P/S
RPE1-TetOn-Cas9-PuroS-TP53-/-SPRTN ΔC clone 4 ('SPRTN ΔC#4')	This study	DMEM with 10% FBS, 1% Q/P/S
RPE1-TetOn-Cas9-PuroS-TP53-/-SPRTN ΔC clone 5 ('SPRTN ΔC #5')	This study	DMEM with 10% FBS, 1% Q/P/S
RPE1-TetOn-Cas9-PuroS-TP53-/-CSB-/-SPRTN ΔC clone 2 ('SPRTN ΔC#2')	This study	DMEM with 10% FBS, 1% Q/P/S
RPE1-TetOn-Cas9-PuroS-TP53-/-CSB-/-SPRTN ΔC clone 10 ('SPRTN ΔC#10')	This study	DMEM with 10% FBS, 1% Q/P/S
RPE1-TetOn-Cas9-PuroS-TP53-/-CSB-/-SPRTN ΔC clone 23 ('SPRTN ΔC #23')	This study	DMEM with 10% FBS, 1% Q/P/S
RPE1-TetOn-Cas9-PuroS-TP53-/-ELOF1-/- ('ELOF1-/-')	Van der Weegen et al, NCB 2021	DMEM with 10% FBS, 1% Q/P/S
RPE1-TetOn-Cas9-PuroS-TP53-/-CSA-/- ('CSA-/-')	Van der Weegen et al, NCB 2021	DMEM with 10% FBS, 1% Q/P/S
RPE1-TetOn-Cas9-PuroS-TP53-/-UVSSA-/- ('UVSSA-/-')	Van der Weegen et al, NCB 2021	DMEM with 10% FBS, 1% Q/P/S
RPE1-TetOn-Cas9-PuroS-TP53-/-ERCC1-/- ('ERCC1-/-')	Apelt et al, JEM 2020	DMEM with 10% FBS, 1% Q/P/S
RPE1-TetOn-Cas9-PuroS-TP53-/-XPG-/- ('XPG-/-')	This study	DMEM with 10% FBS, 1% Q/P/S
RPE1-TetOn-Cas9-PuroS-TP53-/-CSB-/- ('CSB-/-+GFP-EV')	This study	DMEM with 10% FBS, 1% Q/P/S
RPE1-TetOn-Cas9-PuroS-TP53-/-CSB-/- ('CSB-/-+GFP-CSB-WT')	This study	DMEM with 10% FBS, 1% Q/P/S
RPE1-TetOn-Cas9-PuroS-TP53-/-CSB-/- ('CSB-/-+GFP-CSB-K538R')	This study	DMEM with 10% FBS, 1% Q/P/S
MRC5	ATCC (CCL-171)	DMEM with 10% FBS, 1% Q/P/S
CS1AN	Kind gift from Alan Lehmann	DMEM with 10% FBS, 1% Q/P/S
U2OS GFP	This study	DMEM with 10% FBS, 1% Q/P/S, 1mg/ml G418
U2OS GFP-DNMT1	This study	DMEM with 10% FBS, 1% Q/P/S, 1mg/ml G418
HeLa WT	Kind gift from Tomoo Ogi	DMEM with 10% FBS, 1% Q/P/S
HeLa CSB-/-	Kind gift from Tomoo Ogi	DMEM with 10% FBS, 1% Q/P/S
HeLa RPB1-K1268R	Kind gift from Tomoo Ogi	DMEM with 10% FBS, 1% Q/P/S
