# Supplementary material for: Transcription-coupled repair of DNA–protein cross-links depends on CSA and CSB
Source: Nat Cell Biol. 2024 Apr 10;26(5):797–810. doi: 10.1038/s41556-024-01391-1 (PMC11098753; doi:10.1038/s41556-024-01391-1)
Supplement: Supplementary file 8 — Oligonucleotides used in this study. [file 41556_2024_1391_MOESM8_ESM.xlsx]

## Sheet: Sheet1
Supplementary Table 6. Oligonucleotides and gRNAs used in this study
Name	Application	Source/Sequence (5'-3')
F1-staggered universal/CRISPRi_F1	CRISPRi screens PCR	AATGATACGGCGACCACCGAGATCTACACTCTTTCCCTACACGACGCTCTTCCGATCTTAAGTAGAgcacaaaaggaaactcaccct
R1-CRISPRi (barcode N729)	CRISPRi screens PCR	CAAGCAGAAGACGGCATACGAGATGACGTCGAGTGACTGGAGTTCAGACGTGTGCTCTTCCGATCTCGACTCGGTGCCACTTTTTC
R2-CRISPRi (barcode N728)	CRISPRi screens PCR	CAAGCAGAAGACGGCATACGAGATTAGCTGCAGTGACTGGAGTTCAGACGTGTGCTCTTCCGATCTCGACTCGGTGCCACTTTTTC
R3-CRISPRi (barcode N716)	CRISPRi screens PCR	CAAGCAGAAGACGGCATACGAGATTAGCGAGTGTGACTGGAGTTCAGACGTGTGCTCTTCCGATCTCGACTCGGTGCCACTTTTTC
R4-CRISPRi (barcode N718)	CRISPRi screens PCR	CAAGCAGAAGACGGCATACGAGATGTAGCTCCGTGACTGGAGTTCAGACGTGTGCTCTTCCGATCTCGACTCGGTGCCACTTTTTC
R5-CRISPRi (barcode N719)	CRISPRi screens PCR	CAAGCAGAAGACGGCATACGAGATTACTACGCGTGACTGGAGTTCAGACGTGTGCTCTTCCGATCTCGACTCGGTGCCACTTTTTC
R6-CRISPRi (barcode N721)	CRISPRi screens PCR	CAAGCAGAAGACGGCATACGAGATGCAGCGTAGTGACTGGAGTTCAGACGTGTGCTCTTCCGATCTCGACTCGGTGCCACTTTTTC
R7-CRISPRi (barcode N722)	CRISPRi screens PCR	CAAGCAGAAGACGGCATACGAGATCTGCGCATGTGACTGGAGTTCAGACGTGTGCTCTTCCGATCTCGACTCGGTGCCACTTTTTC
R8-CRISPRi (barcode N723)	CRISPRi screens PCR	CAAGCAGAAGACGGCATACGAGATGAGCGCTAGTGACTGGAGTTCAGACGTGTGCTCTTCCGATCTCGACTCGGTGCCACTTTTTC
R9-CRISPRi (barcode N724)	CRISPRi screens PCR	CAAGCAGAAGACGGCATACGAGATCGCTCAGTGTGACTGGAGTTCAGACGTGTGCTCTTCCGATCTCGACTCGGTGCCACTTTTTC
gRNA_SPRTN-ΔC#1	sgRNA sequence targeting SPRTN exon 5 for generation of SPRTN-ΔC cell lines	TTGGCAGATAAACCCAACAG
gRNA_SPRTN- ΔC#2	sgRNA sequence targeting SPRTN 3'UTR for generation of SPRTN-ΔC cell lines	ATTAACCAGAACTTCCTGAC
CSB-K538Rmut-1	Site-directed mutagenesis to generate CSB K538R mutant	atgaaatgggattgggcaggaccatccagataattgc
CSB-K538Rmut-2	Site-directed mutagenesis to generate CSB K538R mutant	gcaattatctggatggtcctgcccaatcccatttcat
siLuciferase	siRNA non-targeting control	cguacgcggaauacuucga
siCTRL	siRNA non-targeting control	Control pool, D-001810-10-20 (Horizon Discovery)
siCSB	siRNA targeting CSB	SMARTpool, L-004888-00-0005 (Horizon Discovery)
siSPRTN#1	siRNA targeting SPRTN	CAAGGAACCAGAGAAUUA
siRNF4	siRNA targeting RNF4	SMARTpool, L-006557-00-0005 (Horizon Discovery)
sgXPG-4	Knockout of XPG	GAAGGGAAGATCCTGGCTGT, from TKOv3 library (Addgene #125517)
oML#458_sgXPG_seq_Fw	Genotyping of XPG KO RPE1 cells	AACGCCTTCAGGATGCCAG
oML#459_sgXPG_seq_Rv	Genotyping of XPG KO RPE1 cells	TCCGCAATCAACCTACCACG
oML#460_sgXPG_seq_Fw-Nest	Genotyping of XPG KO RPE1 cells	GTGACGGAAGCAAGTAACC
oML#461_sgXPG_seq_Rv-Nest	Genotyping of XPG KO RPE1 cells	TTCGGCATTACAAGTAAGCTAG
oMG_69 (oJC30 + overhangs)	Amplification of edited SPRTN region for cloning in p221 (genotyping)	CGACGGCCAGTCattctgaagattgccctc
oMG_70 (oJC31 + overhangs)	Amplification of edited SPRTN region for cloning in p221 (genotyping)	CAGGAAACAGCTATGACgcaccctgagacacaaaacatc
pJS_86 Forward	p221 vector amplification Forward	GTCATAGCTGTTTCCTGGC
pJS_86 Reverse	p221 vector amplification Reverse	GACTGGCCGTCGTTTTAC
SIRT1_qPCR F	RT-qPCR	CCAGCCATCTCTCTGTCACA
SIRT1_qPCR R	RT-qPCR	TGCAAAGGAACCATGACACTG
TOP3A_qPCR F	RT-qPCR	CCTTGGACACTGTGGAGCTT
TOP3A_qPCR R	RT-qPCR	CCGCTCTAGAATGCTCTGGG
TBP_qPCR F	RT-qPCR	CGCCAGCTTCGGAGAGTTC
TBP_qPCR R	RT-qPCR	ACAACCAAGATTCACTGTGGATACA
EXO1_qPCR F	RT-qPCR	GCAACTTCTTCGTGAGGGGA
EXO1_qPCR R	RT-qPCR	TGAGACCGGGCAGCTTTAAT
ERCC4_qPCR F	RT-qPCR	GTATCTGTGGCCAAGGTTCCA
ERCC4_qPCR R	RT-qPCR	AGCAAGCATGGTAGGTGTCA
ZBTB40_qPCR F	RT-qPCR	AAGTGCCAGCATTCAGGGTC
ZBTB40_qPCR R	RT-qPCR	CACAGAGCTCACAGGGGAAG
Chicken_RPL4 F	RT-qPCR	GAGTGACTACAACCTGCCGA
Chicken_RPL4 R	RT-qPCR	TTGGCGTATGGGTTCAGCTT
