# Supplementary material for: Transcription-coupled repair of DNA–protein cross-links depends on CSA and CSB
Source: Nat Cell Biol. 2024 Apr 10;26(5):797–810. doi: 10.1038/s41556-024-01391-1 (PMC11098753; doi:10.1038/s41556-024-01391-1)
Supplement: Supplementary file 9 — Antibodies used in this study. [file 41556_2024_1391_MOESM9_ESM.xlsx]

## Sheet: Sheet1
Supplementary Table 7. Antibodies used in this study
Antibody	Application(s) in this study	Manufacturer	Catalogue Number
Anti-CSB	WB (1:1000)	Abcam	ab96089
Anti-RNAPII-CTDpSer5 (4H8)	WB (1:2000)	Abcam	ab5408
Anti-RNAPII-CTDpSer5	CUT&Tag (1:50)	Cell Signaling	13523
Anti-RNAPII-CTDpSer2 (3E10)	WB (1:2000)	Millipore	04-1571
Anti-RNAPII-CTDpSer2	IP (2μg per IP sample)	Abcam	ab5095
Anti-RNAPII-CTDpSer2	WB, PLA (1:1000)	Novus Biologicals	NB100-1805
Anti-RNAPII-CTDpSer2	CUT&Tag (1:50)	Cell Signaling	13499
Anti-RNAPII-NTD	WB (1:1000)	Cell Signaling	14958
Anti-NPM1	IF (1:1000)	Abcam	ab10530
Anti-CSA	WB (1:500)	Abcam	ab137033
Anti-GAPDH (14C10)	WB (1:2000)	Cell Signaling	2118
Anti-SPRTN (6F2)	WB (1:500)	Custom, see Zhao et al 2021	n/a
Anti-GFP	WB, PLA (1:1000)	Roche	11814460001
Anti-RNF4	WB (1:500)	R&D Systems	AF7964
Anti-RNF4	WB (1:500)	Proteintech	17810-1-AP
Anti-ATF3	WB (1:1000)	Abcam	ab207434
Anti-Tubulin	WB (1:2000)	Sigma-Aldrich	T6074
Anti-Tubulin	WB (1:2000)	Sigma-Aldrich	T6199
Anti-XPG	WB (1:1000)	Bethyl	A301-484A-2
Goat Anti-Mouse HRP	WB (1:5000)	Dako	P0447
Swine Anti-Rabbit HRP	WB (1:5000)	Dako	P0399
Goat Anti-Rat HRP	WB (1:3000)	Sigma	A9037
Mouse Anti-Rabbit (Light-Chain specific)	WB (1:2000)	Cell Signaling	93702
Rabbit Anti-Goat HRP	WB (1:300)	Sigma	A8919
Anti-Rabbit-fluorescent Red	WB (1:10,000)	LI-COR Biosciences	926-68021
Anti-Mouse-fluorescent Green	WB (1:10,000)	LI-COR Biosciences	926-32212
Guinea Pig Anti-Rabbit	CUT&Tag (1:50)	Antibodies online	ABIN101961
