# Supplementary material for: Transcription-coupled repair of DNA–protein cross-links depends on CSA and CSB
Source: Nat Cell Biol. 2024 Apr 10;26(5):797–810. doi: 10.1038/s41556-024-01391-1 (PMC11098753; doi:10.1038/s41556-024-01391-1)
Supplement: Supplementary file 18 — Source numerical data separated by tab. [file 41556_2024_1391_MOESM18_ESM.xlsx]

## Sheet: Fig1b
GENE	sumZ	numObs	normZ	pval_synth	rank_synth	fdr_synth	pval_supp	rank_supp	fdr_supp
PGBD3	-117.28	15	-23.24	8.26e-120	1	1.1e-115	1	25550	1		* Note: 'LH' genes are lncRNAs. For assignments, see Liu et al, Science 2017 - CRISPRi-based genome-scale identification of functional long noncoding RNA loci in human cells- (aah7111-tables1.xlsx)
ERCC6-PGBD3	-117.2	15	-23.23	1.19e-119	2	1.1e-115	1	25549	1
ERCC6	-117.19	15	-23.22	1.29e-119	3	1.1e-115	1	25548	1
ADH5	-106.35	15	-21.07	7.75e-99	4	4.95e-95	1	25547	1
ESD	-91.25	15	-18.06	3.1e-73	5	1.58e-69	1	25546	1
LH11970	-170.08	54	-17.74	9.81e-71	6	4.18e-67	1	25545	1
KIDINS220	-71.06	15	-14.05	4.11e-45	7	1.5e-41	1	25544	1
FANCD2	-57.35	15	-11.32	5.47e-30	8	1.75e-26	1	25543	1
RFWD3	-53.72	15	-10.59	1.6e-26	9	4.53e-23	1	25542	1
BRIP1	-52.41	15	-10.33	2.48e-25	10	6.35e-22	1	25541	1
FANCA	-49.67	15	-9.79	6.38e-23	11	1.48e-19	1	25540	1
UBE2T	-48.61	15	-9.58	4.94e-22	12	1.05e-18	1	25539	1
FANCL	-46.36	15	-9.13	3.47e-20	13	6.82e-17	1	25538	1
MOSPD2	-43.41	15	-8.54	6.55e-18	14	1.2e-14	1	25537	1
BRCA1	-40.22	15	-7.91	1.31e-15	15	2.23e-12	1	25536	1
FANCF	-40.01	15	-7.87	1.82e-15	16	2.91e-12	1	25535	1
DSCC1	-39.58	15	-7.78	3.63e-15	17	5.46e-12	1	25534	1
FANCI	-38.82	15	-7.63	1.19e-14	18	1.69e-11	1	25533	1
KLF14	-37.23	15	-7.31	1.3e-13	19	1.75e-10	1	25532	1
FANCB	-36.21	15	-7.11	5.85e-13	20	7.48e-10	1	25531	1
FANCM	-35.22	15	-6.91	2.38e-12	21	2.89e-09	1	25530	1
GLS	-35.15	15	-6.9	2.64e-12	22	3.06e-09	1	25529	1
C19orf40	-33.56	15	-6.58	2.31e-11	23	2.57e-08	1	25528	1
XPR1	-33.35	15	-6.54	3.06e-11	24	3.25e-08	1	25527	1
SENP6	-32.61	15	-6.39	8.15e-11	25	8.33e-08	1	25526	1
XPA	-32.22	15	-6.32	1.34e-10	26	1.32e-07	1	25525	1
G3BP1	-31.61	15	-6.19	2.93e-10	27	2.77e-07	1	25524	1
OXR1	-31.27	15	-6.13	4.5e-10	28	4.11e-07	1	25523	1
ERCC8	-30.31	15	-5.94	1.46e-09	29	1.29e-06	1	25522	1
ERCC4	-41.87	30	-5.8	3.41e-09	30	2.9e-06	1	25521	1
TPK1	-29.57	15	-5.79	3.54e-09	31	2.92e-06	1	25520	1
FANCE	-28.4	15	-5.56	1.38e-08	32	1.1e-05	1	25519	1
FBXW11	-27.38	15	-5.35	4.35e-08	33	3.37e-05	1	25518	1
JARID2	-26.68	15	-5.21	9.33e-08	34	7.01e-05	1	25517	1
PFKFB4	-26.28	15	-5.13	1.43e-07	35	0.000104	1	25516	1
LARP7	-26.14	15	-5.11	1.65e-07	36	0.000117	1	25515	1
PALB2	-26.05	15	-5.09	1.81e-07	37	0.000125	1	25514	1
MCTS1	-25.93	15	-5.06	2.05e-07	38	0.000138	1	25513	1
TIPRL	-25.54	15	-4.99	3.08e-07	39	0.000202	1	25512	1
INO80E	-24.97	15	-4.87	5.52e-07	40	0.000349	1	25511	1
DDA1	-24.95	15	-4.87	5.61e-07	41	0.000349	1	25510	1
RBBP8	-24.8	15	-4.84	6.55e-07	42	0.000398	1	25509	1
SERBP1	-24.39	15	-4.76	9.83e-07	43	0.000584	1	25508	1
CYB561D2	-24.26	15	-4.73	1.11e-06	44	0.000638	1	25507	1
GCLC	-24.25	15	-4.73	1.12e-06	45	0.000638	1	25506	1
BARD1	-24.19	15	-4.72	1.2e-06	46	0.000665	1	25505	1
TBC1D24	-24.12	15	-4.7	1.28e-06	47	0.000689	1	25504	1
LH15315	-34.08	30	-4.7	1.3e-06	48	0.000689	1	25503	1
TRAIP	-24.09	15	-4.7	1.32e-06	49	0.000689	1	25502	1
NF1	-23.94	15	-4.67	1.53e-06	50	0.00078	1	25501	1
HHEX	-23.91	15	-4.66	1.57e-06	51	0.000786	1	25500	1
LOC100652758	-23.83	15	-4.65	1.69e-06	53	0.000817	1	25498	1
FANCG	-23.84	15	-4.65	1.67e-06	52	0.000817	1	25499	1
NDUFAF2	-25.48	18	-4.53	2.92e-06	54	0.00138	1	25497	1
DEPDC5	-22.94	15	-4.47	3.92e-06	55	0.00182	1	25496	1
LH13179	-32.28	30	-4.45	4.37e-06	56	0.00199	1	25495	1
PFKL	-32.11	30	-4.42	4.88e-06	57	0.00219	1	25494	1
DENR	-22.59	15	-4.4	5.44e-06	58	0.00239	1	25493	1
CMAS	-22.48	15	-4.38	6.03e-06	59	0.0026	1	25492	1
C11orf58	-22.46	15	-4.37	6.1e-06	60	0.0026	1	25491	1
PQBP1	-22.35	15	-4.35	6.74e-06	61	0.00282	1	25490	1
TSC1	-22.16	15	-4.31	8.06e-06	62	0.00332	1	25489	1
EIF2AK4	-22.01	15	-4.28	9.23e-06	63	0.00374	1	25488	1
DZIP1	-21.85	15	-4.25	1.06e-05	64	0.00424	1	25487	1
HIRIP3	-21.05	15	-4.09	2.13e-05	65	0.00837	1	25486	1
TLDC1	-21.01	15	-4.09	2.2e-05	66	0.00852	1	25485	1
PTPN1	-20.8	15	-4.04	2.64e-05	67	0.0101	1	25484	1
GPD1L	-20.74	15	-4.03	2.78e-05	68	0.0105	1	25483	1
RAD51B	-20.47	15	-3.98	3.48e-05	69	0.0129	1	25482	1
ERCC5	-20.37	15	-3.96	3.8e-05	70	0.0139	1	25481	1
IP6K1	-20.35	15	-3.95	3.87e-05	71	0.0139	1	25480	1
XPO5	-20.3	15	-3.94	4.01e-05	72	0.0142	1	25479	1
RBM26	-19.99	15	-3.88	5.2e-05	73	0.0182	1	25478	1
INTS6	-19.58	15	-3.8	7.25e-05	75	0.0247	1	25476	1
RALGAPB	-19.59	15	-3.8	7.2e-05	74	0.0247	1	25477	1
FAM162A	-19.55	15	-3.79	7.42e-05	76	0.025	1	25475	1
TMEM88	-19.51	15	-3.79	7.64e-05	77	0.0254	1	25474	1
PRKAA1	-19.32	15	-3.75	8.87e-05	78	0.029	1	25473	1
GCLM	-19.04	15	-3.69	0.000111	79	0.0358	1	25472	1
MTRR	-18.63	15	-3.61	0.000152	80	0.0487	1	25471	1
AUNIP	-18.48	15	-3.58	0.000171	81	0.0539	1	25470	1
DAZAP1	-18.43	15	-3.57	0.000177	82	0.0553	1	25469	1
C16orf80	-18.36	15	-3.56	0.000188	83	0.0578	1	25468	1
LDHA	-18.27	15	-3.54	0.0002	84	0.0608	1	25467	1
TLE3	-18.24	15	-3.53	0.000204	85	0.0615	1	25466	1
AMBRA1	-18.12	15	-3.51	0.000225	86	0.0669	1	25465	1
CEP89	-18.01	15	-3.49	0.000243	87	0.0714	1	25464	1
KMT2A	-16.51	13	-3.43	0.000298	88	0.0866	1	25463	1
MED25	-17.71	15	-3.43	0.000304	89	0.0873	1	25462	1
SPTLC2	-17.65	15	-3.42	0.000317	90	0.0896	1	25461	1
CLPSL1	-24.95	30	-3.41	0.000319	91	0.0896	1	25460	1
CHTF18	-17.61	15	-3.41	0.000327	92	0.0909	1	25459	1
PCGF1	-17.57	15	-3.4	0.000337	93	0.0926	1	25458	1
MED13	-17.54	15	-3.39	0.000344	94	0.093	1	25457	1
LH00118	-24.8	30	-3.39	0.000346	95	0.093	1	25456	1
CDCA3	-17.51	15	-3.39	0.000351	96	0.0933	1	25455	1
SULT2B1	-17.5	15	-3.39	0.000354	97	0.0933	1	25454	1
SMS	-17.12	15	-3.31	0.000465	98	0.121	1	25453	1
FAF2	-17.07	15	-3.3	0.000482	99	0.124	1	25452	1
C15orf57	-17	15	-3.29	0.000508	100	0.128	0.999	25451	1
INO80	-16.99	15	-3.29	0.000509	101	0.128	0.999	25450	1
UNC45B	-16.98	15	-3.28	0.000512	102	0.128	0.999	25449	1
PHF3	-16.96	15	-3.28	0.000521	103	0.129	0.999	25448	1
PRKAG1	-16.91	15	-3.27	0.00054	105	0.131	0.999	25446	1
PTPN14	-16.93	15	-3.27	0.000531	104	0.131	0.999	25447	1
MAP4K5	-16.79	15	-3.25	0.000586	107	0.14	0.999	25444	1
SUPT20H	-16.8	15	-3.25	0.000583	106	0.14	0.999	25445	1
MCMBP	-16.76	15	-3.24	0.000599	108	0.142	0.999	25443	1
ZAR1L	-16.61	15	-3.21	0.000668	109	0.157	0.999	25442	1
SREK1	-16.57	15	-3.2	0.000682	110	0.158	0.999	25441	1
SBNO1	-16.5	15	-3.19	0.000717	111	0.165	0.999	25440	1
ZBTB10	-16.49	15	-3.19	0.000721	112	0.165	0.999	25439	1
RNF2	-16.38	15	-3.16	0.000779	113	0.176	0.999	25438	1
FBRS	-16.29	15	-3.15	0.000828	114	0.185	0.999	25437	1
EZH2	-16.28	15	-3.14	0.000833	115	0.185	0.999	25436	1
FANCC	-16.24	15	-3.14	0.000857	116	0.189	0.999	25435	1
MRAS	-16.21	15	-3.13	0.000875	117	0.191	0.999	25434	1
EYA3	-16.13	15	-3.11	0.000924	118	0.2	0.999	25433	1
ARID4B	-16.12	15	-3.11	0.000931	119	0.2	0.999	25432	1
HNRNPA1	-16.05	15	-3.1	0.000973	120	0.207	0.999	25431	1
EXO1	-16.03	15	-3.09	0.000989	121	0.209	0.999	25430	1
PKLR	-15.99	15	-3.09	0.00102	123	0.211	0.999	25428	1
NONO	-16	15	-3.09	0.00101	122	0.211	0.999	25429	1
INTS12	-14.83	13	-3.07	0.00106	124	0.217	0.999	25427	1
NMT1	-15.84	15	-3.06	0.00112	125	0.229	0.999	25426	1
USP22	-15.83	15	-3.05	0.00113	126	0.229	0.999	25425	1
RBM42	-15.73	15	-3.03	0.00121	127	0.243	0.999	25424	1
LH04497	-22.2	30	-3.03	0.00123	128	0.246	0.999	25423	1
ZNF281	-15.68	15	-3.02	0.00125	129	0.247	0.999	25422	1
RNF146	-15.66	15	-3.02	0.00126	130	0.249	0.999	25421	1
SS18	-15.62	15	-3.01	0.0013	131	0.253	0.999	25420	1
GATAD2A	-21.84	30	-2.98	0.00146	132	0.281	0.999	25419	1
SUZ12	-15.43	15	-2.97	0.00147	133	0.281	0.999	25418	1
LH01895	-21.81	30	-2.97	0.00147	134	0.281	0.999	25417	1
MARCH2	-21.7	30	-2.96	0.00155	135	0.293	0.998	25416	1
RNASE10	-15.32	15	-2.95	0.00158	136	0.297	0.998	25415	1
LH07271	-21.64	30	-2.95	0.00159	137	0.297	0.998	25414	1
POLR2A	-14.77	14	-2.95	0.00161	138	0.298	0.998	25413	1
HPS4	-15.09	15	-2.91	0.00183	139	0.336	0.998	25412	1
TUBA1C	-15.04	15	-2.9	0.00188	140	0.344	0.998	25411	1
SNCB	-15.03	15	-2.89	0.0019	141	0.344	0.998	25410	1
USP37	-15.01	15	-2.89	0.00192	142	0.346	0.998	25409	1
MEN1	-14.81	15	-2.85	0.00218	143	0.387	0.998	25408	1
GPATCH8	-14.81	15	-2.85	0.00218	144	0.387	0.998	25407	1
UBR2	-14.73	15	-2.84	0.00229	145	0.403	0.998	25406	1
AGPAT1	-20.8	30	-2.83	0.00233	146	0.407	0.998	25405	1
AVEN	-14.66	15	-2.82	0.0024	147	0.414	0.998	25404	1
SRSF6	-20.71	30	-2.82	0.00241	149	0.414	0.998	25402	1
BCL2L1	-20.73	30	-2.82	0.0024	148	0.414	0.998	25403	1
LH14379	-20.52	30	-2.79	0.00263	150	0.448	0.997	25401	1
BHLHE40	-14.48	15	-2.79	0.00268	151	0.453	0.997	25400	1
LH01304	-20.46	30	-2.78	0.00269	152	0.453	0.997	25399	1
URI1	-14.44	15	-2.78	0.00274	153	0.458	0.997	25398	1
NDUFB7	-14.43	15	-2.78	0.00276	154	0.458	0.997	25397	1
PIH1D1	-14.41	15	-2.77	0.00279	155	0.46	0.997	25396	1
ZC3H18	-13.38	13	-2.76	0.00285	156	0.466	0.997	25395	1
LRRC4	-14.36	15	-2.76	0.00288	157	0.466	0.997	25394	1
CLK2	-14.35	15	-2.76	0.00289	158	0.466	0.997	25393	1
C12orf66	-14.34	15	-2.76	0.00292	159	0.466	0.997	25392	1
SLX4	-12.82	12	-2.76	0.00293	160	0.466	0.997	25391	1
MCL1	-14.32	15	-2.75	0.00295	161	0.466	0.997	25390	1
ARL15	-14.32	15	-2.75	0.00296	162	0.466	0.997	25389	1
CHMP7	-14.29	15	-2.75	0.00301	163	0.471	0.997	25388	1
LH11972	-20.18	30	-2.74	0.00304	164	0.472	0.997	25387	1
ASCC2	-14.27	15	-2.74	0.00305	165	0.472	0.997	25386	1
USP10	-14.23	15	-2.74	0.00311	166	0.479	0.997	25385	1
EXPH5	-14.15	15	-2.72	0.00326	167	0.496	0.997	25384	1
LZTR1	-14.15	15	-2.72	0.00327	168	0.496	0.997	25383	1
TPI1	-14.14	15	-2.72	0.00328	169	0.496	0.997	25382	1
COL4A3BP	-14.11	15	-2.71	0.00336	170	0.504	0.997	25381	1
INTS10	-12.03	11	-2.7	0.00347	171	0.515	0.997	25380	1
ZBTB4	-19.86	30	-2.7	0.00348	172	0.515	0.997	25379	1
LH02165	-19.86	30	-2.7	0.00348	173	0.515	0.997	25378	1
ERCC1	-14.02	15	-2.69	0.00354	174	0.519	0.996	25377	1
LH14070	-19.8	30	-2.69	0.00357	175	0.522	0.996	25376	1
LH02970	-19.66	30	-2.67	0.00379	176	0.546	0.996	25375	1
DDB1	-19.33	29	-2.67	0.00379	177	0.546	0.996	25374	1
RNF43	-13.89	15	-2.67	0.00381	178	0.546	0.996	25373	1
LH09555	-23.23	42	-2.67	0.00384	179	0.548	0.996	25372	1
CASC3	-13.85	15	-2.66	0.0039	181	0.551	0.996	25370	1
UBR4	-13.85	15	-2.66	0.0039	180	0.551	0.996	25371	1
LH15841	-19.34	30	-2.62	0.00433	182	0.608	0.996	25369	1
ABCC1	-13.64	15	-2.62	0.00442	183	0.617	0.996	25368	1
OR14C36	-13.58	15	-2.61	0.00457	185	0.631	0.995	25366	1
CTDSPL2	-13.62	15	-2.61	0.00448	184	0.623	0.996	25367	1
CD109	-13.5	15	-2.59	0.00479	187	0.654	0.995	25364	1
LH06995	-19.08	30	-2.59	0.00481	188	0.654	0.995	25363	1
CHTF8	-13.51	15	-2.59	0.00478	186	0.654	0.995	25365	1
ELK4	-13.44	15	-2.58	0.00496	189	0.667	0.995	25362	1
NPL	-13.43	15	-2.58	0.00501	191	0.67	0.995	25360	1
BEND3	-13.44	15	-2.58	0.00496	190	0.667	0.995	25361	1
TIMM17B	-13.38	15	-2.57	0.00513	192	0.683	0.995	25359	1
RALGDS	-17.94	27	-2.56	0.00516	193	0.683	0.995	25358	1
BAZ2A	-18.89	30	-2.56	0.0052	194	0.685	0.995	25357	1
DDX11	-13.33	15	-2.56	0.0053	195	0.695	0.995	25356	1
LH00207	-18.82	30	-2.55	0.00535	196	0.696	0.995	25355	1
ZNF292	-13.3	15	-2.55	0.00538	197	0.696	0.995	25354	1
HEPN1	-13.29	15	-2.55	0.00541	198	0.696	0.995	25353	1
CTSG	-13.28	15	-2.55	0.00544	199	0.696	0.995	25352	1
MAGEA2	-13.27	15	-2.54	0.00547	200	0.696	0.995	25351	1
TNPO1	-13.27	15	-2.54	0.00548	201	0.696	0.995	25350	1
PPP4R2	-13.26	15	-2.54	0.0055	202	0.696	0.994	25349	1
LH04327	-18.7	30	-2.53	0.00563	203	0.709	0.994	25348	1
ATP5O	-13.18	15	-2.53	0.00576	204	0.721	0.994	25347	1
COQ10B	-13.17	15	-2.53	0.00578	205	0.721	0.994	25346	1
RCC2	-18.57	30	-2.52	0.00593	206	0.735	0.994	25345	1
DCAKD	-18.54	30	-2.51	0.006	207	0.74	0.994	25344	1
EIF3L	-13.1	15	-2.51	0.00603	208	0.74	0.994	25343	1
TMEM54	-13.09	15	-2.51	0.00605	209	0.74	0.994	25342	1
NDUFC1	-18.47	30	-2.5	0.00617	210	0.742	0.994	25341	1
FOS	-18.46	30	-2.5	0.00618	211	0.742	0.994	25340	1
LH13842	-18.46	30	-2.5	0.00618	212	0.742	0.994	25339	1
SLC22A7	-11.67	12	-2.5	0.00619	213	0.742	0.994	25338	1
DPEP3	-13.03	15	-2.5	0.00628	214	0.75	0.994	25337	1
UVSSA	-12.97	15	-2.49	0.00647	217	0.762	0.994	25334	1
SUN2	-12.99	15	-2.49	0.0064	216	0.757	0.994	25335	1
AGK	-13.01	15	-2.49	0.00634	215	0.754	0.994	25336	1
AGTRAP	-12.95	15	-2.48	0.00656	218	0.766	0.993	25333	1
NANS	-12.94	15	-2.48	0.00659	219	0.766	0.993	25332	1
PTCH1	-12.94	15	-2.48	0.00659	220	0.766	0.993	25331	1
MMACHC	-12.82	15	-2.45	0.00705	221	0.815	0.993	25330	1
DHFRL1	-12.79	15	-2.45	0.00715	223	0.815	0.993	25328	1
GSDMD	-12.79	15	-2.45	0.00715	224	0.815	0.993	25327	1
LH05605	-18.07	30	-2.45	0.0072	225	0.815	0.993	25326	1
ENY2	-12.81	15	-2.45	0.00709	222	0.815	0.993	25329	1
LH12363	-18.06	30	-2.44	0.00724	226	0.815	0.993	25325	1
SIGLECL1	-12.76	15	-2.44	0.00729	227	0.815	0.993	25324	1
VKORC1L1	-12.76	15	-2.44	0.0073	228	0.815	0.993	25323	1
HELT	-12.74	15	-2.44	0.00734	229	0.815	0.993	25322	1
PRKAB1	-12.74	15	-2.44	0.00737	230	0.815	0.993	25321	1
NGF	-12.74	15	-2.44	0.00737	231	0.815	0.993	25320	1
ID3	-12.73	15	-2.44	0.0074	232	0.815	0.993	25319	1
LH15346	-17.99	30	-2.44	0.00744	233	0.816	0.993	25318	1
KPTN	-12.7	15	-2.43	0.00755	234	0.824	0.992	25317	1
LH03100	-17.92	30	-2.43	0.00763	235	0.825	0.992	25316	1
SMC5	-11.79	13	-2.42	0.00769	236	0.825	0.992	25315	1
CTBP1	-12.66	15	-2.42	0.00769	237	0.825	0.992	25314	1
CLIP3	-12.65	15	-2.42	0.00772	238	0.825	0.992	25313	1
LH00570	-17.89	30	-2.42	0.00775	239	0.825	0.992	25312	1
LH10878	-17.89	30	-2.42	0.00775	240	0.825	0.992	25311	1
CCNJL	-12.63	15	-2.42	0.00783	241	0.829	0.992	25310	1
HIGD1A	-12.62	15	-2.42	0.00785	242	0.829	0.992	25309	1
MKRN1	-12.6	15	-2.41	0.00794	243	0.834	0.992	25308	1
KDM5C	-12.58	15	-2.41	0.00804	244	0.841	0.992	25307	1
PDRG1	-11.7	13	-2.41	0.00808	245	0.842	0.992	25306	1
CLASP1	-12.12	14	-2.4	0.00818	246	0.849	0.992	25305	1
LH06039	-17.73	30	-2.4	0.00824	247	0.852	0.992	25304	1
LH06978	-25.01	60	-2.39	0.00838	248	0.863	0.992	25303	1
LH11636	-17.66	30	-2.39	0.00847	249	0.869	0.992	25302	1
HEXIM1	-12.47	15	-2.39	0.00852	250	0.871	0.991	25301	1
RBM25	-12.43	15	-2.38	0.00874	251	0.889	0.991	25300	1
LH12498	-17.53	30	-2.37	0.00888	252	0.9	0.991	25299	1
LH06492	-17.5	30	-2.37	0.00898	253	0.906	0.991	25298	1
LH07024	-17.49	30	-2.37	0.00901	254	0.907	0.991	25297	1
SOX10	-12.36	15	-2.36	0.00906	255	0.908	0.991	25296	1
TPR	-12.34	15	-2.36	0.00915	256	0.913	0.991	25295	1
LH15884	-17.42	30	-2.36	0.00925	257	0.917	0.991	25294	1
ATRIP	-11.45	13	-2.35	0.00934	259	0.92	0.991	25292	1
ADORA3	-17.42	30	-2.35	0.00926	258	0.917	0.991	25293	1
OR6K2	-12.29	15	-2.35	0.00941	260	0.92	0.991	25291	1
SLC17A7	-12.25	15	-2.34	0.00961	261	0.92	0.99	25290	1
ASNSD1	-12.25	15	-2.34	0.00962	263	0.92	0.99	25288	1
SLC35F2	-10.95	12	-2.34	0.00966	264	0.92	0.99	25287	1
MARK3	-17.28	30	-2.34	0.00977	265	0.92	0.99	25286	1
SNRNP40	-12.25	15	-2.34	0.00961	262	0.92	0.99	25289	1
LH03546	-17.28	30	-2.33	0.00978	266	0.92	0.99	25285	1
LH01377	-17.27	30	-2.33	0.0098	267	0.92	0.99	25284	1
DCHS1	-12.21	15	-2.33	0.00982	268	0.92	0.99	25283	1
ABCD4	-12.2	15	-2.33	0.00985	269	0.92	0.99	25282	1
INTS9	-10.91	12	-2.33	0.00986	270	0.92	0.99	25281	1
FBXO4	-12.2	15	-2.33	0.00986	271	0.92	0.99	25280	1
DDIT4	-12.19	15	-2.33	0.0099	272	0.92	0.99	25279	1
EIF5A	-12.19	15	-2.33	0.00993	273	0.92	0.99	25278	1
LH16706	-17.23	30	-2.33	0.00996	274	0.92	0.99	25277	1
SLC38A8	-12.17	15	-2.33	0.01	275	0.92	0.99	25276	1
BNIP3	-12.17	15	-2.33	0.01	276	0.92	0.99	25275	1
SDPR	-12.15	15	-2.32	0.0101	277	0.92	0.99	25274	1
COA6	-12.15	15	-2.32	0.0101	278	0.92	0.99	25273	1
NDUFV2	-12.15	15	-2.32	0.0101	279	0.92	0.99	25272	1
ZNF567	-12.14	15	-2.32	0.0102	280	0.92	0.99	25271	1
LIPI	-12.14	15	-2.32	0.0102	281	0.92	0.99	25270	1
ZNF180	-12.14	15	-2.32	0.0102	282	0.92	0.99	25269	1
SERPINH1	-12.12	15	-2.32	0.0103	284	0.924	0.99	25267	1
H2AFZ	-12.14	15	-2.32	0.0102	283	0.92	0.99	25268	1
DOC2B	-12.1	15	-2.31	0.0104	285	0.931	0.99	25266	1
LH14574	-16.74	29	-2.3	0.0107	287	0.953	0.989	25264	1
TOP2B	-12.03	15	-2.3	0.0108	288	0.953	0.989	25263	1
LH08235	-17.01	30	-2.3	0.0108	289	0.953	0.989	25262	1
SETD1A	-12.03	15	-2.3	0.0108	290	0.953	0.989	25261	1
DNAJA2	-12.05	15	-2.3	0.0107	286	0.953	0.989	25265	1
STK19	-12.01	15	-2.29	0.0109	291	0.954	0.989	25260	1
HEPACAM	-16.98	30	-2.29	0.0109	292	0.954	0.989	25259	1
HAND1	-11.98	15	-2.29	0.0111	294	0.954	0.989	25257	1
NDUFA5	-11.98	15	-2.29	0.0111	295	0.954	0.989	25256	1
RBM39	-11.98	15	-2.29	0.0111	296	0.954	0.989	25255	1
DNAJC8	-11.97	15	-2.29	0.0111	297	0.954	0.989	25254	1
USP19	-12	15	-2.29	0.011	293	0.954	0.989	25258	1
PPIP5K2	-11.95	15	-2.28	0.0112	298	0.954	0.989	25253	1
SREBF2	-11.94	15	-2.28	0.0113	300	0.954	0.989	25251	1
HSP90AB1	-11.94	15	-2.28	0.0113	299	0.954	0.989	25252	1
ANKRD52	-10.65	12	-2.27	0.0115	301	0.954	0.989	25250	1
LH15905	-16.83	30	-2.27	0.0115	302	0.954	0.988	25249	1
COX17	-11.84	15	-2.26	0.0119	303	0.954	0.988	25248	1
TECTB	-11.83	15	-2.26	0.012	304	0.954	0.988	25247	1
FAM179B	-11.81	15	-2.25	0.0121	305	0.954	0.988	25246	1
DPH7	-11.81	15	-2.25	0.0121	306	0.954	0.988	25245	1
CADPS	-11.8	15	-2.25	0.0121	307	0.954	0.988	25244	1
BCLAF1	-11.8	15	-2.25	0.0122	308	0.954	0.988	25243	1
EPB41L4A	-11.79	15	-2.25	0.0122	309	0.954	0.988	25242	1
NBR1	-11.78	15	-2.25	0.0123	310	0.954	0.988	25241	1
PLGRKT	-11.78	15	-2.25	0.0123	311	0.954	0.988	25240	1
ZNF665	-11.75	15	-2.24	0.0125	312	0.954	0.988	25239	1
LH03300	-16.61	30	-2.24	0.0125	313	0.954	0.987	25238	1
LH08336	-16.6	30	-2.24	0.0126	314	0.954	0.987	25237	1
LH05611	-16.57	30	-2.23	0.0127	315	0.954	0.987	25236	1
USP11	-11.69	15	-2.23	0.0129	316	0.954	0.987	25235	0.999
OR8H3	-11.67	15	-2.23	0.013	318	0.954	0.987	25233	0.999
KIAA1524	-11.68	15	-2.23	0.0129	317	0.954	0.987	25234	0.999
KCNU1	-11.66	15	-2.22	0.0131	319	0.954	0.987	25232	0.999
UCHL5	-12.77	18	-2.22	0.0131	320	0.954	0.987	25231	0.999
LH15470	-16.48	30	-2.22	0.0131	321	0.954	0.987	25230	0.999
CCDC110	-11.62	15	-2.22	0.0133	322	0.954	0.987	25229	0.999
LH04196	-16.42	30	-2.21	0.0134	323	0.954	0.987	25228	0.999
AKAP3	-16.41	30	-2.21	0.0135	324	0.954	0.987	25227	0.999
PARD6A	-11.58	15	-2.21	0.0136	325	0.954	0.986	25226	0.999
LH16366	-16.37	30	-2.21	0.0137	326	0.954	0.986	25225	0.999
KIAA1429	-11.56	15	-2.2	0.0137	327	0.954	0.986	25224	0.999
PRKD3	-11.54	15	-2.2	0.0139	328	0.954	0.986	25223	0.999
ZNF326	-11.52	15	-2.2	0.014	329	0.954	0.986	25222	0.999
HLA-DRB5	-11.52	15	-2.2	0.0141	330	0.954	0.986	25221	0.999
LH12367	-16.27	30	-2.19	0.0141	331	0.954	0.986	25220	0.999
HECTD2	-11.49	15	-2.19	0.0142	332	0.954	0.986	25219	0.999
OPA3	-16.25	30	-2.19	0.0142	333	0.954	0.986	25218	0.999
LH05638	-16.25	30	-2.19	0.0143	334	0.954	0.986	25217	0.999
LH05429	-16.24	30	-2.19	0.0143	335	0.954	0.986	25216	0.999
MBD2	-11.48	15	-2.19	0.0143	336	0.954	0.986	25215	0.999
TADA1	-11.47	15	-2.19	0.0144	337	0.954	0.986	25214	0.999
NR6A1	-11.46	15	-2.18	0.0145	338	0.954	0.985	25213	0.999
BTBD2	-11.45	15	-2.18	0.0145	339	0.954	0.985	25212	0.999
G6PC	-11.44	15	-2.18	0.0146	340	0.954	0.985	25211	0.999
SLC22A13	-11.44	15	-2.18	0.0146	341	0.954	0.985	25210	0.999
TAF5L	-11.04	14	-2.18	0.0147	342	0.954	0.985	25209	0.999
GRAMD1B	-11.42	15	-2.18	0.0148	343	0.954	0.985	25208	0.999
OR10Z1	-11.41	15	-2.17	0.0148	344	0.954	0.985	25207	0.999
TLE4	-11.41	15	-2.17	0.0148	345	0.954	0.985	25206	0.999
LH04426	-16.12	30	-2.17	0.0149	346	0.954	0.985	25205	0.999
SARNP	-11.39	15	-2.17	0.015	347	0.954	0.985	25204	0.999
LIN28B	-11.38	15	-2.17	0.015	348	0.954	0.985	25203	0.999
MORN4	-11.38	15	-2.17	0.0151	349	0.954	0.985	25202	0.999
LH08471	-15.54	28	-2.17	0.0151	350	0.954	0.985	25201	0.998
SERPINF1	-11.37	15	-2.17	0.0151	351	0.954	0.985	25200	0.998
LH05656	-16.07	30	-2.16	0.0152	352	0.954	0.985	25199	0.998
SLC43A3	-11.36	15	-2.16	0.0152	353	0.954	0.985	25198	0.998
MAGIX	-11.36	15	-2.16	0.0152	354	0.954	0.985	25197	0.998
STK11	-16.05	30	-2.16	0.0153	355	0.954	0.985	25196	0.998
SHCBP1	-11.35	15	-2.16	0.0153	356	0.954	0.985	25195	0.998
LH03257	-16.01	30	-2.16	0.0155	357	0.954	0.984	25194	0.998
RNF181	-11.32	15	-2.16	0.0155	358	0.954	0.984	25193	0.998
PMCH	-11.3	15	-2.15	0.0157	359	0.954	0.984	25192	0.998
SCAF4	-11.3	15	-2.15	0.0157	360	0.954	0.984	25191	0.998
ITSN2	-11.3	15	-2.15	0.0157	361	0.954	0.984	25190	0.998
CHD6	-11.29	15	-2.15	0.0158	362	0.954	0.984	25189	0.998
NDUFA4	-11.26	15	-2.14	0.016	363	0.954	0.984	25188	0.998
KIF13B	-11.24	15	-2.14	0.0162	364	0.954	0.984	25187	0.998
CCKAR	-10.04	12	-2.14	0.0163	365	0.954	0.984	25186	0.998
KCNJ9	-11.19	15	-2.13	0.0165	366	0.954	0.983	25185	0.998
SPTSSA	-11.19	15	-2.13	0.0165	367	0.954	0.983	25184	0.998
LH01574	-15.81	30	-2.13	0.0167	368	0.954	0.983	25183	0.998
ZNF460	-11.18	15	-2.13	0.0167	369	0.954	0.983	25182	0.998
TADA3	-11.17	15	-2.13	0.0167	370	0.954	0.983	25181	0.998
MKLN1	-11.16	15	-2.13	0.0168	371	0.954	0.983	25180	0.998
LH03849	-15.78	30	-2.12	0.0168	372	0.954	0.983	25179	0.998
ALDH18A1	-11.15	15	-2.12	0.0169	373	0.954	0.983	25178	0.998
LDHB	-11.15	15	-2.12	0.0169	374	0.954	0.983	25177	0.998
TATDN1	-11.14	15	-2.12	0.017	375	0.954	0.983	25176	0.998
ERGIC2	-11.13	15	-2.12	0.0171	376	0.954	0.983	25175	0.998
MORF4L2	-15.74	30	-2.12	0.0171	377	0.954	0.983	25174	0.998
ALMS1	-11.12	15	-2.12	0.0172	378	0.954	0.983	25173	0.998
MMADHC	-11.11	15	-2.11	0.0172	379	0.954	0.983	25172	0.998
ETAA1	-11.1	15	-2.11	0.0174	380	0.954	0.983	25171	0.997
LH17009	-15.68	30	-2.11	0.0174	381	0.954	0.983	25170	0.997
SLC25A6	-15.68	30	-2.11	0.0174	382	0.954	0.983	25169	0.997
CLDN24	-11.08	15	-2.11	0.0175	383	0.954	0.983	25168	0.997
FZR1	-11.07	15	-2.11	0.0176	384	0.954	0.982	25167	0.997
LH09424	-15.6	30	-2.1	0.0179	385	0.954	0.982	25166	0.997
CCBE1	-9.84	12	-2.09	0.0181	386	0.954	0.982	25165	0.997
ZNF507	-10.24	13	-2.09	0.0182	388	0.954	0.982	25163	0.997
DDHD2	-10.98	15	-2.09	0.0184	389	0.954	0.982	25162	0.997
CCDC27	-9.81	12	-2.09	0.0185	390	0.954	0.982	25161	0.997
LH01501	-15.51	30	-2.09	0.0185	391	0.954	0.982	25160	0.997
MTA2	-11	15	-2.09	0.0182	387	0.954	0.982	25164	0.997
ZC3HAV1	-10.96	15	-2.08	0.0185	392	0.954	0.981	25159	0.997
MARCH6	-10.96	15	-2.08	0.0186	394	0.954	0.981	25157	0.997
NEUROG2	-10.95	15	-2.08	0.0187	395	0.954	0.981	25156	0.997
JKAMP	-10.94	15	-2.08	0.0187	396	0.954	0.981	25155	0.997
APITD1-CORT	-10.94	15	-2.08	0.0187	397	0.954	0.981	25153	0.997
APITD1	-10.94	15	-2.08	0.0187	398	0.954	0.981	25154	0.997
EPN2	-15.47	30	-2.08	0.0187	399	0.954	0.981	25152	0.997
FBXL4	-10.94	15	-2.08	0.0188	400	0.954	0.981	25151	0.997
ITPR1	-10.93	15	-2.08	0.0188	401	0.954	0.981	25150	0.997
TAF6L	-10.93	15	-2.08	0.0188	402	0.954	0.981	25149	0.997
SMIM19	-10.92	15	-2.08	0.0189	403	0.954	0.981	25148	0.997
HIVEP1	-10.92	15	-2.08	0.0189	405	0.954	0.981	25146	0.997
CDK1	-9.77	12	-2.08	0.0189	406	0.954	0.981	25145	0.997
MZB1	-10.92	15	-2.08	0.0189	407	0.954	0.981	25144	0.997
ZNF14	-10.91	15	-2.08	0.019	408	0.954	0.981	25143	0.997
INTS5	-9.8	12	-2.08	0.0186	393	0.954	0.981	25158	0.997
CAPZB	-10.92	15	-2.08	0.0189	404	0.954	0.981	25147	0.997
MAT1A	-10.89	15	-2.07	0.0192	409	0.954	0.981	25142	0.997
CDKN1C	-10.89	15	-2.07	0.0192	410	0.954	0.981	25141	0.997
PHF20	-10.89	15	-2.07	0.0192	411	0.954	0.981	25140	0.997
UQCRQ	-10.88	15	-2.07	0.0193	412	0.954	0.981	25139	0.997
DHPS	-10.88	15	-2.07	0.0193	413	0.954	0.981	25138	0.997
EBLN1	-10.86	15	-2.06	0.0195	414	0.954	0.981	25137	0.997
SEC14L5	-10.85	15	-2.06	0.0196	415	0.954	0.98	25136	0.997
TECTA	-14.55	27	-2.06	0.0196	416	0.954	0.98	25135	0.997
LH10217	-15.33	30	-2.06	0.0196	417	0.954	0.98	25134	0.997
ATG9B	-10.84	15	-2.06	0.0197	418	0.954	0.98	25133	0.997
FADD	-10.83	15	-2.06	0.0197	419	0.954	0.98	25132	0.997
TMEM8A	-10.46	14	-2.06	0.0197	420	0.954	0.98	25131	0.997
LH03096	-15.3	30	-2.06	0.0198	422	0.954	0.98	25129	0.997
LH00127	-15.3	30	-2.06	0.0199	423	0.954	0.98	25128	0.997
ARHGEF12	-10.82	15	-2.06	0.0199	424	0.954	0.98	25127	0.997
RAD51C	-10.82	15	-2.06	0.0198	421	0.954	0.98	25130	0.997
LH02750	-15.29	30	-2.05	0.0199	425	0.954	0.98	25126	0.997
DENND3	-8.36	9	-2.05	0.0201	426	0.954	0.98	25125	0.996
PPP5C	-10.78	15	-2.05	0.0202	427	0.954	0.98	25124	0.996
LH11934	-15.24	30	-2.05	0.0203	428	0.954	0.98	25123	0.996
AEBP2	-10.77	15	-2.05	0.0203	429	0.954	0.98	25122	0.996
ACP1	-10.03	13	-2.05	0.0203	430	0.954	0.98	25121	0.996
DESI1	-10.77	15	-2.05	0.0204	431	0.954	0.98	25120	0.996
LH13906	-15.21	30	-2.04	0.0205	432	0.954	0.98	25119	0.996
PWWP2A	-10.72	15	-2.04	0.0208	433	0.954	0.979	25118	0.996
LH08823	-15.16	30	-2.04	0.0208	434	0.954	0.979	25117	0.996
USP7	-10.69	15	-2.03	0.0211	436	0.954	0.979	25115	0.996
PHF7	-10.7	15	-2.03	0.021	435	0.954	0.979	25116	0.996
LH12988	-15.12	30	-2.03	0.0211	437	0.954	0.979	25114	0.996
INHBA	-10.69	15	-2.03	0.0212	438	0.954	0.979	25113	0.996
CDHR1	-10.67	15	-2.03	0.0213	439	0.954	0.979	25112	0.996
HSPA2	-10.67	15	-2.03	0.0213	440	0.954	0.979	25111	0.996
TOB1	-8.26	9	-2.03	0.0214	441	0.954	0.979	25110	0.996
LH09217	-15.08	30	-2.03	0.0214	442	0.954	0.979	25109	0.996
PLA2G6	-10.65	15	-2.02	0.0215	443	0.954	0.979	25108	0.996
FBXL12	-10.62	15	-2.02	0.0219	445	0.954	0.978	25106	0.995
GIN1	-10.62	15	-2.02	0.0219	446	0.954	0.978	25105	0.995
PPP1R13L	-15.02	30	-2.02	0.0219	447	0.954	0.978	25104	0.995
SHOC2	-10.61	15	-2.02	0.0219	448	0.954	0.978	25103	0.995
KLHL6	-10.61	15	-2.02	0.0219	449	0.954	0.978	25102	0.995
TADA2B	-10.64	15	-2.02	0.0217	444	0.954	0.978	25107	0.996
BPGM	-10.6	15	-2.01	0.022	450	0.954	0.978	25101	0.995
LH08979	-14.99	30	-2.01	0.0221	451	0.954	0.978	25100	0.995
PPP2R3C	-10.59	15	-2.01	0.0222	452	0.954	0.978	25099	0.995
CLEC1B	-10.59	15	-2.01	0.0222	453	0.954	0.978	25098	0.995
LH16018	-14.96	30	-2.01	0.0223	454	0.954	0.978	25097	0.995
LH07957	-14.96	30	-2.01	0.0223	455	0.954	0.978	25096	0.995
ZNF708	-10.58	15	-2.01	0.0223	456	0.954	0.978	25095	0.995
LH07264	-14.95	30	-2.01	0.0223	457	0.954	0.978	25094	0.995
GNAO1	-10.57	15	-2.01	0.0224	458	0.954	0.978	25093	0.995
LH03600	-14.91	30	-2	0.0226	459	0.954	0.977	25092	0.995
DUSP22	-10.54	15	-2	0.0227	460	0.954	0.977	25091	0.995
TRAPPC4	-11.55	18	-2	0.0227	461	0.954	0.977	25090	0.995
MYO15A	-10.53	15	-2	0.0228	462	0.954	0.977	25089	0.995
FUCA2	-10.53	15	-2	0.0228	463	0.954	0.977	25088	0.995
FBRSL1	-10.52	15	-2	0.0229	464	0.954	0.977	25087	0.995
RXFP4	-10.52	15	-2	0.0229	465	0.954	0.977	25086	0.995
FGF17	-10.52	15	-2	0.0229	466	0.954	0.977	25085	0.995
NLGN4Y	-14.11	27	-2	0.023	467	0.954	0.977	25084	0.995
KIAA1468	-10.51	15	-1.99	0.023	468	0.954	0.977	25083	0.995
ACBD3	-10.48	15	-1.99	0.0234	469	0.954	0.977	25082	0.995
QDPR	-10.48	15	-1.99	0.0234	470	0.954	0.977	25081	0.995
WSB2	-10.47	15	-1.99	0.0234	471	0.954	0.977	25080	0.995
IL4	-10.47	15	-1.99	0.0235	472	0.954	0.977	25079	0.995
SSH2	-10.46	15	-1.99	0.0235	473	0.954	0.976	25078	0.995
PARP8	-10.46	15	-1.98	0.0236	474	0.954	0.976	25077	0.995
LH15407	-14.79	30	-1.98	0.0236	475	0.954	0.976	25076	0.995
LH14147	-14.75	30	-1.98	0.0239	476	0.954	0.976	25075	0.995
FIBP	-10.43	15	-1.98	0.0239	477	0.954	0.976	25074	0.995
LH00916	-14.49	29	-1.98	0.024	478	0.954	0.976	25073	0.995
C3orf52	-10.42	15	-1.98	0.024	479	0.954	0.976	25072	0.995
RGPD2	-10.41	15	-1.97	0.0242	480	0.954	0.976	25071	0.994
LRRN1	-10.41	15	-1.97	0.0242	481	0.954	0.976	25070	0.994
LH10611	-14.7	30	-1.97	0.0243	483	0.954	0.976	25068	0.994
LH16316	-14.69	30	-1.97	0.0244	484	0.954	0.976	25067	0.994
FCAMR	-10.37	15	-1.97	0.0246	485	0.954	0.975	25066	0.994
TMEM59	-10.37	15	-1.97	0.0246	486	0.954	0.975	25065	0.994
OAZ2	-10.37	15	-1.97	0.0246	487	0.954	0.975	25064	0.994
STMN2	-10.36	15	-1.97	0.0247	488	0.954	0.975	25063	0.994
RGCC	-10.36	15	-1.97	0.0247	489	0.954	0.975	25062	0.994
NFRKB	-10.4	15	-1.97	0.0242	482	0.954	0.976	25069	0.994
TRAM1	-10.36	15	-1.96	0.0247	490	0.954	0.975	25061	0.994
VCX	-10.35	15	-1.96	0.0248	491	0.954	0.975	25060	0.994
MTF2	-10.35	15	-1.96	0.0248	493	0.954	0.975	25058	0.994
ORC4	-10.34	15	-1.96	0.0249	494	0.954	0.975	25057	0.994
NDUFAF6	-10.34	15	-1.96	0.0249	495	0.954	0.975	25056	0.994
CD9	-10.33	15	-1.96	0.025	496	0.954	0.975	25055	0.994
FKBP3	-10.33	15	-1.96	0.025	497	0.954	0.975	25054	0.994
LH01883	-14.6	30	-1.96	0.0251	498	0.954	0.975	25053	0.994
CDK2AP2	-10.31	15	-1.96	0.0252	499	0.954	0.975	25052	0.994
MDH2	-10.31	15	-1.96	0.0253	500	0.954	0.975	25051	0.994
NAA25	-10	14	-1.96	0.0248	492	0.954	0.975	25059	0.994
KIF25	-10.3	15	-1.95	0.0254	501	0.954	0.975	25050	0.994
TBRG1	-10.3	15	-1.95	0.0254	502	0.954	0.975	25049	0.994
ARRDC2	-14.56	30	-1.95	0.0255	503	0.954	0.975	25048	0.994
CCDC124	-14.54	30	-1.95	0.0256	504	0.954	0.974	25047	0.994
LH07640	-14.51	30	-1.95	0.0259	505	0.954	0.974	25046	0.994
PTPLB	-10.25	15	-1.94	0.026	506	0.954	0.974	25045	0.994
LH14069	-14.48	30	-1.94	0.0261	507	0.954	0.974	25044	0.994
LH11918	-14.46	30	-1.94	0.0263	508	0.954	0.974	25043	0.993
MVP	-10.22	15	-1.94	0.0264	509	0.954	0.974	25042	0.993
LH16656	-14.45	30	-1.94	0.0264	511	0.954	0.974	25040	0.993
ZNF800	-10.22	15	-1.94	0.0264	512	0.954	0.974	25039	0.993
GOLGA7	-10.21	15	-1.94	0.0264	513	0.954	0.974	25038	0.993
LH06926	-14.44	30	-1.94	0.0265	514	0.954	0.974	25037	0.993
NDUFS4	-10.21	15	-1.94	0.0265	515	0.954	0.974	25036	0.993
SEPT6	-10.21	15	-1.94	0.0265	516	0.954	0.974	25035	0.993
RPA1	-7.92	9	-1.94	0.0264	510	0.954	0.974	25041	0.993
LH02389	-14.43	30	-1.93	0.0265	517	0.954	0.973	25034	0.993
SLC25A46	-10.2	15	-1.93	0.0266	518	0.954	0.973	25033	0.993
PAMR1	-10.19	15	-1.93	0.0268	519	0.954	0.973	25032	0.993
ZACN	-10.18	15	-1.93	0.0268	520	0.954	0.973	25031	0.993
LH01668	-14.4	30	-1.93	0.0268	521	0.954	0.973	25030	0.993
KRTAP19-1	-10.17	15	-1.93	0.0269	522	0.954	0.973	25029	0.993
CELA3A	-10.17	15	-1.93	0.027	523	0.954	0.973	25028	0.993
ZNF699	-14.37	30	-1.93	0.0271	524	0.954	0.973	25027	0.993
LH16933	-14.36	30	-1.92	0.0271	525	0.954	0.973	25026	0.993
SPI1	-10.15	15	-1.92	0.0272	526	0.954	0.973	25025	0.993
CALM1	-10.14	15	-1.92	0.0274	527	0.954	0.973	25024	0.993
TAP1	-10.13	15	-1.92	0.0274	528	0.954	0.973	25023	0.993
DCN	-14.32	30	-1.92	0.0275	529	0.954	0.973	25022	0.993
LH01308	-14.32	30	-1.92	0.0275	530	0.954	0.973	25021	0.993
LH01551	-14.32	30	-1.92	0.0275	531	0.954	0.972	25020	0.993
HTR3C	-10.12	15	-1.92	0.0275	532	0.954	0.972	25019	0.993
FKBP7	-10.12	15	-1.92	0.0276	533	0.954	0.972	25018	0.993
LRRC37B	-10.12	15	-1.92	0.0276	534	0.954	0.972	25017	0.993
PPRC1	-10.12	15	-1.92	0.0276	535	0.954	0.972	25016	0.993
FCGBP	-10.11	15	-1.92	0.0277	536	0.954	0.972	25015	0.993
OPALIN	-10.11	15	-1.92	0.0277	537	0.954	0.972	25014	0.993
HSD17B4	-10.11	15	-1.91	0.0277	539	0.954	0.972	25012	0.993
HIC2	-14.29	30	-1.91	0.0278	540	0.954	0.972	25011	0.993
LH01224	-14.29	30	-1.91	0.0278	541	0.954	0.972	25010	0.993
PCDHGA8	-10.1	15	-1.91	0.0279	542	0.954	0.972	25009	0.993
FUT5	-10.09	15	-1.91	0.028	543	0.954	0.972	25008	0.993
NDUFA11	-10.09	15	-1.91	0.028	544	0.954	0.972	25007	0.993
LH09776	-14.24	30	-1.91	0.0282	545	0.954	0.972	25006	0.993
LH00296	-14.23	30	-1.91	0.0283	546	0.954	0.972	25005	0.993
LH10240	-14.23	30	-1.91	0.0283	547	0.954	0.972	25004	0.993
ARPP21	-10.06	15	-1.91	0.0284	548	0.954	0.972	25003	0.993
XRCC2	-10.11	15	-1.91	0.0277	538	0.954	0.972	25013	0.993
GALNT12	-10.06	15	-1.9	0.0284	549	0.954	0.972	25002	0.993
LH17056	-14.21	30	-1.9	0.0285	550	0.954	0.972	25001	0.993
OR56A3	-10.05	15	-1.9	0.0285	551	0.954	0.972	25000	0.993
LH05813	-14.21	30	-1.9	0.0285	552	0.954	0.972	24999	0.993
CERS4	-10.04	15	-1.9	0.0286	553	0.954	0.971	24998	0.993
LRRC45	-10.03	15	-1.9	0.0287	554	0.954	0.971	24997	0.993
ANKFY1	-10.02	15	-1.9	0.0288	555	0.954	0.971	24996	0.993
DCUN1D3	-10.02	15	-1.9	0.0289	556	0.954	0.971	24995	0.993
SLC16A9	-10.02	15	-1.9	0.0289	557	0.954	0.971	24994	0.993
VPS4B	-10.02	15	-1.9	0.0289	558	0.954	0.971	24993	0.993
LH15781	-14.16	30	-1.9	0.0289	559	0.954	0.971	24992	0.993
LH15807	-14.16	30	-1.9	0.029	560	0.954	0.971	24991	0.993
ADA	-9.99	15	-1.89	0.0293	561	0.954	0.971	24990	0.992
FZD1	-9.98	15	-1.89	0.0294	562	0.954	0.971	24989	0.992
LH02342	-14.12	30	-1.89	0.0294	563	0.954	0.971	24988	0.992
HNRNPK	-8.93	12	-1.89	0.0294	564	0.954	0.971	24987	0.992
GLRA2	-9.98	15	-1.89	0.0294	565	0.954	0.971	24986	0.992
LH09802	-14.11	30	-1.89	0.0294	566	0.954	0.971	24985	0.992
RQCD1	-9.98	15	-1.89	0.0295	567	0.954	0.971	24984	0.992
ACY3	-14.11	30	-1.89	0.0295	568	0.954	0.971	24983	0.992
MS4A5	-9.97	15	-1.89	0.0295	569	0.954	0.971	24982	0.992
BAHD1	-9.97	15	-1.89	0.0295	570	0.954	0.97	24981	0.992
NDUFS2	-8.91	12	-1.89	0.0296	571	0.954	0.97	24980	0.992
OR4M1	-9.95	15	-1.88	0.0297	572	0.954	0.97	24979	0.992
SPRR3	-13.1	26	-1.88	0.0298	573	0.954	0.97	24978	0.992
RFX3	-9.95	15	-1.88	0.0298	574	0.954	0.97	24977	0.992
SRSF5	-9.95	15	-1.88	0.0298	575	0.954	0.97	24976	0.992
ANHX	-9.95	15	-1.88	0.0299	576	0.954	0.97	24975	0.992
CHST6	-9.93	15	-1.88	0.0301	577	0.954	0.97	24974	0.992
PURA	-14.04	30	-1.88	0.0301	578	0.954	0.97	24973	0.992
DOPEY1	-9.93	15	-1.88	0.0301	579	0.954	0.97	24972	0.992
LH14985	-14.03	30	-1.88	0.0302	580	0.954	0.97	24971	0.992
SPRN	-8.87	12	-1.88	0.0303	581	0.954	0.97	24970	0.992
PRAMEF10	-9.91	15	-1.88	0.0303	582	0.954	0.97	24969	0.992
FAM92A1	-9.91	15	-1.88	0.0304	583	0.954	0.97	24968	0.992
SLC25A25	-9.9	15	-1.87	0.0304	584	0.954	0.97	24967	0.992
AP1S2	-9.9	15	-1.87	0.0304	585	0.954	0.97	24966	0.992
ZC3H13	-9.89	15	-1.87	0.0307	586	0.954	0.969	24965	0.992
HIST1H2BF	-9.88	15	-1.87	0.0308	587	0.954	0.969	24964	0.992
YWHAH	-9.87	15	-1.87	0.0309	588	0.954	0.969	24963	0.992
PNLIPRP3	-9.85	15	-1.86	0.0312	589	0.954	0.969	24962	0.992
SORT1	-9.85	15	-1.86	0.0312	590	0.954	0.969	24961	0.992
BEGAIN	-13.91	30	-1.86	0.0314	591	0.954	0.969	24960	0.992
SFXN2	-9.83	15	-1.86	0.0314	592	0.954	0.969	24959	0.992
LH05814	-13.9	30	-1.86	0.0314	593	0.954	0.969	24958	0.992
CCDC177	-9.83	15	-1.86	0.0315	594	0.954	0.969	24957	0.992
LH01635	-13.89	30	-1.86	0.0316	595	0.954	0.968	24956	0.991
LH09071	-13.89	30	-1.86	0.0316	596	0.954	0.968	24955	0.991
LH02819	-13.88	30	-1.86	0.0316	597	0.954	0.968	24954	0.991
LH16146	-13.88	30	-1.86	0.0317	598	0.954	0.968	24953	0.991
APBB3	-9.81	15	-1.86	0.0317	599	0.954	0.968	24952	0.991
NDUFS6	-9.81	15	-1.86	0.0318	600	0.954	0.968	24951	0.991
LPL	-9.8	15	-1.85	0.0318	601	0.954	0.968	24950	0.991
NET1	-9.79	15	-1.85	0.032	602	0.954	0.968	24949	0.991
ABL2	-13.82	30	-1.85	0.0323	603	0.954	0.968	24948	0.991
CCDC60	-9.77	15	-1.85	0.0323	604	0.954	0.968	24947	0.991
MICU1	-9.77	15	-1.85	0.0323	605	0.954	0.968	24946	0.991
LH05977	-13.81	30	-1.85	0.0324	606	0.954	0.968	24945	0.991
WDR92	-9.76	15	-1.85	0.0324	607	0.954	0.968	24944	0.991
APPL2	-9.76	15	-1.85	0.0324	608	0.954	0.968	24943	0.991
INPP4A	-9.75	15	-1.84	0.0325	609	0.954	0.967	24942	0.991
LH08456	-13.78	30	-1.84	0.0327	610	0.954	0.967	24941	0.991
PLAT	-9.73	15	-1.84	0.0329	611	0.954	0.967	24940	0.991
SLC25A13	-9.72	15	-1.84	0.033	612	0.954	0.967	24939	0.991
CLEC4D	-9.71	15	-1.84	0.0331	613	0.954	0.967	24938	0.991
FCN3	-9.71	15	-1.84	0.0331	614	0.954	0.967	24937	0.991
LH10514	-13.74	30	-1.84	0.0331	615	0.954	0.967	24936	0.991
TPPP2	-13.74	30	-1.84	0.0331	616	0.954	0.967	24935	0.991
ZNF648	-9.71	15	-1.84	0.0332	617	0.954	0.967	24934	0.991
MPDZ	-9.71	15	-1.84	0.0332	618	0.954	0.967	24933	0.991
LH07958	-13.73	30	-1.84	0.0332	619	0.954	0.967	24932	0.991
HNRNPA1L2	-9.71	15	-1.84	0.0332	620	0.954	0.967	24931	0.991
LH06397	-13.72	30	-1.83	0.0333	621	0.954	0.967	24930	0.991
HCAR1	-9.7	15	-1.83	0.0333	622	0.954	0.967	24929	0.991
LH06327	-13.72	30	-1.83	0.0333	623	0.954	0.967	24928	0.991
UNC93B1	-9.7	15	-1.83	0.0333	624	0.954	0.967	24927	0.991
OR13G1	-9.7	15	-1.83	0.0334	625	0.954	0.967	24926	0.991
TCF23	-9.69	15	-1.83	0.0334	626	0.954	0.967	24925	0.991
HOXC13	-9.69	15	-1.83	0.0334	627	0.954	0.967	24924	0.991
DCAF7	-9.69	15	-1.83	0.0335	628	0.954	0.966	24923	0.991
CEMP1	-9.68	15	-1.83	0.0336	629	0.954	0.966	24922	0.991
GSTZ1	-9.68	15	-1.83	0.0336	630	0.954	0.966	24921	0.991
ISY1	-9.68	15	-1.83	0.0337	631	0.954	0.966	24920	0.991
LH10193	-13.67	30	-1.83	0.0338	632	0.954	0.966	24919	0.991
ZFYVE27	-9.66	15	-1.83	0.0339	633	0.954	0.966	24918	0.991
LH00724	-13.66	30	-1.83	0.0339	634	0.954	0.966	24917	0.991
UCK2	-9.66	15	-1.83	0.0339	635	0.954	0.966	24916	0.991
KLHL22	-9.66	15	-1.83	0.0339	636	0.954	0.966	24915	0.991
TMEM126B	-9.66	15	-1.83	0.034	637	0.954	0.966	24914	0.991
VRK1	-9.65	15	-1.83	0.034	638	0.954	0.966	24913	0.991
ASPG	-12.95	27	-1.82	0.0341	639	0.954	0.966	24912	0.991
RIMKLA	-9.64	15	-1.82	0.0342	640	0.954	0.966	24911	0.991
TRABD2A	-8.97	13	-1.82	0.0343	641	0.954	0.966	24910	0.991
MPV17	-9.63	15	-1.82	0.0344	642	0.954	0.966	24909	0.99
ZNF521	-9.63	15	-1.82	0.0344	643	0.954	0.966	24908	0.99
TTC8	-9.3	14	-1.82	0.0345	644	0.954	0.966	24907	0.99
LH04852	-12.91	27	-1.82	0.0345	645	0.954	0.965	24906	0.99
ZNF185	-9.62	15	-1.82	0.0345	646	0.954	0.965	24905	0.99
EN2	-9.62	15	-1.82	0.0346	647	0.954	0.965	24904	0.99
PCBP2	-14.26	33	-1.82	0.0346	648	0.954	0.965	24903	0.99
TMEM70	-9.59	15	-1.81	0.035	649	0.954	0.965	24902	0.99
ZPLD1	-13.55	30	-1.81	0.0351	650	0.954	0.965	24901	0.99
FASTKD3	-9.58	15	-1.81	0.0351	651	0.954	0.965	24900	0.99
SAP130	-9.57	15	-1.81	0.0352	652	0.954	0.965	24899	0.99
PHF14	-9.57	15	-1.81	0.0352	653	0.954	0.965	24898	0.99
LH11521	-13.53	30	-1.81	0.0354	654	0.954	0.965	24897	0.99
LH06735	-13.52	30	-1.81	0.0355	655	0.954	0.965	24896	0.99
LH01178	-13.52	30	-1.81	0.0355	656	0.954	0.965	24895	0.99
TNRC6A	-9.55	15	-1.8	0.0355	657	0.954	0.964	24894	0.99
NUP153	-9.55	15	-1.8	0.0355	658	0.954	0.964	24893	0.99
LH15038	-13.5	30	-1.8	0.0356	659	0.954	0.964	24892	0.99
PLA2G16	-9.54	15	-1.8	0.0357	660	0.954	0.964	24891	0.99
AMELY	-9.54	15	-1.8	0.0357	661	0.954	0.964	24890	0.99
GAPVD1	-9.54	15	-1.8	0.0358	662	0.954	0.964	24889	0.99
C14orf105	-9.53	15	-1.8	0.0359	663	0.954	0.964	24888	0.99
LH05850	-13.48	30	-1.8	0.0359	664	0.954	0.964	24887	0.99
OR5D18	-9.53	15	-1.8	0.0359	665	0.954	0.964	24886	0.99
MRAP	-9.53	15	-1.8	0.036	666	0.954	0.964	24885	0.99
METTL20	-9.53	15	-1.8	0.036	667	0.954	0.964	24884	0.99
MARCH5	-9.52	15	-1.8	0.0361	668	0.954	0.964	24883	0.99
TAX1BP3	-9.52	15	-1.8	0.0361	669	0.954	0.964	24882	0.99
LH08078	-13.46	30	-1.8	0.0361	670	0.954	0.964	24881	0.99
SLC8A2	-9.52	15	-1.8	0.0361	671	0.954	0.964	24880	0.99
RASL10B	-9.51	15	-1.8	0.0362	672	0.954	0.964	24879	0.99
PCYT1A	-9.5	15	-1.79	0.0363	673	0.954	0.964	24878	0.99
RPS16	-8.84	13	-1.79	0.0365	674	0.954	0.964	24877	0.99
LH03413	-13.41	30	-1.79	0.0366	675	0.954	0.963	24876	0.989
PRM3	-9.48	15	-1.79	0.0367	676	0.954	0.963	24875	0.989
FOXJ2	-9.48	15	-1.79	0.0367	677	0.954	0.963	24874	0.989
LH00925	-13.4	30	-1.79	0.0368	678	0.954	0.963	24873	0.989
ATXN7L2	-9.47	15	-1.79	0.0369	679	0.954	0.963	24872	0.989
FLJ22184	-8.46	12	-1.79	0.037	680	0.954	0.963	24871	0.989
RAB5B	-9.46	15	-1.79	0.037	681	0.954	0.963	24870	0.989
MOS	-9.46	15	-1.79	0.0371	682	0.954	0.963	24869	0.989
TEAD3	-9.45	15	-1.78	0.0372	683	0.954	0.963	24868	0.989
PCGF3	-9.44	15	-1.78	0.0373	684	0.954	0.963	24867	0.989
HPCAL4	-9.44	15	-1.78	0.0374	685	0.954	0.963	24866	0.989
LH08044	-13.34	30	-1.78	0.0375	686	0.954	0.962	24865	0.989
MED13L	-9.43	15	-1.78	0.0376	687	0.954	0.962	24864	0.989
LH07850	-13.32	30	-1.78	0.0377	688	0.954	0.962	24863	0.989
CYP4F3	-9.41	15	-1.78	0.0378	689	0.954	0.962	24862	0.989
LH09265	-13.28	30	-1.77	0.0381	691	0.954	0.962	24860	0.989
LH01806	-13.28	30	-1.77	0.0382	692	0.954	0.962	24859	0.989
NRCAM	-9.39	15	-1.77	0.0382	693	0.954	0.962	24858	0.989
ZFP36L1	-13.27	30	-1.77	0.0383	694	0.954	0.962	24857	0.989
OR1B1	-9.06	14	-1.77	0.0384	695	0.954	0.962	24856	0.988
FAR2	-9.38	15	-1.77	0.0384	696	0.954	0.962	24855	0.988
MFN2	-13.03	29	-1.77	0.0385	697	0.954	0.962	24854	0.988
MCRS1	-9.37	15	-1.77	0.0385	698	0.954	0.961	24853	0.988
LH01606	-13.25	30	-1.77	0.0386	699	0.954	0.961	24852	0.988
CHTOP	-9.36	15	-1.77	0.0387	700	0.954	0.961	24851	0.988
NUDT17	-9.36	15	-1.77	0.0387	701	0.954	0.961	24850	0.988
MRE11A	-9.4	15	-1.77	0.038	690	0.954	0.962	24861	0.989
FOXO6	-9.34	15	-1.76	0.0389	702	0.954	0.961	24849	0.988
RFPL4A	-9.34	15	-1.76	0.0391	703	0.954	0.961	24848	0.988
CHRNB1	-9.34	15	-1.76	0.0391	704	0.954	0.961	24847	0.988
CHMP1A	-9.33	15	-1.76	0.0392	705	0.954	0.961	24846	0.988
MOV10L1	-9.33	15	-1.76	0.0392	706	0.954	0.961	24845	0.988
LH16996	-13.19	30	-1.76	0.0392	707	0.954	0.961	24844	0.988
INTS7	-9.32	15	-1.76	0.0394	708	0.954	0.961	24843	0.988
DUOX1	-9.31	15	-1.76	0.0396	709	0.954	0.96	24842	0.988
ZNF235	-9.31	15	-1.76	0.0396	710	0.954	0.96	24841	0.988
TESK2	-9.3	15	-1.75	0.0397	711	0.954	0.96	24840	0.988
LCE1F	-9.3	15	-1.75	0.0397	712	0.954	0.96	24839	0.988
LH11992	-12.92	29	-1.75	0.0398	713	0.954	0.96	24838	0.988
MAP2	-13.13	30	-1.75	0.0399	714	0.954	0.96	24837	0.988
EEF1E1	-9.28	15	-1.75	0.04	715	0.954	0.96	24836	0.988
AP2A1	-9.28	15	-1.75	0.04	716	0.954	0.96	24835	0.988
GFER	-9.28	15	-1.75	0.04	717	0.954	0.96	24834	0.988
OFCC1	-9.27	15	-1.75	0.0402	718	0.954	0.96	24833	0.987
TRIM8	-9.26	15	-1.75	0.0403	719	0.954	0.96	24832	0.987
LH02412	-13.1	30	-1.75	0.0404	720	0.954	0.96	24831	0.987
PHF20L1	-9.25	15	-1.75	0.0405	722	0.954	0.96	24829	0.987
CPEB4	-9.26	15	-1.75	0.0404	721	0.954	0.96	24830	0.987
NMRAL1	-9.24	15	-1.74	0.0407	723	0.954	0.959	24828	0.987
METAP1	-9.24	15	-1.74	0.0408	725	0.954	0.959	24826	0.987
LH14952	-13.06	30	-1.74	0.0408	726	0.954	0.959	24825	0.987
LH12880	-13.06	30	-1.74	0.0408	727	0.954	0.959	24824	0.987
PNPLA1	-9.23	15	-1.74	0.0409	728	0.954	0.959	24823	0.987
E2F1	-9.23	15	-1.74	0.0409	729	0.954	0.959	24822	0.987
LH11506	-13.04	30	-1.74	0.0411	730	0.954	0.959	24821	0.987
LH00753	-13.03	30	-1.74	0.0411	731	0.954	0.959	24820	0.987
SLC12A2	-9.21	15	-1.74	0.0412	732	0.954	0.959	24819	0.987
HRG	-13.03	30	-1.74	0.0412	733	0.954	0.959	24818	0.987
PAXIP1	-9.24	15	-1.74	0.0407	724	0.954	0.959	24827	0.987
MICAL3	-13.01	30	-1.73	0.0415	734	0.954	0.959	24817	0.987
TUSC2	-9.2	15	-1.73	0.0415	735	0.954	0.959	24816	0.987
PRDM8	-12.99	30	-1.73	0.0416	736	0.954	0.958	24815	0.987
LH10024	-12.76	29	-1.73	0.0418	737	0.954	0.958	24814	0.987
MXD1	-9.18	15	-1.73	0.0418	738	0.954	0.958	24813	0.987
PIAS3	-9.17	15	-1.73	0.042	739	0.954	0.958	24812	0.986
LH05703	-12.96	30	-1.73	0.0421	740	0.954	0.958	24811	0.986
HPR	-9.16	15	-1.73	0.0422	741	0.954	0.958	24810	0.986
CTSW	-9.15	15	-1.73	0.0423	742	0.954	0.958	24809	0.986
LH13466	-12.94	30	-1.72	0.0423	743	0.954	0.958	24808	0.986
RAE1	-9.15	15	-1.72	0.0423	744	0.954	0.958	24807	0.986
TNS3	-9.15	15	-1.72	0.0424	745	0.954	0.958	24806	0.986
LH05601	-12.93	30	-1.72	0.0424	746	0.954	0.958	24805	0.986
ATP6V1E2	-10.02	18	-1.72	0.0424	747	0.954	0.958	24804	0.986
GLI3	-9.13	15	-1.72	0.0426	748	0.954	0.957	24803	0.986
LH15013	-12.91	30	-1.72	0.0426	749	0.954	0.957	24802	0.986
PRICKLE3	-9.13	15	-1.72	0.0427	750	0.954	0.957	24801	0.986
FBXO41	-9.13	15	-1.72	0.0427	751	0.954	0.957	24800	0.986
POLR3F	-9.11	15	-1.72	0.043	752	0.954	0.957	24799	0.986
TTC32	-9.11	15	-1.72	0.043	753	0.954	0.957	24798	0.986
PLD2	-9.11	15	-1.72	0.0431	754	0.954	0.957	24797	0.986
ARF1	-9.1	15	-1.72	0.0431	755	0.954	0.957	24796	0.986
LH10888	-12.86	30	-1.71	0.0433	756	0.954	0.957	24795	0.986
KRTAP1-3	-9.09	15	-1.71	0.0433	757	0.954	0.957	24794	0.986
GDPD5	-9.09	15	-1.71	0.0433	758	0.954	0.957	24793	0.986
RBM18	-9.09	15	-1.71	0.0434	759	0.954	0.957	24792	0.986
GTF3C2	-9.09	15	-1.71	0.0434	760	0.954	0.957	24791	0.986
NPTX2	-9.09	15	-1.71	0.0434	761	0.954	0.957	24790	0.986
PEX3	-9.09	15	-1.71	0.0435	762	0.954	0.957	24789	0.986
FAM46B	-9.08	15	-1.71	0.0435	763	0.954	0.957	24788	0.986
LH04117	-12.84	30	-1.71	0.0436	764	0.954	0.956	24787	0.986
LH16892	-12.84	30	-1.71	0.0436	765	0.954	0.956	24786	0.986
LH00184	-12.84	30	-1.71	0.0436	766	0.954	0.956	24785	0.986
OR4A47	-9.07	15	-1.71	0.0438	767	0.954	0.956	24784	0.986
DRG2	-9.06	15	-1.71	0.0439	768	0.954	0.956	24783	0.986
KLRC1	-12.82	30	-1.71	0.0439	769	0.954	0.956	24782	0.986
VPS26B	-9.06	15	-1.71	0.0439	770	0.954	0.956	24781	0.986
SLC9A2	-8.75	14	-1.71	0.044	771	0.954	0.956	24780	0.986
PDE11A	-9.05	15	-1.7	0.0441	772	0.954	0.956	24779	0.986
WDR90	-8.09	12	-1.7	0.0442	773	0.954	0.956	24778	0.986
DAND5	-9.04	15	-1.7	0.0443	774	0.954	0.956	24777	0.986
ERH	-8.08	12	-1.7	0.0444	775	0.954	0.956	24776	0.985
LH04533	-12.78	30	-1.7	0.0444	776	0.954	0.956	24775	0.985
LH13359	-12.78	30	-1.7	0.0444	777	0.954	0.956	24774	0.985
ADCY6	-9.04	15	-1.7	0.0444	778	0.954	0.956	24773	0.985
LILRA3	-9.03	15	-1.7	0.0446	779	0.954	0.955	24772	0.985
FEZ1	-9.02	15	-1.7	0.0446	780	0.954	0.955	24771	0.985
BCS1L	-9.01	15	-1.7	0.0448	781	0.954	0.955	24770	0.985
PTPN2	-9.01	15	-1.7	0.0449	782	0.954	0.955	24769	0.985
LH06485	-12.74	30	-1.7	0.045	783	0.954	0.955	24768	0.985
TIMMDC1	-9	15	-1.69	0.0451	784	0.954	0.955	24767	0.985
LH06949	-12.72	30	-1.69	0.0452	785	0.954	0.955	24766	0.985
CEACAM3	-8.99	15	-1.69	0.0452	786	0.954	0.955	24765	0.985
MAL2	-8.99	15	-1.69	0.0453	787	0.954	0.955	24764	0.985
LH06517	-12.7	30	-1.69	0.0454	788	0.954	0.955	24763	0.985
PTN	-8.98	15	-1.69	0.0454	789	0.954	0.955	24762	0.985
SDF2	-8.98	15	-1.69	0.0455	790	0.954	0.954	24761	0.985
CHST9	-8.97	15	-1.69	0.0457	792	0.954	0.954	24759	0.985
ENTPD1	-8.96	15	-1.69	0.0457	793	0.954	0.954	24758	0.985
FAM50B	-8.96	15	-1.69	0.0458	794	0.954	0.954	24757	0.985
NTN3	-8.96	15	-1.69	0.0458	795	0.954	0.954	24756	0.985
KHDC3L	-8.96	15	-1.69	0.0459	796	0.954	0.954	24755	0.985
GSTA4	-12.66	30	-1.69	0.046	797	0.954	0.954	24754	0.985
BOD1L1	-12.47	29	-1.69	0.0457	791	0.954	0.954	24760	0.985
RAD51D	-8.92	15	-1.68	0.0467	805	0.954	0.953	24746	0.984
LH16622	-12.66	30	-1.68	0.046	798	0.954	0.954	24753	0.985
LH06537	-12.64	30	-1.68	0.0462	799	0.954	0.954	24752	0.985
UCMA	-8.94	15	-1.68	0.0462	800	0.954	0.954	24751	0.985
LH03569	-12.63	30	-1.68	0.0463	801	0.954	0.954	24750	0.984
PACSIN1	-12.63	30	-1.68	0.0464	802	0.954	0.954	24749	0.984
DCAF12	-8.93	15	-1.68	0.0464	803	0.954	0.954	24748	0.984
STX3	-8.92	15	-1.68	0.0466	804	0.954	0.953	24747	0.984
SAA1	-8.91	15	-1.68	0.0467	806	0.954	0.953	24745	0.984
EIF2D	-8.91	15	-1.68	0.0467	807	0.954	0.953	24744	0.984
DSTYK	-8.91	15	-1.68	0.0468	808	0.954	0.953	24743	0.984
CT47A7	-8.9	15	-1.67	0.047	809	0.954	0.953	24742	0.984
SV2C	-8.9	15	-1.67	0.047	810	0.954	0.953	24741	0.984
LH10837	-12.57	30	-1.67	0.0473	812	0.954	0.953	24739	0.984
TRPT1	-8.88	15	-1.67	0.0473	813	0.954	0.953	24738	0.984
PI4K2B	-8.88	15	-1.67	0.0474	814	0.954	0.953	24737	0.984
RBM45	-8.88	15	-1.67	0.0474	815	0.954	0.953	24736	0.984
ABCF1	-12.56	30	-1.67	0.0474	816	0.954	0.953	24735	0.984
HSD17B13	-8.87	15	-1.67	0.0476	817	0.954	0.952	24734	0.984
HMX3	-8.85	15	-1.67	0.0479	818	0.954	0.952	24733	0.984
SLC6A11	-6.86	9	-1.67	0.0479	819	0.954	0.952	24732	0.984
AGAP1	-7.92	12	-1.67	0.048	820	0.954	0.952	24731	0.984
POLQ	-8.89	15	-1.67	0.0472	811	0.954	0.953	24740	0.984
LH01082	-12.51	30	-1.66	0.048	821	0.954	0.952	24730	0.984
LH13459	-12.51	30	-1.66	0.048	822	0.954	0.952	24729	0.984
ENPP5	-8.85	15	-1.66	0.0481	823	0.954	0.952	24728	0.984
BLID	-8.84	15	-1.66	0.0481	824	0.954	0.952	24727	0.984
TSPAN15	-6.85	9	-1.66	0.0482	825	0.954	0.952	24726	0.984
ZNF703	-8.84	15	-1.66	0.0482	826	0.954	0.952	24725	0.984
IL24	-8.83	15	-1.66	0.0483	827	0.954	0.952	24724	0.983
STARD3NL	-8.83	15	-1.66	0.0484	828	0.954	0.952	24723	0.983
OR4C3	-8.83	15	-1.66	0.0484	829	0.954	0.952	24722	0.983
ST5	-8.82	15	-1.66	0.0485	830	0.954	0.952	24721	0.983
GRAMD4	-12.46	30	-1.66	0.0487	832	0.954	0.951	24719	0.983
SLC35E4	-8.81	15	-1.66	0.0487	833	0.954	0.951	24718	0.983
EWSR1	-8.81	15	-1.66	0.0489	834	0.954	0.951	24717	0.983
EIF3K	-8.82	15	-1.66	0.0485	831	0.954	0.951	24720	0.983
LH01123	-12.44	30	-1.65	0.0491	835	0.954	0.951	24716	0.983
KCNC4	-8.79	15	-1.65	0.0491	836	0.954	0.951	24715	0.983
LH03085	-12.43	30	-1.65	0.0492	837	0.954	0.951	24714	0.983
LH05731	-12.43	30	-1.65	0.0492	838	0.954	0.951	24713	0.983
RAB17	-8.78	15	-1.65	0.0493	839	0.954	0.951	24712	0.983
COQ7	-8.78	15	-1.65	0.0493	840	0.954	0.951	24711	0.983
RPLP0	-8.78	15	-1.65	0.0494	841	0.954	0.951	24710	0.983
ADCY1	-8.78	15	-1.65	0.0494	842	0.954	0.951	24709	0.983
ZRANB1	-8.78	15	-1.65	0.0494	843	0.954	0.951	24708	0.983
LH01162	-12.41	30	-1.65	0.0495	844	0.954	0.951	24707	0.983
ALS2CR12	-8.77	15	-1.65	0.0495	845	0.954	0.95	24706	0.983
MUC22	-8.77	15	-1.65	0.0496	846	0.954	0.95	24705	0.983
UBE2D4	-8.77	15	-1.65	0.0496	847	0.954	0.95	24704	0.983
LH10686	-12.4	30	-1.65	0.0496	848	0.954	0.95	24703	0.983
NEU4	-12.4	30	-1.65	0.0496	849	0.954	0.95	24702	0.983
KMT2B	-12.39	30	-1.65	0.0497	851	0.954	0.95	24700	0.983
RNH1	-8.76	15	-1.65	0.0498	852	0.954	0.95	24699	0.983
ATPIF1	-8.76	15	-1.65	0.0499	853	0.954	0.95	24698	0.983
PUM1	-8.77	15	-1.65	0.0496	850	0.954	0.95	24701	0.983
AVPR1B	-8.75	15	-1.64	0.0501	854	0.954	0.95	24697	0.983
FAM110D	-8.45	14	-1.64	0.0501	855	0.954	0.95	24696	0.983
LH00988	-12.37	30	-1.64	0.0501	856	0.954	0.95	24695	0.983
LH13569	-12.36	30	-1.64	0.0501	857	0.954	0.95	24694	0.983
HTR5A	-12.36	30	-1.64	0.0502	858	0.954	0.95	24693	0.983
CHCHD5	-8.74	15	-1.64	0.0502	859	0.954	0.95	24692	0.983
HACL1	-8.74	15	-1.64	0.0503	860	0.954	0.95	24691	0.983
B4GALT5	-8.74	15	-1.64	0.0503	861	0.954	0.95	24690	0.983
LH04606	-12.35	30	-1.64	0.0503	862	0.954	0.95	24689	0.983
RPTN	-8.73	15	-1.64	0.0503	863	0.954	0.95	24688	0.983
PRKDC	-8.73	15	-1.64	0.0504	864	0.954	0.95	24687	0.983
C16orf71	-8.73	15	-1.64	0.0504	865	0.954	0.95	24686	0.983
RASA3	-8.12	13	-1.64	0.0505	866	0.954	0.95	24685	0.983
LH03526	-12.34	30	-1.64	0.0505	867	0.954	0.949	24684	0.983
LH09804	-12.34	30	-1.64	0.0506	868	0.954	0.949	24683	0.983
NDUFB10	-8.72	15	-1.64	0.0506	869	0.954	0.949	24682	0.983
LH10618	-12.33	30	-1.64	0.0506	870	0.954	0.949	24681	0.983
SMAD2	-8.71	15	-1.64	0.0508	871	0.954	0.949	24680	0.983
LH17025	-12.32	30	-1.64	0.0508	872	0.954	0.949	24679	0.983
LH04755	-12.31	30	-1.64	0.0509	873	0.954	0.949	24678	0.983
LH05451	-12.31	30	-1.64	0.0509	874	0.954	0.949	24677	0.983
LH08414	-12.3	30	-1.63	0.0511	875	0.954	0.949	24676	0.982
LH15586	-12.29	30	-1.63	0.0512	876	0.954	0.949	24675	0.982
FH	-7.77	12	-1.63	0.0512	877	0.954	0.949	24674	0.982
negative_control	-227.17	10259	-1.63	0.0513	878	0.954	0.949	24673	0.982
TAS2R41	-8.68	15	-1.63	0.0514	880	0.954	0.949	24671	0.982
LH07369	-12.28	30	-1.63	0.0514	881	0.954	0.949	24670	0.982
LH06904	-12.27	30	-1.63	0.0515	882	0.954	0.949	24669	0.982
LH16218	-12.27	30	-1.63	0.0515	883	0.954	0.949	24668	0.982
C12orf80	-7.76	12	-1.63	0.0515	884	0.954	0.948	24667	0.982
CBFA2T3	-12.27	30	-1.63	0.0515	885	0.954	0.948	24666	0.982
APOA2	-8.66	15	-1.63	0.0518	886	0.954	0.948	24665	0.982
LH06159	-12.25	30	-1.63	0.0518	887	0.954	0.948	24664	0.982
OR5D16	-8.66	15	-1.63	0.0519	888	0.954	0.948	24663	0.982
NADK	-12.25	30	-1.63	0.0519	889	0.954	0.948	24662	0.982
PDE4A	-12.24	30	-1.63	0.0519	890	0.954	0.948	24661	0.982
SLC25A40	-8.66	15	-1.63	0.052	891	0.954	0.948	24660	0.982
LH08576	-12.24	30	-1.63	0.052	892	0.954	0.948	24659	0.982
EXT1	-8.69	15	-1.63	0.0513	879	0.954	0.949	24672	0.982
MDH1B	-8.65	15	-1.62	0.0521	893	0.954	0.948	24658	0.982
EFHB	-8.65	15	-1.62	0.0522	895	0.954	0.948	24656	0.982
CEACAM18	-8.64	15	-1.62	0.0522	896	0.954	0.948	24655	0.982
DDR2	-8.64	15	-1.62	0.0523	897	0.954	0.948	24654	0.982
CLDND1	-8.64	15	-1.62	0.0523	898	0.954	0.948	24653	0.982
LH13118	-12.21	30	-1.62	0.0524	899	0.954	0.948	24652	0.982
RWDD1	-8.63	15	-1.62	0.0524	900	0.954	0.948	24651	0.982
GOLGA1	-8.63	15	-1.62	0.0524	901	0.954	0.948	24650	0.982
AADACL4	-8.63	15	-1.62	0.0524	902	0.954	0.948	24649	0.982
LH06474	-12.21	30	-1.62	0.0525	903	0.954	0.948	24648	0.982
OR1G1	-7.72	12	-1.62	0.0525	904	0.954	0.947	24647	0.982
KIAA1462	-8.63	15	-1.62	0.0526	905	0.954	0.947	24646	0.982
LH13234	-12.2	30	-1.62	0.0526	906	0.954	0.947	24645	0.982
CD302	-8.63	15	-1.62	0.0526	907	0.954	0.947	24644	0.982
MAP6D1	-8.62	15	-1.62	0.0526	908	0.954	0.947	24643	0.982
AHI1	-8.62	15	-1.62	0.0526	909	0.954	0.947	24642	0.982
TMEM120B	-8.62	15	-1.62	0.0528	910	0.954	0.947	24641	0.982
ESRRB	-8.61	15	-1.62	0.0528	911	0.954	0.947	24640	0.982
KLB	-8.61	15	-1.62	0.0528	912	0.954	0.947	24639	0.982
MAS1	-8.61	15	-1.62	0.0529	913	0.954	0.947	24638	0.982
PDGFRB	-8.61	15	-1.62	0.0529	914	0.954	0.947	24637	0.982
LH00069	-12.17	30	-1.62	0.053	915	0.954	0.947	24636	0.982
LH04848	-11.96	29	-1.62	0.0531	916	0.954	0.947	24635	0.982
NACC2	-8.65	15	-1.62	0.0522	894	0.954	0.948	24657	0.982
ACTR8	-8.6	15	-1.61	0.0532	917	0.954	0.947	24634	0.982
NOBOX	-12.16	30	-1.61	0.0532	918	0.954	0.947	24633	0.982
MTFR1L	-8.6	15	-1.61	0.0532	919	0.954	0.947	24632	0.982
CES5A	-8.59	15	-1.61	0.0533	920	0.954	0.947	24631	0.982
TBC1D4	-8.59	15	-1.61	0.0533	921	0.954	0.947	24630	0.982
LH12125	-12.15	30	-1.61	0.0534	922	0.954	0.947	24629	0.982
KLRB1	-8.59	15	-1.61	0.0534	923	0.954	0.947	24628	0.982
SHROOM1	-8.59	15	-1.61	0.0534	924	0.954	0.947	24627	0.982
LH04740	-12.14	30	-1.61	0.0535	925	0.954	0.946	24626	0.982
EYA1	-12.14	30	-1.61	0.0535	926	0.954	0.946	24625	0.982
LH05533	-12.14	30	-1.61	0.0536	927	0.954	0.946	24624	0.982
PDK1	-8.58	15	-1.61	0.0536	928	0.954	0.946	24623	0.982
C8orf87	-8.58	15	-1.61	0.0536	929	0.954	0.946	24622	0.982
LH03905	-12.13	30	-1.61	0.0536	930	0.954	0.946	24621	0.982
LH13282	-12.13	30	-1.61	0.0536	931	0.954	0.946	24620	0.982
CYP17A1	-8.58	15	-1.61	0.0537	932	0.954	0.946	24619	0.982
OMA1	-8.58	15	-1.61	0.0537	933	0.954	0.946	24618	0.982
LH08416	-12.12	30	-1.61	0.0537	934	0.954	0.946	24617	0.982
LH14034	-12.12	30	-1.61	0.0538	935	0.954	0.946	24616	0.982
LH03645	-12.12	30	-1.61	0.0538	936	0.954	0.946	24615	0.982
CCDC83	-8.57	15	-1.61	0.0539	938	0.954	0.946	24613	0.982
SLC38A10	-8.57	15	-1.61	0.0539	939	0.954	0.946	24612	0.982
LH02880	-12.11	30	-1.61	0.0539	940	0.954	0.946	24611	0.982
BZRAP1	-8.56	15	-1.61	0.054	941	0.954	0.946	24610	0.982
LH00793	-12.11	30	-1.61	0.054	942	0.954	0.946	24609	0.982
FOXRED1	-8.55	15	-1.61	0.0542	943	0.954	0.946	24608	0.982
TDP2	-8.57	15	-1.61	0.0538	937	0.954	0.946	24614	0.982
NKIRAS2	-8.55	15	-1.6	0.0543	944	0.954	0.946	24607	0.982
SCAF1	-7.64	12	-1.6	0.0544	945	0.954	0.946	24606	0.982
ATP2B4	-7.64	12	-1.6	0.0544	946	0.954	0.946	24605	0.982
LH12495	-12.08	30	-1.6	0.0545	948	0.954	0.946	24603	0.982
CBL	-8.54	15	-1.6	0.0545	949	0.954	0.945	24602	0.982
LH06992	-12.07	30	-1.6	0.0546	950	0.954	0.945	24601	0.982
TRAK2	-8.53	15	-1.6	0.0547	951	0.954	0.945	24600	0.982
C6orf136	-8.53	15	-1.6	0.0548	952	0.954	0.945	24599	0.982
LH10929	-12.05	30	-1.6	0.0549	953	0.954	0.945	24598	0.982
LH11437	-12.04	30	-1.6	0.055	955	0.954	0.945	24596	0.982
AMICA1	-8.23	14	-1.6	0.055	956	0.954	0.945	24595	0.982
SPINK2	-8.52	15	-1.6	0.055	957	0.954	0.945	24594	0.982
DCAF4L2	-8.51	15	-1.6	0.055	958	0.954	0.945	24593	0.982
EFCAB4B	-8.51	15	-1.6	0.055	959	0.954	0.945	24592	0.982
LH06436	-12.04	30	-1.6	0.0551	960	0.954	0.945	24591	0.982
SCRG1	-7.61	12	-1.6	0.0551	961	0.954	0.945	24590	0.982
TRAF2	-12.08	30	-1.6	0.0545	947	0.954	0.946	24604	0.982
STIP1	-8.52	15	-1.6	0.0549	954	0.954	0.945	24597	0.982
LEO1	-8.19	14	-1.59	0.0559	975	0.954	0.944	24576	0.981
PCDHA12	-7.6	12	-1.59	0.0554	962	0.954	0.945	24589	0.982
TPMT	-8.5	15	-1.59	0.0554	963	0.954	0.945	24588	0.982
LH00086	-12.01	30	-1.59	0.0555	964	0.954	0.945	24587	0.982
LH11947	-12.01	30	-1.59	0.0555	965	0.954	0.945	24586	0.982
WDR76	-8.49	15	-1.59	0.0555	966	0.954	0.944	24585	0.982
LH04893	-12.01	30	-1.59	0.0556	967	0.954	0.944	24584	0.982
LH07770	-13.15	36	-1.59	0.0556	968	0.954	0.944	24583	0.982
TNFAIP6	-8.49	15	-1.59	0.0556	969	0.954	0.944	24582	0.982
DACT1	-8.48	15	-1.59	0.0557	970	0.954	0.944	24581	0.982
KIAA1984	-8.48	15	-1.59	0.0557	971	0.954	0.944	24580	0.982
GNAZ	-7.58	12	-1.59	0.0558	972	0.954	0.944	24579	0.982
SLC35A1	-8.48	15	-1.59	0.0558	973	0.954	0.944	24578	0.982
LPGAT1	-8.48	15	-1.59	0.0559	974	0.954	0.944	24577	0.982
RPS15A	-7.89	13	-1.59	0.056	976	0.954	0.944	24575	0.981
SAA2	-8.47	15	-1.59	0.056	977	0.954	0.944	24574	0.981
STAT4	-8.47	15	-1.59	0.056	978	0.954	0.944	24573	0.981
UTP11L	-7.88	13	-1.59	0.0561	979	0.954	0.944	24572	0.981
CNTN1	-8.46	15	-1.59	0.0562	980	0.954	0.944	24571	0.981
SCIMP	-8.46	15	-1.59	0.0562	981	0.954	0.944	24570	0.981
SLC32A1	-8.46	15	-1.59	0.0562	982	0.954	0.944	24569	0.981
MYOD1	-8.46	15	-1.59	0.0562	983	0.954	0.944	24568	0.981
WBSCR17	-8.46	15	-1.59	0.0563	984	0.954	0.944	24567	0.981
MID1	-8.46	15	-1.59	0.0563	985	0.954	0.944	24566	0.981
BTBD11	-11.96	30	-1.59	0.0564	986	0.954	0.944	24565	0.981
SYNE2	-8.45	15	-1.59	0.0564	987	0.954	0.944	24564	0.981
LH09232	-11.95	30	-1.59	0.0565	988	0.954	0.944	24563	0.981
SCGB1D4	-8.45	15	-1.58	0.0565	989	0.954	0.943	24562	0.981
LH08677	-11.94	30	-1.58	0.0566	990	0.954	0.943	24561	0.981
RPUSD1	-11.94	30	-1.58	0.0566	991	0.954	0.943	24560	0.981
SF1	-8.44	15	-1.58	0.0567	992	0.954	0.943	24559	0.981
LOC100505841	-8.44	15	-1.58	0.0567	993	0.954	0.943	24558	0.981
LH17004	-15.09	48	-1.58	0.0568	994	0.954	0.943	24557	0.981
HOXC10	-8.43	15	-1.58	0.0569	995	0.954	0.943	24556	0.981
RPAP3	-6.15	8	-1.58	0.057	996	0.954	0.943	24555	0.981
LH06083	-11.92	30	-1.58	0.057	997	0.954	0.943	24554	0.981
RPL4	-7.53	12	-1.58	0.0571	998	0.954	0.943	24553	0.981
RAB4B	-8.42	15	-1.58	0.0571	999	0.954	0.943	24552	0.981
TMEM200B	-11.91	30	-1.58	0.0572	1000	0.954	0.943	24551	0.981
RLN2	-8.42	15	-1.58	0.0572	1001	0.954	0.943	24550	0.981
SLC10A6	-8.42	15	-1.58	0.0572	1002	0.954	0.943	24549	0.981
CETN3	-8.41	15	-1.58	0.0573	1003	0.954	0.943	24548	0.981
LH00173	-11.29	27	-1.58	0.0573	1004	0.954	0.943	24547	0.981
LH02508	-11.88	30	-1.58	0.0575	1006	0.954	0.942	24545	0.981
LH05887	-11.88	30	-1.58	0.0575	1007	0.954	0.942	24544	0.981
LH06556	-11.88	30	-1.58	0.0575	1008	0.954	0.942	24543	0.981
ENSA	-8.4	15	-1.58	0.0575	1009	0.954	0.942	24542	0.981
GOT1	-8.4	15	-1.58	0.0576	1010	0.954	0.942	24541	0.981
KCTD11	-8.41	15	-1.58	0.0573	1005	0.954	0.943	24546	0.981
BBOX1	-11.87	30	-1.57	0.0577	1011	0.954	0.942	24540	0.981
CCDC51	-8.39	15	-1.57	0.0577	1012	0.954	0.942	24539	0.981
BBS7	-8.39	15	-1.57	0.0578	1013	0.954	0.942	24538	0.981
LH09917	-11.86	30	-1.57	0.0578	1014	0.954	0.942	24537	0.981
PAK1	-8.39	15	-1.57	0.0579	1015	0.954	0.942	24536	0.981
LH11840	-11.86	30	-1.57	0.0579	1016	0.954	0.942	24535	0.981
ZNF467	-8.38	15	-1.57	0.0579	1017	0.954	0.942	24534	0.981
PPP1R12B	-8.38	15	-1.57	0.058	1018	0.954	0.942	24533	0.981
EVI5L	-8.38	15	-1.57	0.0581	1019	0.954	0.942	24532	0.981
KCNG3	-8.37	15	-1.57	0.0583	1021	0.954	0.942	24530	0.981
LH00663	-11.83	30	-1.57	0.0584	1022	0.954	0.942	24529	0.981
COL6A2	-8.36	15	-1.57	0.0585	1023	0.954	0.941	24528	0.981
LOXL3	-8.36	15	-1.57	0.0585	1024	0.954	0.941	24527	0.981
LH02264	-11.82	30	-1.57	0.0585	1025	0.954	0.941	24526	0.981
OR5W2	-8.35	15	-1.57	0.0587	1026	0.954	0.941	24525	0.981
CSNK1G3	-8.35	15	-1.57	0.0588	1027	0.954	0.941	24524	0.981
FIGNL1	-7.49	12	-1.57	0.0581	1020	0.954	0.942	24531	0.981
KIR2DL1	-8.35	15	-1.56	0.0588	1028	0.954	0.941	24523	0.981
TUSC1	-7.46	12	-1.56	0.0589	1029	0.954	0.941	24522	0.981
SHC4	-7.46	12	-1.56	0.0589	1030	0.954	0.941	24521	0.981
LH14532	-11.8	30	-1.56	0.0589	1031	0.954	0.941	24520	0.981
AKAP8L	-8.34	15	-1.56	0.059	1033	0.954	0.941	24518	0.981
OR5K1	-8.34	15	-1.56	0.0591	1034	0.954	0.941	24517	0.981
FA2H	-8.32	15	-1.56	0.0594	1035	0.954	0.941	24516	0.98
FERMT1	-8.32	15	-1.56	0.0594	1036	0.954	0.941	24515	0.98
ECSIT	-8.32	15	-1.56	0.0595	1037	0.954	0.941	24514	0.98
LH09348	-11.76	30	-1.56	0.0595	1038	0.954	0.941	24513	0.98
PNPLA5	-8.32	15	-1.56	0.0595	1039	0.954	0.94	24512	0.98
LH02183	-11.74	30	-1.56	0.0598	1041	0.954	0.94	24510	0.98
LH12446	-11.74	30	-1.56	0.0598	1042	0.954	0.94	24509	0.98
TOMM5	-8.3	15	-1.56	0.0599	1043	0.954	0.94	24508	0.98
RCSD1	-8.3	15	-1.56	0.0599	1044	0.954	0.94	24507	0.98
NSUN6	-8.3	15	-1.56	0.0599	1045	0.954	0.94	24506	0.98
LRRC18	-8.3	15	-1.56	0.0599	1046	0.954	0.94	24505	0.98
GRB2	-11.76	30	-1.56	0.0596	1040	0.954	0.94	24511	0.98
C7orf49	-8.34	15	-1.56	0.0589	1032	0.954	0.941	24519	0.981
GIMAP1	-8.3	15	-1.55	0.06	1047	0.954	0.94	24503	0.98
GIMAP1-GIMAP5	-8.3	15	-1.55	0.06	1048	0.954	0.94	24504	0.98
TIFA	-8.01	14	-1.55	0.0602	1049	0.954	0.94	24502	0.98
PLEKHA1	-8.29	15	-1.55	0.0602	1050	0.954	0.94	24501	0.98
PSEN2	-8.29	15	-1.55	0.0603	1051	0.954	0.94	24500	0.98
PUS7	-8.28	15	-1.55	0.0604	1052	0.954	0.94	24499	0.98
FOXL2	-7.71	13	-1.55	0.0604	1053	0.954	0.94	24498	0.98
SFTPD	-8.28	15	-1.55	0.0605	1054	0.954	0.94	24497	0.98
KLF16	-8.28	15	-1.55	0.0605	1055	0.954	0.94	24496	0.98
CRTAM	-8.28	15	-1.55	0.0605	1056	0.954	0.939	24495	0.98
AKTIP	-8.27	15	-1.55	0.0606	1057	0.954	0.939	24494	0.98
KLHL15	-8.27	15	-1.55	0.0606	1058	0.954	0.939	24493	0.98
BRSK2	-8.26	15	-1.55	0.0608	1059	0.954	0.939	24492	0.98
VSIG1	-8.26	15	-1.55	0.0608	1060	0.954	0.939	24491	0.98
ABHD16A	-8.26	15	-1.55	0.0608	1061	0.954	0.939	24490	0.98
LH15014	-11.68	30	-1.55	0.0609	1062	0.954	0.939	24489	0.98
SCHIP1	-8.26	15	-1.55	0.0609	1063	0.954	0.939	24488	0.98
LRRC8C	-7.39	12	-1.55	0.0609	1064	0.954	0.939	24487	0.98
LH03565	-11.68	30	-1.55	0.061	1065	0.954	0.939	24486	0.98
LH01911	-11.67	30	-1.55	0.061	1066	0.954	0.939	24485	0.98
SORBS3	-8.25	15	-1.55	0.061	1067	0.954	0.939	24484	0.98
LH01500	-11.67	30	-1.55	0.061	1068	0.954	0.939	24483	0.98
TSPAN11	-8.25	15	-1.55	0.0612	1069	0.954	0.939	24482	0.98
GABRA4	-8.25	15	-1.54	0.0612	1070	0.954	0.939	24481	0.98
TMEM69	-8.24	15	-1.54	0.0613	1071	0.954	0.939	24480	0.98
ZNF646	-8.24	15	-1.54	0.0613	1072	0.954	0.939	24479	0.98
RHBDL2	-11.64	30	-1.54	0.0616	1073	0.954	0.938	24478	0.979
ZFHX4	-8.23	15	-1.54	0.0617	1074	0.954	0.938	24477	0.979
AKR1C4	-8.22	15	-1.54	0.0618	1075	0.954	0.938	24476	0.979
SPTBN2	-8.22	15	-1.54	0.0619	1076	0.954	0.938	24475	0.979
LH07897	-11.61	30	-1.54	0.0621	1077	0.954	0.938	24474	0.979
KCNT1	-11.01	27	-1.54	0.0621	1078	0.954	0.938	24473	0.979
FAM84B	-8.21	15	-1.54	0.0621	1079	0.954	0.938	24472	0.979
USP51	-8.21	15	-1.54	0.0621	1080	0.954	0.938	24471	0.979
FABP7	-8.2	15	-1.54	0.0622	1081	0.954	0.938	24470	0.979
RLN1	-8.2	15	-1.54	0.0623	1082	0.954	0.938	24469	0.979
AKIP1	-8.2	15	-1.54	0.0623	1083	0.954	0.938	24468	0.979
LH02334	-11.58	30	-1.53	0.0625	1084	0.954	0.937	24467	0.979
RGPD4	-8.19	15	-1.53	0.0626	1085	0.954	0.937	24466	0.979
LH09280	-11.58	30	-1.53	0.0627	1086	0.954	0.937	24465	0.979
RAB40AL	-8.18	15	-1.53	0.0627	1087	0.954	0.937	24464	0.979
OLIG1	-8.18	15	-1.53	0.0629	1088	0.954	0.937	24463	0.979
IL15RA	-7.9	14	-1.53	0.0629	1089	0.954	0.937	24462	0.979
GRK5	-8.18	15	-1.53	0.0629	1090	0.954	0.937	24461	0.979
CASC1	-8.17	15	-1.53	0.063	1091	0.954	0.937	24460	0.979
LH09267	-11.55	30	-1.53	0.0631	1092	0.954	0.937	24459	0.979
LH05890	-11.55	30	-1.53	0.0632	1093	0.954	0.937	24458	0.979
LH00996	-11.54	30	-1.53	0.0633	1094	0.954	0.937	24457	0.979
LH05402	-11.53	30	-1.53	0.0635	1095	0.954	0.937	24456	0.978
ZBTB40	-8.15	15	-1.53	0.0635	1096	0.954	0.936	24455	0.978
DRD2	-8.15	15	-1.52	0.0637	1097	0.954	0.936	24454	0.978
LH07954	-11.51	30	-1.52	0.0639	1098	0.954	0.936	24453	0.978
SULT2A1	-8.13	15	-1.52	0.064	1099	0.954	0.936	24452	0.978
OGFR	-8.13	15	-1.52	0.0641	1100	0.954	0.936	24451	0.978
PLSCR3	-10.9	27	-1.52	0.0642	1101	0.954	0.936	24450	0.978
LH10266	-11.49	30	-1.52	0.0642	1102	0.954	0.936	24449	0.978
SLC43A1	-8.12	15	-1.52	0.0642	1103	0.954	0.936	24448	0.978
TRIM74	-13.09	39	-1.52	0.0644	1104	0.954	0.936	24447	0.978
C14orf2	-8.11	15	-1.52	0.0645	1105	0.954	0.936	24446	0.978
FBXO38	-8.11	15	-1.52	0.0646	1106	0.954	0.935	24445	0.978
WRNIP1	-8.11	15	-1.52	0.0647	1107	0.954	0.935	24444	0.978
KRT13	-8.1	15	-1.52	0.0648	1108	0.954	0.935	24443	0.978
LH04233	-11.45	30	-1.51	0.0649	1109	0.954	0.935	24442	0.977
ZBTB12	-8.09	15	-1.51	0.065	1110	0.954	0.935	24441	0.977
LH15272	-11.25	29	-1.51	0.0651	1111	0.954	0.935	24440	0.977
OR2AE1	-8.08	15	-1.51	0.0653	1112	0.954	0.935	24439	0.977
LH08244	-11.43	30	-1.51	0.0653	1113	0.954	0.935	24438	0.977
MMP25	-7.52	13	-1.51	0.0653	1114	0.954	0.935	24437	0.977
MOB3B	-8.08	15	-1.51	0.0654	1115	0.954	0.935	24436	0.977
SSUH2	-8.08	15	-1.51	0.0654	1116	0.954	0.935	24435	0.977
ZNF274	-8.08	15	-1.51	0.0654	1117	0.954	0.935	24434	0.977
LH09682	-11.42	30	-1.51	0.0654	1118	0.954	0.935	24433	0.977
LH13922	-11.42	30	-1.51	0.0655	1119	0.954	0.935	24432	0.977
TCEAL3	-8.07	15	-1.51	0.0656	1120	0.954	0.934	24431	0.977
LH10668	-11.41	30	-1.51	0.0656	1121	0.954	0.934	24430	0.977
LH08159	-16.13	60	-1.51	0.0657	1122	0.954	0.934	24429	0.977
GOSR1	-8.06	15	-1.51	0.0657	1123	0.954	0.934	24428	0.977
GCNT3	-8.06	15	-1.51	0.0657	1124	0.954	0.934	24427	0.977
NR2F2	-8.06	15	-1.51	0.0658	1125	0.954	0.934	24426	0.977
IQCD	-8.06	15	-1.51	0.0658	1126	0.954	0.934	24425	0.977
TMCO3	-8.05	15	-1.51	0.066	1127	0.954	0.934	24424	0.977
RAB39B	-8.05	15	-1.51	0.066	1128	0.954	0.934	24423	0.977
PCDHGA1	-7.2	12	-1.51	0.066	1129	0.954	0.934	24422	0.977
ZBTB8A	-8.05	15	-1.51	0.0661	1130	0.954	0.934	24421	0.977
INTS1	-8.05	15	-1.51	0.0661	1131	0.954	0.934	24420	0.977
LH01337	-11.38	30	-1.51	0.0661	1132	0.954	0.934	24419	0.977
ZNF775	-8.05	15	-1.51	0.0661	1133	0.954	0.934	24418	0.977
CST11	-8.05	15	-1.5	0.0662	1134	0.954	0.934	24417	0.977
LH11637	-11.37	30	-1.5	0.0663	1135	0.954	0.934	24416	0.977
LH10319	-11.37	30	-1.5	0.0663	1136	0.954	0.934	24415	0.977
OR51I2	-8.04	15	-1.5	0.0663	1137	0.954	0.934	24414	0.977
CLLU1OS	-8.04	15	-1.5	0.0664	1138	0.954	0.934	24413	0.977
LH13458	-11.37	30	-1.5	0.0664	1139	0.954	0.934	24412	0.977
ITGAX	-8.04	15	-1.5	0.0664	1140	0.954	0.934	24411	0.977
LH14735	-11.37	30	-1.5	0.0664	1141	0.954	0.934	24410	0.977
LH03535	-11.35	30	-1.5	0.0666	1142	0.954	0.933	24409	0.977
EMILIN2	-7.18	12	-1.5	0.0667	1143	0.954	0.933	24408	0.977
CD1C	-8.03	15	-1.5	0.0667	1144	0.954	0.933	24407	0.977
GYPA	-8.02	15	-1.5	0.0668	1145	0.954	0.933	24406	0.977
EPB41L5	-8.02	15	-1.5	0.0668	1146	0.954	0.933	24405	0.977
ATL1	-8.02	15	-1.5	0.0669	1147	0.954	0.933	24404	0.977
EED	-8.01	15	-1.5	0.067	1148	0.954	0.933	24403	0.977
CA13	-8.01	15	-1.5	0.067	1149	0.954	0.933	24402	0.977
IPO5	-8.01	15	-1.5	0.0671	1150	0.954	0.933	24401	0.977
CCNT1	-8.01	15	-1.5	0.0672	1151	0.954	0.933	24400	0.977
LH11648	-11.32	30	-1.5	0.0673	1152	0.954	0.933	24399	0.977
LH04566	-11.32	30	-1.5	0.0673	1153	0.954	0.933	24398	0.977
ADIPOR1	-8	15	-1.5	0.0674	1154	0.954	0.933	24397	0.977
BRCA2	-7.95	15	-1.49	0.0686	1184	0.954	0.931	24367	0.977
SEC22A	-7.99	15	-1.49	0.0675	1155	0.954	0.932	24396	0.977
B3GALNT2	-7.99	15	-1.49	0.0675	1156	0.954	0.932	24395	0.977
NUSAP1	-7.99	15	-1.49	0.0676	1157	0.954	0.932	24394	0.977
LH12103	-11.3	30	-1.49	0.0676	1158	0.954	0.932	24393	0.977
PAM	-10.72	27	-1.49	0.0676	1159	0.954	0.932	24392	0.977
LH04647	-11.3	30	-1.49	0.0676	1161	0.954	0.932	24390	0.977
LH15414	-11.3	30	-1.49	0.0676	1162	0.954	0.932	24389	0.977
CDR2L	-7.99	15	-1.49	0.0677	1163	0.954	0.932	24388	0.977
PTRH2	-7.99	15	-1.49	0.0677	1164	0.954	0.932	24387	0.977
BCL7A	-7.98	15	-1.49	0.0678	1165	0.954	0.932	24386	0.977
LH06222	-11.29	30	-1.49	0.0678	1166	0.954	0.932	24385	0.977
IL1R2	-11.29	30	-1.49	0.0679	1167	0.954	0.932	24384	0.977
TAAR8	-7.98	15	-1.49	0.0679	1168	0.954	0.932	24383	0.977
MIEN1	-7.98	15	-1.49	0.0679	1169	0.954	0.932	24382	0.977
ST6GAL2	-7.98	15	-1.49	0.0679	1170	0.954	0.932	24381	0.977
CDH24	-7.98	15	-1.49	0.068	1171	0.954	0.932	24380	0.977
LH03959	-11.28	30	-1.49	0.068	1172	0.954	0.932	24379	0.977
UHRF1	-7.97	15	-1.49	0.0681	1173	0.954	0.932	24378	0.977
LH15269	-11.27	30	-1.49	0.0681	1174	0.954	0.932	24377	0.977
WDYHV1	-7.97	15	-1.49	0.0682	1175	0.954	0.932	24376	0.977
CASQ2	-7.97	15	-1.49	0.0682	1176	0.954	0.932	24375	0.977
LH09845	-11.27	30	-1.49	0.0683	1177	0.954	0.932	24374	0.977
KARS	-7.12	12	-1.49	0.0683	1178	0.954	0.932	24373	0.977
ZDHHC20	-7.96	15	-1.49	0.0684	1179	0.954	0.932	24372	0.977
LH06033	-11.26	30	-1.49	0.0684	1180	0.954	0.932	24371	0.977
CHAC2	-7.96	15	-1.49	0.0684	1181	0.954	0.932	24370	0.977
CDH8	-7.96	15	-1.49	0.0685	1182	0.954	0.931	24369	0.977
WDR4	-7.95	15	-1.49	0.0685	1183	0.954	0.931	24368	0.977
NPNT	-7.95	15	-1.49	0.0686	1185	0.954	0.931	24366	0.977
BACH1	-7.95	15	-1.49	0.0686	1186	0.954	0.931	24365	0.977
XAB2	-7.68	14	-1.49	0.0688	1187	0.954	0.931	24364	0.977
ACTB	-7.99	15	-1.49	0.0676	1160	0.954	0.932	24391	0.977
CDK17	-7.95	15	-1.48	0.0688	1188	0.954	0.931	24363	0.977
LH00857	-11.24	30	-1.48	0.0688	1189	0.954	0.931	24362	0.977
NLRP5	-7.94	15	-1.48	0.0688	1190	0.954	0.931	24361	0.977
LH15388	-11.23	30	-1.48	0.0689	1191	0.954	0.931	24360	0.977
SFRP4	-7.94	15	-1.48	0.069	1192	0.954	0.931	24359	0.977
LH16927	-11.22	30	-1.48	0.0691	1193	0.954	0.931	24358	0.976
C7orf60	-7.93	15	-1.48	0.0691	1194	0.954	0.931	24357	0.976
XRCC6	-7.66	14	-1.48	0.0691	1195	0.954	0.931	24356	0.976
LH16506	-11.22	30	-1.48	0.0692	1196	0.954	0.931	24355	0.976
LH10402	-11.21	30	-1.48	0.0692	1197	0.954	0.931	24354	0.976
LGALS4	-7.93	15	-1.48	0.0692	1198	0.954	0.931	24353	0.976
ATG16L1	-7.93	15	-1.48	0.0692	1199	0.954	0.931	24352	0.976
FEM1B	-7.92	15	-1.48	0.0694	1200	0.954	0.931	24351	0.976
DAB1	-11.2	30	-1.48	0.0695	1201	0.954	0.931	24350	0.976
LH01448	-11.2	30	-1.48	0.0695	1202	0.954	0.93	24349	0.976
RTN1	-7.92	15	-1.48	0.0696	1203	0.954	0.93	24348	0.976
LGALS7	-7.91	15	-1.48	0.0698	1204	0.954	0.93	24347	0.976
ZNF782	-7.91	15	-1.48	0.0698	1205	0.954	0.93	24346	0.976
RUNX1T1	-11.18	30	-1.48	0.0699	1206	0.954	0.93	24345	0.976
CD300LB	-7.9	15	-1.48	0.07	1207	0.954	0.93	24344	0.976
IL17RA	-7.9	15	-1.48	0.07	1208	0.954	0.93	24343	0.976
GOLGA6L1	-7.9	15	-1.48	0.07	1209	0.954	0.93	24342	0.976
HS6ST1	-7.9	15	-1.47	0.0701	1210	0.954	0.93	24341	0.976
LH16201	-11.16	30	-1.47	0.0702	1211	0.954	0.93	24340	0.976
SLC37A4	-7.89	15	-1.47	0.0703	1212	0.954	0.93	24339	0.976
MOSPD1	-7.89	15	-1.47	0.0704	1213	0.954	0.93	24338	0.976
LH15835	-11.15	30	-1.47	0.0705	1214	0.954	0.93	24337	0.976
LH02375	-15.76	60	-1.47	0.0706	1215	0.954	0.929	24336	0.976
LIMS2	-7.88	15	-1.47	0.0706	1216	0.954	0.929	24335	0.976
LH06201	-11.14	30	-1.47	0.0706	1217	0.954	0.929	24334	0.976
SLC35D1	-7.87	15	-1.47	0.0707	1218	0.954	0.929	24333	0.976
MARCH11	-7.87	15	-1.47	0.0708	1219	0.954	0.929	24332	0.976
UBAP1L	-7.87	15	-1.47	0.0708	1220	0.954	0.929	24331	0.976
LH10058	-11.13	30	-1.47	0.0709	1221	0.954	0.929	24330	0.976
LH14641	-11.12	30	-1.47	0.071	1222	0.954	0.929	24329	0.976
LH02912	-11.11	30	-1.47	0.0712	1223	0.954	0.929	24328	0.975
QSOX2	-7.85	15	-1.47	0.0714	1224	0.954	0.929	24327	0.975
NME4	-7.85	15	-1.47	0.0714	1225	0.954	0.929	24326	0.975
LH02005	-11.1	30	-1.47	0.0714	1226	0.954	0.929	24325	0.975
LH13152	-11.09	30	-1.46	0.0715	1227	0.954	0.929	24324	0.975
LH12135	-10.91	29	-1.46	0.0715	1228	0.954	0.929	24323	0.975
TCTEX1D2	-7.57	14	-1.46	0.0716	1230	0.954	0.928	24321	0.975
LRRC39	-7.83	15	-1.46	0.0718	1231	0.954	0.928	24320	0.975
FAM73B	-7.83	15	-1.46	0.0719	1232	0.954	0.928	24319	0.975
FBF1	-7.83	15	-1.46	0.072	1233	0.954	0.928	24318	0.975
ATAD1	-7.83	15	-1.46	0.072	1234	0.954	0.928	24317	0.975
UBASH3A	-7.83	15	-1.46	0.072	1235	0.954	0.928	24316	0.975
NDUFS3	-7.82	15	-1.46	0.0721	1236	0.954	0.928	24315	0.975
SNRPD2	-7.82	15	-1.46	0.0722	1237	0.954	0.928	24314	0.975
LH14495	-11.06	30	-1.46	0.0722	1238	0.954	0.928	24313	0.975
LAPTM4B	-7.82	15	-1.46	0.0722	1239	0.954	0.928	24312	0.975
AAK1	-7.81	15	-1.46	0.0724	1240	0.954	0.928	24311	0.975
GLTPD2	-7.81	15	-1.46	0.0724	1241	0.954	0.928	24310	0.975
LH11758	-11.04	30	-1.46	0.0725	1242	0.954	0.928	24309	0.975
ISY1-RAB43	-8.55	18	-1.46	0.0726	1243	0.954	0.927	24308	0.975
LH07386	-11.04	30	-1.46	0.0726	1244	0.954	0.927	24307	0.975
TNFAIP8L1	-7.8	15	-1.46	0.0727	1245	0.954	0.927	24306	0.975
LH10426	-11.03	30	-1.46	0.0727	1246	0.954	0.927	24305	0.975
CCDC41	-6.97	12	-1.46	0.0728	1247	0.954	0.927	24304	0.975
PSME3	-7.58	14	-1.46	0.0715	1229	0.954	0.928	24322	0.975
LH07901	-11.02	30	-1.45	0.0729	1248	0.954	0.927	24303	0.975
LH10595	-11.02	30	-1.45	0.0729	1249	0.954	0.927	24302	0.975
LH09524	-11.02	30	-1.45	0.0729	1251	0.954	0.927	24300	0.975
RNASET2	-7.79	15	-1.45	0.0729	1252	0.954	0.927	24299	0.975
MASP2	-7.79	15	-1.45	0.0731	1253	0.954	0.927	24298	0.975
SNTA1	-7.78	15	-1.45	0.0732	1254	0.954	0.927	24297	0.975
LH05295	-11	30	-1.45	0.0734	1255	0.954	0.927	24296	0.974
NR1H4	-7.77	15	-1.45	0.0734	1256	0.954	0.927	24295	0.974
CD68	-7.77	15	-1.45	0.0735	1257	0.954	0.926	24294	0.974
LH07939	-10.98	30	-1.45	0.0736	1258	0.954	0.926	24293	0.974
FAM134B	-7.77	15	-1.45	0.0736	1259	0.954	0.926	24292	0.974
IL22	-6.33	10	-1.45	0.0739	1260	0.954	0.926	24291	0.974
OSBP	-7.76	15	-1.45	0.0739	1261	0.954	0.926	24290	0.974
ZBTB32	-7.75	15	-1.45	0.074	1262	0.954	0.926	24289	0.974
LH10043	-10.96	30	-1.45	0.0741	1263	0.954	0.926	24288	0.974
LH09279	-10.96	30	-1.45	0.0741	1264	0.954	0.926	24287	0.974
LH06414	-10.96	30	-1.45	0.0742	1265	0.954	0.926	24286	0.974
LH09315	-10.95	30	-1.45	0.0742	1266	0.954	0.926	24285	0.974
LH10097	-10.95	30	-1.45	0.0742	1267	0.954	0.926	24284	0.974
BMX	-7.79	15	-1.45	0.0729	1250	0.954	0.927	24301	0.975
SESN2	-7.74	15	-1.44	0.0743	1269	0.954	0.926	24282	0.974
LH04096	-10.95	30	-1.44	0.0743	1270	0.954	0.926	24281	0.974
AIRE	-7.74	15	-1.44	0.0744	1271	0.954	0.926	24280	0.974
C5orf17	-7.74	15	-1.44	0.0744	1272	0.954	0.926	24279	0.974
LH15205	-10.95	30	-1.44	0.0744	1273	0.954	0.926	24278	0.974
LH03137	-10.94	30	-1.44	0.0744	1274	0.954	0.926	24277	0.974
LH15649	-10.94	30	-1.44	0.0744	1275	0.954	0.926	24276	0.974
LH10989	-10.94	30	-1.44	0.0745	1276	0.954	0.926	24275	0.974
LH13718	-10.94	30	-1.44	0.0745	1277	0.954	0.925	24274	0.974
ORC1	-7.73	15	-1.44	0.0746	1278	0.954	0.925	24273	0.974
LH13519	-10.93	30	-1.44	0.0747	1280	0.954	0.925	24271	0.974
LH07081	-10.93	30	-1.44	0.0747	1281	0.954	0.925	24270	0.974
LH05645	-10.93	30	-1.44	0.0747	1282	0.954	0.925	24269	0.974
GXYLT2	-7.73	15	-1.44	0.0747	1283	0.954	0.925	24268	0.974
QPRT	-10.55	28	-1.44	0.0748	1284	0.954	0.925	24267	0.974
KRTAP1-4	-7.72	15	-1.44	0.0749	1285	0.954	0.925	24266	0.974
ZNF407	-7.72	15	-1.44	0.075	1286	0.954	0.925	24265	0.974
MS4A10	-7.72	15	-1.44	0.075	1287	0.954	0.925	24264	0.974
FGFR1OP	-7.72	15	-1.44	0.0751	1288	0.954	0.925	24263	0.974
PLCD3	-7.71	15	-1.44	0.0752	1289	0.954	0.925	24262	0.974
PLXNB1	-7.71	15	-1.44	0.0753	1290	0.954	0.925	24261	0.974
LH11370	-10.9	30	-1.44	0.0753	1291	0.954	0.925	24260	0.974
LH04127	-10.89	30	-1.44	0.0755	1292	0.954	0.924	24259	0.974
CYorf17	-7.7	15	-1.44	0.0755	1293	0.954	0.924	24258	0.974
LH03441	-10.89	30	-1.44	0.0756	1294	0.954	0.924	24257	0.974
LH14561	-10.89	30	-1.44	0.0756	1295	0.954	0.924	24256	0.974
LH14778	-10.88	30	-1.44	0.0756	1296	0.954	0.924	24255	0.974
DDTL	-9.11	21	-1.44	0.0756	1297	0.954	0.924	24254	0.974
MED12	-7.73	15	-1.44	0.0746	1279	0.954	0.925	24272	0.974
PPIL1	-7.74	15	-1.44	0.0743	1268	0.954	0.926	24283	0.974
PJA1	-7.69	15	-1.43	0.0758	1298	0.954	0.924	24253	0.974
LH03483	-10.87	30	-1.43	0.0759	1299	0.954	0.924	24252	0.974
ZNF835	-7.68	15	-1.43	0.0759	1300	0.954	0.924	24251	0.974
LH06994	-10.87	30	-1.43	0.076	1301	0.954	0.924	24250	0.974
DACH2	-7.68	15	-1.43	0.0761	1302	0.954	0.924	24249	0.973
SEC16B	-7.68	15	-1.43	0.0762	1303	0.954	0.924	24248	0.973
AMY2B	-7.67	15	-1.43	0.0762	1304	0.954	0.924	24247	0.973
LH02547	-10.85	30	-1.43	0.0762	1305	0.954	0.924	24246	0.973
LH09761	-10.85	30	-1.43	0.0763	1306	0.954	0.924	24245	0.973
TOR3A	-7.67	15	-1.43	0.0764	1307	0.954	0.924	24244	0.973
KRTAP2-4	-7.67	15	-1.43	0.0764	1308	0.954	0.924	24243	0.973
LH16368	-10.84	30	-1.43	0.0765	1309	0.954	0.924	24242	0.973
TMEM132A	-7.67	15	-1.43	0.0765	1310	0.954	0.924	24241	0.973
HEXDC	-8.4	18	-1.43	0.0765	1311	0.954	0.924	24240	0.973
LH08876	-10.84	30	-1.43	0.0765	1313	0.954	0.923	24238	0.973
DUS4L	-6.85	12	-1.43	0.0766	1314	0.954	0.923	24237	0.973
LH15351	-10.84	30	-1.43	0.0766	1315	0.954	0.923	24236	0.973
PPARG	-10.84	30	-1.43	0.0766	1316	0.954	0.923	24235	0.973
LH05518	-10.83	30	-1.43	0.0766	1317	0.954	0.923	24234	0.973
OR7C1	-7.66	15	-1.43	0.0767	1318	0.954	0.923	24233	0.973
SRRT	-7.13	13	-1.43	0.0767	1319	0.954	0.923	24232	0.973
HDAC4	-7.66	15	-1.43	0.0767	1320	0.954	0.923	24231	0.973
CCDC150	-7.66	15	-1.43	0.0768	1321	0.954	0.923	24230	0.973
DNAJB4	-7.65	15	-1.43	0.0768	1323	0.954	0.923	24228	0.973
SYT5	-7.65	15	-1.43	0.0769	1324	0.954	0.923	24227	0.973
MRGPRX4	-7.65	15	-1.43	0.0769	1325	0.954	0.923	24226	0.973
LH01007	-10.82	30	-1.43	0.077	1326	0.954	0.923	24225	0.973
AMMECR1L	-7.65	15	-1.43	0.077	1327	0.954	0.923	24224	0.973
NUDT11	-7.65	15	-1.43	0.077	1328	0.954	0.923	24223	0.973
HSD17B12	-7.13	13	-1.43	0.0768	1322	0.954	0.923	24229	0.973
FITM2	-7.67	15	-1.43	0.0765	1312	0.954	0.924	24239	0.973
NANOG	-7.64	15	-1.42	0.0771	1329	0.954	0.923	24222	0.973
LH15440	-10.8	30	-1.42	0.0773	1330	0.954	0.923	24221	0.973
MT1X	-7.63	15	-1.42	0.0774	1331	0.954	0.923	24220	0.973
COMP	-6.82	12	-1.42	0.0776	1332	0.954	0.922	24219	0.973
APLP1	-7.62	15	-1.42	0.0777	1333	0.954	0.922	24218	0.973
RASAL2	-7.62	15	-1.42	0.0777	1334	0.954	0.922	24217	0.973
PRPF18	-7.36	14	-1.42	0.0777	1335	0.954	0.922	24216	0.973
LH12126	-10.78	30	-1.42	0.0778	1336	0.954	0.922	24215	0.973
TAS2R10	-7.62	15	-1.42	0.0779	1337	0.954	0.922	24214	0.973
FAM83H	-7.36	14	-1.42	0.0779	1338	0.954	0.922	24213	0.973
LH10137	-10.77	30	-1.42	0.078	1339	0.954	0.922	24212	0.973
USP30	-7.61	15	-1.42	0.078	1340	0.954	0.922	24211	0.973
MTX1	-7.86	16	-1.42	0.078	1341	0.954	0.922	24210	0.973
MKKS	-7.61	15	-1.42	0.0781	1343	0.954	0.922	24208	0.973
LH03518	-10.76	30	-1.42	0.0781	1344	0.954	0.922	24207	0.973
GSX1	-7.61	15	-1.42	0.0781	1345	0.954	0.922	24206	0.973
ZNF503	-7.61	15	-1.42	0.0782	1346	0.954	0.922	24205	0.973
NME2	-7.61	15	-1.42	0.0782	1347	0.954	0.922	24204	0.973
CD37	-7.61	15	-1.42	0.0782	1348	0.954	0.922	24203	0.973
IGDCC4	-7.61	15	-1.42	0.0782	1349	0.954	0.922	24202	0.973
LH04742	-10.76	30	-1.42	0.0782	1350	0.954	0.922	24201	0.973
FAM149A	-5.89	9	-1.42	0.0782	1351	0.954	0.922	24200	0.973
NME1-NME2	-7.6	15	-1.42	0.0783	1352	0.954	0.922	24199	0.973
KRTAP4-5	-7.6	15	-1.42	0.0783	1353	0.954	0.922	24198	0.973
LH08881	-14.82	57	-1.42	0.0783	1354	0.954	0.922	24197	0.973
LH09737	-10.75	30	-1.42	0.0784	1355	0.954	0.922	24196	0.973
LH00874	-10.75	30	-1.42	0.0784	1356	0.954	0.922	24195	0.973
RDH11	-7.6	15	-1.42	0.0784	1357	0.954	0.922	24194	0.973
MYD88	-10.74	30	-1.42	0.0785	1358	0.954	0.921	24193	0.973
CCL23	-7.6	15	-1.42	0.0785	1359	0.954	0.921	24192	0.973
UBE2L3	-7.61	15	-1.42	0.0781	1342	0.954	0.922	24209	0.973
ZC3HAV1L	-6.79	12	-1.41	0.0785	1360	0.954	0.921	24191	0.973
RELA	-7.59	15	-1.41	0.0786	1361	0.954	0.921	24190	0.973
NUBPL	-7.59	15	-1.41	0.0787	1362	0.954	0.921	24189	0.973
PLCXD3	-7.59	15	-1.41	0.0788	1363	0.954	0.921	24188	0.973
SPHK2	-7.59	15	-1.41	0.0788	1364	0.954	0.921	24187	0.973
RNF128	-7.58	15	-1.41	0.079	1367	0.954	0.921	24184	0.973
CMA1	-7.58	15	-1.41	0.079	1368	0.954	0.921	24183	0.973
LH09830	-10.72	30	-1.41	0.079	1369	0.954	0.921	24182	0.973
ALLC	-7.58	15	-1.41	0.0791	1370	0.954	0.921	24181	0.973
NEURL4	-7.57	15	-1.41	0.0792	1371	0.954	0.921	24180	0.973
LH08127	-10.7	30	-1.41	0.0793	1372	0.954	0.921	24179	0.973
GNAS	-7.57	15	-1.41	0.0793	1373	0.954	0.921	24178	0.973
LH14548	-10.7	30	-1.41	0.0793	1374	0.954	0.921	24177	0.973
NDUFB11	-7.57	15	-1.41	0.0794	1375	0.954	0.921	24176	0.973
LH09339	-10.7	30	-1.41	0.0794	1376	0.954	0.921	24175	0.973
LH08032	-10.7	30	-1.41	0.0794	1377	0.954	0.921	24174	0.973
EIF1	-7.56	15	-1.41	0.0794	1378	0.954	0.921	24173	0.973
CYC1	-7.56	15	-1.41	0.0794	1379	0.954	0.921	24172	0.973
LH03571	-10.69	30	-1.41	0.0796	1380	0.954	0.92	24171	0.973
HRH2	-7.56	15	-1.41	0.0796	1381	0.954	0.92	24170	0.973
LH13248	-10.68	30	-1.41	0.0798	1382	0.954	0.92	24169	0.973
CBR4	-7.55	15	-1.41	0.0798	1383	0.954	0.92	24168	0.973
LH09586	-10.67	30	-1.41	0.08	1384	0.954	0.92	24167	0.973
XRCC3	-7.58	15	-1.41	0.0789	1365	0.954	0.921	24186	0.973
TSC2	-7.58	15	-1.41	0.0789	1366	0.954	0.921	24185	0.973
SUDS3	-7.54	15	-1.4	0.08	1385	0.954	0.92	24166	0.973
RPE65	-7.54	15	-1.4	0.08	1386	0.954	0.92	24165	0.973
TMEM202	-7.02	13	-1.4	0.08	1387	0.954	0.92	24164	0.973
CKMT1A	-11.19	33	-1.4	0.0801	1388	0.954	0.92	24163	0.973
KIAA0408	-7.54	15	-1.4	0.0801	1389	0.954	0.92	24162	0.973
ZNF320	-7.54	15	-1.4	0.0801	1390	0.954	0.92	24161	0.973
LOC100129520	-7.02	13	-1.4	0.0802	1391	0.954	0.92	24160	0.973
LH15266	-10.66	30	-1.4	0.0802	1392	0.954	0.92	24159	0.973
NID2	-7.54	15	-1.4	0.0803	1393	0.954	0.92	24158	0.973
LH04540	-10.66	30	-1.4	0.0803	1394	0.954	0.92	24157	0.973
ARHGAP21	-7.54	15	-1.4	0.0803	1395	0.954	0.92	24156	0.973
LCP1	-7.53	15	-1.4	0.0804	1396	0.954	0.92	24155	0.973
SCARB1	-7.53	15	-1.4	0.0804	1397	0.954	0.92	24154	0.973
ZSWIM7	-7.53	15	-1.4	0.0805	1398	0.954	0.92	24153	0.973
OR5M8	-7.53	15	-1.4	0.0805	1399	0.954	0.919	24152	0.973
LH00617	-10.64	30	-1.4	0.0807	1400	0.954	0.919	24151	0.973
PPP2R5A	-7.52	15	-1.4	0.0808	1401	0.954	0.919	24150	0.973
KLHL8	-7.51	15	-1.4	0.0809	1403	0.954	0.919	24148	0.972
DIO2	-7.51	15	-1.4	0.081	1404	0.954	0.919	24147	0.972
HAVCR2	-7.51	15	-1.4	0.081	1405	0.954	0.919	24146	0.972
LH08441	-10.62	30	-1.4	0.081	1406	0.954	0.919	24145	0.972
KIAA1430	-7.51	15	-1.4	0.0811	1407	0.954	0.919	24144	0.972
RNF139	-7.5	15	-1.4	0.0812	1408	0.954	0.919	24143	0.972
LH13540	-10.61	30	-1.4	0.0812	1409	0.954	0.919	24142	0.972
TBCCD1	-10.61	30	-1.4	0.0813	1410	0.954	0.919	24141	0.972
NPRL2	-8.21	18	-1.4	0.0814	1411	0.954	0.919	24140	0.972
CDK13	-7.5	15	-1.4	0.0814	1412	0.954	0.919	24139	0.972
LH05394	-10.6	30	-1.4	0.0814	1413	0.954	0.919	24138	0.972
C1orf86	-6.72	12	-1.4	0.0808	1402	0.954	0.919	24149	0.973
LH07033	-10.6	30	-1.39	0.0815	1414	0.954	0.918	24137	0.972
CRY1	-7.49	15	-1.39	0.0815	1415	0.954	0.918	24136	0.972
ABCC4	-7.49	15	-1.39	0.0816	1416	0.954	0.918	24135	0.972
LH14815	-10.59	30	-1.39	0.0816	1417	0.954	0.918	24134	0.972
BROX	-7.49	15	-1.39	0.0816	1418	0.954	0.918	24133	0.972
C1orf194	-10.23	28	-1.39	0.0817	1419	0.954	0.918	24132	0.972
GLYATL2	-7.48	15	-1.39	0.0818	1420	0.954	0.918	24131	0.972
LTA4H	-7.48	15	-1.39	0.0818	1421	0.954	0.918	24130	0.972
AVIL	-7.48	15	-1.39	0.0818	1422	0.954	0.918	24129	0.972
LH07125	-10.58	30	-1.39	0.0819	1423	0.954	0.918	24128	0.972
RGMB	-10.58	30	-1.39	0.0819	1424	0.954	0.918	24127	0.972
LEPREL4	-7.48	15	-1.39	0.082	1425	0.954	0.918	24126	0.972
LH07219	-10.57	30	-1.39	0.0821	1426	0.954	0.918	24125	0.972
LH10742	-10.57	30	-1.39	0.0821	1427	0.954	0.918	24124	0.972
CYS1	-7.47	15	-1.39	0.0822	1429	0.954	0.918	24122	0.972
STAP1	-7.47	15	-1.39	0.0822	1431	0.954	0.918	24120	0.972
PGR	-7.47	15	-1.39	0.0822	1432	0.954	0.918	24119	0.972
DCAF15	-7.47	15	-1.39	0.0822	1433	0.954	0.918	24118	0.972
KCNS3	-7.47	15	-1.39	0.0822	1434	0.954	0.918	24117	0.972
LH10492	-10.56	30	-1.39	0.0823	1435	0.954	0.918	24116	0.972
LH11266	-10.56	30	-1.39	0.0824	1436	0.954	0.918	24115	0.972
KLHL36	-10.56	30	-1.39	0.0824	1437	0.954	0.918	24114	0.972
CACNA1E	-6.95	13	-1.39	0.0825	1438	0.954	0.917	24113	0.972
C7orf69	-7.46	15	-1.39	0.0826	1439	0.954	0.917	24112	0.972
BCKDHA	-10.55	30	-1.39	0.0826	1440	0.954	0.917	24111	0.972
OTOG	-7.46	15	-1.39	0.0826	1441	0.954	0.917	24110	0.972
FAM219B	-7.46	15	-1.39	0.0826	1442	0.954	0.917	24109	0.972
IGLL1	-7.45	15	-1.39	0.0828	1443	0.954	0.917	24108	0.972
TSSK4	-7.45	15	-1.39	0.0828	1444	0.954	0.917	24107	0.972
PIEZO1	-7.45	15	-1.39	0.0829	1445	0.954	0.917	24106	0.972
AREG	-7.45	15	-1.39	0.083	1446	0.954	0.917	24105	0.972
LH13824	-10.53	30	-1.39	0.083	1447	0.954	0.917	24104	0.972
CLDN9	-7.47	15	-1.39	0.0821	1428	0.954	0.918	24123	0.972
PTEN	-7.47	15	-1.39	0.0822	1430	0.954	0.918	24121	0.972
C17orf53	-6.62	12	-1.38	0.0843	1470	0.954	0.916	24081	0.972
LH08983	-10.52	30	-1.38	0.0832	1449	0.954	0.917	24102	0.972
ST8SIA1	-7.44	15	-1.38	0.0832	1450	0.954	0.917	24101	0.972
ADH6	-7.44	15	-1.38	0.0832	1451	0.954	0.917	24100	0.972
FZD4	-7.44	15	-1.38	0.0833	1452	0.954	0.917	24099	0.972
H3F3A	-7.44	15	-1.38	0.0833	1453	0.954	0.917	24098	0.972
TNFSF4	-10.51	30	-1.38	0.0833	1454	0.954	0.917	24097	0.972
LH06442	-10.51	30	-1.38	0.0834	1455	0.954	0.917	24096	0.972
PLB1	-7.43	15	-1.38	0.0834	1456	0.954	0.917	24095	0.972
SSX7	-7.43	15	-1.38	0.0835	1457	0.954	0.916	24094	0.972
LH14100	-10.5	30	-1.38	0.0836	1458	0.954	0.916	24093	0.972
RAG2	-7.42	15	-1.38	0.0837	1459	0.954	0.916	24092	0.972
LH01325	-10.5	30	-1.38	0.0837	1460	0.954	0.916	24091	0.972
ST6GALNAC6	-6.64	12	-1.38	0.0837	1461	0.954	0.916	24090	0.972
STRADA	-7.42	15	-1.38	0.0839	1462	0.954	0.916	24089	0.972
LH10601	-10.49	30	-1.38	0.0839	1463	0.954	0.916	24088	0.972
LH06834	-10.49	30	-1.38	0.0839	1464	0.954	0.916	24087	0.972
RFPL1	-7.41	15	-1.38	0.0839	1465	0.954	0.916	24086	0.972
ENTPD8	-6.89	13	-1.38	0.0842	1467	0.954	0.916	24084	0.972
LH06552	-10.47	30	-1.38	0.0842	1468	0.954	0.916	24083	0.972
CACNB2	-10.47	30	-1.38	0.0842	1469	0.954	0.916	24082	0.972
NRXN2	-9.93	27	-1.38	0.0844	1471	0.954	0.916	24080	0.972
LH13136	-10.46	30	-1.38	0.0845	1472	0.954	0.916	24079	0.971
SOX12	-7.39	15	-1.38	0.0845	1474	0.954	0.915	24077	0.971
SPPL3	-7.39	15	-1.38	0.0845	1475	0.954	0.915	24076	0.971
MARK2	-10.46	30	-1.38	0.0845	1473	0.954	0.916	24078	0.971
MND1	-7.41	15	-1.38	0.0839	1466	0.954	0.916	24085	0.972
CDCA2	-7.44	15	-1.38	0.0832	1448	0.954	0.917	24103	0.972
RIC8A	-10.42	30	-1.37	0.0854	1487	0.954	0.915	24064	0.971
LH05598	-13.22	48	-1.37	0.0847	1476	0.954	0.915	24075	0.971
SLC7A9	-7.39	15	-1.37	0.0847	1477	0.954	0.915	24074	0.971
RASL11B	-7.39	15	-1.37	0.0848	1478	0.954	0.915	24073	0.971
PPA2	-7.38	15	-1.37	0.0849	1479	0.954	0.915	24072	0.971
LH09951	-10.44	30	-1.37	0.0849	1480	0.954	0.915	24071	0.971
PFN3	-7.38	15	-1.37	0.0849	1481	0.954	0.915	24070	0.971
SPINT3	-7.38	15	-1.37	0.0851	1482	0.954	0.915	24069	0.971
LH01679	-10.25	29	-1.37	0.0851	1483	0.954	0.915	24068	0.971
CCR3	-7.37	15	-1.37	0.0852	1484	0.954	0.915	24067	0.971
C1orf101	-6.59	12	-1.37	0.0852	1485	0.954	0.915	24066	0.971
LH16436	-10.42	30	-1.37	0.0853	1486	0.954	0.915	24065	0.971
LH13625	-10.42	30	-1.37	0.0854	1488	0.954	0.915	24063	0.971
KCNJ11	-7.37	15	-1.37	0.0854	1489	0.954	0.915	24062	0.971
LH02305	-10.42	30	-1.37	0.0854	1490	0.954	0.915	24061	0.971
LH05289	-10.41	30	-1.37	0.0856	1491	0.954	0.914	24060	0.971
EPHB1	-7.36	15	-1.37	0.0856	1492	0.954	0.914	24059	0.971
EBF1	-7.36	15	-1.37	0.0857	1493	0.954	0.914	24058	0.971
LH01887	-10.4	30	-1.37	0.0857	1494	0.954	0.914	24057	0.971
LH06420	-10.4	30	-1.37	0.0858	1495	0.954	0.914	24056	0.971
RIMS4	-7.35	15	-1.37	0.0859	1496	0.954	0.914	24055	0.971
LH04324	-10.39	30	-1.37	0.086	1498	0.954	0.914	24053	0.971
EMC3	-10.89	33	-1.37	0.0861	1499	0.954	0.914	24052	0.971
LH13352	-10.39	30	-1.37	0.0861	1500	0.954	0.914	24051	0.971
FAM129C	-7.34	15	-1.37	0.0861	1501	0.954	0.914	24050	0.971
OLA1	-7.35	15	-1.37	0.086	1497	0.954	0.914	24054	0.971
TCF19	-10.38	30	-1.36	0.0861	1502	0.954	0.914	24049	0.971
LH06623	-10.38	30	-1.36	0.0862	1503	0.954	0.914	24048	0.971
LH10066	-10.38	30	-1.36	0.0862	1504	0.954	0.914	24047	0.971
HIST1H1D	-7.34	15	-1.36	0.0862	1505	0.954	0.914	24046	0.971
CCDC125	-7.34	15	-1.36	0.0864	1507	0.954	0.914	24044	0.971
BIRC6	-7.33	15	-1.36	0.0864	1508	0.954	0.914	24043	0.971
IKZF2	-10.37	30	-1.36	0.0865	1509	0.954	0.914	24042	0.971
RYBP	-7.33	15	-1.36	0.0866	1510	0.954	0.913	24041	0.971
EIF4EBP1	-7.33	15	-1.36	0.0866	1512	0.954	0.913	24039	0.971
TECR	-7.33	15	-1.36	0.0866	1513	0.954	0.913	24038	0.971
LH09406	-10.36	30	-1.36	0.0867	1514	0.954	0.913	24037	0.971
TAS2R50	-7.33	15	-1.36	0.0867	1515	0.954	0.913	24036	0.971
LH13346	-10.36	30	-1.36	0.0867	1516	0.954	0.913	24035	0.971
EVC	-6.55	12	-1.36	0.0867	1517	0.954	0.913	24034	0.971
BTBD17	-7.32	15	-1.36	0.0868	1518	0.954	0.913	24033	0.971
ASCC3	-6.81	13	-1.36	0.087	1519	0.954	0.913	24032	0.971
BRF1	-7.32	15	-1.36	0.087	1520	0.954	0.913	24031	0.971
MAP1B	-7.32	15	-1.36	0.087	1521	0.954	0.913	24030	0.971
FAR1	-7.31	15	-1.36	0.087	1522	0.954	0.913	24029	0.971
NMNAT3	-7.31	15	-1.36	0.0871	1523	0.954	0.913	24028	0.971
C2	-10.34	30	-1.36	0.0871	1524	0.954	0.913	24027	0.971
KIAA0947	-6.54	12	-1.36	0.0871	1525	0.954	0.913	24026	0.971
MYB	-7.31	15	-1.36	0.0872	1526	0.954	0.913	24025	0.971
LH12380	-10.34	30	-1.36	0.0872	1527	0.954	0.913	24024	0.971
SPAG17	-6.26	11	-1.36	0.0872	1528	0.954	0.913	24023	0.971
CNTRL	-7.31	15	-1.36	0.0873	1529	0.954	0.913	24022	0.971
LH04390	-10.16	29	-1.36	0.0873	1530	0.954	0.913	24021	0.971
CACNA1C	-7.31	15	-1.36	0.0873	1531	0.954	0.913	24020	0.971
SLC25A14	-7.31	15	-1.36	0.0873	1532	0.954	0.913	24019	0.971
NAT14	-7.3	15	-1.36	0.0873	1533	0.954	0.913	24018	0.971
SEMA3B	-10.33	30	-1.36	0.0874	1534	0.954	0.913	24017	0.971
MLX	-7.3	15	-1.36	0.0875	1535	0.954	0.912	24016	0.971
CXCR6	-7.3	15	-1.36	0.0876	1536	0.954	0.912	24015	0.971
NDUFB9	-7.29	15	-1.36	0.0877	1537	0.954	0.912	24014	0.971
ATXN7L3	-7.33	15	-1.36	0.0866	1511	0.954	0.913	24040	0.971
ARHGAP29	-7.34	15	-1.36	0.0863	1506	0.954	0.914	24045	0.971
LH02370	-10.31	30	-1.35	0.0877	1538	0.954	0.912	24013	0.971
LH11082	-10.31	30	-1.35	0.0879	1539	0.954	0.912	24012	0.971
LBH	-7.29	15	-1.35	0.0879	1540	0.954	0.912	24011	0.971
CDK16	-7.29	15	-1.35	0.0879	1541	0.954	0.912	24010	0.971
CLIP4	-7.29	15	-1.35	0.088	1542	0.954	0.912	24009	0.971
CCDC88B	-7.28	15	-1.35	0.088	1543	0.954	0.912	24008	0.971
LH14478	-10.3	30	-1.35	0.088	1544	0.954	0.912	24007	0.971
SUCO	-7.28	15	-1.35	0.088	1545	0.954	0.912	24006	0.971
ACACA	-7.28	15	-1.35	0.0881	1546	0.954	0.912	24005	0.971
LH05185	-10.3	30	-1.35	0.0881	1547	0.954	0.912	24004	0.971
LH03946	-10.3	30	-1.35	0.0881	1548	0.954	0.912	24003	0.971
GRP	-7.28	15	-1.35	0.0882	1549	0.954	0.912	24002	0.971
ZNF345	-7.28	15	-1.35	0.0883	1550	0.954	0.912	24001	0.971
FAM131B	-7.27	15	-1.35	0.0883	1551	0.954	0.912	24000	0.971
OR6C1	-7.27	15	-1.35	0.0884	1552	0.954	0.912	23999	0.971
LH00346	-10.28	30	-1.35	0.0884	1553	0.954	0.912	23998	0.971
PSG11	-7.27	15	-1.35	0.0884	1554	0.954	0.912	23997	0.971
APCS	-7.27	15	-1.35	0.0885	1555	0.954	0.911	23996	0.971
TMEM249	-7.02	14	-1.35	0.0885	1556	0.954	0.911	23995	0.971
LH14429	-10.28	30	-1.35	0.0886	1557	0.954	0.911	23994	0.971
GPR125	-7.02	14	-1.35	0.0886	1558	0.954	0.911	23993	0.971
DEFB135	-7.26	15	-1.35	0.0887	1559	0.954	0.911	23992	0.971
NUP37	-7.26	15	-1.35	0.0887	1560	0.954	0.911	23991	0.971
PPP1R9B	-7.26	15	-1.35	0.0888	1561	0.954	0.911	23990	0.97
RFPL3	-10.26	30	-1.35	0.0888	1562	0.954	0.911	23989	0.97
ARID5B	-7.25	15	-1.35	0.089	1563	0.954	0.911	23988	0.97
LH06415	-10.26	30	-1.35	0.089	1564	0.954	0.911	23987	0.97
SLC28A2	-7.25	15	-1.35	0.0891	1565	0.954	0.911	23986	0.97
LH03407	-10.25	30	-1.35	0.0892	1566	0.954	0.911	23985	0.97
LDB3	-6.74	13	-1.35	0.0893	1567	0.954	0.911	23984	0.97
LH05292	-10.24	30	-1.34	0.0893	1568	0.954	0.911	23983	0.97
LH06827	-10.24	30	-1.34	0.0893	1569	0.954	0.911	23982	0.97
LIG3	-7.24	15	-1.34	0.0895	1571	0.954	0.911	23980	0.97
DDX50	-7.24	15	-1.34	0.0895	1572	0.954	0.91	23979	0.97
KRT14	-7.23	15	-1.34	0.0896	1573	0.954	0.91	23978	0.97
LH06093	-10.23	30	-1.34	0.0897	1574	0.954	0.91	23977	0.97
LH04158	-10.22	30	-1.34	0.0897	1575	0.954	0.91	23976	0.97
SCNN1G	-7.23	15	-1.34	0.0898	1576	0.954	0.91	23975	0.97
VIL1	-7.23	15	-1.34	0.0899	1577	0.954	0.91	23974	0.97
BCAT2	-7.22	15	-1.34	0.0899	1578	0.954	0.91	23973	0.97
PPM1K	-7.22	15	-1.34	0.0899	1579	0.954	0.91	23972	0.97
GPIHBP1	-7.22	15	-1.34	0.0899	1580	0.954	0.91	23971	0.97
LH03866	-10.21	30	-1.34	0.09	1581	0.954	0.91	23970	0.97
ZNF444	-7.22	15	-1.34	0.09	1582	0.954	0.91	23969	0.97
PATE2	-7.22	15	-1.34	0.0901	1583	0.954	0.91	23968	0.97
A2M	-7.22	15	-1.34	0.0902	1584	0.954	0.91	23967	0.97
PCDHB1	-7.21	15	-1.34	0.0902	1585	0.954	0.91	23966	0.97
LH01089	-10.2	30	-1.34	0.0903	1586	0.954	0.91	23965	0.97
SNX25	-7.21	15	-1.34	0.0904	1587	0.954	0.91	23964	0.97
LH00626	-10.2	30	-1.34	0.0904	1588	0.954	0.91	23963	0.97
LH05240	-10.19	30	-1.34	0.0905	1589	0.954	0.91	23962	0.97
POLR1E	-6.96	14	-1.34	0.0905	1590	0.954	0.91	23961	0.97
CLEC11A	-7.21	15	-1.34	0.0905	1591	0.954	0.91	23960	0.97
OLFM1	-10.19	30	-1.34	0.0905	1592	0.954	0.909	23959	0.97
LH16890	-10.19	30	-1.34	0.0906	1593	0.954	0.909	23958	0.97
SIK2	-7.2	15	-1.34	0.0906	1594	0.954	0.909	23957	0.97
LH08329	-10.18	30	-1.34	0.0907	1595	0.954	0.909	23956	0.97
A4GNT	-7.2	15	-1.34	0.0907	1597	0.954	0.909	23954	0.97
FAM178A	-6.7	13	-1.34	0.0908	1598	0.954	0.909	23953	0.97
LH08517	-10.18	30	-1.34	0.0908	1599	0.954	0.909	23952	0.97
NOV	-7.2	15	-1.34	0.0908	1600	0.954	0.909	23951	0.97
TBC1D20	-7.2	15	-1.34	0.0907	1596	0.954	0.909	23955	0.97
PPP2R2A	-7.24	15	-1.34	0.0894	1570	0.954	0.911	23981	0.97
GLB1L	-10.17	30	-1.33	0.091	1601	0.954	0.909	23950	0.97
LH09839	-10.17	30	-1.33	0.091	1602	0.954	0.909	23949	0.97
ELOVL5	-7.19	15	-1.33	0.0911	1603	0.954	0.909	23948	0.97
UGGT1	-7.18	15	-1.33	0.0912	1604	0.954	0.909	23947	0.97
GSE1	-7.18	15	-1.33	0.0912	1605	0.954	0.909	23946	0.97
KIAA2026	-7.18	15	-1.33	0.0913	1606	0.954	0.909	23945	0.97
ZRANB2	-7.18	15	-1.33	0.0913	1607	0.954	0.909	23944	0.97
TMEM230	-7.18	15	-1.33	0.0913	1608	0.954	0.909	23943	0.97
LH12815	-10.15	30	-1.33	0.0913	1609	0.954	0.909	23942	0.97
LH05582	-10.15	30	-1.33	0.0915	1610	0.954	0.909	23941	0.97
FCGR2A	-7.17	15	-1.33	0.0915	1611	0.954	0.908	23940	0.97
C6orf58	-7.16	15	-1.33	0.0919	1612	0.954	0.908	23939	0.969
NMNAT1	-7.16	15	-1.33	0.092	1613	0.954	0.908	23938	0.969
ANKRD13D	-7.16	15	-1.33	0.092	1614	0.954	0.908	23937	0.969
C21orf58	-10.13	30	-1.33	0.092	1615	0.954	0.908	23936	0.969
C16orf90	-6.4	12	-1.33	0.092	1616	0.954	0.908	23935	0.969
CARS	-6.92	14	-1.33	0.0921	1617	0.954	0.908	23934	0.969
SHOX2	-7.16	15	-1.33	0.0921	1618	0.954	0.908	23933	0.969
MGAT1	-10.12	30	-1.33	0.0921	1619	0.954	0.908	23932	0.969
AIDA	-7.84	18	-1.33	0.0921	1620	0.954	0.908	23931	0.969
LH11921	-12.39	45	-1.33	0.0922	1621	0.954	0.908	23930	0.969
LH03942	-10.11	30	-1.33	0.0923	1622	0.954	0.908	23929	0.969
MEP1A	-7.15	15	-1.33	0.0923	1623	0.954	0.908	23928	0.969
SOCS2	-7.15	15	-1.33	0.0924	1624	0.954	0.908	23927	0.969
PHOX2B	-7.14	15	-1.33	0.0925	1625	0.954	0.907	23926	0.969
LH12617	-10.1	30	-1.33	0.0925	1626	0.954	0.907	23925	0.969
LH13615	-10.1	30	-1.33	0.0926	1627	0.954	0.907	23924	0.969
CSRP2BP	-7.82	18	-1.33	0.0926	1628	0.954	0.907	23923	0.969
LH10729	-10.1	30	-1.32	0.0926	1629	0.954	0.907	23922	0.969
ALDH1A3	-10.1	30	-1.32	0.0927	1630	0.954	0.907	23921	0.969
TMEM159	-7.14	15	-1.32	0.0928	1632	0.954	0.907	23919	0.969
SLC22A18	-10.09	30	-1.32	0.0928	1633	0.954	0.907	23918	0.969
IZUMO1	-6.38	12	-1.32	0.0928	1634	0.954	0.907	23917	0.969
ZDHHC8	-7.13	15	-1.32	0.093	1635	0.954	0.907	23916	0.969
LOC643669	-7.13	15	-1.32	0.093	1636	0.954	0.907	23915	0.969
RNF14	-7.13	15	-1.32	0.0931	1637	0.954	0.907	23914	0.969
LH15324	-10.07	30	-1.32	0.0932	1638	0.954	0.907	23913	0.969
LH15929	-10.07	30	-1.32	0.0932	1639	0.954	0.907	23912	0.969
PSMB5	-6.63	13	-1.32	0.0933	1640	0.954	0.907	23911	0.969
ZC2HC1A	-7.12	15	-1.32	0.0933	1641	0.954	0.907	23910	0.969
COMTD1	-7.12	15	-1.32	0.0934	1642	0.954	0.907	23909	0.969
GPC3	-7.12	15	-1.32	0.0935	1643	0.954	0.907	23908	0.969
PAPPA	-7.11	15	-1.32	0.0936	1644	0.954	0.906	23907	0.969
DIO3	-7.11	15	-1.32	0.0936	1645	0.954	0.906	23906	0.969
C3orf27	-7.11	15	-1.32	0.0936	1646	0.954	0.906	23905	0.969
ERP44	-7.11	15	-1.32	0.0936	1647	0.954	0.906	23904	0.969
FBXO45	-7.11	15	-1.32	0.0936	1648	0.954	0.906	23903	0.969
MIS18BP1	-7.11	15	-1.32	0.0937	1649	0.954	0.906	23902	0.969
SLC27A6	-7.11	15	-1.32	0.0937	1650	0.954	0.906	23901	0.969
TBC1D28	-8.99	24	-1.32	0.0937	1651	0.954	0.906	23900	0.969
LH06060	-10.05	30	-1.32	0.0937	1652	0.954	0.906	23899	0.969
APOB	-7.11	15	-1.32	0.0938	1653	0.954	0.906	23898	0.969
LH17030	-10.04	30	-1.32	0.0939	1654	0.954	0.906	23897	0.969
LOC283710	-7.1	15	-1.32	0.0941	1655	0.954	0.906	23896	0.969
AGPAT2	-7.1	15	-1.32	0.0941	1656	0.954	0.906	23895	0.969
KIAA1598	-7.1	15	-1.32	0.0941	1657	0.954	0.906	23894	0.969
ABI2	-7.09	15	-1.32	0.0942	1658	0.954	0.906	23893	0.969
RMI1	-6.65	13	-1.32	0.0927	1631	0.954	0.907	23920	0.969
OR6Y1	-6.34	12	-1.31	0.0943	1659	0.954	0.906	23892	0.969
KCTD17	-7.09	15	-1.31	0.0943	1660	0.954	0.906	23891	0.969
ANO1	-7.09	15	-1.31	0.0943	1661	0.954	0.906	23890	0.969
LH08227	-10.02	30	-1.31	0.0944	1662	0.954	0.906	23889	0.969
SMIM9	-7.09	15	-1.31	0.0944	1663	0.954	0.906	23888	0.969
MBD3L2	-7.09	15	-1.31	0.0945	1664	0.954	0.906	23887	0.969
RAC2	-7.09	15	-1.31	0.0945	1665	0.954	0.906	23886	0.969
SARS	-4.09	5	-1.31	0.0945	1666	0.954	0.905	23885	0.969
CASP7	-7.08	15	-1.31	0.0945	1667	0.954	0.905	23884	0.969
LH13741	-10.01	30	-1.31	0.0947	1668	0.954	0.905	23883	0.969
BRF2	-7.08	15	-1.31	0.0947	1669	0.954	0.905	23882	0.969
SPTAN1	-7.08	15	-1.31	0.0947	1670	0.954	0.905	23881	0.969
LH06535	-10.01	30	-1.31	0.0947	1671	0.954	0.905	23880	0.969
DYNLT1	-7.08	15	-1.31	0.0948	1672	0.954	0.905	23879	0.969
POLB	-7.07	15	-1.31	0.0949	1674	0.954	0.905	23877	0.968
NR1H3	-10	30	-1.31	0.0949	1675	0.954	0.905	23876	0.968
POLE	-7.07	15	-1.31	0.095	1676	0.954	0.905	23875	0.968
LH08622	-9.99	30	-1.31	0.0951	1677	0.954	0.905	23874	0.968
SMIM1	-7.07	15	-1.31	0.0951	1678	0.954	0.905	23873	0.968
SDSL	-7.07	15	-1.31	0.0951	1679	0.954	0.905	23872	0.968
PROM2	-7.07	15	-1.31	0.0951	1680	0.954	0.905	23871	0.968
RNF113B	-7.06	15	-1.31	0.0952	1681	0.954	0.905	23870	0.968
CTRC	-9.99	30	-1.31	0.0953	1682	0.954	0.905	23869	0.968
SPTA1	-7.06	15	-1.31	0.0953	1683	0.954	0.905	23868	0.968
OR10J3	-7.06	15	-1.31	0.0953	1684	0.954	0.905	23867	0.968
LH09620	-9.97	30	-1.31	0.0956	1685	0.954	0.904	23866	0.968
KRTAP12-3	-7.05	15	-1.31	0.0956	1686	0.954	0.904	23865	0.968
OXGR1	-7.05	15	-1.31	0.0957	1687	0.954	0.904	23864	0.968
CTXN1	-7.05	15	-1.31	0.0957	1688	0.954	0.904	23863	0.968
LH09261	-9.96	30	-1.31	0.0958	1689	0.954	0.904	23862	0.968
CLCF1	-7.05	15	-1.31	0.0958	1690	0.954	0.904	23861	0.968
MYOZ2	-7.04	15	-1.31	0.0959	1691	0.954	0.904	23860	0.968
HLA-C	-7.04	15	-1.31	0.0959	1692	0.954	0.904	23859	0.968
TRIM49	-7.04	15	-1.31	0.0959	1693	0.954	0.904	23858	0.968
PMVK	-6.33	12	-1.31	0.0948	1673	0.954	0.905	23878	0.969
HUS1	-6.29	12	-1.3	0.0964	1699	0.954	0.904	23852	0.968
BTAF1	-7	15	-1.3	0.0973	1713	0.954	0.903	23838	0.968
LH11788	-9.96	30	-1.3	0.096	1694	0.954	0.904	23857	0.968
LH12464	-9.96	30	-1.3	0.096	1695	0.954	0.904	23856	0.968
LH03189	-9.95	30	-1.3	0.0961	1696	0.954	0.904	23855	0.968
LH13932	-9.95	30	-1.3	0.0962	1697	0.954	0.904	23854	0.968
FDX1	-7.03	15	-1.3	0.0962	1698	0.954	0.904	23853	0.968
CCDC54	-6.28	12	-1.3	0.0965	1700	0.954	0.904	23851	0.968
RAB11FIP1	-7.02	15	-1.3	0.0966	1701	0.954	0.903	23850	0.968
CISD2	-7.02	15	-1.3	0.0966	1702	0.954	0.903	23849	0.968
LH06232	-9.93	30	-1.3	0.0966	1703	0.954	0.903	23848	0.968
LH15534	-9.93	30	-1.3	0.0967	1704	0.954	0.903	23847	0.968
NR2C2	-7.02	15	-1.3	0.0968	1705	0.954	0.903	23846	0.968
MTMR4	-9.92	30	-1.3	0.0968	1706	0.954	0.903	23845	0.968
LH03150	-9.92	30	-1.3	0.0968	1707	0.954	0.903	23844	0.968
SNAPC4	-7.01	15	-1.3	0.0969	1708	0.954	0.903	23843	0.968
FFAR1	-7.01	15	-1.3	0.097	1709	0.954	0.903	23842	0.968
FAM111A	-8.87	24	-1.3	0.097	1710	0.954	0.903	23841	0.968
PIK3R2	-9.91	30	-1.3	0.097	1711	0.954	0.903	23840	0.968
SYNE3	-7.01	15	-1.3	0.0971	1712	0.954	0.903	23839	0.968
TFAP2B	-7	15	-1.3	0.0974	1714	0.954	0.903	23837	0.967
LH16180	-9.9	30	-1.3	0.0974	1715	0.954	0.903	23836	0.967
WBSCR27	-7	15	-1.3	0.0975	1716	0.954	0.903	23835	0.967
P2RY10	-6.99	15	-1.3	0.0976	1717	0.954	0.902	23834	0.967
LH02784	-9.89	30	-1.3	0.0976	1718	0.954	0.902	23833	0.967
CCDC38	-7.66	18	-1.29	0.0977	1719	0.954	0.902	23832	0.967
HAUS4	-4.42	6	-1.29	0.0977	1720	0.954	0.902	23831	0.967
KRT18	-6.99	15	-1.29	0.0977	1721	0.954	0.902	23830	0.967
HMG20A	-6.99	15	-1.29	0.0977	1722	0.954	0.902	23829	0.967
SNX17	-6.99	15	-1.29	0.0978	1723	0.954	0.902	23828	0.967
FRMD5	-6.99	15	-1.29	0.0978	1724	0.954	0.902	23827	0.967
CENPV	-6.99	15	-1.29	0.0978	1725	0.954	0.902	23826	0.967
LOC730183	-6.99	15	-1.29	0.0978	1726	0.954	0.902	23825	0.967
CRYL1	-6.99	15	-1.29	0.0979	1727	0.954	0.902	23824	0.967
GNA14	-6.98	15	-1.29	0.0979	1728	0.954	0.902	23823	0.967
IRS1	-6.98	15	-1.29	0.098	1729	0.954	0.902	23822	0.967
C2orf48	-6.98	15	-1.29	0.098	1730	0.954	0.902	23821	0.967
LH00160	-9.87	30	-1.29	0.0981	1731	0.954	0.902	23820	0.967
GLI1	-6.98	15	-1.29	0.0981	1732	0.954	0.902	23819	0.967
PET117	-8.26	21	-1.29	0.0981	1733	0.954	0.902	23818	0.967
SVOPL	-6.98	15	-1.29	0.0981	1734	0.954	0.902	23817	0.967
WDR5B	-6.24	12	-1.29	0.0982	1735	0.954	0.902	23816	0.967
LH00222	-9.86	30	-1.29	0.0983	1736	0.954	0.902	23815	0.967
HINT3	-6.97	15	-1.29	0.0983	1737	0.954	0.902	23814	0.967
LH10493	-9.86	30	-1.29	0.0984	1738	0.954	0.902	23813	0.967
TRIP4	-6.97	15	-1.29	0.0984	1739	0.954	0.902	23812	0.967
QRICH1	-6.97	15	-1.29	0.0984	1740	0.954	0.902	23811	0.967
FAM83F	-6.97	15	-1.29	0.0985	1741	0.954	0.902	23810	0.967
PHB2	-4.02	5	-1.29	0.0985	1742	0.954	0.902	23809	0.967
GNS	-6.97	15	-1.29	0.0985	1743	0.954	0.902	23808	0.967
LH01243	-9.85	30	-1.29	0.0985	1744	0.954	0.901	23807	0.967
PIGB	-6.97	15	-1.29	0.0985	1745	0.954	0.901	23806	0.967
LH01202	-9.85	30	-1.29	0.0986	1746	0.954	0.901	23805	0.967
PICALM	-6.96	15	-1.29	0.0987	1747	0.954	0.901	23804	0.967
LH10289	-9.84	30	-1.29	0.0989	1749	0.954	0.901	23802	0.967
LH07657	-9.83	30	-1.29	0.0989	1750	0.954	0.901	23801	0.967
LH11209	-9.83	30	-1.29	0.099	1751	0.954	0.901	23800	0.967
KCNMB4	-6.95	15	-1.29	0.099	1752	0.954	0.901	23799	0.967
CCDC158	-6.95	15	-1.29	0.099	1753	0.954	0.901	23798	0.967
STPG2	-6.47	13	-1.29	0.0991	1754	0.954	0.901	23797	0.967
TMBIM1	-6.22	12	-1.29	0.0991	1755	0.954	0.901	23796	0.967
LH16155	-9.82	30	-1.29	0.0993	1756	0.954	0.901	23795	0.967
LH13010	-9.82	30	-1.29	0.0993	1757	0.954	0.901	23794	0.967
LGALS13	-6.94	15	-1.29	0.0993	1758	0.954	0.901	23793	0.967
SP3	-6.96	15	-1.29	0.0988	1748	0.954	0.901	23803	0.967
MCM9	-6.93	15	-1.28	0.0997	1762	0.954	0.9	23789	0.967
DHRS3	-6.94	15	-1.28	0.0994	1759	0.954	0.901	23792	0.967
TOP3B	-6.94	15	-1.28	0.0995	1760	0.954	0.9	23791	0.967
KAT6A	-6.94	15	-1.28	0.0996	1761	0.954	0.9	23790	0.967
NDC1	-6.93	15	-1.28	0.0997	1763	0.954	0.9	23788	0.967
TDRD5	-6.93	15	-1.28	0.0998	1764	0.954	0.9	23787	0.967
SAT1	-6.93	15	-1.28	0.0998	1765	0.954	0.9	23786	0.967
FBXO28	-6.69	14	-1.28	0.0998	1766	0.954	0.9	23785	0.967
KIF27	-6.93	15	-1.28	0.0999	1767	0.954	0.9	23784	0.967
LH13795	-9.63	29	-1.28	0.0999	1768	0.954	0.9	23783	0.967
COL6A3	-6.2	12	-1.28	0.0999	1769	0.954	0.9	23782	0.967
LH01137	-9.79	30	-1.28	0.1	1770	0.954	0.9	23781	0.967
BACE2	-6.92	15	-1.28	0.1	1771	0.954	0.9	23780	0.967
DYNLT3	-6.92	15	-1.28	0.1	1772	0.954	0.9	23779	0.967
CDK19	-6.92	15	-1.28	0.1	1773	0.954	0.9	23778	0.967
LH13422	-9.79	30	-1.28	0.1	1775	0.954	0.9	23776	0.967
RTN4R	-6.92	15	-1.28	0.1	1776	0.954	0.9	23775	0.967
NDUFA8	-6.92	15	-1.28	0.1	1777	0.954	0.9	23774	0.967
LH09364	-9.78	30	-1.28	0.1	1779	0.954	0.9	23772	0.967
MYO10	-6.92	15	-1.28	0.1	1780	0.954	0.9	23771	0.967
ZNF613	-6.91	15	-1.28	0.1	1781	0.954	0.9	23770	0.967
LH16195	-9.77	30	-1.28	0.1	1782	0.954	0.9	23769	0.967
NXNL1	-6.91	15	-1.28	0.101	1783	0.954	0.899	23768	0.967
PRDM13	-6.91	15	-1.28	0.101	1784	0.954	0.899	23767	0.967
AGRN	-6.91	15	-1.28	0.101	1785	0.954	0.899	23766	0.967
PLAGL1	-9.77	30	-1.28	0.101	1786	0.954	0.899	23765	0.967
PDZRN3	-6.9	15	-1.28	0.101	1787	0.954	0.899	23764	0.967
SREBF1	-9.26	27	-1.28	0.101	1788	0.954	0.899	23763	0.967
USP20	-6.9	15	-1.28	0.101	1789	0.954	0.899	23762	0.967
SERPINA1	-9.75	30	-1.28	0.101	1790	0.954	0.899	23761	0.967
LH13689	-9.75	30	-1.28	0.101	1791	0.954	0.899	23760	0.967
A1BG	-9.75	30	-1.28	0.101	1792	0.954	0.899	23759	0.967
SLC25A37	-6.92	15	-1.28	0.1	1778	0.954	0.9	23773	0.967
SNRPA	-6.92	15	-1.28	0.1	1774	0.954	0.9	23777	0.967
PSMG2	-6.89	15	-1.27	0.101	1793	0.954	0.899	23758	0.967
KCNB1	-6.89	15	-1.27	0.101	1794	0.954	0.899	23757	0.967
ZNF205	-6.89	15	-1.27	0.101	1795	0.954	0.899	23756	0.967
ABCB11	-6.89	15	-1.27	0.101	1796	0.954	0.899	23755	0.967
LH04167	-9.74	30	-1.27	0.101	1797	0.954	0.899	23754	0.967
CD72	-9.73	30	-1.27	0.101	1798	0.954	0.899	23753	0.967
GPR78	-6.88	15	-1.27	0.102	1799	0.954	0.898	23752	0.967
CHSY1	-6.88	15	-1.27	0.102	1800	0.954	0.898	23751	0.967
AUH	-6.88	15	-1.27	0.102	1801	0.954	0.898	23750	0.967
KLHDC10	-6.15	12	-1.27	0.102	1802	0.954	0.898	23749	0.967
TMEM209	-6.88	15	-1.27	0.102	1803	0.954	0.898	23748	0.967
BAGE3	-8.14	21	-1.27	0.102	1806	0.954	0.898	23744	0.967
BAGE5	-8.14	21	-1.27	0.102	1805	0.954	0.898	23746	0.967
BAGE4	-8.14	21	-1.27	0.102	1807	0.954	0.898	23747	0.967
BAGE	-8.14	21	-1.27	0.102	1804	0.954	0.898	23745	0.967
GPBP1	-6.88	15	-1.27	0.102	1808	0.954	0.898	23743	0.967
SRGAP2	-6.88	15	-1.27	0.102	1809	0.954	0.898	23742	0.967
GFAP	-9.72	30	-1.27	0.102	1810	0.954	0.898	23741	0.967
LH06678	-9.72	30	-1.27	0.102	1811	0.954	0.898	23740	0.967
POLR3B	-6.87	15	-1.27	0.102	1812	0.954	0.898	23739	0.967
EPB42	-6.87	15	-1.27	0.102	1813	0.954	0.898	23738	0.967
KL	-6.87	15	-1.27	0.102	1814	0.954	0.898	23737	0.967
FILIP1L	-6.87	15	-1.27	0.102	1815	0.954	0.898	23736	0.967
NELL1	-6.87	15	-1.27	0.102	1816	0.954	0.898	23735	0.967
LH04699	-9.71	30	-1.27	0.102	1817	0.954	0.898	23734	0.967
MOG	-6.87	15	-1.27	0.102	1818	0.954	0.898	23733	0.967
LH02340	-9.71	30	-1.27	0.102	1819	0.954	0.898	23732	0.967
ZNF654	-6.87	15	-1.27	0.102	1820	0.954	0.898	23731	0.967
LH12674	-9.71	30	-1.27	0.102	1821	0.954	0.898	23730	0.967
FUCA1	-6.86	15	-1.27	0.102	1822	0.954	0.898	23729	0.967
PCDHAC1	-6.62	14	-1.27	0.102	1823	0.954	0.898	23728	0.967
DUS3L	-6.86	15	-1.27	0.102	1824	0.954	0.898	23727	0.967
LH13100	-9.69	30	-1.27	0.102	1825	0.954	0.898	23726	0.967
DIAPH2	-6.85	15	-1.27	0.103	1826	0.954	0.897	23725	0.967
LH08931	-9.69	30	-1.27	0.103	1827	0.954	0.897	23724	0.967
ARHGEF10L	-6.85	15	-1.27	0.103	1828	0.954	0.897	23723	0.967
LH02849	-9.68	30	-1.27	0.103	1829	0.954	0.897	23722	0.966
LH00407	-12.99	54	-1.27	0.103	1831	0.954	0.897	23720	0.966
PITX3	-6.84	15	-1.27	0.103	1832	0.954	0.897	23719	0.966
RBM38	-6.85	15	-1.27	0.103	1830	0.954	0.897	23721	0.966
DBI	-9.67	30	-1.26	0.103	1833	0.954	0.897	23718	0.966
PTPRE	-9.67	30	-1.26	0.103	1834	0.954	0.897	23717	0.966
TRPM8	-6.84	15	-1.26	0.103	1835	0.954	0.897	23716	0.966
LH06641	-9.67	30	-1.26	0.103	1836	0.954	0.897	23715	0.966
ANKRD28	-6.83	15	-1.26	0.103	1837	0.954	0.897	23714	0.966
LH02635	-9.66	30	-1.26	0.103	1838	0.954	0.897	23713	0.966
PDCD4	-9.66	30	-1.26	0.103	1839	0.954	0.897	23712	0.966
TRAF5	-6.83	15	-1.26	0.103	1840	0.954	0.897	23711	0.966
CSRP2	-5.85	11	-1.26	0.103	1841	0.954	0.897	23710	0.966
ADRB2	-6.83	15	-1.26	0.103	1842	0.954	0.897	23709	0.966
B3GALTL	-6.83	15	-1.26	0.103	1843	0.954	0.897	23708	0.966
RND1	-6.82	15	-1.26	0.104	1844	0.954	0.896	23707	0.966
ANO6	-6.1	12	-1.26	0.104	1846	0.954	0.896	23705	0.966
LH07768	-10.12	33	-1.26	0.104	1847	0.954	0.896	23704	0.966
LH01458	-9.64	30	-1.26	0.104	1848	0.954	0.896	23703	0.966
LH08404	-9.64	30	-1.26	0.104	1849	0.954	0.896	23702	0.966
MTMR3	-6.81	15	-1.26	0.104	1850	0.954	0.896	23701	0.966
DEFB103A	-6.81	15	-1.26	0.104	1851	0.954	0.896	23700	0.966
USP45	-6.81	15	-1.26	0.104	1852	0.954	0.896	23699	0.966
IFNL3	-6.81	15	-1.26	0.104	1853	0.954	0.896	23698	0.966
KCNJ16	-6.81	15	-1.26	0.104	1854	0.954	0.896	23697	0.966
ANGPTL6	-6.81	15	-1.26	0.104	1855	0.954	0.896	23696	0.966
CNTNAP1	-6.81	15	-1.26	0.104	1856	0.954	0.896	23695	0.966
EGLN2	-9.63	30	-1.26	0.104	1857	0.954	0.896	23694	0.966
PRMT8	-6.8	15	-1.26	0.104	1858	0.954	0.896	23693	0.966
LH06916	-9.62	30	-1.26	0.104	1859	0.954	0.896	23692	0.966
LH03806	-9.62	30	-1.26	0.104	1860	0.954	0.896	23691	0.966
LH01227	-9.62	30	-1.26	0.104	1861	0.954	0.896	23690	0.966
LH13637	-9.62	30	-1.26	0.104	1862	0.954	0.896	23689	0.966
ARSA	-6.8	15	-1.26	0.104	1863	0.954	0.896	23688	0.966
PLTP	-9.62	30	-1.26	0.104	1864	0.954	0.896	23687	0.966
LH05775	-9.61	30	-1.26	0.104	1865	0.954	0.896	23686	0.966
FGF20	-6.8	15	-1.26	0.105	1866	0.954	0.895	23685	0.966
LGALS1	-9.61	30	-1.26	0.105	1867	0.954	0.895	23684	0.966
NUMA1	-6.79	15	-1.26	0.105	1868	0.954	0.895	23683	0.966
MAGEA10-MAGEA5	-6.79	15	-1.26	0.105	1869	0.954	0.895	23681	0.966
MAGEA10	-6.79	15	-1.26	0.105	1870	0.954	0.895	23682	0.966
LH16379	-9.61	30	-1.26	0.105	1871	0.954	0.895	23680	0.966
LH15885	-9.6	30	-1.26	0.105	1872	0.954	0.895	23679	0.966
KCTD10	-6.59	14	-1.26	0.104	1845	0.954	0.896	23706	0.966
LH05872	-9.6	30	-1.25	0.105	1873	0.954	0.895	23678	0.966
LH15075	-9.6	30	-1.25	0.105	1874	0.954	0.895	23677	0.966
LH11383	-9.6	30	-1.25	0.105	1875	0.954	0.895	23676	0.966
RAB14	-6.78	15	-1.25	0.105	1876	0.954	0.895	23675	0.966
DAPL1	-6.07	12	-1.25	0.105	1877	0.954	0.895	23674	0.966
LH04860	-9.59	30	-1.25	0.105	1878	0.954	0.895	23673	0.966
LH06996	-9.59	30	-1.25	0.105	1879	0.954	0.895	23672	0.966
LH13237	-9.59	30	-1.25	0.105	1880	0.954	0.895	23671	0.966
CCDC153	-9.59	30	-1.25	0.105	1881	0.954	0.895	23670	0.966
HOXD3	-6.78	15	-1.25	0.105	1882	0.954	0.895	23669	0.966
SELL	-6.77	15	-1.25	0.105	1883	0.954	0.895	23668	0.966
IDI2	-6.77	15	-1.25	0.105	1884	0.954	0.895	23667	0.966
LGALS7B	-6.77	15	-1.25	0.105	1885	0.954	0.895	23666	0.966
LH08555	-9.57	30	-1.25	0.106	1886	0.954	0.894	23665	0.966
LH16336	-9.57	30	-1.25	0.106	1887	0.954	0.894	23664	0.966
DIXDC1	-6.76	15	-1.25	0.106	1888	0.954	0.894	23663	0.966
TMEM191B	-6.05	12	-1.25	0.106	1889	0.954	0.894	23662	0.966
LH06382	-9.56	30	-1.25	0.106	1890	0.954	0.894	23661	0.966
TAS2R13	-6.76	15	-1.25	0.106	1891	0.954	0.894	23660	0.966
TCP10	-6.76	15	-1.25	0.106	1892	0.954	0.894	23659	0.966
SMG6	-7.4	18	-1.25	0.106	1893	0.954	0.894	23658	0.966
PRSS54	-6.76	15	-1.25	0.106	1894	0.954	0.894	23657	0.966
HSD17B10	-4.61	7	-1.25	0.106	1895	0.954	0.894	23656	0.965
TNFRSF8	-6.75	15	-1.25	0.106	1896	0.954	0.894	23655	0.965
OR2M2	-6.75	15	-1.25	0.106	1897	0.954	0.894	23654	0.965
CMC2	-6.75	15	-1.25	0.106	1898	0.954	0.894	23653	0.965
SOX13	-6.75	15	-1.25	0.106	1899	0.954	0.894	23652	0.965
LH03581	-9.54	30	-1.25	0.106	1900	0.954	0.894	23651	0.965
GIMAP2	-6.75	15	-1.25	0.106	1901	0.954	0.894	23650	0.965
LH05169	-9.54	30	-1.25	0.106	1902	0.954	0.894	23649	0.965
LH06599	-9.54	30	-1.25	0.106	1903	0.954	0.894	23648	0.965
POGK	-6.74	15	-1.25	0.106	1904	0.954	0.894	23647	0.965
LH09671	-9.54	30	-1.25	0.106	1905	0.954	0.894	23646	0.965
LH14221	-9.54	30	-1.25	0.106	1906	0.954	0.894	23645	0.965
NCS1	-6.51	14	-1.25	0.106	1907	0.954	0.894	23644	0.965
IL12RB1	-6.74	15	-1.25	0.107	1908	0.954	0.893	23643	0.965
RAD54L	-6.73	15	-1.24	0.107	1917	0.954	0.893	23634	0.965
GPAM	-6.74	15	-1.24	0.107	1909	0.954	0.893	23642	0.965
LH10991	-9.53	30	-1.24	0.107	1910	0.954	0.893	23641	0.965
DOK7	-6.51	14	-1.24	0.107	1911	0.954	0.893	23640	0.965
CSRNP1	-6.73	15	-1.24	0.107	1912	0.954	0.893	23639	0.965
LH06261	-9.52	30	-1.24	0.107	1913	0.954	0.893	23638	0.965
PRR14L	-6.73	15	-1.24	0.107	1914	0.954	0.893	23637	0.965
LH06170	-9.52	30	-1.24	0.107	1915	0.954	0.893	23636	0.965
C11orf63	-6.73	15	-1.24	0.107	1916	0.954	0.893	23635	0.965
ZNF592	-6.73	15	-1.24	0.107	1918	0.954	0.893	23633	0.965
DNAJB11	-6.73	15	-1.24	0.107	1919	0.954	0.893	23632	0.965
LH03627	-9.52	30	-1.24	0.107	1920	0.954	0.893	23631	0.965
GJB4	-6.49	14	-1.24	0.107	1921	0.954	0.893	23630	0.965
LH01270	-9.5	30	-1.24	0.107	1922	0.954	0.893	23629	0.965
LH09443	-9.5	30	-1.24	0.107	1924	0.954	0.893	23627	0.965
GGT7	-6.71	15	-1.24	0.108	1925	0.954	0.892	23626	0.965
KRTAP5-6	-6.71	15	-1.24	0.108	1926	0.954	0.892	23625	0.965
FARS2	-6.71	15	-1.24	0.108	1927	0.954	0.892	23624	0.965
CSF2RB	-6.71	15	-1.24	0.108	1928	0.954	0.892	23623	0.965
ALKBH3	-6.71	15	-1.24	0.108	1929	0.954	0.892	23622	0.965
BAZ2B	-6.71	15	-1.24	0.108	1930	0.954	0.892	23621	0.965
ATXN1L	-6	12	-1.24	0.108	1931	0.954	0.892	23620	0.965
SUN5	-6.7	15	-1.24	0.108	1932	0.954	0.892	23619	0.965
COL9A3	-6.7	15	-1.24	0.108	1933	0.954	0.892	23618	0.965
CD40LG	-6.7	15	-1.24	0.108	1934	0.954	0.892	23617	0.965
KLLN	-6.7	15	-1.24	0.108	1935	0.954	0.892	23616	0.965
RNF223	-5.99	12	-1.24	0.108	1936	0.954	0.892	23615	0.965
ABHD6	-6.7	15	-1.24	0.108	1937	0.954	0.892	23614	0.965
C4orf45	-6.7	15	-1.24	0.108	1938	0.954	0.892	23613	0.965
FAM83G	-6.7	15	-1.24	0.108	1939	0.954	0.892	23612	0.965
WRN	-6.7	15	-1.24	0.108	1940	0.954	0.892	23611	0.965
SLC9A4	-5.47	10	-1.24	0.108	1941	0.954	0.892	23610	0.965
RBM14	-7.33	18	-1.24	0.108	1942	0.954	0.892	23609	0.965
LH11367	-9.46	30	-1.24	0.108	1943	0.954	0.892	23608	0.965
CD200	-6.69	15	-1.24	0.108	1944	0.954	0.892	23607	0.965
PVALB	-6.69	15	-1.24	0.108	1945	0.954	0.892	23606	0.965
SFR1	-6.72	15	-1.24	0.107	1923	0.954	0.893	23628	0.965
LH02539	-9.46	30	-1.23	0.108	1946	0.954	0.892	23605	0.965
CASKIN2	-6.69	15	-1.23	0.108	1947	0.954	0.892	23604	0.965
LH02809	-9.46	30	-1.23	0.108	1948	0.954	0.892	23603	0.965
WTAP	-6.69	15	-1.23	0.109	1949	0.954	0.891	23602	0.965
LH06129	-9.45	30	-1.23	0.109	1950	0.954	0.891	23601	0.965
LH01479	-9.45	30	-1.23	0.109	1951	0.954	0.891	23600	0.965
PRRX2	-6.68	15	-1.23	0.109	1952	0.954	0.891	23599	0.965
SYTL5	-6.68	15	-1.23	0.109	1953	0.954	0.891	23598	0.965
GNE	-6.68	15	-1.23	0.109	1954	0.954	0.891	23597	0.965
CAMKV	-6.68	15	-1.23	0.109	1955	0.954	0.891	23596	0.965
WIPI1	-6.68	15	-1.23	0.109	1956	0.954	0.891	23595	0.965
LH14781	-9.44	30	-1.23	0.109	1957	0.954	0.891	23594	0.965
HSPB8	-6.68	15	-1.23	0.109	1958	0.954	0.891	23593	0.965
IGF2BP1	-6.67	15	-1.23	0.109	1959	0.954	0.891	23592	0.965
KLRF1	-6.67	15	-1.23	0.109	1960	0.954	0.891	23591	0.965
LH15055	-9.44	30	-1.23	0.109	1961	0.954	0.891	23590	0.965
ARMC12	-6.67	15	-1.23	0.109	1962	0.954	0.891	23589	0.965
LH04612	-9.43	30	-1.23	0.109	1963	0.954	0.891	23588	0.965
TENM3	-6.67	15	-1.23	0.109	1964	0.954	0.891	23587	0.965
PRR16	-9.43	30	-1.23	0.109	1965	0.954	0.891	23586	0.965
MAN2B1	-9.43	30	-1.23	0.109	1966	0.954	0.891	23585	0.965
ITGB3	-6.67	15	-1.23	0.109	1967	0.954	0.891	23584	0.965
CHKA	-6.66	15	-1.23	0.109	1968	0.954	0.891	23583	0.965
SAA2-SAA4	-7.3	18	-1.23	0.109	1969	0.954	0.891	23582	0.965
DDX19A	-6.66	15	-1.23	0.109	1970	0.954	0.891	23581	0.965
MAGEC1	-6.66	15	-1.23	0.11	1971	0.954	0.89	23580	0.965
LH15068	-9.41	30	-1.23	0.11	1972	0.954	0.89	23579	0.965
C14orf1	-6.65	15	-1.23	0.11	1973	0.954	0.89	23578	0.965
LH00396	-9.4	30	-1.23	0.11	1974	0.954	0.89	23577	0.965
LH03132	-9.4	30	-1.23	0.11	1975	0.954	0.89	23576	0.965
PSMD2	-5.15	9	-1.23	0.11	1976	0.954	0.89	23575	0.965
BTNL8	-6.65	15	-1.23	0.11	1977	0.954	0.89	23574	0.965
LH14814	-11.51	45	-1.23	0.11	1978	0.954	0.89	23573	0.965
GAD2	-6.64	15	-1.23	0.11	1979	0.954	0.89	23572	0.965
LH03389	-9.4	30	-1.23	0.11	1980	0.954	0.89	23571	0.965
ENOX2	-6.64	15	-1.23	0.11	1981	0.954	0.89	23570	0.965
AURKB	-5.42	10	-1.22	0.11	1982	0.954	0.89	23569	0.964
LH14937	-9.39	30	-1.22	0.11	1983	0.954	0.89	23568	0.964
ZNF518B	-6.64	15	-1.22	0.11	1984	0.954	0.89	23567	0.964
ACAD8	-6.63	15	-1.22	0.111	1985	0.954	0.889	23566	0.964
SPECC1	-9.38	30	-1.22	0.111	1986	0.954	0.889	23565	0.964
ANPEP	-9.37	30	-1.22	0.111	1987	0.954	0.889	23564	0.964
LH16462	-9.37	30	-1.22	0.111	1988	0.954	0.889	23563	0.964
CBLN2	-6.62	15	-1.22	0.111	1989	0.954	0.889	23562	0.964
APOBEC4	-6.62	15	-1.22	0.111	1990	0.954	0.889	23561	0.964
ATP12A	-6.62	15	-1.22	0.111	1991	0.954	0.889	23560	0.964
LH05710	-9.36	30	-1.22	0.111	1992	0.954	0.889	23559	0.964
LH16845	-9.36	30	-1.22	0.111	1993	0.954	0.889	23558	0.964
ZNF879	-5.13	9	-1.22	0.111	1994	0.954	0.889	23557	0.964
UBR1	-6.62	15	-1.22	0.111	1995	0.954	0.889	23556	0.964
LH12069	-9.35	30	-1.22	0.111	1996	0.954	0.889	23555	0.964
SLC7A6	-6.61	15	-1.22	0.111	1997	0.954	0.889	23554	0.964
FGFR1	-6.61	15	-1.22	0.111	1998	0.954	0.889	23553	0.964
CT47B1	-7.82	21	-1.22	0.111	1999	0.954	0.889	23552	0.964
[truncated: 23,551 more rows]

## Sheet: Fig1c
GENE	sumZ	numObs	normZ	pval_synth	rank_synth	fdr_synth	pval_supp	rank_supp	fdr_supp
TRAIP	-76.51	15	-13.59	2.42e-42	1	6.17e-38	1	25550	1		* Note: 'LH' genes are lncRNAs. For assignments, see Liu et al, Science 2017 - CRISPRi-based genome-scale identification of functional long noncoding RNA loci in human cells- (aah7111-tables1.xlsx)
LH15884	-86.78	30	-10.86	9.17e-28	2	1.14e-23	1	25549	1
ERCC6	-60.91	15	-10.78	2.23e-27	4	1.14e-23	1	25548	1
ERCC6-PGBD3	-60.91	15	-10.78	2.23e-27	5	1.14e-23	1	25546	1
PGBD3	-60.91	15	-10.78	2.23e-27	3	1.14e-23	1	25547	1
ENY2	-52.88	15	-9.33	5.31e-21	6	2.26e-17	1	25545	1
UBE2K	-51.18	15	-9.02	9.11e-20	7	3.32e-16	1	25544	1
TOPORS	-49.27	15	-8.68	1.99e-18	8	6.35e-15	1	25543	1
HMGXB3	-48.32	15	-8.51	8.9e-18	9	2.53e-14	1	25542	1
LH15885	-66.5	30	-8.27	6.45e-17	10	1.65e-13	1	25541	1
SUZ12	-45.04	15	-7.92	1.21e-15	11	2.81e-12	1	25540	1
NONO	-44.85	15	-7.88	1.6e-15	12	3.42e-12	1	25539	1
TNPO1	-43.66	15	-7.67	8.66e-15	13	1.7e-11	1	25538	1
DSCC1	-43.06	15	-7.56	2e-14	14	3.65e-11	1	25537	1
GAPVD1	-42.52	15	-7.46	4.25e-14	15	7.24e-11	1	25536	1
LH09175	-59.33	30	-7.36	9.09e-14	16	1.45e-10	1	25535	1
DEPDC5	-41.45	15	-7.27	1.79e-13	17	2.69e-10	1	25534	1
LH08594	-58.36	30	-7.24	2.28e-13	18	3.24e-10	1	25533	1
ZNF326	-39.71	15	-6.96	1.73e-12	19	2.33e-09	1	25532	1
RAD54L	-39.52	15	-6.92	2.23e-12	20	2.84e-09	1	25531	1
NR2F2	-39.18	15	-6.86	3.41e-12	21	4.15e-09	1	25530	1
LSM11	-38.97	15	-6.82	4.42e-12	22	5.14e-09	1	25529	1
FANCM	-38.64	15	-6.76	6.68e-12	23	7.42e-09	1	25528	1
C19orf40	-38.44	15	-6.73	8.55e-12	24	9.1e-09	1	25527	1
C15orf57	-37.74	15	-6.6	2.03e-11	25	2.07e-08	1	25526	1
GPS2	-37.66	15	-6.59	2.22e-11	26	2.18e-08	1	25525	1
AMBRA1	-37.57	15	-6.57	2.5e-11	27	2.36e-08	1	25524	1
LH02896	-53.01	30	-6.56	2.75e-11	29	2.43e-08	1	25522	1
LSM10	-37.52	15	-6.56	2.65e-11	28	2.42e-08	1	25523	1
LH12145	-52.81	30	-6.53	3.27e-11	30	2.78e-08	1	25521	1
CEP89	-36.72	15	-6.42	6.87e-11	31	5.66e-08	1	25520	1
FANCA	-36.65	15	-6.41	7.43e-11	32	5.94e-08	1	25519	1
RNF126	-36.44	15	-6.37	9.57e-11	33	7.41e-08	1	25518	1
BRCA1	-34.46	15	-6.01	9.23e-10	34	6.93e-07	1	25517	1
ERCC8	-34.28	15	-5.98	1.12e-09	35	8.18e-07	1	25516	1
PUM1	-33.79	15	-5.89	1.92e-09	36	1.36e-06	1	25515	1
RAD51B	-33.73	15	-5.88	2.05e-09	37	1.42e-06	1	25514	1
TCEB3	-33.69	15	-5.87	2.14e-09	38	1.44e-06	1	25513	1
DENND1A	-33.58	15	-5.85	2.41e-09	39	1.58e-06	1	25512	1
FANCL	-33.49	15	-5.84	2.66e-09	40	1.7e-06	1	25511	1
FANCD2	-33.46	15	-5.83	2.74e-09	41	1.71e-06	1	25510	1
NFATC2IP	-32.69	15	-5.69	6.29e-09	42	3.83e-06	1	25509	1
OTUB1	-32.33	15	-5.63	9.09e-09	43	5.4e-06	1	25508	1
UBE2L3	-32.14	15	-5.59	1.11e-08	44	6.43e-06	1	25507	1
RALGAPB	-31.74	15	-5.52	1.68e-08	45	9.54e-06	1	25506	1
HIC2	-44.74	30	-5.5	1.87e-08	46	1.04e-05	1	25505	1
LARP7	-31.5	15	-5.48	2.14e-08	47	1.17e-05	1	25504	1
LH00990	-44.49	30	-5.47	2.24e-08	48	1.19e-05	1	25503	1
SBNO1	-31.18	15	-5.42	2.97e-08	49	1.55e-05	1	25502	1
LH06641	-43.36	30	-5.33	5.01e-08	50	2.56e-05	1	25501	1
ANKRD11	-30.23	15	-5.25	7.59e-08	51	3.8e-05	1	25500	1
SLBP	-28.08	13	-5.24	8.17e-08	52	4.01e-05	1	25499	1
LH00118	-41.87	30	-5.14	1.39e-07	54	6.6e-05	1	25497	1
MTF2	-29.64	15	-5.14	1.34e-07	53	6.48e-05	1	25498	1
PTPN1	-29.52	15	-5.12	1.52e-07	56	6.92e-05	1	25495	1
FANCF	-29.52	15	-5.12	1.51e-07	55	6.92e-05	1	25496	1
C12orf66	-29.22	15	-5.07	2.01e-07	57	9.01e-05	1	25494	1
KIAA0556	-29.08	15	-5.04	2.3e-07	58	0.000101	1	25493	1
AP2A1	-28.62	15	-4.96	3.53e-07	59	0.000153	1	25492	1
SENP6	-28.45	15	-4.93	4.14e-07	60	0.000176	1	25491	1
RTEL1	-28.06	15	-4.86	5.92e-07	61	0.000248	1	25490	1
CBFA2T3	-39.53	30	-4.84	6.53e-07	62	0.000269	1	25489	1
ZBTB7A	-39.14	30	-4.79	8.37e-07	63	0.000339	1	25488	1
AHCTF1	-27.45	15	-4.75	1.03e-06	64	0.00041	1	25487	1
FANCE	-27.42	15	-4.74	1.05e-06	65	0.000413	1	25486	1
C7orf55-LUC7L2	-27.05	15	-4.68	1.46e-06	66	0.000564	1	25485	1
ALMS1	-26.86	15	-4.64	1.72e-06	67	0.000656	1	25484	1
NAA15	-26.52	15	-4.58	2.31e-06	68	0.000868	1	25483	1
GDI2	-37.44	30	-4.57	2.41e-06	70	0.000879	1	25481	1
OXR1	-26.47	15	-4.57	2.41e-06	69	0.000879	1	25482	1
LH06978	-52.83	60	-4.56	2.53e-06	71	0.000911	1	25480	1
LH17009	-37.23	30	-4.55	2.73e-06	72	0.000966	1	25479	1
NF1	-26.31	15	-4.54	2.76e-06	73	0.000966	1	25478	1
TPK1	-26.21	15	-4.52	3.02e-06	74	0.00104	1	25477	1
SENP1	-25.96	15	-4.48	3.74e-06	75	0.00127	1	25476	1
UBE2D3	-25.9	15	-4.47	3.94e-06	77	0.00131	1	25474	1
CPEB4	-25.91	15	-4.47	3.9e-06	76	0.00131	1	25475	1
NFYC	-23.11	12	-4.46	4.14e-06	78	0.00136	1	25473	1
NFIC	-36.4	30	-4.44	4.5e-06	79	0.00146	1	25472	1
LH14988	-36.29	30	-4.43	4.8e-06	81	0.00151	1	25470	1
SREK1	-25.71	15	-4.43	4.61e-06	80	0.00147	1	25471	1
EZH2	-25.54	15	-4.4	5.32e-06	82	0.00166	1	25469	1
PCYT1A	-25.28	15	-4.36	6.59e-06	83	0.00201	1	25468	1
SLTM	-25.27	15	-4.36	6.61e-06	84	0.00201	1	25467	1
CHMP7	-25.23	15	-4.35	6.84e-06	85	0.00206	1	25466	1
KIAA1429	-25.01	15	-4.31	8.23e-06	87	0.0024	1	25464	1
MGA	-25	15	-4.31	8.25e-06	88	0.0024	1	25463	1
SCAF1	-22.37	12	-4.31	8.18e-06	86	0.0024	1	25465	1
ANKFY1	-24.97	15	-4.3	8.44e-06	89	0.00241	1	25462	1
ZC3H3	-24.97	15	-4.3	8.5e-06	90	0.00241	1	25461	1
RBM42	-24.67	15	-4.25	1.08e-05	91	0.00303	1	25460	1
PDZD11	-24.6	15	-4.24	1.14e-05	92	0.00317	1	25459	1
CNEP1R1	-21.96	12	-4.23	1.19e-05	94	0.00323	1	25457	1
GTF3C5	-24.57	15	-4.23	1.17e-05	93	0.00321	1	25458	1
ZFP64	-24.29	15	-4.18	1.46e-05	95	0.00394	1	25456	1
GPD1L	-24.2	15	-4.16	1.57e-05	96	0.00417	1	25455	1
LUC7L2	-33.92	30	-4.12	1.86e-05	97	0.0049	1	25454	1
NAA10	-26.25	18	-4.12	1.88e-05	98	0.00491	1	25453	1
NEK2	-23.88	15	-4.11	2.01e-05	99	0.0052	1	25452	1
FANCG	-23.74	15	-4.08	2.24e-05	100	0.00573	1	25451	1
ZNF148	-23.59	15	-4.05	2.53e-05	101	0.0064	1	25450	1
CACTIN	-23.53	15	-4.04	2.65e-05	102	0.00664	1	25449	1
LH15315	-33.04	30	-4.01	3.01e-05	103	0.00746	1	25448	1
STAG2	-33.01	30	-4.01	3.05e-05	104	0.0075	1	25447	1
URI1	-23.27	15	-4	3.23e-05	105	0.00787	1	25446	1
KPTN	-23.04	15	-3.95	3.84e-05	106	0.00924	1	25445	1
FANCI	-22.99	15	-3.95	3.99e-05	107	0.00952	1	25444	1
FZR1	-21.28	13	-3.92	4.41e-05	108	0.0104	1	25443	1
ARID1A	-22.72	15	-3.9	4.88e-05	109	0.0114	1	25442	1
USP22	-22.7	15	-3.89	4.97e-05	110	0.0115	1	25441	1
CDCA3	-22.65	15	-3.88	5.12e-05	111	0.0118	1	25440	1
NDUFAF2	-24.74	18	-3.87	5.39e-05	112	0.0123	1	25439	1
USP37	-22.57	15	-3.87	5.47e-05	113	0.0124	1	25438	1
LH09902	-31.84	30	-3.86	5.67e-05	114	0.0127	1	25437	1
SPTSSA	-22.2	15	-3.8	7.17e-05	115	0.0159	1	25436	1
REV3L	-22.14	15	-3.79	7.48e-05	116	0.0165	1	25435	1
MOSPD2	-22.07	15	-3.78	7.84e-05	117	0.0171	1	25434	1
LH03546	-31.13	30	-3.77	8.2e-05	118	0.0177	1	25433	1
S100A16	-19.68	12	-3.77	8.25e-05	119	0.0177	1	25432	1
DGCR14	-21.9	15	-3.75	8.9e-05	121	0.0188	1	25430	1
PTPN14	-21.92	15	-3.75	8.77e-05	120	0.0187	1	25431	1
UBE2N	-21.84	15	-3.74	9.3e-05	122	0.0195	1	25429	1
UBE2T	-21.73	15	-3.72	0.0001	123	0.0209	1	25428	1
CCDC6	-21.62	15	-3.7	0.000108	124	0.0223	1	25427	1
CDKN1C	-21.52	15	-3.68	0.000117	126	0.0236	1	25425	1
CDKN2AIP	-21.53	15	-3.68	0.000116	125	0.0236	1	25426	1
NUP35	-21.47	15	-3.67	0.000121	128	0.0239	1	25423	1
SERBP1	-21.45	15	-3.67	0.000123	130	0.0241	1	25421	1
ZC3H13	-21.48	15	-3.67	0.00012	127	0.0239	1	25424	1
PAGR1	-21.47	15	-3.67	0.000121	129	0.0239	1	25422	1
POLA2	-19.11	12	-3.65	0.00013	131	0.0254	1	25420	1
PAXBP1	-21.32	15	-3.64	0.000134	132	0.026	1	25419	1
MND1	-21.17	15	-3.62	0.000148	133	0.0285	1	25418	1
METAP1	-21.08	15	-3.6	0.000158	135	0.03	1	25416	1
PFKL	-29.78	30	-3.6	0.000161	136	0.0303	1	25415	1
SWI5	-21.1	15	-3.6	0.000157	134	0.0299	1	25417	1
KMT2A	-20.31	14	-3.59	0.000165	138	0.0306	1	25413	1
LH06995	-29.76	30	-3.59	0.000162	137	0.0303	1	25414	1
LH00570	-29.66	30	-3.58	0.00017	139	0.0313	1	25412	1
FANCC	-20.97	15	-3.58	0.000171	140	0.0313	1	25411	1
PFKFB4	-20.92	15	-3.57	0.000177	141	0.032	1	25410	1
XPR1	-20.91	15	-3.57	0.000178	142	0.032	1	25409	1
CASC3	-20.8	15	-3.55	0.000192	143	0.0342	1	25408	1
YEATS2	-20.79	15	-3.55	0.000193	144	0.0343	1	25407	1
LH12266	-29.25	30	-3.53	0.000208	146	0.0364	1	25405	1
FANCB	-20.69	15	-3.53	0.000206	145	0.0364	1	25406	1
TADA3	-20.62	15	-3.52	0.000217	147	0.0377	1	25404	1
RPRD2	-20.55	15	-3.51	0.000228	149	0.0391	1	25402	1
RNF8	-20.59	15	-3.51	0.000222	148	0.0383	1	25403	1
PALB2	-20.52	15	-3.5	0.000233	150	0.0397	1	25401	1
ATP6V0D1	-20.45	15	-3.49	0.000243	152	0.0409	1	25399	1
PTEN	-20.47	15	-3.49	0.000241	151	0.0408	1	25400	1
FAM178A	-18.98	13	-3.48	0.000253	153	0.0423	1	25398	1
CCNK	-28.79	30	-3.47	0.000259	156	0.0425	1	25395	1
CTPS1	-19.64	14	-3.47	0.000265	157	0.0431	1	25394	1
FDX1	-20.36	15	-3.47	0.000259	155	0.0425	1	25396	1
LH05814	-28.82	30	-3.47	0.000256	154	0.0424	1	25397	1
RASA3	-18.14	12	-3.46	0.000273	158	0.0441	1	25393	1
ZBTB10	-20.26	15	-3.45	0.000277	159	0.0446	1	25392	1
HELT	-20.05	15	-3.42	0.000319	161	0.0505	1	25390	1
SETD5	-20.06	15	-3.42	0.000316	160	0.0505	1	25391	1
LH08637	-28.24	30	-3.4	0.000336	162	0.053	1	25389	1
IGF2BP1	-19.9	15	-3.39	0.000352	164	0.0548	1	25387	1
PRKRIR	-19.91	15	-3.39	0.000349	163	0.0547	1	25388	1
GTF3C2	-19.85	15	-3.38	0.000363	168	0.0553	1	25383	1
RC3H1	-19.86	15	-3.38	0.00036	165	0.0553	1	25386	1
RFC2	-19.86	15	-3.38	0.000362	167	0.0553	1	25384	1
TPR	-19.86	15	-3.38	0.000361	166	0.0553	1	25385	1
RCC2	-27.94	30	-3.36	0.000387	169	0.0585	1	25382	1
SMC5	-17.64	12	-3.36	0.000394	170	0.0592	1	25381	1
CYB561D2	-19.66	15	-3.35	0.000411	174	0.0604	1	25377	1
KPNB1	-17.61	12	-3.35	0.000402	172	0.0597	1	25379	1
RPLP0	-19.7	15	-3.35	0.0004	171	0.0597	1	25380	1
CHTF18	-19.68	15	-3.35	0.000407	173	0.06	1	25378	1
PDRG1	-18.27	13	-3.34	0.000421	175	0.0615	1	25376	1
AGPAT1	-27.49	30	-3.31	0.000474	177	0.0681	1	25374	1
LH06996	-27.49	30	-3.31	0.000475	178	0.0681	1	25373	1
SCAF8	-19.49	15	-3.31	0.000459	176	0.0666	1	25375	1
EIF2AK4	-19.39	15	-3.3	0.00049	180	0.0695	1	25371	1
LH11334	-27.43	30	-3.3	0.000488	179	0.0695	1	25372	1
LH05240	-27.39	30	-3.29	0.000497	181	0.0701	1	25370	1
SWSAP1	-19.31	15	-3.28	0.000515	182	0.0723	0.999	25369	1
RAB4B	-19.25	15	-3.27	0.000534	183	0.0745	0.999	25368	1
LH04121	-27.12	30	-3.26	0.000559	186	0.0768	0.999	25365	1
NME4	-19.16	15	-3.26	0.000566	187	0.0773	0.999	25364	1
SMCO1	-19.19	15	-3.26	0.000556	185	0.0768	0.999	25366	1
ZNF131	-19.19	15	-3.26	0.000556	184	0.0768	0.999	25367	1
KAT2A	-19.12	15	-3.25	0.000581	191	0.0777	0.999	25360	1
LH14985	-27.05	30	-3.25	0.000578	190	0.0777	0.999	25361	1
SPAG9	-17.12	12	-3.25	0.000575	189	0.0777	0.999	25362	1
LIPT1	-22.66	21	-3.25	0.00057	188	0.0774	0.999	25363	1
KIF2A	-19.05	15	-3.24	0.000607	193	0.0803	0.999	25358	1
GATAD2A	-26.99	30	-3.24	0.000594	192	0.0791	0.999	25359	1
SPTLC2	-19.01	15	-3.23	0.000621	195	0.0813	0.999	25356	1
SFR1	-19.03	15	-3.23	0.000614	194	0.0809	0.999	25357	1
ATXN7L3	-18.9	15	-3.21	0.000667	196	0.087	0.999	25355	1
ATP6V0C	-18.88	15	-3.2	0.000676	197	0.0877	0.999	25354	1
ZC3H7A	-18.81	15	-3.19	0.000706	198	0.0911	0.999	25353	1
SMG5	-18.73	15	-3.18	0.000743	200	0.095	0.999	25351	1
BAP1	-18.75	15	-3.18	0.000732	199	0.0939	0.999	25352	1
ISL2	-18.69	15	-3.17	0.000762	201	0.0969	0.999	25350	1
TIPRL	-18.65	15	-3.16	0.000777	202	0.0983	0.999	25349	1
PRPF18	-18.57	15	-3.15	0.000821	204	0.103	0.999	25347	1
XRCC2	-18.57	15	-3.15	0.000817	203	0.103	0.999	25348	1
AAGAB	-17.24	13	-3.14	0.000846	205	0.105	0.999	25346	1
TEX14	-18.52	15	-3.14	0.000846	206	0.105	0.999	25345	1
GSG2	-18.47	15	-3.13	0.000872	207	0.108	0.999	25344	1
LH06395	-25.89	30	-3.1	0.000963	208	0.118	0.999	25343	1
MTF1	-18.23	15	-3.09	0.00101	209	0.123	0.999	25342	1
RAD51D	-18.21	15	-3.08	0.00102	210	0.123	0.999	25341	1
DCAF4L2	-18.21	15	-3.08	0.00102	211	0.123	0.999	25340	1
TPI1	-18.21	15	-3.08	0.00102	212	0.123	0.999	25339	1
BARD1	-18.19	15	-3.08	0.00103	213	0.124	0.999	25338	1
FAM162A	-18.06	15	-3.06	0.00112	214	0.133	0.999	25337	1
LH13773	-25.44	30	-3.04	0.00117	215	0.139	0.999	25336	1
AEBP2	-17.92	15	-3.03	0.00121	216	0.144	0.999	25335	1
ATPIF1	-17.77	15	-3.01	0.00133	219	0.155	0.999	25332	1
PDHA1	-17.78	15	-3.01	0.00132	218	0.155	0.999	25333	1
RAB5C	-25.17	30	-3.01	0.00131	217	0.154	0.999	25334	1
LH01479	-25.09	30	-3	0.00135	220	0.157	0.999	25331	1
IREB2	-17.73	15	-3	0.00136	221	0.157	0.999	25330	1
CNOT6	-17.69	15	-2.99	0.0014	223	0.16	0.999	25328	1
FUBP3	-17.7	15	-2.99	0.00138	222	0.159	0.999	25329	1
UQCRQ	-17.62	15	-2.98	0.00145	225	0.164	0.999	25326	1
SPOP	-17.64	15	-2.98	0.00143	224	0.163	0.999	25327	1
HIST1H2AB	-17.57	15	-2.97	0.0015	226	0.169	0.999	25325	1
AP4M1	-17.51	15	-2.96	0.00155	230	0.172	0.998	25321	1
FAM92A1	-17.53	15	-2.96	0.00153	228	0.172	0.998	25323	1
NUPL2	-17.51	15	-2.96	0.00155	229	0.172	0.998	25322	1
CAPZB	-17.53	15	-2.96	0.00153	227	0.172	0.998	25324	1
TCEB2	-17.49	15	-2.95	0.00157	231	0.173	0.998	25320	1
RAD21	-17.43	15	-2.94	0.00163	232	0.179	0.998	25319	1
TFDP1	-17.4	15	-2.94	0.00165	233	0.181	0.998	25318	1
MCM9	-17.34	15	-2.93	0.00171	234	0.186	0.998	25317	1
AGFG1	-17.24	15	-2.91	0.00181	236	0.196	0.998	25315	1
POU2F2	-17.25	15	-2.91	0.0018	235	0.196	0.998	25316	1
LH16937	-24.21	30	-2.89	0.00194	237	0.209	0.998	25314	1
CSTF2	-17.08	15	-2.88	0.00199	238	0.214	0.998	25313	1
NSMCE2	-17.01	15	-2.87	0.00206	240	0.22	0.998	25311	1
NXT1	-17.02	15	-2.87	0.00205	239	0.219	0.998	25312	1
LIG3	-16.94	15	-2.86	0.00215	242	0.227	0.998	25309	1
PDHB	-16.98	15	-2.86	0.0021	241	0.222	0.998	25310	1
FOXP4	-16.92	15	-2.85	0.00217	244	0.228	0.998	25307	1
KDM5C	-16.93	15	-2.85	0.00216	243	0.227	0.998	25308	1
LZTR1	-16.91	15	-2.85	0.00219	245	0.228	0.998	25306	1
UBR2	-16.87	15	-2.84	0.00223	247	0.231	0.998	25304	1
PCBP1	-16.88	15	-2.84	0.00223	246	0.231	0.998	25305	1
CEP55	-16.82	15	-2.83	0.0023	248	0.236	0.998	25303	1
LH17049	-23.73	30	-2.83	0.00235	250	0.24	0.998	25301	1
SLC5A10	-16.8	15	-2.83	0.00233	249	0.239	0.998	25302	1
LH16506	-23.7	30	-2.82	0.00238	252	0.242	0.998	25299	1
PRPF4B	-16.76	15	-2.82	0.00237	251	0.242	0.998	25300	1
SLC25A40	-16.67	15	-2.81	0.0025	255	0.251	0.997	25296	1
NAA50	-16.7	15	-2.81	0.00246	253	0.249	0.998	25298	1
KIAA1524	-16.68	15	-2.81	0.00248	254	0.25	0.998	25297	1
MMAB	-18.21	18	-2.8	0.00256	257	0.255	0.997	25294	1
SRF	-16.66	15	-2.8	0.00252	256	0.252	0.997	25295	1
LH15346	-23.45	30	-2.79	0.00262	258	0.26	0.997	25293	1
CEP57	-16.53	15	-2.78	0.0027	260	0.265	0.997	25291	1
LH14069	-23.37	30	-2.78	0.00272	262	0.265	0.997	25289	1
PRR14L	-16.52	15	-2.78	0.00271	261	0.265	0.997	25290	1
ESCO1	-16.55	15	-2.78	0.00268	259	0.264	0.997	25292	1
PPP1R13L	-23.3	30	-2.77	0.00278	263	0.271	0.997	25288	1
SMG9	-16.44	15	-2.77	0.00285	264	0.275	0.997	25287	1
SMS	-16.43	15	-2.76	0.00286	265	0.275	0.997	25286	1
ZSWIM7	-16.42	15	-2.76	0.00287	266	0.275	0.997	25285	1
GTF2F1	-16.42	15	-2.76	0.00288	267	0.276	0.997	25284	1
HEXIM1	-16.38	15	-2.75	0.00295	268	0.281	0.997	25283	1
LH00499	-23.13	30	-2.75	0.00298	270	0.282	0.997	25281	1
LH15401	-23.15	30	-2.75	0.00296	269	0.281	0.997	25282	1
HIST1H3B	-16.32	15	-2.74	0.00304	271	0.287	0.997	25280	1
TAF5L	-16.27	15	-2.74	0.00312	272	0.293	0.997	25279	1
LH06772	-22.95	30	-2.73	0.0032	274	0.298	0.997	25277	1
RBM14	-18.29	19	-2.73	0.00315	273	0.295	0.997	25278	1
CHD4	-16.21	15	-2.72	0.00323	275	0.3	0.997	25276	1
CDK1	-14.43	12	-2.71	0.00336	277	0.31	0.997	25274	1
LRR1	-16.15	15	-2.71	0.00333	276	0.309	0.997	25275	1
FAM133B	-14.99	13	-2.7	0.00342	278	0.314	0.997	25273	1
LH04910	-22.7	30	-2.7	0.00352	279	0.322	0.996	25272	1
FIGLA	-16.04	15	-2.69	0.00354	280	0.323	0.996	25271	1
LH05120	-22.66	30	-2.69	0.00357	281	0.325	0.996	25270	1
PQBP1	-15.98	15	-2.68	0.00366	282	0.332	0.996	25269	1
PSMD3	-12.37	9	-2.68	0.00368	283	0.333	0.996	25268	1
CTBP1	-15.92	15	-2.67	0.00378	285	0.339	0.996	25266	1
INPPL1	-15.88	15	-2.67	0.00385	288	0.341	0.996	25263	1
LH05813	-22.54	30	-2.67	0.00374	284	0.337	0.996	25267	1
LH14594	-22.47	30	-2.67	0.00384	287	0.341	0.996	25264	1
NPAT	-12.32	9	-2.67	0.0038	286	0.34	0.996	25265	1
CLK2	-15.87	15	-2.66	0.00388	290	0.342	0.996	25261	1
CPSF2	-15.87	15	-2.66	0.00387	289	0.342	0.996	25262	1
LH10242	-22.43	30	-2.66	0.00389	291	0.342	0.996	25260	1
HHEX	-15.81	15	-2.65	0.00401	294	0.348	0.996	25257	1
LH05598	-28.26	48	-2.65	0.00403	295	0.349	0.996	25256	1
NDUFA4	-15.77	15	-2.65	0.00408	296	0.352	0.996	25255	1
OAZ2	-15.82	15	-2.65	0.00399	292	0.348	0.996	25259	1
CCNB1	-15.81	15	-2.65	0.004	293	0.348	0.996	25258	1
LH14379	-22.24	30	-2.64	0.00419	298	0.359	0.996	25253	1
OPA3	-22.23	30	-2.64	0.0042	299	0.359	0.996	25252	1
SNRPC	-15.77	15	-2.64	0.00409	297	0.352	0.996	25254	1
COQ9	-15.69	15	-2.63	0.00427	302	0.361	0.996	25249	1
MCMBP	-15.7	15	-2.63	0.00425	301	0.361	0.996	25250	1
RPS16	-14.04	12	-2.63	0.00425	300	0.361	0.996	25251	1
LH14641	-22.13	30	-2.62	0.00436	304	0.367	0.996	25247	1
RBM25	-15.66	15	-2.62	0.00433	303	0.365	0.996	25248	1
RBM27	-15.63	15	-2.62	0.00441	305	0.37	0.996	25246	1
E2F1	-15.57	15	-2.61	0.00454	306	0.379	0.995	25245	1
MORN4	-15.52	15	-2.6	0.00467	307	0.389	0.995	25244	1
WDR61	-15.44	15	-2.59	0.00486	308	0.403	0.995	25243	1
HNRNPK	-13.71	12	-2.57	0.00515	312	0.422	0.995	25239	1
PELP1	-13.73	12	-2.57	0.00509	310	0.419	0.995	25241	1
ORC6	-15.34	15	-2.57	0.00514	311	0.422	0.995	25240	1
TSC1	-15.36	15	-2.57	0.00506	309	0.419	0.995	25242	1
LH07399	-21.63	30	-2.56	0.00524	315	0.425	0.995	25236	1
MRPL30	-23.73	36	-2.56	0.00518	313	0.423	0.995	25238	1
TCEB1	-15.31	15	-2.56	0.00522	314	0.425	0.995	25237	1
E2F2	-15.26	15	-2.55	0.00535	318	0.43	0.995	25233	1
GMNN	-15.23	15	-2.55	0.00542	320	0.433	0.995	25231	1
HABP2	-15.27	15	-2.55	0.00533	317	0.429	0.995	25234	1
LH06436	-21.59	30	-2.55	0.00532	316	0.429	0.995	25235	1
LH07271	-21.55	30	-2.55	0.00541	319	0.433	0.995	25232	1
CHRNA7	-15.17	15	-2.54	0.0056	325	0.441	0.994	25226	1
LIN28B	-15.17	15	-2.54	0.0056	324	0.441	0.994	25227	1
NADSYN1	-15.18	15	-2.54	0.00558	323	0.441	0.994	25228	1
SUMO1	-15.18	15	-2.54	0.00556	322	0.441	0.994	25229	1
TBC1D24	-15.19	15	-2.54	0.00553	321	0.44	0.994	25230	1
DLAT	-13.52	12	-2.53	0.00574	329	0.446	0.994	25222	1
RFC1	-14.62	14	-2.53	0.00569	327	0.445	0.994	25224	1
NAA30	-15.14	15	-2.53	0.00567	326	0.444	0.994	25225	1
FNDC3B	-15.13	15	-2.53	0.00572	328	0.445	0.994	25223	1
ASXL1	-15.08	15	-2.52	0.00588	332	0.452	0.994	25219	1
C2orf53	-13.47	12	-2.52	0.00593	335	0.452	0.994	25216	1
EPHA8	-15.07	15	-2.52	0.00591	333	0.452	0.994	25218	1
FBRS	-15.08	15	-2.52	0.00585	330	0.452	0.994	25221	1
GLE1	-14.57	14	-2.52	0.00586	331	0.452	0.994	25220	1
LH14574	-20.58	28	-2.52	0.00592	334	0.452	0.994	25217	1
COA6	-15.01	15	-2.51	0.00607	338	0.458	0.994	25213	1
LH15841	-21.27	30	-2.51	0.00598	336	0.455	0.994	25215	1
MRAS	-15.03	15	-2.51	0.00601	337	0.456	0.994	25214	1
TLDC1	-15.01	15	-2.51	0.00608	339	0.458	0.994	25212	1
AK2	-14.97	15	-2.5	0.00619	343	0.458	0.994	25208	1
DPH7	-14.95	15	-2.5	0.00625	349	0.458	0.994	25202	1
LH08707	-21.16	30	-2.5	0.00623	347	0.458	0.994	25204	1
METTL14	-14.94	15	-2.5	0.00628	350	0.458	0.994	25201	1
PPP4R2	-14.99	15	-2.5	0.00614	340	0.458	0.994	25211	1
RNF4	-14.47	14	-2.5	0.00616	342	0.458	0.994	25209	1
ZCCHC11	-14.45	14	-2.5	0.00623	346	0.458	0.994	25205	1
MCM8	-14.96	15	-2.5	0.00624	348	0.458	0.994	25203	1
CHTF8	-14.97	15	-2.5	0.0062	344	0.458	0.994	25207	1
RAD51C	-14.98	15	-2.5	0.00616	341	0.458	0.994	25210	1
TLK2	-14.97	15	-2.5	0.00622	345	0.458	0.994	25206	1
KDM4D	-14.9	15	-2.49	0.00643	353	0.465	0.994	25198	1
RWDD2A	-14.93	15	-2.49	0.00632	351	0.46	0.994	25200	1
SESN2	-14.89	15	-2.49	0.00645	354	0.466	0.994	25197	1
UBR4	-14.91	15	-2.49	0.00639	352	0.464	0.994	25199	1
ANAPC10	-14.83	15	-2.48	0.00665	359	0.473	0.993	25192	1
APITD1	-14.85	15	-2.48	0.00658	357	0.471	0.993	25194	1
APITD1-CORT	-14.85	15	-2.48	0.00658	356	0.471	0.993	25195	1
BRF1	-14.85	15	-2.48	0.00658	355	0.471	0.993	25196	1
NDUFB7	-14.84	15	-2.48	0.00664	358	0.473	0.993	25193	1
CYC1	-14.78	15	-2.47	0.00683	364	0.479	0.993	25187	1
GMPS	-14.81	15	-2.47	0.00672	363	0.473	0.993	25188	1
NCSTN	-14.82	15	-2.47	0.0067	362	0.473	0.993	25189	1
PRELP	-14.82	15	-2.47	0.0067	361	0.473	0.993	25190	1
SS18	-14.82	15	-2.47	0.00669	360	0.473	0.993	25191	1
ITFG2	-14.74	15	-2.46	0.00697	366	0.486	0.993	25185	1
SERPINH1	-14.76	15	-2.46	0.0069	365	0.483	0.993	25186	1
TUBB2A	-14.74	15	-2.46	0.00698	367	0.486	0.993	25184	1
CDC123	-14.68	15	-2.45	0.00718	370	0.496	0.993	25181	1
HP1BP3	-14.7	15	-2.45	0.00712	368	0.494	0.993	25183	1
LRRN1	-14.68	15	-2.45	0.00718	369	0.496	0.993	25182	1
COX17	-14.63	15	-2.44	0.00735	374	0.502	0.993	25177	1
EED	-14.65	15	-2.44	0.00729	371	0.502	0.993	25180	1
EGLN2	-20.69	30	-2.44	0.00736	375	0.502	0.993	25176	1
IDI1	-14.64	15	-2.44	0.00734	372	0.502	0.993	25179	1
SZT2	-14.63	15	-2.44	0.00734	373	0.502	0.993	25178	1
IP6K1	-14.57	15	-2.43	0.00758	380	0.51	0.992	25171	1
KIAA0196	-14.6	15	-2.43	0.00748	376	0.508	0.993	25175	1
MAP6D1	-14.59	15	-2.43	0.00749	377	0.508	0.993	25174	1
RPL35A	-14.59	15	-2.43	0.00752	378	0.508	0.992	25173	1
TBC1D4	-14.58	15	-2.43	0.00753	379	0.508	0.992	25172	1
CHD6	-14.53	15	-2.42	0.00774	382	0.518	0.992	25169	1
OR10Z1	-14.55	15	-2.42	0.00766	381	0.514	0.992	25170	1
CCDC110	-14.45	15	-2.41	0.00805	386	0.533	0.992	25165	1
CNTN1	-14.48	15	-2.41	0.00792	383	0.528	0.992	25168	1
VPS11	-14.48	15	-2.41	0.00795	384	0.529	0.992	25167	1
USP1	-14.46	15	-2.41	0.00801	385	0.532	0.992	25166	1
ALLC	-14.43	15	-2.4	0.00811	389	0.533	0.992	25162	1
ARHGAP4	-21.38	33	-2.4	0.00818	390	0.534	0.992	25161	1
FAM102A	-14.4	15	-2.4	0.00823	394	0.534	0.992	25157	1
FKBP15	-14.39	15	-2.4	0.00828	395	0.535	0.992	25156	1
LH04396	-20.37	30	-2.4	0.00822	393	0.534	0.992	25158	1
SLC8A1	-20.41	30	-2.4	0.0081	388	0.533	0.992	25163	1
VPS45	-14.41	15	-2.4	0.00819	391	0.534	0.992	25160	1
WDR48	-14.44	15	-2.4	0.0081	387	0.533	0.992	25164	1
C7orf49	-14.41	15	-2.4	0.0082	392	0.534	0.992	25159	1
FAM183A	-14.28	15	-2.38	0.00873	402	0.555	0.991	25149	1
HIST2H3A	-14.32	15	-2.38	0.00858	396	0.552	0.991	25154	1
HIST2H3C	-14.32	15	-2.38	0.00858	397	0.552	0.991	25155	1
RABL6	-14.31	15	-2.38	0.00862	399	0.552	0.991	25152	1
SUV39H1	-14.31	15	-2.38	0.00864	400	0.552	0.991	25151	1
KIF4A	-14.32	15	-2.38	0.00859	398	0.552	0.991	25153	1
RLF	-14.29	15	-2.38	0.00872	401	0.555	0.991	25150	1
OR10S1	-14.24	15	-2.37	0.00892	407	0.56	0.991	25144	1
PRKACB	-14.27	15	-2.37	0.0088	404	0.557	0.991	25147	1
PWWP2A	-14.24	15	-2.37	0.00892	406	0.56	0.991	25145	1
VKORC1L1	-14.25	15	-2.37	0.00889	405	0.56	0.991	25146	1
CNOT2	-14.22	15	-2.37	0.00899	408	0.563	0.991	25143	1
TDP1	-14.27	15	-2.37	0.00879	403	0.557	0.991	25148	1
DNM2	-14.17	15	-2.36	0.00921	414	0.569	0.991	25137	1
EXOC3L4	-13.73	14	-2.36	0.00905	410	0.564	0.991	25141	1
ISY1	-14.17	15	-2.36	0.00921	413	0.569	0.991	25138	1
LSM5	-16.41	20	-2.36	0.00903	409	0.564	0.991	25142	1
MAST4	-14.19	15	-2.36	0.00915	412	0.568	0.991	25139	1
SLC31A1	-13.72	14	-2.36	0.00908	411	0.565	0.991	25140	1
LH15269	-20	30	-2.35	0.00934	416	0.574	0.991	25135	1
MAZ	-14.14	15	-2.35	0.00937	417	0.574	0.991	25134	1
ZNF292	-14.16	15	-2.35	0.00929	415	0.572	0.991	25136	1
LH13540	-19.93	30	-2.34	0.00959	420	0.584	0.99	25131	1
MAD1L1	-14.07	15	-2.34	0.00969	421	0.588	0.99	25130	1
TTC14	-14.11	15	-2.34	0.00951	418	0.582	0.99	25133	1
FITM2	-14.09	15	-2.34	0.00959	419	0.584	0.99	25132	1
LH06267	-19.8	30	-2.33	0.01	424	0.604	0.99	25127	1
PLA2G16	-14.02	15	-2.33	0.00994	423	0.601	0.99	25128	1
SEC14L1	-19.83	30	-2.33	0.00992	422	0.6	0.99	25129	1
AGAP1	-12.51	12	-2.32	0.0101	425	0.604	0.99	25126	1
C12orf4	-13.97	15	-2.32	0.0102	428	0.606	0.99	25123	1
DACT1	-13.99	15	-2.32	0.0101	426	0.604	0.99	25125	1
GTF3C3	-13.94	15	-2.32	0.0103	431	0.61	0.99	25120	1
TRABD	-19.41	29	-2.32	0.0102	429	0.608	0.99	25122	1
TRAPPC1	-13.47	14	-2.32	0.0103	430	0.61	0.99	25121	1
ZNF699	-19.76	30	-2.32	0.0101	427	0.606	0.99	25124	1
B3GNT7	-13.92	15	-2.31	0.0104	433	0.613	0.99	25118	1
LH06282	-19.65	30	-2.31	0.0105	435	0.619	0.989	25116	1
RNF41	-13.89	15	-2.31	0.0105	434	0.619	0.989	25117	1
SFSWAP	-13.94	15	-2.31	0.0103	432	0.611	0.99	25119	1
KIAA0907	-13.89	15	-2.31	0.0106	436	0.62	0.989	25115	1
ALYREF	-13.84	15	-2.3	0.0108	440	0.625	0.989	25111	1
ANKLE2	-13.84	15	-2.3	0.0108	441	0.625	0.989	25110	1
EIF2D	-13.86	15	-2.3	0.0107	437	0.625	0.989	25114	1
OBFC1	-12.39	12	-2.3	0.0107	439	0.625	0.989	25112	1
SF1	-13.86	15	-2.3	0.0107	438	0.625	0.989	25113	1
SLC27A1	-13.83	15	-2.3	0.0108	443	0.626	0.989	25108	1
SMC6	-12.38	12	-2.3	0.0108	442	0.625	0.989	25109	1
NCAPD2	-14.24	16	-2.29	0.0111	446	0.634	0.989	25105	1
P4HB	-13.81	15	-2.29	0.011	445	0.629	0.989	25106	1
TFRC	-13.36	14	-2.29	0.0109	444	0.627	0.989	25107	1
CDK3	-16.25	21	-2.28	0.0114	449	0.646	0.989	25101	1
DPEP3	-13.74	15	-2.28	0.0113	448	0.646	0.989	25103	1
TBCC	-13.75	15	-2.28	0.0113	447	0.646	0.989	25104	1
TEN1	-16.25	21	-2.28	0.0114	450	0.646	0.989	25102	1
GRPR	-13.66	15	-2.27	0.0117	453	0.661	0.988	25098	1
GTF3C1	-12.72	13	-2.27	0.0117	454	0.661	0.988	25097	1
PIAS2	-19.33	30	-2.27	0.0117	451	0.661	0.988	25100	1
RAD50	-13.67	15	-2.27	0.0117	452	0.661	0.988	25099	1
CD300C	-13.61	15	-2.26	0.012	456	0.675	0.988	25095	1
HCFC1	-13.65	15	-2.26	0.0118	455	0.663	0.988	25096	1
FZD5	-13.56	15	-2.25	0.0123	458	0.688	0.988	25093	1
LH06627	-19.17	30	-2.25	0.0124	459	0.688	0.988	25092	1
LH16195	-19.18	30	-2.25	0.0123	457	0.688	0.988	25094	1
EIF3B	-12.08	12	-2.24	0.0127	463	0.699	0.987	25088	1
SRRT	-13.04	14	-2.24	0.0127	464	0.699	0.987	25087	1
TGFBRAP1	-13.51	15	-2.24	0.0126	461	0.699	0.987	25090	1
UBE3D	-13.51	15	-2.24	0.0126	462	0.699	0.987	25089	1
ZFYVE21	-13.53	15	-2.24	0.0125	460	0.693	0.988	25091	1
ISY1-RAB43	-14.76	18	-2.23	0.0128	466	0.703	0.987	25085	1
LH02486	-19.04	30	-2.23	0.0129	468	0.703	0.987	25083	1
ZC3H11A	-13.48	15	-2.23	0.0128	465	0.703	0.987	25086	1
ZMYM4	-13.01	14	-2.23	0.0129	467	0.703	0.987	25084	1
CABIN1	-13.46	15	-2.23	0.0129	469	0.703	0.987	25082	1
C2CD5	-13.43	15	-2.22	0.0131	471	0.709	0.987	25080	1
CUL2	-13.42	15	-2.22	0.0131	473	0.71	0.987	25078	1
GOLGA1	-13.44	15	-2.22	0.0131	470	0.709	0.987	25081	1
LCNL1	-13.4	15	-2.22	0.0133	476	0.714	0.987	25075	1
LH16058	-18.95	30	-2.22	0.0133	474	0.714	0.987	25077	1
RAB5B	-13.43	15	-2.22	0.0131	472	0.709	0.987	25079	1
RBM38	-13.4	15	-2.22	0.0133	475	0.714	0.987	25076	1
BANP	-13.33	15	-2.21	0.0137	479	0.731	0.986	25072	1
LH05656	-18.85	30	-2.21	0.0137	478	0.731	0.986	25073	1
SNRPB2	-13.38	15	-2.21	0.0134	477	0.719	0.987	25074	1
AKIRIN2	-13.32	15	-2.2	0.0138	481	0.731	0.986	25070	1
CARM1	-13.31	15	-2.2	0.0139	484	0.733	0.986	25067	1
CASC5	-13.28	15	-2.2	0.0141	486	0.74	0.986	25065	1
LH02305	-18.83	30	-2.2	0.0138	483	0.731	0.986	25068	1
ORC1	-13.28	15	-2.2	0.014	485	0.74	0.986	25066	1
RAD54B	-13.32	15	-2.2	0.0138	480	0.731	0.986	25071	1
THAP1	-13.31	15	-2.2	0.0138	482	0.731	0.986	25069	1
WHSC1	-13.23	15	-2.19	0.0144	487	0.754	0.986	25064	1
BCS1L	-13.2	15	-2.18	0.0146	494	0.755	0.985	25057	1
INTS9	-11.8	12	-2.18	0.0146	493	0.755	0.985	25058	1
LH01600	-18.63	30	-2.18	0.0148	495	0.761	0.985	25056	1
MARK3	-18.69	30	-2.18	0.0145	488	0.754	0.986	25063	1
PSMG4	-13.21	15	-2.18	0.0145	490	0.754	0.986	25061	1
SFXN2	-13.17	15	-2.18	0.0148	496	0.761	0.985	25055	1
SLC30A1	-13.21	15	-2.18	0.0145	491	0.754	0.985	25060	1
U2AF2	-13.22	15	-2.18	0.0145	489	0.754	0.986	25062	1
ZNF281	-13.21	15	-2.18	0.0145	492	0.754	0.985	25059	1
C17orf53	-11.76	12	-2.17	0.0149	500	0.762	0.985	25051	1
CCL13	-11.75	12	-2.17	0.015	501	0.762	0.985	25050	1
EFNA5	-13.15	15	-2.17	0.0149	499	0.762	0.985	25052	1
HS6ST1	-13.12	15	-2.17	0.0151	504	0.765	0.985	25047	1
LH01455	-18.61	30	-2.17	0.0148	497	0.762	0.985	25054	1
LH09745	-18.61	30	-2.17	0.0148	498	0.762	0.985	25053	1
MSH5	-13.14	15	-2.17	0.015	502	0.762	0.985	25049	1
ZAR1L	-13.13	15	-2.17	0.0151	503	0.765	0.985	25048	1
RAD18	-13.09	15	-2.16	0.0153	511	0.766	0.985	25040	1
CBX7	-13.1	15	-2.16	0.0153	507	0.766	0.985	25044	1
CDK13	-13.09	15	-2.16	0.0153	510	0.766	0.985	25041	1
ENPP5	-13.11	15	-2.16	0.0152	505	0.766	0.985	25046	1
LH03810	-18.48	30	-2.16	0.0154	512	0.771	0.985	25039	1
POLR1A	-13.1	15	-2.16	0.0153	506	0.766	0.985	25045	1
SSU72	-13.09	15	-2.16	0.0153	509	0.766	0.985	25042	1
TROAP	-13.09	15	-2.16	0.0153	508	0.766	0.985	25043	1
TADA1	-13.06	15	-2.16	0.0155	513	0.773	0.984	25038	1
ADNP	-13.05	15	-2.15	0.0156	514	0.773	0.984	25037	1
KRTAP9-1	-17.5	27	-2.15	0.0156	516	0.773	0.984	25035	1
LH03565	-18.38	30	-2.15	0.016	518	0.787	0.984	25033	1
LH11232	-18.45	30	-2.15	0.0156	515	0.773	0.984	25036	1
LH14893	-18.42	30	-2.15	0.0158	517	0.78	0.984	25034	1
EXOSC4	-12.97	15	-2.14	0.0161	520	0.792	0.984	25031	1
IFT52	-12.95	15	-2.14	0.0163	524	0.795	0.984	25027	1
LH05674	-18.33	30	-2.14	0.0162	523	0.792	0.984	25028	1
LH07310	-18.34	30	-2.14	0.0162	522	0.792	0.984	25029	1
PIGS	-18.34	30	-2.14	0.0162	521	0.792	0.984	25030	1
USP11	-13	15	-2.14	0.016	519	0.787	0.984	25032	1
ANKRD12	-12.93	15	-2.13	0.0165	527	0.798	0.984	25024	1
ANKRD32	-12.91	15	-2.13	0.0166	529	0.802	0.983	25022	1
DDA1	-12.93	15	-2.13	0.0165	526	0.798	0.984	25025	1
DHX38	-12.94	15	-2.13	0.0164	525	0.798	0.984	25026	1
LH10121	-18.28	30	-2.13	0.0165	528	0.798	0.984	25023	1
LPL	-12.9	15	-2.13	0.0167	531	0.803	0.983	25020	1
PUF60	-12	13	-2.13	0.0168	532	0.806	0.983	25019	1
CTDSPL2	-12.9	15	-2.13	0.0166	530	0.802	0.983	25021	1
ATP6V1E1	-12.84	15	-2.12	0.0171	539	0.811	0.983	25012	1
HINT3	-12.86	15	-2.12	0.017	538	0.808	0.983	25013	1
LH06836	-18.18	30	-2.12	0.017	537	0.808	0.983	25014	1
MT3	-12.87	15	-2.12	0.0169	533	0.808	0.983	25018	1
POGK	-12.87	15	-2.12	0.0169	534	0.808	0.983	25017	1
RBM12	-12.87	15	-2.12	0.0169	535	0.808	0.983	25016	1
SPAG5	-12.86	15	-2.12	0.017	536	0.808	0.983	25015	1
ZNF8	-12.84	15	-2.12	0.0172	540	0.812	0.983	25011	1
BNIP3	-12.81	15	-2.11	0.0174	542	0.82	0.983	25009	1
GCLC	-12.79	15	-2.11	0.0176	544	0.823	0.982	25007	1
INPP4A	-12.79	15	-2.11	0.0175	543	0.823	0.982	25008	1
NDNF	-12.78	15	-2.11	0.0176	546	0.823	0.982	25005	1
TYROBP	-12.79	15	-2.11	0.0176	545	0.823	0.982	25006	1
XAB2	-11.94	13	-2.11	0.0173	541	0.815	0.983	25010	1
CUTC	-12.77	15	-2.1	0.0177	547	0.823	0.982	25004	1
DEK	-12.73	15	-2.1	0.018	553	0.833	0.982	24998	1
HNRNPAB	-12.77	15	-2.1	0.0177	548	0.823	0.982	25003	1
LH15277	-18.05	30	-2.1	0.0178	551	0.823	0.982	25000	1
RMDN3	-12.76	15	-2.1	0.0178	550	0.823	0.982	25001	1
SUPT16H	-12.76	15	-2.1	0.0177	549	0.823	0.982	25002	1
ZC3H18	-12.32	14	-2.1	0.0179	552	0.827	0.982	24999	1
ADPRHL2	-12.66	15	-2.09	0.0185	561	0.844	0.981	24990	1
MSH3	-12.67	15	-2.09	0.0185	559	0.844	0.982	24992	1
OR13C3	-12.67	15	-2.09	0.0184	558	0.844	0.982	24993	1
PATL1	-12.71	15	-2.09	0.0181	555	0.835	0.982	24996	1
PRR12	-12.66	15	-2.09	0.0185	560	0.844	0.981	24991	1
RPE	-12.69	15	-2.09	0.0183	557	0.841	0.982	24994	1
SPATA6L	-12.71	15	-2.09	0.0181	554	0.835	0.982	24997	1
TADA2B	-12.71	15	-2.09	0.0182	556	0.836	0.982	24995	1
RBBP8	-12.63	15	-2.08	0.0188	563	0.854	0.981	24988	1
AIG1	-12.65	15	-2.08	0.0187	562	0.848	0.981	24989	1
KCNB2	-12.19	14	-2.08	0.0189	564	0.854	0.981	24987	1
LH14275	-17.85	30	-2.08	0.0189	565	0.854	0.981	24986	1
ARMC1	-12.56	15	-2.07	0.0194	570	0.869	0.981	24981	1
DNAAF2	-12.6	15	-2.07	0.019	567	0.858	0.981	24984	1
GSTA4	-17.76	30	-2.07	0.0194	571	0.869	0.981	24980	1
LH07828	-17.83	30	-2.07	0.019	566	0.858	0.981	24985	1
OMA1	-12.58	15	-2.07	0.0192	568	0.864	0.981	24983	1
TSGA10IP	-12.56	15	-2.07	0.0194	569	0.869	0.981	24982	1
DCLK1	-12.5	15	-2.06	0.0199	576	0.882	0.98	24975	1
FLYWCH1	-12.55	15	-2.06	0.0195	572	0.871	0.98	24979	1
HSPB11	-12.52	15	-2.06	0.0198	573	0.88	0.98	24978	1
NUP43	-12.52	15	-2.06	0.0198	574	0.88	0.98	24977	1
URB1	-11.19	12	-2.06	0.0199	575	0.882	0.98	24976	1
ATXN7L2	-12.49	15	-2.05	0.02	578	0.882	0.98	24973	1
BCL2L2	-13.64	18	-2.05	0.0203	583	0.89	0.98	24969	1
BCL2L2-PABPN1	-13.64	18	-2.05	0.0203	582	0.89	0.98	24968	1
CYP7B1	-12.48	15	-2.05	0.0201	579	0.886	0.98	24972	1
DCAF7	-12.48	15	-2.05	0.0201	580	0.886	0.98	24971	1
HTR5A	-17.67	30	-2.05	0.0199	577	0.882	0.98	24974	1
LH06425	-17.63	30	-2.05	0.0202	581	0.888	0.98	24970	1
WIPI1	-12.44	15	-2.05	0.0204	584	0.891	0.98	24967	1
CCDC101	-12.44	15	-2.04	0.0204	586	0.891	0.98	24965	1
EIF4B	-12.44	15	-2.04	0.0204	585	0.891	0.98	24966	1
EME2	-12.42	15	-2.04	0.0206	589	0.893	0.979	24962	1
FAM103A1	-12.42	15	-2.04	0.0206	588	0.893	0.979	24963	1
LH02520	-17.52	30	-2.04	0.0209	593	0.899	0.979	24958	1
LH06392	-17.52	30	-2.04	0.0209	594	0.899	0.979	24957	1
LH16788	-17.56	30	-2.04	0.0206	590	0.893	0.979	24961	1
METTL3	-12.43	15	-2.04	0.0205	587	0.893	0.979	24964	1
RNF146	-12.41	15	-2.04	0.0207	591	0.894	0.979	24960	1
GIGYF2	-12.4	15	-2.04	0.0208	592	0.897	0.979	24959	1
ENSA	-12.35	15	-2.03	0.0213	596	0.91	0.979	24955	1
HMGA1	-12.34	15	-2.03	0.0213	598	0.91	0.979	24953	1
NOV	-12.35	15	-2.03	0.0213	597	0.91	0.979	24954	1
OPN1SW	-12.34	15	-2.03	0.0213	599	0.91	0.979	24952	1
STYX	-12.37	15	-2.03	0.0211	595	0.906	0.979	24956	1
BLM	-11.47	13	-2.02	0.0215	600	0.916	0.978	24951	1
ACAP2	-12.28	15	-2.02	0.0219	604	0.926	0.978	24947	1
HMGXB4	-12.28	15	-2.02	0.0219	602	0.926	0.978	24949	1
KCNK17	-12.28	15	-2.02	0.0219	603	0.926	0.978	24948	1
PPP1CB	-12.29	15	-2.02	0.0218	601	0.926	0.978	24950	1
C11orf82	-12.25	15	-2.01	0.0222	607	0.933	0.978	24944	1
GGNBP2	-12.22	15	-2.01	0.0224	612	0.936	0.978	24939	1
KLF17	-12.27	15	-2.01	0.022	605	0.929	0.978	24946	1
LH01456	-17.28	30	-2.01	0.0225	613	0.937	0.978	24938	1
ORC4	-12.23	15	-2.01	0.0224	609	0.936	0.978	24942	1
PPARGC1B	-12.26	15	-2.01	0.0221	606	0.932	0.978	24945	1
TAF1B	-12.23	15	-2.01	0.0224	610	0.936	0.978	24941	1
UBE2D2	-12.23	15	-2.01	0.0224	611	0.936	0.978	24940	1
ARFRP1	-12.25	15	-2.01	0.0222	608	0.933	0.978	24943	1
ALDH6A1	-12.19	15	-2	0.0228	619	0.941	0.977	24932	1
DYNC1H1	-11.79	14	-2	0.0226	615	0.941	0.977	24936	1
FBXO41	-12.19	15	-2	0.0227	616	0.941	0.977	24935	1
ID3	-12.19	15	-2	0.0228	617	0.941	0.977	24934	1
LH05467	-17.27	30	-2	0.0225	614	0.938	0.977	24937	1
PSORS1C2	-10.9	12	-2	0.0228	618	0.941	0.977	24933	1
IPO9	-12.13	15	-1.99	0.0234	622	0.949	0.977	24929	1
PAK1	-12.15	15	-1.99	0.0232	621	0.949	0.977	24930	1
PHF20L1	-12.16	15	-1.99	0.023	620	0.949	0.977	24931	1
PPP6C	-12.08	15	-1.98	0.0239	627	0.949	0.976	24924	1
ABHD11	-12.07	15	-1.98	0.024	629	0.949	0.976	24922	1
HDAC3	-12.08	15	-1.98	0.0238	624	0.949	0.976	24927	1
LH10431	-17.08	30	-1.98	0.0239	628	0.949	0.976	24923	1
NUDT5	-12.07	15	-1.98	0.024	630	0.949	0.976	24921	1
RPP25	-12.09	15	-1.98	0.0237	623	0.949	0.976	24928	1
TUBGCP2	-9.34	9	-1.98	0.0241	631	0.949	0.976	24920	1
USP20	-12.08	15	-1.98	0.0238	625	0.949	0.976	24926	1
PPP4C	-12.08	15	-1.98	0.0239	626	0.949	0.976	24925	1
ARAP1	-17.01	30	-1.97	0.0244	636	0.949	0.976	24915	1
EIF3E	-11.62	14	-1.97	0.0244	637	0.949	0.976	24914	1
KLLN	-12.02	15	-1.97	0.0245	638	0.949	0.976	24913	1
LH07367	-16.97	30	-1.97	0.0247	640	0.949	0.975	24911	1
SLC44A2	-16.98	30	-1.97	0.0246	639	0.949	0.975	24912	1
ZC3H4	-17.01	30	-1.97	0.0244	635	0.949	0.976	24916	1
ZNF431	-12.04	15	-1.97	0.0243	634	0.949	0.976	24917	1
ZNF708	-12.04	15	-1.97	0.0242	633	0.949	0.976	24918	1
AP2M1	-14.59	22	-1.97	0.0242	632	0.949	0.976	24919	1
CREB1	-11.96	15	-1.96	0.0251	647	0.949	0.975	24904	1
COX19	-11.99	15	-1.96	0.0248	642	0.949	0.975	24909	1
GIN1	-11.99	15	-1.96	0.0248	643	0.949	0.975	24908	1
LH09917	-16.94	30	-1.96	0.0249	645	0.949	0.975	24906	1
PABPC1	-11.99	15	-1.96	0.0248	641	0.949	0.975	24910	1
PPA2	-11.98	15	-1.96	0.0249	644	0.949	0.975	24907	1
SPPL3	-11.97	15	-1.96	0.025	646	0.949	0.975	24905	1
USPL1	-11.95	15	-1.96	0.0252	648	0.949	0.975	24903	1
ARPC4-TTLL3	-16.83	30	-1.95	0.0257	650	0.949	0.974	24901	1
RIMKLA	-11.92	15	-1.95	0.0255	649	0.949	0.974	24902	1
UCMA	-11.89	15	-1.95	0.0258	651	0.949	0.974	24900	1
FBXW11	-11.89	15	-1.95	0.0258	652	0.949	0.974	24899	1
LEO1	-11.45	14	-1.94	0.0263	659	0.949	0.974	24892	0.999
CD37	-11.85	15	-1.94	0.0262	658	0.949	0.974	24893	0.999
HES1	-11.87	15	-1.94	0.0261	654	0.949	0.974	24897	0.999
HNRNPD	-11.84	15	-1.94	0.0264	660	0.949	0.974	24891	0.999
KRTAP4-5	-11.83	15	-1.94	0.0265	661	0.949	0.974	24890	0.999
SLC38A1	-11.86	15	-1.94	0.0262	657	0.949	0.974	24894	0.999
SMYD4	-11.86	15	-1.94	0.0261	656	0.949	0.974	24895	0.999
TAF6L	-11.88	15	-1.94	0.0259	653	0.949	0.974	24898	1
PTBP1	-11.46	14	-1.94	0.0261	655	0.949	0.974	24896	0.999
EIF2AK1	-11.82	15	-1.93	0.0266	666	0.949	0.973	24885	0.999
KLHL6	-11.82	15	-1.93	0.0266	665	0.949	0.973	24886	0.999
KLHL8	-11.83	15	-1.93	0.0265	663	0.949	0.973	24888	0.999
LH06477	-16.69	30	-1.93	0.0268	668	0.949	0.973	24883	0.999
LH12115	-16.66	30	-1.93	0.0271	674	0.949	0.973	24877	0.999
MAP4K5	-11.78	15	-1.93	0.027	673	0.949	0.973	24878	0.999
MCM4	-10.96	13	-1.93	0.0271	676	0.949	0.973	24875	0.999
NUP133	-10.53	12	-1.93	0.0271	675	0.949	0.973	24876	0.999
PIN1	-11.83	15	-1.93	0.0265	662	0.949	0.973	24889	0.999
PNLIPRP3	-11.83	15	-1.93	0.0265	664	0.949	0.973	24887	0.999
PPCDC	-16.11	28	-1.93	0.027	672	0.949	0.973	24879	0.999
PRICKLE2	-10.98	13	-1.93	0.0269	670	0.949	0.973	24881	0.999
TRAPPC8	-11.79	15	-1.93	0.0269	671	0.949	0.973	24880	0.999
UBE2E1	-11.8	15	-1.93	0.0268	669	0.949	0.973	24882	0.999
FOXM1	-11.82	15	-1.93	0.0266	667	0.949	0.973	24884	0.999
COQ5	-11.72	15	-1.92	0.0277	682	0.949	0.972	24869	0.999
COQ7	-11.76	15	-1.92	0.0273	678	0.949	0.973	24873	0.999
KIAA0947	-10.92	13	-1.92	0.0276	681	0.949	0.972	24870	0.999
LH00296	-16.58	30	-1.92	0.0277	683	0.949	0.972	24868	0.999
LH01178	-16.65	30	-1.92	0.0272	677	0.949	0.973	24874	0.999
NOTCH1	-16.61	30	-1.92	0.0275	679	0.949	0.973	24872	0.999
STK38	-11.72	15	-1.92	0.0277	684	0.949	0.972	24867	0.999
MDC1	-11.74	15	-1.92	0.0276	680	0.949	0.972	24871	0.999
BHMT	-11.69	15	-1.91	0.0281	689	0.949	0.972	24862	0.999
CCDC94	-11.7	15	-1.91	0.028	688	0.949	0.972	24863	0.999
CEMP1	-11.68	15	-1.91	0.0282	690	0.949	0.972	24861	0.999
FAM32A	-10.87	13	-1.91	0.0283	692	0.949	0.972	24859	0.999
GTF3C6	-11.67	15	-1.91	0.0283	691	0.949	0.972	24860	0.999
LH11989	-16.55	30	-1.91	0.0279	687	0.949	0.972	24864	0.999
NRL	-16.56	30	-1.91	0.0278	686	0.949	0.972	24865	0.999
TEAD3	-11.71	15	-1.91	0.0278	685	0.949	0.972	24866	0.999
NAA35	-11.67	15	-1.91	0.0283	693	0.949	0.972	24858	0.999
GBP4	-11.63	15	-1.9	0.0288	701	0.949	0.971	24850	0.999
GINS2	-9.99	11	-1.9	0.0284	694	0.949	0.972	24857	0.999
GJA1	-11.64	15	-1.9	0.0287	698	0.949	0.971	24853	0.999
LH00431	-16.46	30	-1.9	0.0286	697	0.949	0.971	24854	0.999
LH05429	-16.43	30	-1.9	0.0289	702	0.949	0.971	24849	0.998
LH13152	-16.48	30	-1.9	0.0285	696	0.949	0.971	24855	0.999
SLC25A43	-11.63	15	-1.9	0.0288	700	0.949	0.971	24851	0.999
STYXL1	-11.66	15	-1.9	0.0284	695	0.949	0.972	24856	0.999
TCTN1	-10.41	12	-1.9	0.0287	699	0.949	0.971	24852	0.999
CALCA	-16.38	30	-1.89	0.0294	706	0.949	0.971	24845	0.998
FOXA3	-11.6	15	-1.89	0.0291	703	0.949	0.971	24848	0.998
HNRNPF	-16.4	30	-1.89	0.0292	704	0.949	0.971	24847	0.998
HPCAL4	-11.6	15	-1.89	0.0292	705	0.949	0.971	24846	0.998
MCM3AP	-10.76	13	-1.89	0.0296	711	0.949	0.97	24840	0.998
MYRIP	-11.57	15	-1.89	0.0296	710	0.949	0.97	24841	0.998
NDOR1	-11.56	15	-1.89	0.0297	712	0.949	0.97	24839	0.998
PSMA4	-11.58	15	-1.89	0.0294	707	0.949	0.971	24844	0.998
SEC13	-8.95	9	-1.89	0.0297	714	0.949	0.97	24837	0.998
SPTAN1	-11.57	15	-1.89	0.0295	708	0.949	0.971	24843	0.998
TTC19	-11.57	15	-1.89	0.0295	709	0.949	0.97	24842	0.998
SAMD1	-10.34	12	-1.89	0.0297	713	0.949	0.97	24838	0.998
AVL9	-11.51	15	-1.88	0.0303	725	0.949	0.97	24826	0.998
CBL	-11.52	15	-1.88	0.0302	722	0.949	0.97	24829	0.998
CCBE1	-10.29	12	-1.88	0.0303	726	0.949	0.97	24825	0.998
DCP1A	-11.52	15	-1.88	0.0301	721	0.949	0.97	24830	0.998
LH00407	-21.9	54	-1.88	0.0299	718	0.949	0.97	24833	0.998
LH09028	-16.3	30	-1.88	0.0301	720	0.949	0.97	24831	0.998
LH09403	-16.27	30	-1.88	0.0303	727	0.949	0.97	24824	0.998
NAT10	-11.16	14	-1.88	0.0298	716	0.949	0.97	24835	0.998
POLR2F	-11.16	14	-1.88	0.0298	717	0.949	0.97	24834	0.998
PRKCSH	-11.51	15	-1.88	0.0303	724	0.949	0.97	24827	0.998
ZWINT	-11.16	14	-1.88	0.0298	715	0.949	0.97	24836	0.998
TOP1	-10.72	13	-1.88	0.0302	723	0.949	0.97	24828	0.998
ATM	-11.54	15	-1.88	0.0299	719	0.949	0.97	24832	0.998
CDHR1	-11.45	15	-1.87	0.031	737	0.949	0.969	24814	0.998
LH11625	-16.23	30	-1.87	0.0307	732	0.949	0.969	24819	0.998
MORF4L2	-16.26	30	-1.87	0.0304	728	0.949	0.97	24823	0.998
RNF224	-11.46	15	-1.87	0.0309	736	0.949	0.969	24815	0.998
SFPQ	-11.49	15	-1.87	0.0305	729	0.949	0.97	24822	0.998
SHOC2	-11.49	15	-1.87	0.0305	730	0.949	0.969	24821	0.998
SUGP1	-11.47	15	-1.87	0.0307	734	0.949	0.969	24817	0.998
ZPBP2	-11.48	15	-1.87	0.0307	733	0.949	0.969	24818	0.998
XRCC1	-11.49	15	-1.87	0.0305	731	0.949	0.969	24820	0.998
ZFX	-11.46	15	-1.87	0.0308	735	0.949	0.969	24816	0.998
LH16642	-16.18	30	-1.86	0.0311	739	0.949	0.969	24812	0.998
NGF	-11.4	15	-1.86	0.0316	741	0.949	0.968	24810	0.997
ZFYVE20	-11.44	15	-1.86	0.0311	738	0.949	0.969	24813	0.998
SNRNP40	-11.4	15	-1.86	0.0316	740	0.949	0.968	24811	0.997
ACTRT2	-11.36	15	-1.85	0.0322	743	0.949	0.968	24808	0.997
KRTAP2-4	-11.34	15	-1.85	0.0324	748	0.949	0.968	24803	0.997
LH01500	-16.06	30	-1.85	0.0322	744	0.949	0.968	24807	0.997
SLC26A4	-11.34	15	-1.85	0.0324	746	0.949	0.968	24805	0.997
TIMM17B	-11.37	15	-1.85	0.032	742	0.949	0.968	24809	0.997
TMEM79	-11.34	15	-1.85	0.0324	750	0.949	0.968	24801	0.997
WDR76	-11.34	15	-1.85	0.0324	747	0.949	0.968	24804	0.997
RPL36	-10.95	14	-1.85	0.0324	751	0.949	0.968	24800	0.997
TAF11	-11.34	15	-1.85	0.0324	749	0.949	0.968	24802	0.997
NUP188	-11.34	15	-1.85	0.0324	745	0.949	0.968	24806	0.997
ABCD4	-11.31	15	-1.84	0.0327	755	0.949	0.967	24796	0.997
EMC3	-16.73	33	-1.84	0.0332	759	0.949	0.967	24792	0.996
FAIM	-11.32	15	-1.84	0.0327	754	0.949	0.967	24797	0.997
FAM173B	-11.32	15	-1.84	0.0326	752	0.949	0.967	24799	0.997
KIN	-11.32	15	-1.84	0.0327	753	0.949	0.967	24798	0.997
NPRL3	-11.31	15	-1.84	0.0328	756	0.949	0.967	24795	0.997
SPATA3	-11.28	15	-1.84	0.0332	758	0.949	0.967	24793	0.996
TRAP1	-11.3	15	-1.84	0.0329	757	0.949	0.967	24794	0.997
LH10024	-15.88	30	-1.83	0.0339	763	0.949	0.966	24788	0.996
LH13922	-15.94	30	-1.83	0.0333	760	0.949	0.967	24791	0.996
LOC100506388	-10.86	14	-1.83	0.0338	762	0.949	0.966	24789	0.996
NEURL	-11.23	15	-1.83	0.0339	764	0.949	0.966	24787	0.996
STON1	-11.26	15	-1.83	0.0334	761	0.949	0.967	24790	0.996
BAG6	-11.2	15	-1.82	0.0343	771	0.949	0.966	24780	0.996
CLASP1	-10.01	12	-1.82	0.0344	773	0.949	0.966	24778	0.996
CROCC	-11.18	15	-1.82	0.0346	779	0.949	0.965	24772	0.996
IFT88	-11.21	15	-1.82	0.0342	768	0.949	0.966	24783	0.996
LH05824	-15.8	30	-1.82	0.0347	781	0.949	0.965	24770	0.996
LH07407	-15.82	30	-1.82	0.0345	776	0.949	0.966	24775	0.996
LH09265	-15.85	30	-1.82	0.0342	770	0.949	0.966	24781	0.996
LH09290	-15.82	30	-1.82	0.0345	777	0.949	0.966	24774	0.996
LH16193	-15.86	30	-1.82	0.0341	765	0.949	0.966	24786	0.996
NDNL2	-10.42	13	-1.82	0.0344	772	0.949	0.966	24779	0.996
OR8H3	-11.18	15	-1.82	0.0345	778	0.949	0.965	24773	0.996
PLEKHD1	-11.21	15	-1.82	0.0341	766	0.949	0.966	24785	0.996
SLFN11	-11.21	15	-1.82	0.0341	767	0.949	0.966	24784	0.996
SMIM1	-11.21	15	-1.82	0.0342	769	0.949	0.966	24782	0.996
STAT5A	-11.19	15	-1.82	0.0344	775	0.949	0.966	24776	0.996
VPS26B	-11.18	15	-1.82	0.0346	780	0.949	0.965	24771	0.996
GPATCH1	-11.19	15	-1.82	0.0344	774	0.949	0.966	24777	0.996
ARPC4	-13.21	21	-1.81	0.0348	782	0.949	0.965	24769	0.996
ACADVL	-11.13	15	-1.81	0.0352	789	0.949	0.965	24762	0.995
BAX	-11.14	15	-1.81	0.0352	788	0.949	0.965	24763	0.995
LH16783	-15.74	30	-1.81	0.0353	790	0.949	0.965	24761	0.995
negative_control	-291.52	10258	-1.81	0.035	786	0.949	0.965	24765	0.996
SLC25A13	-11.14	15	-1.81	0.0352	787	0.949	0.965	24764	0.995
WFDC9	-11.16	15	-1.81	0.0348	783	0.949	0.965	24768	0.996
ZNHIT2	-11.16	15	-1.81	0.0348	785	0.949	0.965	24766	0.996
PNKP	-11.16	15	-1.81	0.0348	784	0.949	0.965	24767	0.996
BAHD1	-11.06	15	-1.8	0.0362	798	0.949	0.964	24753	0.995
CEBPZ	-11.1	15	-1.8	0.0356	791	0.949	0.964	24760	0.995
CPNE1	-12.12	18	-1.8	0.0362	797	0.949	0.964	24754	0.995
EXPH5	-11.1	15	-1.8	0.0357	792	0.949	0.964	24759	0.995
NUP37	-11.08	15	-1.8	0.0359	794	0.949	0.964	24757	0.995
PHOX2B	-11.08	15	-1.8	0.036	795	0.949	0.964	24756	0.995
YIF1B	-11.06	15	-1.8	0.0363	799	0.949	0.964	24752	0.995
CHAF1A	-11.09	15	-1.8	0.0358	793	0.949	0.964	24758	0.995
PCGF1	-11.07	15	-1.8	0.0361	796	0.949	0.964	24755	0.995
IFRD1	-14.78	27	-1.79	0.0368	803	0.949	0.963	24748	0.994
LH01161	-15.56	30	-1.79	0.037	808	0.949	0.963	24743	0.994
LH09054	-15.58	30	-1.79	0.0369	805	0.949	0.963	24746	0.994
LH13233	-15.57	30	-1.79	0.0369	806	0.949	0.963	24745	0.994
MAMSTR	-15.58	30	-1.79	0.0368	804	0.949	0.963	24747	0.994
MUC12	-11.02	15	-1.79	0.0368	802	0.949	0.963	24749	0.994
TCEAL8	-11.01	15	-1.79	0.037	807	0.949	0.963	24744	0.994
TRIM74	-17.82	39	-1.79	0.0363	800	0.949	0.964	24751	0.995
CRAMP1L	-15.6	30	-1.79	0.0367	801	0.949	0.963	24750	0.994
ATL2	-10.95	15	-1.78	0.0379	820	0.949	0.962	24731	0.994
HAVCR2	-10.97	15	-1.78	0.0375	811	0.949	0.963	24740	0.994
KCNAB3	-10.99	15	-1.78	0.0373	809	0.949	0.963	24742	0.994
KIAA1549	-10.97	15	-1.78	0.0375	812	0.949	0.962	24739	0.994
KLHL36	-15.49	30	-1.78	0.0378	819	0.949	0.962	24732	0.994
LH03474	-15.5	30	-1.78	0.0377	817	0.949	0.962	24734	0.994
LH06240	-15.51	30	-1.78	0.0376	815	0.949	0.962	24736	0.994
LH06834	-15.5	30	-1.78	0.0376	816	0.949	0.962	24735	0.994
LH13167	-15.52	30	-1.78	0.0375	814	0.949	0.962	24737	0.994
MEF2C	-10.97	15	-1.78	0.0375	813	0.949	0.962	24738	0.994
RBM26	-10.98	15	-1.78	0.0374	810	0.949	0.963	24741	0.994
TFEB	-15.49	30	-1.78	0.0377	818	0.949	0.962	24733	0.994
APBB3	-10.93	15	-1.77	0.0381	823	0.949	0.962	24728	0.994
C19orf48	-10.92	15	-1.77	0.0383	828	0.949	0.962	24723	0.994
C3orf67	-10.93	15	-1.77	0.0382	827	0.949	0.962	24724	0.994
CASP7	-10.89	15	-1.77	0.0387	833	0.949	0.961	24718	0.994
CEACAM18	-10.93	15	-1.77	0.0382	825	0.949	0.962	24726	0.994
CHEK2	-10.93	15	-1.77	0.0381	824	0.949	0.962	24727	0.994
CISD2	-10.91	15	-1.77	0.0385	830	0.949	0.962	24721	0.994
COPG1	-15.4	30	-1.77	0.0388	834	0.949	0.961	24717	0.994
DNAJC17	-9.79	12	-1.77	0.038	821	0.949	0.962	24730	0.994
DYM	-10.94	15	-1.77	0.038	822	0.949	0.962	24729	0.994
LH14221	-15.4	30	-1.77	0.0387	832	0.949	0.961	24719	0.994
MCL1	-10.9	15	-1.77	0.0386	831	0.949	0.961	24720	0.994
OSTM1	-10.93	15	-1.77	0.0382	826	0.949	0.962	24725	0.994
PMCH	-10.91	15	-1.77	0.0384	829	0.949	0.962	24722	0.994
EIF4E1B	-10.84	15	-1.76	0.0395	841	0.949	0.96	24710	0.993
LH07737	-15.38	30	-1.76	0.039	836	0.949	0.961	24715	0.993
LH13502	-15.39	30	-1.76	0.0389	835	0.949	0.961	24716	0.994
LH14366	-15.36	30	-1.76	0.0392	837	0.949	0.961	24714	0.993
MRPS36	-10.85	15	-1.76	0.0394	839	0.949	0.961	24712	0.993
QDPR	-10.85	15	-1.76	0.0393	838	0.949	0.961	24713	0.993
RAP1A	-10.84	15	-1.76	0.0394	840	0.949	0.961	24711	0.993
AP1G1	-10.8	15	-1.75	0.04	847	0.949	0.96	24704	0.993
ITGA4	-10.83	15	-1.75	0.0396	842	0.949	0.96	24709	0.993
LH12475	-15.25	30	-1.75	0.0404	851	0.949	0.96	24700	0.993
NXF1	-15.28	30	-1.75	0.04	846	0.949	0.96	24705	0.993
OLFML2A	-10.83	15	-1.75	0.0397	843	0.949	0.96	24708	0.993
SFTPA2	-10.8	15	-1.75	0.0401	848	0.949	0.96	24703	0.993
TMEM258	-10.81	15	-1.75	0.0399	845	0.949	0.96	24706	0.993
TMEM88	-10.79	15	-1.75	0.0403	850	0.949	0.96	24701	0.993
ZNF879	-8.36	9	-1.75	0.0401	849	0.949	0.96	24702	0.993
SLC39A9	-10.45	14	-1.75	0.0399	844	0.949	0.96	24707	0.993
AK3	-10.75	15	-1.74	0.041	859	0.949	0.959	24692	0.992
COMMD3-BMI1	-10.73	15	-1.74	0.0412	863	0.949	0.959	24688	0.992
GTF3A	-10.74	15	-1.74	0.0411	862	0.949	0.959	24689	0.992
LH02126	-15.23	30	-1.74	0.0406	852	0.949	0.959	24699	0.992
LH04655	-15.21	30	-1.74	0.0408	853	0.949	0.959	24698	0.992
LH05815	-15.19	30	-1.74	0.041	860	0.949	0.959	24691	0.992
MDH2	-10.75	15	-1.74	0.0409	858	0.949	0.959	24693	0.992
NELL1	-10.76	15	-1.74	0.0408	854	0.949	0.959	24697	0.992
NFYB	-10.73	15	-1.74	0.0412	864	0.949	0.959	24687	0.992
NKX2-2	-10.72	15	-1.74	0.0413	865	0.949	0.959	24686	0.992
PAIP1	-10.76	15	-1.74	0.0408	857	0.949	0.959	24694	0.992
PCDHGA3	-10.01	13	-1.74	0.0408	855	0.949	0.959	24696	0.992
S100A2	-10.76	15	-1.74	0.0408	856	0.949	0.959	24695	0.992
TMX1	-10.74	15	-1.74	0.0411	861	0.949	0.959	24690	0.992
ANAPC11	-10.71	15	-1.73	0.0416	869	0.949	0.958	24682	0.992
C21orf59	-10.67	15	-1.73	0.0422	879	0.949	0.958	24672	0.992
CD300LB	-10.71	15	-1.73	0.0416	870	0.949	0.958	24681	0.992
COL4A3BP	-10.67	15	-1.73	0.0423	880	0.949	0.958	24671	0.992
COMMD3	-10.7	15	-1.73	0.0416	872	0.949	0.958	24679	0.992
LCE3A	-10.71	15	-1.73	0.0416	867	0.949	0.958	24684	0.992
LH01377	-15.15	30	-1.73	0.0415	866	0.949	0.958	24685	0.992
LH06442	-15.12	30	-1.73	0.0418	874	0.949	0.958	24677	0.992
LPAR1	-10.7	15	-1.73	0.0416	871	0.949	0.958	24680	0.992
LSM7	-10.67	15	-1.73	0.0422	878	0.949	0.958	24673	0.992
MGAM	-10.71	15	-1.73	0.0416	868	0.949	0.958	24683	0.992
PIAS4	-10.7	15	-1.73	0.0417	873	0.949	0.958	24678	0.992
TMEM59	-10.68	15	-1.73	0.0421	877	0.949	0.958	24674	0.992
USP45	-10.69	15	-1.73	0.0418	875	0.949	0.958	24676	0.992
ZNF513	-10.68	15	-1.73	0.042	876	0.949	0.958	24675	0.992
C16orf82	-10.27	14	-1.72	0.0428	887	0.949	0.957	24664	0.992
COG4	-10.64	15	-1.72	0.0427	886	0.949	0.957	24665	0.992
IL2RG	-15.01	30	-1.72	0.0431	893	0.949	0.957	24658	0.991
LH01065	-15.01	30	-1.72	0.0431	891	0.949	0.957	24660	0.991
LH03690	-15.08	30	-1.72	0.0423	881	0.949	0.958	24670	0.992
LH08983	-15.07	30	-1.72	0.0424	883	0.949	0.958	24668	0.992
MMACHC	-10.65	15	-1.72	0.0424	884	0.949	0.958	24667	0.992
MPC1	-10.61	15	-1.72	0.0431	892	0.949	0.957	24659	0.991
NCBP2	-10.61	15	-1.72	0.0432	894	0.949	0.957	24657	0.991
ODF3L2	-10.66	15	-1.72	0.0424	882	0.949	0.958	24669	0.992
PEF1	-10.63	15	-1.72	0.0428	888	0.949	0.957	24663	0.992
SNX11	-10.65	15	-1.72	0.0425	885	0.949	0.957	24666	0.992
TTC33	-10.62	15	-1.72	0.043	890	0.949	0.957	24661	0.992
ARL1	-10.62	15	-1.72	0.0429	889	0.949	0.957	24662	0.992
PSMB6	-13.37	24	-1.71	0.0438	903	0.949	0.956	24648	0.991
ALDH18A1	-10.57	15	-1.71	0.0439	907	0.949	0.956	24644	0.991
CAMSAP3	-10.6	15	-1.71	0.0433	896	0.949	0.957	24655	0.991
EIF4E	-9.04	11	-1.71	0.044	909	0.949	0.956	24642	0.991
GNAO1	-10.57	15	-1.71	0.0437	902	0.949	0.956	24649	0.991
KIAA1211	-14.93	30	-1.71	0.044	910	0.949	0.956	24641	0.991
LH00383	-18.31	45	-1.71	0.0438	905	0.949	0.956	24646	0.991
LH00675	-14.98	30	-1.71	0.0435	898	0.949	0.957	24653	0.991
LH13253	-14.95	30	-1.71	0.0438	904	0.949	0.956	24647	0.991
NSMCE4A	-10.57	15	-1.71	0.0439	906	0.949	0.956	24645	0.991
PSMG3	-15	30	-1.71	0.0432	895	0.949	0.957	24656	0.991
SLC30A8	-10.58	15	-1.71	0.0436	900	0.949	0.956	24651	0.991
SS18L2	-10.59	15	-1.71	0.0435	899	0.949	0.956	24652	0.991
TFR2	-10.58	15	-1.71	0.0437	901	0.949	0.956	24650	0.991
TLR3	-10.56	15	-1.71	0.044	908	0.949	0.956	24643	0.991
UNC5B	-10.6	15	-1.71	0.0434	897	0.949	0.957	24654	0.991
INTS10	-8.6	10	-1.7	0.0445	918	0.949	0.955	24633	0.991
APOM	-12.43	21	-1.7	0.045	932	0.949	0.955	24619	0.991
ARL3	-9.42	12	-1.7	0.0444	916	0.949	0.956	24635	0.991
ATP5O	-10.55	15	-1.7	0.0442	911	0.949	0.956	24640	0.991
ATP8A1	-10.53	15	-1.7	0.0445	919	0.949	0.955	24632	0.991
C9orf114	-9.42	12	-1.7	0.0445	917	0.949	0.956	24634	0.991
CHCHD5	-10.51	15	-1.7	0.0448	927	0.949	0.955	24624	0.991
CWC25	-9.42	12	-1.7	0.0444	915	0.949	0.956	24636	0.991
FUT5	-10.52	15	-1.7	0.0446	921	0.949	0.955	24630	0.991
HOXD1	-10.52	15	-1.7	0.0447	925	0.949	0.955	24626	0.991
JMJD1C	-10.55	15	-1.7	0.0442	912	0.949	0.956	24639	0.991
LCLAT1	-10.51	15	-1.7	0.0448	930	0.949	0.955	24621	0.991
LH04497	-14.91	30	-1.7	0.0443	914	0.949	0.956	24637	0.991
LH08193	-14.87	30	-1.7	0.0447	926	0.949	0.955	24625	0.991
LH09200	-14.88	30	-1.7	0.0447	924	0.949	0.955	24627	0.991
LH15038	-14.86	30	-1.7	0.0449	931	0.949	0.955	24620	0.991
METTL6	-10.51	15	-1.7	0.0448	929	0.949	0.955	24622	0.991
MTFR1L	-10.52	15	-1.7	0.0446	920	0.949	0.955	24631	0.991
NDUFA11	-10.52	15	-1.7	0.0446	922	0.949	0.955	24629	0.991
OR52L1	-10.52	15	-1.7	0.0446	923	0.949	0.955	24628	0.991
PSMA2	-11.55	18	-1.7	0.0442	913	0.949	0.956	24638	0.991
SERPINF1	-10.51	15	-1.7	0.0448	928	0.949	0.955	24623	0.991
ARAP3	-10.49	15	-1.69	0.0451	934	0.949	0.955	24617	0.991
C17orf58	-10.49	15	-1.69	0.0452	936	0.949	0.955	24615	0.991
DAPK2	-10.46	15	-1.69	0.0458	947	0.949	0.954	24604	0.991
DCTN6	-9.74	13	-1.69	0.0456	944	0.949	0.954	24607	0.991
GFI1	-14.83	30	-1.69	0.0452	939	0.949	0.955	24612	0.991
GUCD1	-8.54	10	-1.69	0.0458	948	0.949	0.954	24603	0.991
HOXD3	-10.45	15	-1.69	0.0459	951	0.949	0.954	24600	0.991
HSD17B4	-10.45	15	-1.69	0.0458	950	0.949	0.954	24601	0.991
IFNGR1	-10.45	15	-1.69	0.0459	953	0.949	0.954	24598	0.991
ITPA	-10.44	15	-1.69	0.046	954	0.949	0.954	24597	0.991
LH00615	-14.84	30	-1.69	0.0451	935	0.949	0.955	24616	0.991
LH00649	-14.78	30	-1.69	0.0458	949	0.949	0.954	24602	0.991
LH14303	-14.84	30	-1.69	0.0452	937	0.949	0.955	24614	0.991
LH15952	-14.82	30	-1.69	0.0454	941	0.949	0.955	24610	0.991
LSS	-10.45	15	-1.69	0.0459	952	0.949	0.954	24599	0.991
PAX6	-10.48	15	-1.69	0.0454	942	0.949	0.955	24609	0.991
PRPF40A	-9.75	13	-1.69	0.0455	943	0.949	0.955	24608	0.991
TBP	-10.48	15	-1.69	0.0454	940	0.949	0.955	24611	0.991
VAPB	-10.46	15	-1.69	0.0457	946	0.949	0.954	24605	0.991
ZSWIM8	-10.49	15	-1.69	0.0452	938	0.949	0.955	24613	0.991
WNK1	-10.46	15	-1.69	0.0456	945	0.949	0.954	24606	0.991
CDK12	-10.5	15	-1.69	0.045	933	0.949	0.955	24618	0.991
AHCY	-9.32	12	-1.68	0.0463	958	0.949	0.954	24593	0.991
EPS15	-10.4	15	-1.68	0.0467	963	0.949	0.953	24588	0.991
LH02819	-14.72	30	-1.68	0.0466	962	0.949	0.953	24589	0.991
LH12328	-14.75	30	-1.68	0.0463	957	0.949	0.954	24594	0.991
LIMS2	-10.39	15	-1.68	0.0469	966	0.949	0.953	24585	0.991
OR56A3	-10.43	15	-1.68	0.0463	956	0.949	0.954	24595	0.991
PAFAH1B1	-10.04	14	-1.68	0.0469	967	0.949	0.953	24584	0.991
RASSF9	-10.4	15	-1.68	0.0468	965	0.949	0.953	24586	0.991
SRRM2	-10.4	15	-1.68	0.0467	964	0.949	0.953	24587	0.991
TNC	-10.41	15	-1.68	0.0465	961	0.949	0.954	24590	0.991
TOM1L2	-10.44	15	-1.68	0.0461	955	0.949	0.954	24596	0.991
UBE2I	-10.42	15	-1.68	0.0464	959	0.949	0.954	24592	0.991
HIRA	-14.73	30	-1.68	0.0464	960	0.949	0.954	24591	0.991
ANKRD13D	-10.35	15	-1.67	0.0476	978	0.949	0.952	24573	0.99
APBA2	-10.36	15	-1.67	0.0474	976	0.949	0.953	24575	0.99
CARS	-9.98	14	-1.67	0.0479	984	0.949	0.952	24567	0.99
CD69	-10.37	15	-1.67	0.0472	971	0.949	0.953	24580	0.99
DEFB103A	-10.33	15	-1.67	0.0479	985	0.949	0.952	24566	0.99
DSTYK	-10.34	15	-1.67	0.0478	982	0.949	0.952	24569	0.99
LH03289	-14.69	30	-1.67	0.047	968	0.949	0.953	24583	0.991
LH13118	-14.61	30	-1.67	0.0479	986	0.949	0.952	24565	0.99
LRRC46	-10.34	15	-1.67	0.0479	983	0.949	0.952	24568	0.99
MSL2	-10.37	15	-1.67	0.0473	972	0.949	0.953	24579	0.99
NMT1	-10.36	15	-1.67	0.0474	974	0.949	0.953	24577	0.99
PRKDC	-10.35	15	-1.67	0.0476	979	0.949	0.952	24572	0.99
PRPF38B	-10.38	15	-1.67	0.047	969	0.949	0.953	24582	0.99
PSMB7	-10.36	15	-1.67	0.0474	973	0.949	0.953	24578	0.99
UBA2	-10.34	15	-1.67	0.0478	981	0.949	0.952	24570	0.99
VAMP8	-14.64	30	-1.67	0.0476	980	0.949	0.952	24571	0.99
WDR25	-10.38	15	-1.67	0.0471	970	0.949	0.953	24581	0.99
ZMYND19	-10.36	15	-1.67	0.0474	975	0.949	0.953	24576	0.99
WDR7	-10.36	15	-1.67	0.0474	977	0.949	0.953	24574	0.99
ARFGAP1	-10.3	15	-1.66	0.0484	997	0.949	0.952	24554	0.99
C22orf46	-10.28	15	-1.66	0.0488	1008	0.949	0.951	24543	0.99
CCDC158	-10.32	15	-1.66	0.0481	989	0.949	0.952	24562	0.99
FAM104A	-10.31	15	-1.66	0.0483	995	0.949	0.952	24556	0.99
FASTK	-10.28	15	-1.66	0.0488	1007	0.949	0.951	24544	0.99
HCAR1	-10.31	15	-1.66	0.0484	996	0.949	0.952	24555	0.99
IL17RA	-10.29	15	-1.66	0.0487	1005	0.949	0.951	24546	0.99
KLF11	-10.28	15	-1.66	0.049	1009	0.949	0.951	24542	0.99
LH03569	-14.6	30	-1.66	0.0481	988	0.949	0.952	24563	0.99
LH11719	-15.96	36	-1.66	0.0485	1001	0.949	0.952	24550	0.99
LIMCH1	-10.31	15	-1.66	0.0483	993	0.949	0.952	24558	0.99
MYB	-10.29	15	-1.66	0.0487	1003	0.949	0.951	24548	0.99
NDUFA7	-10.32	15	-1.66	0.0482	991	0.949	0.952	24560	0.99
NME1-NME2	-10.3	15	-1.66	0.0485	999	0.949	0.952	24552	0.99
NME2	-10.3	15	-1.66	0.0485	998	0.949	0.952	24553	0.99
OGDH	-10.29	15	-1.66	0.0487	1004	0.949	0.951	24547	0.99
TRIM49D1	-10.29	15	-1.66	0.0488	1006	0.949	0.951	24545	0.99
UNC93B1	-10.32	15	-1.66	0.0482	990	0.949	0.952	24561	0.99
WBSCR17	-10.31	15	-1.66	0.0483	994	0.949	0.952	24557	0.99
ZC2HC1A	-10.3	15	-1.66	0.0485	1000	0.949	0.952	24551	0.99
ZNF48	-10.33	15	-1.66	0.048	987	0.949	0.952	24564	0.99
ASF1A	-10.3	15	-1.66	0.0486	1002	0.949	0.951	24549	0.99
MCPH1	-10.31	15	-1.66	0.0483	992	0.949	0.952	24559	0.99
REV1	-10.23	15	-1.65	0.0497	1022	0.949	0.95	24529	0.99
CD3EAP	-7.95	9	-1.65	0.0492	1012	0.949	0.951	24539	0.99
KCNJ11	-10.24	15	-1.65	0.0495	1016	0.949	0.95	24535	0.99
LCAT	-10.26	15	-1.65	0.0492	1011	0.949	0.951	24540	0.99
LH00217	-14.48	30	-1.65	0.0496	1018	0.949	0.95	24533	0.99
LH00942	-14.48	30	-1.65	0.0496	1019	0.949	0.95	24532	0.99
LH01270	-14.52	30	-1.65	0.0491	1010	0.949	0.951	24541	0.99
LH06383	-14.48	30	-1.65	0.0497	1020	0.949	0.95	24531	0.99
LH14070	-14.49	30	-1.65	0.0496	1017	0.949	0.95	24534	0.99
MOS	-10.25	15	-1.65	0.0495	1014	0.949	0.951	24537	0.99
STXBP4	-9.9	14	-1.65	0.0495	1015	0.949	0.95	24536	0.99
TUSC1	-9.15	12	-1.65	0.0497	1021	0.949	0.95	24530	0.99
USP13	-10.25	15	-1.65	0.0494	1013	0.949	0.951	24538	0.99
DNAJC28	-10.2	15	-1.64	0.0503	1027	0.949	0.95	24524	0.989
LH00182	-14.39	30	-1.64	0.0508	1034	0.949	0.949	24517	0.989
LH00584	-14.45	30	-1.64	0.0501	1025	0.949	0.95	24526	0.99
LH03257	-14.39	30	-1.64	0.0508	1032	0.949	0.949	24519	0.989
LH06517	-14.38	30	-1.64	0.051	1036	0.949	0.949	24515	0.989
LH07657	-14.39	30	-1.64	0.0508	1033	0.949	0.949	24518	0.989
LH09804	-14.45	30	-1.64	0.0501	1024	0.949	0.95	24527	0.99
LH13598	-14.41	30	-1.64	0.0505	1029	0.949	0.949	24522	0.989
LH13842	-14.45	30	-1.64	0.05	1023	0.949	0.95	24528	0.99
RFESD	-9.82	14	-1.64	0.051	1035	0.949	0.949	24516	0.989
RHOH	-10.19	15	-1.64	0.0505	1030	0.949	0.949	24521	0.989
SFT2D2	-10.18	15	-1.64	0.0508	1031	0.949	0.949	24520	0.989
TATDN1	-10.2	15	-1.64	0.0503	1026	0.949	0.95	24525	0.989
STRA13	-10.2	15	-1.64	0.0504	1028	0.949	0.95	24523	0.989
ANO6	-9.08	12	-1.63	0.0513	1039	0.949	0.949	24512	0.989
AREG	-10.11	15	-1.63	0.052	1058	0.949	0.948	24493	0.989
CADPS	-10.14	15	-1.63	0.0515	1051	0.949	0.948	24500	0.989
CCDC37	-9.06	12	-1.63	0.0517	1056	0.949	0.948	24495	0.989
GOLIM4	-10.14	15	-1.63	0.0514	1043	0.949	0.949	24508	0.989
GPX6	-10.14	15	-1.63	0.0515	1046	0.949	0.949	24505	0.989
INTS1	-10.15	15	-1.63	0.0514	1041	0.949	0.949	24510	0.989
KDELR2	-10.14	15	-1.63	0.0515	1047	0.949	0.949	24504	0.989
LDLRAD3	-10.14	15	-1.63	0.0514	1044	0.949	0.949	24507	0.989
LH04978	-14.34	30	-1.63	0.0515	1048	0.949	0.948	24503	0.989
LH05544	-14.34	30	-1.63	0.0516	1052	0.949	0.948	24499	0.989
LH12988	-14.36	30	-1.63	0.0512	1038	0.949	0.949	24513	0.989
LH13062	-14.35	30	-1.63	0.0514	1042	0.949	0.949	24509	0.989
LH16656	-14.33	30	-1.63	0.0516	1055	0.949	0.948	24496	0.989
LOC100130451	-10.12	15	-1.63	0.0519	1057	0.949	0.948	24494	0.989
LRRC53	-10.13	15	-1.63	0.0516	1054	0.949	0.948	24497	0.989
NDUFA1	-10.14	15	-1.63	0.0514	1045	0.949	0.949	24506	0.989
NDUFAF1	-10.14	15	-1.63	0.0515	1050	0.949	0.948	24501	0.989
PRDM12	-10.14	15	-1.63	0.0516	1053	0.949	0.948	24498	0.989
SCARB1	-10.16	15	-1.63	0.0511	1037	0.949	0.949	24514	0.989
SPI1	-10.14	15	-1.63	0.0515	1049	0.949	0.948	24502	0.989
INTS5	-9.08	12	-1.63	0.0513	1040	0.949	0.949	24511	0.989
HEATR2	-11.05	18	-1.62	0.0525	1064	0.949	0.947	24487	0.989
IKZF2	-14.22	30	-1.62	0.0531	1072	0.949	0.947	24479	0.988
LH03084	-14.27	30	-1.62	0.0525	1062	0.949	0.948	24489	0.989
LH08100	-14.29	30	-1.62	0.0522	1059	0.949	0.948	24492	0.989
LH10240	-14.27	30	-1.62	0.0524	1061	0.949	0.948	24490	0.989
LH16855	-14.24	30	-1.62	0.0528	1069	0.949	0.947	24482	0.989
LLGL1	-10.08	15	-1.62	0.0526	1066	0.949	0.947	24485	0.989
NSMCE1	-5.21	4	-1.62	0.0525	1063	0.949	0.947	24488	0.989
SEPT7	-10.06	15	-1.62	0.053	1070	0.949	0.947	24481	0.988
TNFRSF18	-10.08	15	-1.62	0.0527	1067	0.949	0.947	24484	0.989
TOP3A	-10.06	15	-1.62	0.053	1071	0.949	0.947	24480	0.988
ZNF275	-10.1	15	-1.62	0.0523	1060	0.949	0.948	24491	0.989
ADSS	-10.08	15	-1.62	0.0527	1068	0.949	0.947	24483	0.989
HIST1H1C	-10.08	15	-1.62	0.0526	1065	0.949	0.947	24486	0.989
APC	-14.17	30	-1.61	0.0538	1087	0.949	0.946	24464	0.988
C3orf52	-10.05	15	-1.61	0.0533	1077	0.949	0.947	24474	0.988
C9orf69	-10.04	15	-1.61	0.0535	1080	0.949	0.947	24471	0.988
FAM96B	-9.68	14	-1.61	0.0537	1086	0.949	0.946	24465	0.988
GLI1	-10.03	15	-1.61	0.0537	1084	0.949	0.946	24467	0.988
GTPBP2	-10.03	15	-1.61	0.0537	1085	0.949	0.946	24466	0.988
LH11698	-14.16	30	-1.61	0.054	1090	0.949	0.946	24461	0.988
LH12839	-14.21	30	-1.61	0.0532	1074	0.949	0.947	24477	0.988
LH13501	-13.97	29	-1.61	0.0533	1076	0.949	0.947	24475	0.988
LH16403	-14.21	30	-1.61	0.0532	1075	0.949	0.947	24476	0.988
MYO19	-10.97	18	-1.61	0.0539	1089	0.949	0.946	24462	0.988
NUTF2	-10.03	15	-1.61	0.0536	1083	0.949	0.946	24468	0.988
PES1	-8.98	12	-1.61	0.0534	1078	0.949	0.947	24473	0.988
RECK	-10.05	15	-1.61	0.0532	1073	0.949	0.947	24478	0.988
REST	-14.2	30	-1.61	0.0534	1079	0.949	0.947	24472	0.988
SMAD6	-10.01	15	-1.61	0.0541	1092	0.949	0.946	24459	0.988
TECPR2	-10.99	18	-1.61	0.0535	1081	0.949	0.946	24470	0.988
TIFAB	-10.02	15	-1.61	0.0539	1088	0.949	0.946	24463	0.988
TWISTNB	-7.33	8	-1.61	0.0535	1082	0.949	0.946	24469	0.988
XPNPEP1	-10.01	15	-1.61	0.0541	1091	0.949	0.946	24460	0.988
AGO4	-9.98	15	-1.6	0.0545	1098	0.949	0.945	24453	0.988
BGLAP	-9.27	13	-1.6	0.0552	1106	0.949	0.945	24445	0.988
CHST11	-9.99	15	-1.6	0.0544	1095	0.949	0.946	24456	0.988
COX15	-9.26	13	-1.6	0.0552	1108	0.949	0.945	24443	0.988
GAS6	-9.97	15	-1.6	0.0549	1103	0.949	0.945	24448	0.988
KIF21A	-9.98	15	-1.6	0.0547	1100	0.949	0.945	24451	0.988
LH02412	-14.06	30	-1.6	0.0553	1110	0.949	0.945	24441	0.988
LH07757	-14.11	30	-1.6	0.0546	1099	0.949	0.945	24452	0.988
LH08572	-14.09	30	-1.6	0.0549	1104	0.949	0.945	24447	0.988
LH11035	-14.12	30	-1.6	0.0545	1097	0.949	0.945	24454	0.988
LH16820	-14.14	30	-1.6	0.0543	1093	0.949	0.946	24458	0.988
MLX	-9.97	15	-1.6	0.0548	1101	0.949	0.945	24450	0.988
MUM1	-9.95	15	-1.6	0.0553	1109	0.949	0.945	24442	0.988
MXD1	-9.95	15	-1.6	0.0551	1105	0.949	0.945	24446	0.988
PMF1-BGLAP	-9.26	13	-1.6	0.0552	1107	0.949	0.945	24444	0.988
RINT1	-8.94	12	-1.6	0.0543	1094	0.949	0.946	24457	0.988
TMEM39A	-9.99	15	-1.6	0.0545	1096	0.949	0.946	24455	0.988
CRYBA2	-9.97	15	-1.6	0.0548	1102	0.949	0.945	24449	0.988
BLCAP	-9.93	15	-1.59	0.0557	1112	0.949	0.944	24439	0.987
CEBPA	-9.94	15	-1.59	0.0554	1111	0.949	0.945	24440	0.988
CWF19L1	-9.89	15	-1.59	0.0565	1126	0.949	0.944	24425	0.987
DNAH8	-14.02	30	-1.59	0.0559	1116	0.949	0.944	24435	0.987
FMO2	-9.9	15	-1.59	0.0561	1119	0.949	0.944	24432	0.987
G3BP1	-9.91	15	-1.59	0.0561	1118	0.949	0.944	24433	0.987
HES3	-9.92	15	-1.59	0.0558	1114	0.949	0.944	24437	0.987
HIST2H2AA4	-9.92	15	-1.59	0.0559	1115	0.949	0.944	24436	0.987
LH00074	-14	30	-1.59	0.0563	1123	0.949	0.944	24428	0.987
LHX3	-13.99	30	-1.59	0.0563	1124	0.949	0.944	24427	0.987
MCM5	-9.92	15	-1.59	0.0557	1113	0.949	0.944	24438	0.987
PPARG	-14	30	-1.59	0.0562	1120	0.949	0.944	24431	0.987
PTCH1	-9.9	15	-1.59	0.0562	1122	0.949	0.944	24429	0.987
STK11	-13.99	30	-1.59	0.0563	1125	0.949	0.944	24426	0.987
TXNL4B	-9.91	15	-1.59	0.056	1117	0.949	0.944	24434	0.987
ZDHHC19	-9.9	15	-1.59	0.0562	1121	0.949	0.944	24430	0.987
CCDC112	-9.86	15	-1.58	0.057	1136	0.949	0.943	24415	0.987
DCUN1D1	-9.88	15	-1.58	0.0567	1130	0.949	0.943	24421	0.987
DDB1	-13.51	28	-1.58	0.0565	1128	0.949	0.943	24423	0.987
G6PC	-9.84	15	-1.58	0.0575	1142	0.949	0.942	24409	0.987
LH00938	-13.95	30	-1.58	0.0569	1134	0.949	0.943	24417	0.987
LH05887	-13.97	30	-1.58	0.0567	1131	0.949	0.943	24420	0.987
LYZ	-9.86	15	-1.58	0.0571	1139	0.949	0.943	24412	0.987
MFSD6L	-9.86	15	-1.58	0.0571	1138	0.949	0.943	24413	0.987
NFIA	-9.83	15	-1.58	0.0576	1143	0.949	0.942	24408	0.986
NLRC3	-9.89	15	-1.58	0.0565	1127	0.949	0.943	24424	0.987
POMGNT2	-9.88	15	-1.58	0.0566	1129	0.949	0.943	24422	0.987
RDH11	-9.86	15	-1.58	0.057	1135	0.949	0.943	24416	0.987
RHOJ	-9.84	15	-1.58	0.0575	1141	0.949	0.943	24410	0.987
RNF125	-9.87	15	-1.58	0.0568	1133	0.949	0.943	24418	0.987
TERF1	-9.87	15	-1.58	0.0567	1132	0.949	0.943	24419	0.987
UBE3A	-9.86	15	-1.58	0.057	1137	0.949	0.943	24414	0.987
CENPC	-8.81	12	-1.58	0.0573	1140	0.949	0.943	24411	0.987
BUB1	-9.81	15	-1.57	0.0582	1149	0.949	0.942	24402	0.986
DNPH1	-9.8	15	-1.57	0.0582	1150	0.949	0.942	24401	0.986
HAP1	-9.81	15	-1.57	0.0581	1147	0.949	0.942	24404	0.986
KRT37	-9.79	15	-1.57	0.0585	1153	0.949	0.941	24398	0.986
LH13248	-13.84	30	-1.57	0.0586	1155	0.949	0.941	24396	0.986
LH14798	-13.86	30	-1.57	0.0583	1151	0.949	0.942	24400	0.986
LH17025	-13.84	30	-1.57	0.0586	1154	0.949	0.941	24397	0.986
LRRC39	-9.81	15	-1.57	0.058	1146	0.949	0.942	24405	0.986
MARCH6	-9.8	15	-1.57	0.0584	1152	0.949	0.942	24399	0.986
SNAI1	-9.83	15	-1.57	0.0577	1144	0.949	0.942	24407	0.986
MAU2	-9.81	15	-1.57	0.0581	1148	0.949	0.942	24403	0.986
RAD51AP1	-9.82	15	-1.57	0.058	1145	0.949	0.942	24406	0.986
ADSSL1	-9.77	15	-1.56	0.0589	1158	0.949	0.941	24393	0.986
CCDC153	-13.79	30	-1.56	0.0593	1165	0.949	0.941	24386	0.986
EMX1	-13.8	30	-1.56	0.0593	1164	0.949	0.941	24387	0.986
FRMD1	-13.83	30	-1.56	0.0588	1156	0.949	0.941	24395	0.986
HIGD1A	-9.77	15	-1.56	0.0589	1159	0.949	0.941	24392	0.986
INHBA	-9.76	15	-1.56	0.0592	1161	0.949	0.941	24390	0.986
IPO7	-9.75	15	-1.56	0.0593	1167	0.949	0.941	24384	0.986
LH08296	-13.81	30	-1.56	0.0591	1160	0.949	0.941	24391	0.986
LH12495	-13.8	30	-1.56	0.0592	1163	0.949	0.941	24388	0.986
LH14248	-13.76	30	-1.56	0.0597	1172	0.949	0.94	24379	0.985
PLK1S1	-9.73	15	-1.56	0.0598	1173	0.949	0.94	24378	0.985
POLD1	-8.74	12	-1.56	0.0588	1157	0.949	0.941	24394	0.986
POM121	-9.72	15	-1.56	0.06	1174	0.949	0.94	24377	0.985
RNASE10	-9.75	15	-1.56	0.0593	1166	0.949	0.941	24385	0.986
SLPI	-9.75	15	-1.56	0.0594	1168	0.949	0.941	24383	0.986
SNIP1	-9.06	13	-1.56	0.0597	1169	0.949	0.94	24382	0.985
TBK1	-9.73	15	-1.56	0.0597	1171	0.949	0.94	24380	0.985
HSP90AB1	-9.76	15	-1.56	0.0592	1162	0.949	0.941	24389	0.986
PDCD10	-9.73	15	-1.56	0.0597	1170	0.949	0.94	24381	0.985
RMI2	-9.68	15	-1.55	0.0609	1185	0.949	0.939	24366	0.985
ARL4A	-9.71	15	-1.55	0.0602	1177	0.949	0.94	24374	0.985
ASAH2B	-9.71	15	-1.55	0.0602	1178	0.949	0.94	24373	0.985
CD33	-9.68	15	-1.55	0.0608	1182	0.949	0.939	24369	0.985
ENOPH1	-9.7	15	-1.55	0.0603	1180	0.949	0.94	24371	0.985
LH10426	-13.69	30	-1.55	0.0609	1184	0.949	0.939	24367	0.985
MAP3K7CL	-13.69	30	-1.55	0.0609	1186	0.949	0.939	24365	0.985
NPL	-9.71	15	-1.55	0.0601	1175	0.949	0.94	24376	0.985
OR4F5	-11.45	21	-1.55	0.0609	1187	0.949	0.939	24364	0.985
PNMA1	-9.68	15	-1.55	0.0609	1183	0.949	0.939	24368	0.985
SMIM19	-9.71	15	-1.55	0.0602	1176	0.949	0.94	24375	0.985
SPRY4	-9.71	15	-1.55	0.0603	1179	0.949	0.94	24372	0.985
THAP2	-13.71	30	-1.55	0.0605	1181	0.949	0.939	24370	0.985
CA10	-9.65	15	-1.54	0.0614	1192	0.949	0.939	24359	0.984
CACNG4	-9.64	15	-1.54	0.0616	1198	0.949	0.938	24353	0.984
CARTPT	-9.63	15	-1.54	0.062	1200	0.949	0.938	24351	0.984
GINS3	-8.27	11	-1.54	0.0613	1189	0.949	0.939	24362	0.984
GPR144	-9.65	15	-1.54	0.0616	1197	0.949	0.938	24354	0.984
IPO5	-9.66	15	-1.54	0.0613	1190	0.949	0.939	24361	0.984
LDHA	-9.62	15	-1.54	0.0621	1202	0.949	0.938	24349	0.984
LH02558	-13.65	30	-1.54	0.0615	1193	0.949	0.939	24358	0.984
LH04240	-13.66	30	-1.54	0.0613	1191	0.949	0.939	24360	0.984
NAMPT	-9.63	15	-1.54	0.0619	1199	0.949	0.938	24352	0.984
NME6	-9.66	15	-1.54	0.0613	1188	0.949	0.939	24363	0.984
PARK7	-9.65	15	-1.54	0.0616	1196	0.949	0.938	24355	0.984
TRAPPC11	-8.98	13	-1.54	0.0615	1194	0.949	0.939	24357	0.984
BRAP	-9.63	15	-1.54	0.062	1201	0.949	0.938	24350	0.984
PMVK	-8.98	13	-1.54	0.0615	1195	0.949	0.938	24356	0.984
APOL4	-9.57	15	-1.53	0.0633	1213	0.949	0.937	24338	0.983
CRELD2	-9.58	15	-1.53	0.0632	1208	0.949	0.937	24343	0.983
DDX47	-7.81	10	-1.53	0.0633	1210	0.949	0.937	24341	0.983
ESRRA	-9.57	15	-1.53	0.0633	1214	0.949	0.937	24337	0.983
FA2H	-9.57	15	-1.53	0.0633	1212	0.949	0.937	24339	0.983
LH01571	-13.52	30	-1.53	0.0635	1216	0.949	0.937	24335	0.983
LH02375	-19.19	60	-1.53	0.0627	1205	0.949	0.937	24346	0.984
LH06515	-13.57	30	-1.53	0.0627	1204	0.949	0.937	24347	0.984
LH08704	-13.57	30	-1.53	0.0627	1203	0.949	0.937	24348	0.984
LH10929	-13.55	30	-1.53	0.063	1207	0.949	0.937	24344	0.983
LRRC45	-9.57	15	-1.53	0.0634	1215	0.949	0.937	24336	0.983
OR5F1	-9.59	15	-1.53	0.0629	1206	0.949	0.937	24345	0.984
RIPK4	-9.57	15	-1.53	0.0633	1211	0.949	0.937	24340	0.983
VASP	-9.57	15	-1.53	0.0632	1209	0.949	0.937	24342	0.983
TOPBP1	-8.19	11	-1.53	0.0635	1217	0.949	0.936	24334	0.983
ALDOA	-9.51	15	-1.52	0.0646	1234	0.949	0.935	24317	0.983
C14orf166B	-7.79	10	-1.52	0.0639	1223	0.949	0.936	24328	0.983
CLIP3	-9.52	15	-1.52	0.0644	1230	0.949	0.936	24321	0.983
CYCS	-9.55	15	-1.52	0.0637	1219	0.949	0.936	24332	0.983
LEPREL1	-9.54	15	-1.52	0.0639	1224	0.949	0.936	24327	0.983
LH05890	-13.49	30	-1.52	0.064	1226	0.949	0.936	24325	0.983
LH06535	-13.43	30	-1.52	0.0649	1239	0.949	0.935	24312	0.983
LH06623	-13.44	30	-1.52	0.0648	1237	0.949	0.935	24314	0.983
LH10433	-13.05	28	-1.52	0.0636	1218	0.949	0.936	24333	0.983
LH10716	-13.49	30	-1.52	0.064	1227	0.949	0.936	24324	0.983
LH12528	-13.47	30	-1.52	0.0644	1229	0.949	0.936	24322	0.983
LH16933	-13.46	30	-1.52	0.0645	1233	0.949	0.936	24318	0.983
NDUFA12	-9.5	15	-1.52	0.0648	1238	0.949	0.935	24313	0.983
OR51B2	-9.55	15	-1.52	0.0638	1221	0.949	0.936	24330	0.983
OR5I1	-9.55	15	-1.52	0.0638	1222	0.949	0.936	24329	0.983
PMF1	-9.19	14	-1.52	0.0647	1235	0.949	0.935	24316	0.983
RFPL3	-13.51	30	-1.52	0.0637	1220	0.949	0.936	24331	0.983
SDF2	-9.52	15	-1.52	0.0644	1231	0.949	0.936	24320	0.983
STRA6	-9.53	15	-1.52	0.0641	1228	0.949	0.936	24323	0.983
TRAPPC5	-9.18	14	-1.52	0.0647	1236	0.949	0.935	24315	0.983
ZFAND5	-9.54	15	-1.52	0.064	1225	0.949	0.936	24326	0.983
ZNF142	-9.52	15	-1.52	0.0645	1232	0.949	0.936	24319	0.983
ASAP1	-9.44	15	-1.51	0.0662	1254	0.949	0.934	24297	0.982
CFHR3	-9.46	15	-1.51	0.0658	1246	0.949	0.934	24305	0.982
FAM110A	-9.46	15	-1.51	0.0659	1247	0.949	0.934	24304	0.982
FAM189B	-9.47	15	-1.51	0.0656	1245	0.949	0.934	24306	0.982
FBXL22	-9.5	15	-1.51	0.0649	1240	0.949	0.935	24311	0.983
LH01659	-13.36	30	-1.51	0.0661	1251	0.949	0.934	24300	0.982
LH10278	-13.4	30	-1.51	0.0655	1244	0.949	0.935	24307	0.982
LH12418	-13.4	30	-1.51	0.0654	1242	0.949	0.935	24309	0.982
PPP1R12B	-9.44	15	-1.51	0.0662	1253	0.949	0.934	24298	0.982
SFRP4	-9.45	15	-1.51	0.066	1250	0.949	0.934	24301	0.982
SIGLEC14	-9.44	15	-1.51	0.0661	1252	0.949	0.934	24299	0.982
TESK2	-9.46	15	-1.51	0.0659	1248	0.949	0.934	24303	0.982
TMEM230	-9.45	15	-1.51	0.066	1249	0.949	0.934	24302	0.982
TTYH3	-9.15	14	-1.51	0.0655	1243	0.949	0.935	24308	0.982
RPRD1B	-8.49	12	-1.51	0.065	1241	0.949	0.935	24310	0.983
ARSA	-9.4	15	-1.5	0.0672	1266	0.949	0.933	24285	0.981
C1QL4	-9.4	15	-1.5	0.0671	1265	0.949	0.933	24286	0.981
DCAF15	-9.4	15	-1.5	0.0672	1267	0.949	0.933	24284	0.981
IGBP1	-9.39	15	-1.5	0.0673	1270	0.949	0.933	24281	0.981
ITGB5	-9.44	15	-1.5	0.0663	1258	0.949	0.934	24293	0.982
LH03085	-13.28	30	-1.5	0.0674	1272	0.949	0.933	24279	0.981
LH07552	-13.32	30	-1.5	0.0668	1261	0.949	0.933	24290	0.982
LH08414	-13.31	30	-1.5	0.0669	1262	0.949	0.933	24289	0.982
LH09268	-13.32	30	-1.5	0.0667	1260	0.949	0.933	24291	0.982
LH15827	-13.34	30	-1.5	0.0663	1259	0.949	0.934	24292	0.982
PPP5C	-9.41	15	-1.5	0.0669	1263	0.949	0.933	24288	0.982
PRKAR1B	-13.94	33	-1.5	0.0673	1268	0.949	0.933	24283	0.981
SH3GL1	-9.41	15	-1.5	0.067	1264	0.949	0.933	24287	0.981
SST	-9.44	15	-1.5	0.0663	1257	0.949	0.934	24294	0.982
TRABD2A	-8.75	13	-1.5	0.0673	1269	0.949	0.933	24282	0.981
TXNIP	-13.35	30	-1.5	0.0662	1255	0.949	0.934	24296	0.982
WTAP	-9.44	15	-1.5	0.0663	1256	0.949	0.934	24295	0.982
ZFC3H1	-9.39	15	-1.5	0.0674	1271	0.949	0.933	24280	0.981
ACP1	-8.71	13	-1.49	0.0682	1284	0.949	0.932	24267	0.981
CAPN13	-13.27	30	-1.49	0.0676	1276	0.949	0.932	24275	0.981
CRAT	-9.36	15	-1.49	0.068	1283	0.949	0.932	24268	0.981
DCHS2	-9.34	15	-1.49	0.0686	1292	0.949	0.931	24259	0.981
EHBP1	-9.38	15	-1.49	0.0677	1278	0.949	0.932	24273	0.981
FNDC5	-9.34	15	-1.49	0.0686	1291	0.949	0.931	24260	0.981
GLOD4	-9.38	15	-1.49	0.0677	1277	0.949	0.932	24274	0.981
GUK1	-9.33	15	-1.49	0.0688	1295	0.949	0.931	24256	0.981
HSPB7	-9.35	15	-1.49	0.0684	1286	0.949	0.932	24265	0.981
LH03554	-13.21	30	-1.49	0.0685	1289	0.949	0.932	24262	0.981
LH09657	-13.27	30	-1.49	0.0676	1275	0.949	0.932	24276	0.981
LH10058	-13.27	30	-1.49	0.0675	1274	0.949	0.932	24277	0.981
LH10308	-13.25	30	-1.49	0.0678	1280	0.949	0.932	24271	0.981
LIPE	-13.21	30	-1.49	0.0685	1290	0.949	0.931	24261	0.981
NKAIN1	-8.36	12	-1.49	0.0684	1287	0.949	0.932	24264	0.981
NRN1	-13.26	30	-1.49	0.0678	1279	0.949	0.932	24272	0.981
PHKG2	-9.33	15	-1.49	0.0687	1294	0.949	0.931	24257	0.981
PNPLA3	-9.39	15	-1.49	0.0675	1273	0.949	0.933	24278	0.981
RAB44	-9.33	15	-1.49	0.0688	1296	0.949	0.931	24255	0.981
RAD23B	-9.37	15	-1.49	0.068	1282	0.949	0.932	24269	0.981
TBC1D17	-9.35	15	-1.49	0.0684	1288	0.949	0.932	24263	0.981
UBXN7	-9.34	15	-1.49	0.0686	1293	0.949	0.931	24258	0.981
ZNF665	-9.37	15	-1.49	0.0679	1281	0.949	0.932	24270	0.981
ZNF703	-9.36	15	-1.49	0.0682	1285	0.949	0.932	24266	0.981
AGPAT4	-9.31	15	-1.48	0.0694	1303	0.949	0.931	24248	0.981
ASCC2	-9.29	15	-1.48	0.0698	1310	0.949	0.93	24241	0.98
CHRNB1	-9.32	15	-1.48	0.069	1298	0.949	0.931	24253	0.981
FBXL12	-9.32	15	-1.48	0.069	1300	0.949	0.931	24251	0.981
IFT172	-9.33	15	-1.48	0.0688	1297	0.949	0.931	24254	0.981
IL24	-9.29	15	-1.48	0.0697	1309	0.949	0.93	24242	0.981
LH10837	-13.12	30	-1.48	0.07	1314	0.949	0.93	24237	0.98
LH12449	-13.15	30	-1.48	0.0696	1307	0.949	0.93	24244	0.981
LH12745	-13.15	30	-1.48	0.0696	1308	0.949	0.93	24243	0.981
LTBP4	-13.13	30	-1.48	0.0699	1312	0.949	0.93	24239	0.98
OR52D1	-9.32	15	-1.48	0.069	1299	0.949	0.931	24252	0.981
PRDM8	-13.13	30	-1.48	0.0699	1313	0.949	0.93	24238	0.98
RPGRIP1L	-8.33	12	-1.48	0.0692	1301	0.949	0.931	24250	0.981
RUNX2	-13.14	30	-1.48	0.0698	1311	0.949	0.93	24240	0.98
SMAD5	-9.31	15	-1.48	0.0694	1304	0.949	0.931	24247	0.981
TCEANC2	-9.31	15	-1.48	0.0693	1302	0.949	0.931	24249	0.981
TCOF1	-7.96	11	-1.48	0.0696	1306	0.949	0.93	24245	0.981
EAPP	-9.3	15	-1.48	0.0695	1305	0.949	0.93	24246	0.981
DBF4	-9.27	15	-1.47	0.0702	1317	0.949	0.93	24234	0.98
AARS2	-7.57	10	-1.47	0.0702	1318	0.949	0.93	24233	0.98
ADAM15	-9.24	15	-1.47	0.0709	1332	0.949	0.929	24219	0.98
ASIC4	-9.25	15	-1.47	0.0708	1329	0.949	0.929	24222	0.98
ATP5J	-9.28	15	-1.47	0.0701	1316	0.949	0.93	24235	0.98
B3GAT3	-9.24	15	-1.47	0.071	1336	0.949	0.929	24215	0.98
CEACAM6	-8.25	12	-1.47	0.0714	1342	0.949	0.929	24209	0.98
GCAT	-9.26	15	-1.47	0.0705	1325	0.949	0.929	24226	0.98
GIPR	-9.26	15	-1.47	0.0704	1324	0.949	0.93	24227	0.98
GSTA5	-9.24	15	-1.47	0.0709	1333	0.949	0.929	24218	0.98
KIAA1462	-9.24	15	-1.47	0.071	1335	0.949	0.929	24216	0.98
L3MBTL2	-9.27	15	-1.47	0.0703	1321	0.949	0.93	24230	0.98
LH08029	-10.94	21	-1.47	0.0709	1334	0.949	0.929	24217	0.98
LH08813	-13.07	30	-1.47	0.0709	1331	0.949	0.929	24220	0.98
LH11734	-13.08	30	-1.47	0.0708	1330	0.949	0.929	24221	0.98
MEDAG	-9.28	15	-1.47	0.0701	1315	0.949	0.93	24236	0.98
MIP	-8.25	12	-1.47	0.0713	1340	0.949	0.929	24211	0.98
NUP98	-7.16	9	-1.47	0.0711	1337	0.949	0.929	24214	0.98
PAX1	-8.95	14	-1.47	0.0705	1326	0.949	0.929	24225	0.98
PEPD	-9.23	15	-1.47	0.0714	1341	0.949	0.929	24210	0.98
SEH1L	-7.94	11	-1.47	0.0703	1320	0.949	0.93	24231	0.98
SLC24A1	-13.09	30	-1.47	0.0706	1327	0.949	0.929	24224	0.98
SLC29A4	-9.27	15	-1.47	0.0703	1322	0.949	0.93	24229	0.98
TCF19	-13.11	30	-1.47	0.0702	1319	0.949	0.93	24232	0.98
TMBIM1	-8.26	12	-1.47	0.0712	1338	0.949	0.929	24213	0.98
TMEM243	-9.23	15	-1.47	0.0712	1339	0.949	0.929	24212	0.98
ZBED6	-9.25	15	-1.47	0.0707	1328	0.949	0.929	24223	0.98
PARP1	-9.26	15	-1.47	0.0704	1323	0.949	0.93	24228	0.98
ZNF827	-9.21	15	-1.46	0.0718	1349	0.949	0.928	24202	0.98
C7orf69	-9.17	15	-1.46	0.0728	1363	0.949	0.927	24188	0.979
CD109	-9.21	15	-1.46	0.0716	1345	0.949	0.928	24206	0.98
CDH24	-9.17	15	-1.46	0.0728	1362	0.949	0.927	24189	0.979
CDK5RAP1	-13.01	30	-1.46	0.0719	1352	0.949	0.928	24199	0.98
CLEC19A	-9.22	15	-1.46	0.0715	1343	0.949	0.928	24208	0.98
DAGLA	-9.19	15	-1.46	0.0723	1357	0.949	0.928	24194	0.98
DDX1	-9.19	15	-1.46	0.0724	1359	0.949	0.928	24192	0.98
EIF3CL	-8.57	13	-1.46	0.0719	1351	0.949	0.928	24200	0.98
GEMIN2	-8.22	12	-1.46	0.0723	1358	0.949	0.928	24193	0.98
HOXC13	-9.17	15	-1.46	0.0727	1361	0.949	0.927	24190	0.979
ICMT	-9.2	15	-1.46	0.0719	1353	0.949	0.928	24198	0.98
LH10532	-13.01	30	-1.46	0.072	1354	0.949	0.928	24197	0.98
LH10611	-12.99	30	-1.46	0.0723	1356	0.949	0.928	24195	0.98
LH14355	-13.02	30	-1.46	0.0718	1350	0.949	0.928	24201	0.98
LH16080	-13.04	30	-1.46	0.0716	1344	0.949	0.928	24207	0.98
MEF2BNB	-11.61	24	-1.46	0.0726	1360	0.949	0.927	24191	0.98
POLR1E	-8.24	12	-1.46	0.0717	1347	0.949	0.928	24204	0.98
RABAC1	-9.21	15	-1.46	0.0718	1348	0.949	0.928	24203	0.98
ST5	-9.21	15	-1.46	0.0716	1346	0.949	0.928	24205	0.98
TMEM65	-9.2	15	-1.46	0.072	1355	0.949	0.928	24196	0.98
BEGAIN	-12.94	30	-1.45	0.0732	1367	0.949	0.927	24184	0.979
FABP7	-9.14	15	-1.45	0.0736	1380	0.949	0.926	24171	0.979
HIGD2A	-10.79	21	-1.45	0.074	1389	0.949	0.926	24162	0.979
HORMAD1	-9.15	15	-1.45	0.0733	1370	0.949	0.927	24181	0.979
LH01501	-12.91	30	-1.45	0.0738	1385	0.949	0.926	24166	0.979
LH02985	-12.93	30	-1.45	0.0734	1372	0.949	0.927	24179	0.979
LH06270	-12.92	30	-1.45	0.0736	1378	0.949	0.926	24173	0.979
LH07264	-12.89	30	-1.45	0.0741	1390	0.949	0.926	24161	0.979
LH07971	-12.94	30	-1.45	0.0733	1368	0.949	0.927	24183	0.979
LH09586	-12.95	30	-1.45	0.0731	1366	0.949	0.927	24185	0.979
LH10266	-12.92	30	-1.45	0.0736	1376	0.949	0.926	24175	0.979
LH11788	-12.9	30	-1.45	0.0739	1387	0.949	0.926	24164	0.979
LH13703	-12.92	30	-1.45	0.0736	1381	0.949	0.926	24170	0.979
LH14797	-12.92	30	-1.45	0.0736	1377	0.949	0.926	24174	0.979
LH15813	-12.9	30	-1.45	0.0739	1386	0.949	0.926	24165	0.979
LH16436	-12.96	30	-1.45	0.0729	1364	0.949	0.927	24187	0.979
MAGIX	-9.15	15	-1.45	0.0733	1371	0.949	0.927	24180	0.979
METTL24	-9.14	15	-1.45	0.0736	1375	0.949	0.926	24176	0.979
MOB3B	-9.14	15	-1.45	0.0736	1379	0.949	0.926	24172	0.979
NUAK2	-9.12	15	-1.45	0.0739	1388	0.949	0.926	24163	0.979
PEX6	-9.14	15	-1.45	0.0734	1373	0.949	0.927	24178	0.979
RABL3	-9.13	15	-1.45	0.0738	1384	0.949	0.926	24167	0.979
RNF113B	-9.16	15	-1.45	0.0729	1365	0.949	0.927	24186	0.979
RNF14	-9.13	15	-1.45	0.0737	1383	0.949	0.926	24168	0.979
SMIM5	-12.94	30	-1.45	0.0733	1369	0.949	0.927	24182	0.979
TPH2	-9.13	15	-1.45	0.0737	1382	0.949	0.926	24169	0.979
XRCC3	-9.14	15	-1.45	0.0735	1374	0.949	0.927	24177	0.979
AASDH	-9.07	15	-1.44	0.0753	1414	0.949	0.925	24137	0.979
C2orf82	-12.82	30	-1.44	0.0754	1416	0.949	0.925	24135	0.979
CLCN7	-9.06	15	-1.44	0.0756	1418	0.949	0.924	24133	0.979
DCAF8	-12.83	30	-1.44	0.0751	1411	0.949	0.925	24140	0.979
KCNF1	-9.09	15	-1.44	0.0748	1401	0.949	0.925	24150	0.979
KCNJ1	-9.06	15	-1.44	0.0756	1417	0.949	0.924	24134	0.979
KLHDC9	-9.09	15	-1.44	0.0748	1400	0.949	0.925	24151	0.979
KMT2E	-9.07	15	-1.44	0.0752	1412	0.949	0.925	24139	0.979
LH01149	-12.87	30	-1.44	0.0745	1393	0.949	0.926	24158	0.979
LH02328	-12.83	30	-1.44	0.0751	1410	0.949	0.925	24141	0.979
LH02576	-12.87	30	-1.44	0.0745	1392	0.949	0.926	24159	0.979
LH10644	-12.85	30	-1.44	0.0748	1399	0.949	0.925	24152	0.979
LH11125	-12.86	30	-1.44	0.0747	1398	0.949	0.925	24153	0.979
LH12981	-12.84	30	-1.44	0.075	1407	0.949	0.925	24144	0.979
LH14970	-12.87	30	-1.44	0.0745	1395	0.949	0.925	24156	0.979
LH16018	-12.84	30	-1.44	0.075	1406	0.949	0.925	24145	0.979
LH16918	-12.84	30	-1.44	0.075	1405	0.949	0.925	24146	0.979
LOC730159	-9.07	15	-1.44	0.0752	1413	0.949	0.925	24138	0.979
MYO10	-9.1	15	-1.44	0.0745	1394	0.949	0.925	24157	0.979
MYOD1	-9.08	15	-1.44	0.0751	1408	0.949	0.925	24143	0.979
NDUFC1	-12.84	30	-1.44	0.0751	1409	0.949	0.925	24142	0.979
POLR2C	-8.13	12	-1.44	0.0749	1403	0.949	0.925	24148	0.979
PRKCZ	-12.86	30	-1.44	0.0747	1397	0.949	0.925	24154	0.979
PTK6	-9.1	15	-1.44	0.0746	1396	0.949	0.925	24155	0.979
ST14	-9.08	15	-1.44	0.0749	1402	0.949	0.925	24149	0.979
ZCCHC3	-9.08	15	-1.44	0.0749	1404	0.949	0.925	24147	0.979
ZMYM3	-12.82	30	-1.44	0.0754	1415	0.949	0.925	24136	0.979
WEE1	-8.79	14	-1.44	0.0745	1391	0.949	0.926	24160	0.979
ASL	-9.02	15	-1.43	0.0764	1429	0.949	0.924	24122	0.978
C3orf72	-8.09	12	-1.43	0.0758	1422	0.949	0.924	24129	0.979
CCDC114	-12.34	28	-1.43	0.0762	1425	0.949	0.924	24126	0.978
ELOVL4	-9.05	15	-1.43	0.0758	1423	0.949	0.924	24128	0.979
GJB7	-13.16	32	-1.43	0.0768	1436	0.949	0.923	24115	0.978
GTPBP4	-9.01	15	-1.43	0.0767	1434	0.949	0.923	24117	0.978
KANK4	-9.05	15	-1.43	0.0757	1420	0.949	0.924	24131	0.979
LH10546	-12.8	30	-1.43	0.0758	1421	0.949	0.924	24130	0.979
LIPI	-9.04	15	-1.43	0.076	1424	0.949	0.924	24127	0.979
PET117	-10.4	20	-1.43	0.0768	1435	0.949	0.923	24116	0.978
PRPF3	-7.74	11	-1.43	0.0762	1426	0.949	0.924	24125	0.978
SLC30A7	-9	15	-1.43	0.077	1437	0.949	0.923	24114	0.978
TMEM164	-9.02	15	-1.43	0.0766	1433	0.949	0.923	24118	0.978
TNFRSF10A	-9.03	15	-1.43	0.0763	1428	0.949	0.924	24123	0.978
UBE2D1	-9.05	15	-1.43	0.0757	1419	0.949	0.924	24132	0.979
UBE2U	-9.03	15	-1.43	0.0762	1427	0.949	0.924	24124	0.978
UBL5	-7.36	10	-1.43	0.0766	1432	0.949	0.923	24119	0.978
UBR3	-9.02	15	-1.43	0.0764	1430	0.949	0.924	24121	0.978
CYP3A43	-9.02	15	-1.43	0.0766	1431	0.949	0.923	24120	0.978
A1BG	-12.65	30	-1.42	0.0785	1469	0.949	0.921	24082	0.978
ACBD3	-8.98	15	-1.42	0.0777	1448	0.949	0.922	24103	0.978
C10orf118	-12.51	29	-1.42	0.0772	1438	0.949	0.923	24113	0.978
CLN3	-8.99	15	-1.42	0.0774	1445	0.949	0.923	24106	0.978
CR2	-8.95	15	-1.42	0.0783	1467	0.949	0.922	24084	0.978
CYP4Z1	-8.98	15	-1.42	0.0775	1447	0.949	0.922	24104	0.978
DAND5	-8.96	15	-1.42	0.0781	1461	0.949	0.922	24090	0.978
DCAF13	-11.32	24	-1.42	0.0784	1468	0.949	0.922	24083	0.978
DDX20	-8.36	13	-1.42	0.0777	1449	0.949	0.922	24102	0.978
ELANE	-8.96	15	-1.42	0.078	1458	0.949	0.922	24093	0.978
GLDN	-8.96	15	-1.42	0.0781	1460	0.949	0.922	24091	0.978
HPRT1	-8.97	15	-1.42	0.0778	1452	0.949	0.922	24099	0.978
INHBB	-8.99	15	-1.42	0.0774	1444	0.949	0.923	24107	0.978
INSIG1	-8.96	15	-1.42	0.078	1457	0.949	0.922	24094	0.978
LH01314	-12.68	30	-1.42	0.0779	1455	0.949	0.922	24096	0.978
LH01591	-12.45	29	-1.42	0.0782	1462	0.949	0.922	24089	0.978
LH09057	-12.71	30	-1.42	0.0774	1442	0.949	0.923	24109	0.978
LH09299	-12.67	30	-1.42	0.0782	1464	0.949	0.922	24087	0.978
LH09606	-12.69	30	-1.42	0.0779	1453	0.949	0.922	24098	0.978
LH11911	-12.66	30	-1.42	0.0782	1465	0.949	0.922	24086	0.978
LH13858	-12.71	30	-1.42	0.0774	1443	0.949	0.923	24108	0.978
LH14825	-12.72	30	-1.42	0.0773	1441	0.949	0.923	24110	0.978
LH17050	-12.72	30	-1.42	0.0772	1439	0.949	0.923	24112	0.978
LY6K	-8.96	15	-1.42	0.078	1459	0.949	0.922	24092	0.978
MGRN1	-8.97	15	-1.42	0.0778	1451	0.949	0.922	24100	0.978
OR12D2	-8.96	15	-1.42	0.0782	1463	0.949	0.922	24088	0.978
POP7	-8.95	15	-1.42	0.0783	1466	0.949	0.922	24085	0.978
SDHA	-8.97	15	-1.42	0.078	1456	0.949	0.922	24095	0.978
SLC17A7	-8.98	15	-1.42	0.0775	1446	0.949	0.923	24105	0.978
STXBP6	-8.99	15	-1.42	0.0773	1440	0.949	0.923	24111	0.978
TMEM184B	-8.97	15	-1.42	0.0779	1454	0.949	0.922	24097	0.978
TSKS	-8.98	15	-1.42	0.0777	1450	0.949	0.922	24101	0.978
CAP2	-8.94	15	-1.41	0.0787	1472	0.949	0.921	24079	0.978
CCDC103	-11.31	24	-1.41	0.0786	1470	0.949	0.921	24081	0.978
DERA	-8.94	15	-1.41	0.0787	1473	0.949	0.921	24078	0.978
DNAJC11	-8.92	15	-1.41	0.0792	1483	0.949	0.921	24068	0.978
GFER	-8.89	15	-1.41	0.0799	1491	0.949	0.92	24060	0.977
IL13RA1	-8.94	15	-1.41	0.0787	1471	0.949	0.921	24080	0.978
LH01137	-12.63	30	-1.41	0.0789	1478	0.949	0.921	24073	0.978
LH01249	-14.9	42	-1.41	0.0795	1487	0.949	0.92	24064	0.977
LH07866	-12.61	30	-1.41	0.0793	1484	0.949	0.921	24067	0.977
LH11437	-12.62	30	-1.41	0.079	1479	0.949	0.921	24072	0.978
LH13848	-12.57	30	-1.41	0.0799	1492	0.949	0.92	24059	0.977
MEPCE	-8.93	15	-1.41	0.0789	1476	0.949	0.921	24075	0.978
NCAPG2	-8.9	15	-1.41	0.0796	1488	0.949	0.92	24063	0.977
NDUFB10	-8.93	15	-1.41	0.0788	1474	0.949	0.921	24077	0.978
RIMS2	-8.92	15	-1.41	0.0791	1481	0.949	0.921	24070	0.978
RYBP	-8.89	15	-1.41	0.0799	1490	0.949	0.92	24061	0.977
SH3GLB2	-8.91	15	-1.41	0.0795	1485	0.949	0.92	24066	0.977
SLC12A4	-12.63	30	-1.41	0.0789	1477	0.949	0.921	24074	0.978
SLC16A7	-8.92	15	-1.41	0.0791	1482	0.949	0.921	24069	0.978
SLC35E1	-8.9	15	-1.41	0.0796	1489	0.949	0.92	24062	0.977
SNRNP200	-7.29	10	-1.41	0.0788	1475	0.949	0.921	24076	0.978
SOBP	-8.91	15	-1.41	0.0795	1486	0.949	0.92	24065	0.977
UBXN6	-12.62	30	-1.41	0.079	1480	0.949	0.921	24071	0.978
BAZ2A	-12.51	30	-1.4	0.0812	1504	0.949	0.919	24047	0.976
C14orf2	-8.88	15	-1.4	0.0801	1493	0.949	0.92	24058	0.977
C4orf46	-8.85	15	-1.4	0.0809	1500	0.949	0.919	24051	0.976
FZD6	-8.88	15	-1.4	0.0802	1495	0.949	0.92	24056	0.977
HEPN1	-8.85	15	-1.4	0.081	1501	0.949	0.919	24050	0.976
ICA1	-8.88	15	-1.4	0.0802	1494	0.949	0.92	24057	0.977
IL12RB1	-8.84	15	-1.4	0.0814	1508	0.949	0.919	24043	0.976
LH06460	-12.53	30	-1.4	0.0808	1498	0.949	0.919	24053	0.976
LH09472	-12.5	30	-1.4	0.0814	1509	0.949	0.919	24042	0.976
MROH9	-8.85	15	-1.4	0.0811	1502	0.949	0.919	24049	0.976
PTTG2	-8.86	15	-1.4	0.0809	1499	0.949	0.919	24052	0.976
RPS19BP1	-7.91	12	-1.4	0.0813	1507	0.949	0.919	24044	0.976
RSC1A1	-8.84	15	-1.4	0.0813	1505	0.949	0.919	24046	0.976
SF3A3	-8.87	15	-1.4	0.0805	1496	0.949	0.92	24055	0.977
SLC25A23	-8.84	15	-1.4	0.0813	1506	0.949	0.919	24045	0.976
TRIM71	-8.86	15	-1.4	0.0807	1497	0.949	0.919	24054	0.976
VIL1	-8.85	15	-1.4	0.0811	1503	0.949	0.919	24048	0.976
WDHD1	-8.53	14	-1.39	0.0817	1513	0.949	0.918	24038	0.976
ATP2C2	-8.83	15	-1.39	0.0816	1512	0.949	0.918	24039	0.976
BSPH1	-8.81	15	-1.39	0.0821	1518	0.949	0.918	24033	0.976
CRLF1	-8.83	15	-1.39	0.0815	1510	0.949	0.918	24041	0.976
CST8	-8.8	15	-1.39	0.0823	1521	0.949	0.918	24030	0.976
DTYMK	-8.78	15	-1.39	0.0829	1528	0.949	0.917	24023	0.975
HSPA13	-8.8	15	-1.39	0.0825	1525	0.949	0.917	24026	0.976
LH03274	-12.44	30	-1.39	0.0824	1524	0.949	0.918	24027	0.976
LH09245	-12.45	30	-1.39	0.0823	1522	0.949	0.918	24029	0.976
LH10402	-12.41	30	-1.39	0.083	1531	0.949	0.917	24020	0.975
LH11733	-12.49	30	-1.39	0.0816	1511	0.949	0.918	24040	0.976
LH15988	-12.27	29	-1.39	0.0818	1515	0.949	0.918	24036	0.976
LMBR1L	-8.79	15	-1.39	0.0827	1527	0.949	0.917	24024	0.976
MED24	-7.55	11	-1.39	0.082	1517	0.949	0.918	24034	0.976
MYEOV	-8.81	15	-1.39	0.0822	1520	0.949	0.918	24031	0.976
PCCA	-8.78	15	-1.39	0.083	1530	0.949	0.917	24021	0.975
SLC25A25	-8.81	15	-1.39	0.0822	1519	0.949	0.918	24032	0.976
SPP1	-12.47	30	-1.39	0.0819	1516	0.949	0.918	24035	0.976
SRP68	-8.78	15	-1.39	0.0829	1529	0.949	0.917	24022	0.975
TBC1D22B	-8.8	15	-1.39	0.0824	1523	0.949	0.918	24028	0.976
TXNRD3NB	-11.84	27	-1.39	0.0817	1514	0.949	0.918	24037	0.976
USP4	-8.79	15	-1.39	0.0826	1526	0.949	0.917	24025	0.976
CBFA2T2	-8.74	15	-1.38	0.0842	1550	0.949	0.916	24001	0.975
CD9	-8.73	15	-1.38	0.0843	1552	0.949	0.916	23999	0.975
DNAH3	-8.76	15	-1.38	0.0836	1540	0.949	0.916	24011	0.975
EXOC2	-8.75	15	-1.38	0.0839	1546	0.949	0.916	24005	0.975
FBF1	-8.77	15	-1.38	0.0831	1534	0.949	0.917	24017	0.975
H3F3A	-8.48	14	-1.38	0.083	1532	0.949	0.917	24019	0.975
LH03437	-12.38	30	-1.38	0.0837	1541	0.949	0.916	24010	0.975
LH04859	-12.4	30	-1.38	0.0834	1538	0.949	0.917	24013	0.975
LH09388	-12.34	30	-1.38	0.0845	1553	0.949	0.916	23998	0.975
MIS12	-7.16	10	-1.38	0.0834	1539	0.949	0.917	24012	0.975
OR1E1	-8.75	15	-1.38	0.0837	1543	0.949	0.916	24008	0.975
RAB9A	-8.75	15	-1.38	0.0838	1544	0.949	0.916	24007	0.975
RFX3	-8.73	15	-1.38	0.0843	1551	0.949	0.916	24000	0.975
RGCC	-8.74	15	-1.38	0.084	1547	0.949	0.916	24004	0.975
RPS28	-8.77	15	-1.38	0.0831	1533	0.949	0.917	24018	0.975
SLC34A1	-12.37	30	-1.38	0.0838	1545	0.949	0.916	24006	0.975
SMG1	-8.77	15	-1.38	0.0833	1536	0.949	0.917	24015	0.975
TRIM5	-8.74	15	-1.38	0.0841	1549	0.949	0.916	24002	0.975
ZNF34	-8.74	15	-1.38	0.0841	1548	0.949	0.916	24003	0.975
ZNF469	-8.77	15	-1.38	0.0832	1535	0.949	0.917	24016	0.975
ZZZ3	-8.75	15	-1.38	0.0837	1542	0.949	0.916	24009	0.975
NPLOC4	-7.84	12	-1.38	0.0833	1537	0.949	0.917	24014	0.975
ADRB2	-8.72	15	-1.37	0.0847	1557	0.949	0.915	23994	0.975
ATE1	-8.68	15	-1.37	0.0858	1581	0.949	0.914	23970	0.974
CST9L	-7.78	12	-1.37	0.0851	1563	0.949	0.915	23988	0.975
DEFB106A	-9.5	18	-1.37	0.086	1584	0.949	0.914	23967	0.974
EGR2	-8.68	15	-1.37	0.0858	1582	0.949	0.914	23969	0.974
FAM179B	-8.71	15	-1.37	0.085	1562	0.949	0.915	23989	0.975
FGFR1	-8.67	15	-1.37	0.086	1585	0.949	0.914	23966	0.974
GABRA4	-8.69	15	-1.37	0.0855	1572	0.949	0.914	23979	0.974
GALR2	-8.68	15	-1.37	0.0857	1577	0.949	0.914	23974	0.974
GKN2	-8.67	15	-1.37	0.0859	1583	0.949	0.914	23968	0.974
GSDMD	-8.67	15	-1.37	0.086	1586	0.949	0.914	23965	0.974
HIST1H3I	-8.69	15	-1.37	0.0853	1568	0.949	0.915	23983	0.974
KIAA1430	-8.68	15	-1.37	0.0856	1575	0.949	0.914	23976	0.974
LH00809	-12.28	30	-1.37	0.0857	1578	0.949	0.914	23973	0.974
LH05540	-12.27	30	-1.37	0.0858	1580	0.949	0.914	23971	0.974
LH07640	-12.31	30	-1.37	0.085	1561	0.949	0.915	23990	0.975
LH13519	-12.26	30	-1.37	0.0861	1588	0.949	0.914	23963	0.974
LH14227	-12.3	30	-1.37	0.0852	1565	0.949	0.915	23986	0.974
LIPT2	-8.72	15	-1.37	0.0847	1556	0.949	0.915	23995	0.975
NTRK1	-8.69	15	-1.37	0.0855	1573	0.949	0.914	23978	0.974
PCDHB6	-8.71	15	-1.37	0.0848	1559	0.949	0.915	23992	0.975
PLEKHA8	-8.71	15	-1.37	0.0848	1560	0.949	0.915	23991	0.975
POLR2L	-8.69	15	-1.37	0.0854	1570	0.949	0.915	23981	0.974
PPP1R13B	-8.69	15	-1.37	0.0854	1569	0.949	0.915	23982	0.974
PROK1	-8.67	15	-1.37	0.086	1587	0.949	0.914	23964	0.974
RBM39	-8.69	15	-1.37	0.0855	1574	0.949	0.914	23977	0.974
RIMKLB	-8.7	15	-1.37	0.0851	1564	0.949	0.915	23987	0.974
SNRPA1	-8.12	13	-1.37	0.0846	1554	0.949	0.915	23997	0.975
ST8SIA1	-8.08	13	-1.37	0.0856	1576	0.949	0.914	23975	0.974
STK24	-7.76	12	-1.37	0.0858	1579	0.949	0.914	23972	0.974
TINF2	-8.69	15	-1.37	0.0853	1567	0.949	0.915	23984	0.974
TMEM184C	-8.7	15	-1.37	0.0852	1566	0.949	0.915	23985	0.974
TMEM210	-8.72	15	-1.37	0.0847	1555	0.949	0.915	23996	0.975
ZNF835	-8.69	15	-1.37	0.0854	1571	0.949	0.915	23980	0.974
HIST1H1B	-8.72	15	-1.37	0.0847	1558	0.949	0.915	23993	0.975
BTBD2	-8.62	15	-1.36	0.0876	1608	0.949	0.912	23943	0.974
CCNA2	-8.62	15	-1.36	0.0874	1604	0.949	0.913	23947	0.974
CNGA3	-8.63	15	-1.36	0.0873	1601	0.949	0.913	23950	0.974
FOXL2	-7.73	12	-1.36	0.0868	1593	0.949	0.913	23958	0.974
FOXN1	-8.62	15	-1.36	0.0876	1607	0.949	0.912	23944	0.974
FSCN3	-8.63	15	-1.36	0.0871	1600	0.949	0.913	23951	0.974
HOMEZ	-8.64	15	-1.36	0.0868	1597	0.949	0.913	23954	0.974
LAMB3	-8.64	15	-1.36	0.0868	1594	0.949	0.913	23957	0.974
LH06465	-12.25	30	-1.36	0.0863	1590	0.949	0.914	23961	0.974
LH07422	-12.25	30	-1.36	0.0861	1589	0.949	0.914	23962	0.974
LH11894	-12.19	30	-1.36	0.0875	1605	0.949	0.913	23946	0.974
LH14249	-12.23	30	-1.36	0.0866	1592	0.949	0.913	23959	0.974
MIS18BP1	-8.63	15	-1.36	0.0873	1602	0.949	0.913	23949	0.974
MYH7B	-8.62	15	-1.36	0.0874	1603	0.949	0.913	23948	0.974
OR2T8	-9.47	18	-1.36	0.0868	1595	0.949	0.913	23956	0.974
SERINC5	-8.62	15	-1.36	0.0875	1606	0.949	0.912	23945	0.974
SLC35E4	-8.65	15	-1.36	0.0865	1591	0.949	0.914	23960	0.974
SOS2	-8.63	15	-1.36	0.087	1599	0.949	0.913	23952	0.974
UTP11L	-8.62	15	-1.36	0.0876	1609	0.949	0.912	23942	0.974
VSNL1	-8.64	15	-1.36	0.0868	1596	0.949	0.913	23955	0.974
TRAF3	-8.61	15	-1.36	0.0876	1610	0.949	0.912	23941	0.974
ACTB	-8.64	15	-1.36	0.0869	1598	0.949	0.913	23953	0.974
ATP5I	-8.27	14	-1.35	0.089	1629	0.949	0.911	23922	0.973
C19orf71	-8.58	15	-1.35	0.0887	1627	0.949	0.911	23924	0.973
FBLN2	-8.6	15	-1.35	0.0881	1619	0.949	0.912	23932	0.973
GTF2IRD2B	-9.42	18	-1.35	0.0881	1617	0.949	0.912	23934	0.973
IGSF6	-8.61	15	-1.35	0.0878	1611	0.949	0.912	23940	0.974
LH00049	-12.13	30	-1.35	0.0886	1625	0.949	0.911	23926	0.973
LH02894	-12.11	30	-1.35	0.089	1630	0.949	0.911	23921	0.973
LH04364	-12.14	30	-1.35	0.0884	1621	0.949	0.912	23930	0.973
LH05775	-12.16	30	-1.35	0.0881	1618	0.949	0.912	23933	0.973
LH07938	-12.14	30	-1.35	0.0884	1622	0.949	0.912	23929	0.973
LH08703	-12.12	30	-1.35	0.089	1628	0.949	0.911	23923	0.973
LH09446	-12.11	30	-1.35	0.0891	1632	0.949	0.911	23919	0.973
LH12376	-12.14	30	-1.35	0.0885	1623	0.949	0.912	23928	0.973
NARF	-8.56	15	-1.35	0.0892	1633	0.949	0.911	23918	0.973
OR51E2	-8.6	15	-1.35	0.0879	1614	0.949	0.912	23937	0.974
PCDHA8	-8.61	15	-1.35	0.0878	1613	0.949	0.912	23938	0.974
PRC1	-8.58	15	-1.35	0.0886	1626	0.949	0.911	23925	0.973
RALGDS	-11.55	27	-1.35	0.0878	1612	0.949	0.912	23939	0.974
SVOP	-8.58	15	-1.35	0.0885	1624	0.949	0.911	23927	0.973
TMEM70	-8.59	15	-1.35	0.0882	1620	0.949	0.912	23931	0.973
VPS8	-8.56	15	-1.35	0.0891	1631	0.949	0.911	23920	0.973
ZNF626	-8.6	15	-1.35	0.088	1615	0.949	0.912	23936	0.973
ORC2	-8.6	15	-1.35	0.0881	1616	0.949	0.912	23935	0.973
APLP2	-8.52	15	-1.34	0.0903	1656	0.949	0.91	23895	0.973
BPGM	-8.54	15	-1.34	0.0898	1646	0.949	0.91	23905	0.973
BTN3A1	-8.53	15	-1.34	0.0902	1653	0.949	0.91	23898	0.973
CAST	-11.43	27	-1.34	0.0904	1658	0.949	0.91	23893	0.973
DPYSL5	-8.54	15	-1.34	0.0896	1642	0.949	0.91	23909	0.973
EML3	-9.33	18	-1.34	0.0903	1655	0.949	0.91	23896	0.973
EZR	-12.04	30	-1.34	0.0905	1659	0.949	0.909	23892	0.973
FAF2	-8.51	15	-1.34	0.0907	1660	0.949	0.909	23891	0.972
FAM19A4	-8.52	15	-1.34	0.0903	1654	0.949	0.91	23897	0.973
FAM3C	-8.54	15	-1.34	0.0899	1647	0.949	0.91	23904	0.973
FUNDC2	-8.5	15	-1.34	0.0909	1663	0.949	0.909	23888	0.972
GAB2	-5.84	7	-1.34	0.0896	1641	0.949	0.91	23910	0.973
KIAA1324L	-8.55	15	-1.34	0.0894	1634	0.949	0.911	23917	0.973
KIF5C	-8.53	15	-1.34	0.09	1648	0.949	0.91	23903	0.973
KLHL15	-8.51	15	-1.34	0.0907	1661	0.949	0.909	23890	0.972
LAMC1	-8.53	15	-1.34	0.0902	1652	0.949	0.91	23899	0.973
LH01895	-12.02	30	-1.34	0.0909	1665	0.949	0.909	23886	0.972
LH06890	-12.09	30	-1.34	0.0895	1640	0.949	0.91	23911	0.973
LH17077	-12.08	30	-1.34	0.0898	1644	0.949	0.91	23907	0.973
NCR3LG1	-7.63	12	-1.34	0.09	1650	0.949	0.91	23901	0.973
NISCH	-8.54	15	-1.34	0.0897	1643	0.949	0.91	23908	0.973
NR6A1	-8.55	15	-1.34	0.0894	1635	0.949	0.911	23916	0.973
PDE7A	-8.54	15	-1.34	0.0898	1645	0.949	0.91	23906	0.973
RNF19B	-8.55	15	-1.34	0.0895	1638	0.949	0.911	23913	0.973
RPL12	-8.26	14	-1.34	0.0895	1639	0.949	0.91	23912	0.973
SAMHD1	-8.55	15	-1.34	0.0894	1636	0.949	0.911	23915	0.973
SIRT3	-8.53	15	-1.34	0.0901	1651	0.949	0.91	23900	0.973
TKTL1	-8.52	15	-1.34	0.0903	1657	0.949	0.91	23894	0.973
TTC37	-8.55	15	-1.34	0.0894	1637	0.949	0.911	23914	0.973
URGCP	-11.65	28	-1.34	0.09	1649	0.949	0.91	23902	0.973
DCP2	-8.51	15	-1.34	0.0908	1662	0.949	0.909	23889	0.972
ADAMTS20	-8.5	15	-1.34	0.0909	1664	0.949	0.909	23887	0.972
ACN9	-8.45	15	-1.33	0.0923	1681	0.949	0.908	23870	0.972
AP5S1	-8.46	15	-1.33	0.0922	1678	0.949	0.908	23873	0.972
ARHGEF10L	-8.46	15	-1.33	0.0922	1679	0.949	0.908	23872	0.972
BTG1	-8.45	15	-1.33	0.0923	1680	0.949	0.908	23871	0.972
CEP85L	-8.45	15	-1.33	0.0925	1684	0.949	0.908	23867	0.972
CHKA	-8.45	15	-1.33	0.0925	1685	0.949	0.908	23866	0.972
EDEM2	-8.48	15	-1.33	0.0915	1669	0.949	0.909	23882	0.972
FERMT2	-8.47	15	-1.33	0.0918	1670	0.949	0.908	23881	0.972
LH04175	-11.97	30	-1.33	0.092	1674	0.949	0.908	23877	0.972
LH05270	-11.95	30	-1.33	0.0925	1686	0.949	0.907	23865	0.972
LH08063	-12.01	30	-1.33	0.0912	1667	0.949	0.909	23884	0.972
LH10248	-11.96	30	-1.33	0.0922	1677	0.949	0.908	23874	0.972
LH11128	-11.97	30	-1.33	0.0919	1673	0.949	0.908	23878	0.972
NAALADL2	-8.45	15	-1.33	0.0925	1687	0.949	0.907	23864	0.972
PATE2	-8.46	15	-1.33	0.092	1675	0.949	0.908	23876	0.972
PATE3	-8.47	15	-1.33	0.0918	1671	0.949	0.908	23880	0.972
PHEX	-8.46	15	-1.33	0.0921	1676	0.949	0.908	23875	0.972
RCC1	-11.17	26	-1.33	0.0913	1668	0.949	0.909	23883	0.972
SNRNP48	-8.45	15	-1.33	0.0924	1683	0.949	0.908	23868	0.972
STK31	-8.49	15	-1.33	0.0911	1666	0.949	0.909	23885	0.972
ZNF146	-8.47	15	-1.33	0.0919	1672	0.949	0.908	23879	0.972
DDX11	-8.45	15	-1.33	0.0924	1682	0.949	0.908	23869	0.972
TONSL	-6.14	8	-1.32	0.0939	1708	0.949	0.906	23843	0.971
ALG1	-8.44	15	-1.32	0.0928	1690	0.949	0.907	23861	0.971
APPL2	-8.4	15	-1.32	0.0938	1707	0.949	0.906	23844	0.971
CST1	-8.44	15	-1.32	0.0926	1688	0.949	0.907	23863	0.972
DAZL	-8.39	15	-1.32	0.0942	1713	0.949	0.906	23838	0.971
DUOX1	-8.41	15	-1.32	0.0935	1700	0.949	0.907	23851	0.971
FAM127C	-8.42	15	-1.32	0.0932	1695	0.949	0.907	23856	0.971
FKBP7	-8.42	15	-1.32	0.0933	1697	0.949	0.907	23854	0.971
HBA1	-10.63	24	-1.32	0.0938	1706	0.949	0.906	23846	0.971
HBA2	-10.63	24	-1.32	0.0938	1705	0.949	0.906	23845	0.971
HNF4G	-11.9	30	-1.32	0.0934	1698	0.949	0.907	23853	0.971
KRT73	-8.41	15	-1.32	0.0935	1701	0.949	0.906	23850	0.971
LH02587	-11.93	30	-1.32	0.0929	1691	0.949	0.907	23860	0.971
LH08078	-11.86	30	-1.32	0.0942	1715	0.949	0.906	23836	0.971
LH13085	-11.9	30	-1.32	0.0934	1699	0.949	0.907	23852	0.971
MALT1	-8.43	15	-1.32	0.0931	1694	0.949	0.907	23857	0.971
NDUFA2	-7.51	12	-1.32	0.094	1709	0.949	0.906	23842	0.971
NKD1	-8.42	15	-1.32	0.0932	1696	0.949	0.907	23855	0.971
PHF6	-8.4	15	-1.32	0.094	1711	0.949	0.906	23840	0.971
PLTP	-11.94	30	-1.32	0.0926	1689	0.949	0.907	23862	0.972
SLC11A1	-8.41	15	-1.32	0.0936	1702	0.949	0.906	23849	0.971
SMG6	-9.2	18	-1.32	0.0941	1712	0.949	0.906	23839	0.971
SPINT1	-8.4	15	-1.32	0.094	1710	0.949	0.906	23841	0.971
SREBF2	-8.43	15	-1.32	0.0931	1692	0.949	0.907	23859	0.971
STX12	-8.41	15	-1.32	0.0936	1703	0.949	0.906	23848	0.971
YBX3	-8.41	15	-1.32	0.0937	1704	0.949	0.906	23847	0.971
ZNF274	-8.39	15	-1.32	0.0942	1714	0.949	0.906	23837	0.971
MARK2	-11.92	30	-1.32	0.0931	1693	0.949	0.907	23858	0.971
ECHS1	-8.37	15	-1.31	0.0948	1724	0.949	0.905	23827	0.971
AKAP9	-8.38	15	-1.31	0.0944	1720	0.949	0.906	23831	0.971
ALG2	-8.38	15	-1.31	0.0944	1719	0.949	0.906	23832	0.971
CMC2	-8.38	15	-1.31	0.0945	1722	0.949	0.905	23829	0.971
COG6	-8.06	14	-1.31	0.0957	1730	0.949	0.904	23821	0.97
CXCR6	-8.38	15	-1.31	0.0946	1723	0.949	0.905	23828	0.971
FRRS1L	-8.39	15	-1.31	0.0943	1716	0.949	0.906	23835	0.971
LH03150	-11.82	30	-1.31	0.0951	1725	0.949	0.905	23826	0.97
LH07125	-11.82	30	-1.31	0.0952	1726	0.949	0.905	23825	0.97
LH12235	-11.8	30	-1.31	0.0957	1731	0.949	0.904	23820	0.97
LH12879	-11.79	30	-1.31	0.0958	1733	0.949	0.904	23818	0.97
LH14717	-11.82	30	-1.31	0.0952	1727	0.949	0.905	23824	0.97
MARCH2	-11.81	30	-1.31	0.0955	1728	0.949	0.905	23823	0.97
MYO5B	-8.34	15	-1.31	0.0957	1732	0.949	0.904	23819	0.97
RHOV	-8.38	15	-1.31	0.0944	1718	0.949	0.906	23833	0.971
RRS1	-6.46	9	-1.31	0.0959	1735	0.949	0.904	23816	0.97
SDPR	-8.34	15	-1.31	0.0956	1729	0.949	0.904	23822	0.97
TM9SF1	-12.44	33	-1.31	0.0943	1717	0.949	0.906	23834	0.971
MVD	-6.49	9	-1.31	0.0945	1721	0.949	0.906	23830	0.971
ABCC1	-8.34	15	-1.31	0.0959	1734	0.949	0.904	23817	0.97
AKNAD1	-8.29	15	-1.3	0.0972	1756	0.949	0.903	23795	0.969
ALDH5A1	-9.07	18	-1.3	0.0975	1766	0.949	0.902	23785	0.969
ARID4A	-8.32	15	-1.3	0.0963	1742	0.949	0.904	23809	0.97
BLID	-8.33	15	-1.3	0.096	1737	0.949	0.904	23814	0.97
C1orf194	-11.75	30	-1.3	0.0966	1746	0.949	0.903	23805	0.97
COMMD5	-8.29	15	-1.3	0.0972	1754	0.949	0.903	23797	0.969
COPG2	-8.28	15	-1.3	0.0975	1763	0.949	0.903	23788	0.969
COX5A	-8.01	14	-1.3	0.0973	1758	0.949	0.903	23793	0.969
ENPP6	-8.32	15	-1.3	0.0962	1739	0.949	0.904	23812	0.97
FFAR3	-8.33	15	-1.3	0.0962	1738	0.949	0.904	23813	0.97
GIMAP2	-8.29	15	-1.3	0.0972	1757	0.949	0.903	23794	0.969
LH01680	-11.76	30	-1.3	0.0965	1743	0.949	0.904	23808	0.97
LH04388	-11.72	30	-1.3	0.0974	1762	0.949	0.903	23789	0.969
LH08105	-11.75	30	-1.3	0.0966	1745	0.949	0.903	23806	0.97
LH10899	-11.73	30	-1.3	0.097	1750	0.949	0.903	23801	0.969
LH12069	-11.72	30	-1.3	0.0973	1759	0.949	0.903	23792	0.969
LH12957	-11.76	30	-1.3	0.0965	1744	0.949	0.903	23807	0.97
LH14143	-11.72	30	-1.3	0.0973	1760	0.949	0.903	23791	0.969
LH15119	-11.72	30	-1.3	0.0975	1764	0.949	0.903	23787	0.969
NDUFA3	-8.32	15	-1.3	0.0963	1741	0.949	0.904	23810	0.97
NDUFB11	-8.33	15	-1.3	0.096	1736	0.949	0.904	23815	0.97
NEURL2	-8.3	15	-1.3	0.097	1749	0.949	0.903	23802	0.969
OR4F15	-8.3	15	-1.3	0.097	1752	0.949	0.903	23799	0.969
OR5K1	-8.29	15	-1.3	0.0972	1755	0.949	0.903	23796	0.969
PET100	-7.41	12	-1.3	0.0973	1761	0.949	0.903	23790	0.969
POLR2A	-8.3	15	-1.3	0.097	1751	0.949	0.903	23800	0.969
PRR7	-8.28	15	-1.3	0.0976	1768	0.949	0.902	23783	0.969
PSMG2	-8.3	15	-1.3	0.0969	1747	0.949	0.903	23804	0.969
RBM18	-8.28	15	-1.3	0.0975	1765	0.949	0.903	23786	0.969
SLC1A6	-8.28	15	-1.3	0.0976	1767	0.949	0.902	23784	0.969
TMEM110-MUSTN1	-9.09	18	-1.3	0.0969	1748	0.949	0.903	23803	0.969
ZFP36L1	-11.73	30	-1.3	0.0971	1753	0.949	0.903	23798	0.969
SDCBP	-7.75	13	-1.3	0.0963	1740	0.949	0.904	23811	0.97
C9orf170	-7.37	12	-1.29	0.099	1793	0.949	0.901	23758	0.969
CBX6	-8.24	15	-1.29	0.099	1792	0.949	0.901	23759	0.969
CCDC102A	-8.28	15	-1.29	0.0977	1770	0.949	0.902	23781	0.969
CDK8	-8.27	15	-1.29	0.0978	1773	0.949	0.902	23778	0.969
DUS4L	-7.37	12	-1.29	0.0987	1787	0.949	0.901	23764	0.969
FERMT1	-8.23	15	-1.29	0.0991	1795	0.949	0.901	23756	0.969
HAMP	-8.26	15	-1.29	0.0982	1779	0.949	0.902	23772	0.969
KCTD12	-8.28	15	-1.29	0.0977	1769	0.949	0.902	23782	0.969
LH03188	-11.68	30	-1.29	0.0982	1781	0.949	0.902	23770	0.969
LH05451	-11.68	30	-1.29	0.0983	1784	0.949	0.902	23767	0.969
LH06726	-11.66	30	-1.29	0.0988	1789	0.949	0.901	23762	0.969
LH08066	-11.64	30	-1.29	0.0992	1796	0.949	0.901	23755	0.969
LH14192	-11.69	30	-1.29	0.0981	1778	0.949	0.902	23773	0.969
LIPJ	-8.27	15	-1.29	0.0978	1772	0.949	0.902	23779	0.969
NIPBL	-8.22	15	-1.29	0.0994	1798	0.949	0.901	23753	0.969
NUP214	-8.23	15	-1.29	0.099	1794	0.949	0.901	23757	0.969
PROX2	-8.25	15	-1.29	0.0986	1786	0.949	0.901	23765	0.969
RBPJL	-8.27	15	-1.29	0.0979	1774	0.949	0.902	23777	0.969
RIOK3	-8.24	15	-1.29	0.0988	1788	0.949	0.901	23763	0.969
SARM1	-11.68	30	-1.29	0.0983	1783	0.949	0.902	23768	0.969
SERTM1	-8.25	15	-1.29	0.0985	1785	0.949	0.901	23766	0.969
SNTA1	-8.23	15	-1.29	0.0992	1797	0.949	0.901	23754	0.969
SPOPL	-8.24	15	-1.29	0.0989	1791	0.949	0.901	23760	0.969
ST6GAL1	-11.7	30	-1.29	0.0977	1771	0.949	0.902	23780	0.969
TNS3	-8.27	15	-1.29	0.098	1776	0.949	0.902	23775	0.969
TSHZ2	-8.26	15	-1.29	0.0981	1777	0.949	0.902	23774	0.969
URAD	-8.26	15	-1.29	0.0982	1780	0.949	0.902	23771	0.969
WBSCR27	-8.24	15	-1.29	0.0988	1790	0.949	0.901	23761	0.969
WDFY3	-8.27	15	-1.29	0.098	1775	0.949	0.902	23776	0.969
YKT6	-8.26	15	-1.29	0.0982	1782	0.949	0.902	23769	0.969
PAXIP1	-8.21	15	-1.28	0.0997	1804	0.949	0.9	23747	0.969
CCDC25	-7.89	14	-1.28	0.101	1826	0.949	0.899	23725	0.968
CKAP5	-11.23	28	-1.28	0.0996	1803	0.949	0.9	23748	0.969
COX20	-8.19	15	-1.28	0.1	1818	0.949	0.9	23733	0.968
DDX50	-8.21	15	-1.28	0.0998	1808	0.949	0.9	23743	0.969
DLX1	-8.18	15	-1.28	0.101	1821	0.949	0.899	23730	0.968
FUCA2	-8.2	15	-1.28	0.1	1812	0.949	0.9	23739	0.969
LH01007	-11.59	30	-1.28	0.1	1817	0.949	0.9	23734	0.968
LH01083	-11.62	30	-1.28	0.0995	1802	0.949	0.9	23749	0.969
LH06093	-11.6	30	-1.28	0.0999	1811	0.949	0.9	23740	0.969
LH08576	-11.56	30	-1.28	0.101	1822	0.949	0.899	23729	0.968
LH14587	-11.63	30	-1.28	0.0994	1799	0.949	0.901	23752	0.969
LOC158434	-8.21	15	-1.28	0.0997	1806	0.949	0.9	23745	0.969
MAN1A2	-8.22	15	-1.28	0.0995	1801	0.949	0.9	23750	0.969
MED25	-8.17	15	-1.28	0.101	1823	0.949	0.899	23728	0.968
MEX3A	-8.19	15	-1.28	0.101	1819	0.949	0.899	23732	0.968
MLXIP	-8.2	15	-1.28	0.1	1815	0.949	0.9	23736	0.969
OTOG	-8.2	15	-1.28	0.1	1814	0.949	0.9	23737	0.969
SHCBP1	-8.21	15	-1.28	0.0997	1807	0.949	0.9	23744	0.969
SLX1A	-8.99	18	-1.28	0.0999	1809	0.949	0.9	23742	0.969
TMPRSS4	-8.2	15	-1.28	0.1	1813	0.949	0.9	23738	0.969
TNFRSF1A	-8.21	15	-1.28	0.0999	1810	0.949	0.9	23741	0.969
TNFSF4	-11.56	30	-1.28	0.101	1825	0.949	0.899	23726	0.968
TRIM39	-8.19	15	-1.28	0.101	1820	0.949	0.899	23731	0.968
WWC2	-8.19	15	-1.28	0.1	1816	0.949	0.9	23735	0.968
XKR3	-8.17	15	-1.28	0.101	1824	0.949	0.899	23727	0.968
ZNF707	-8.21	15	-1.28	0.0997	1805	0.949	0.9	23746	0.969
SUPT7L	-8.22	15	-1.28	0.0994	1800	0.949	0.901	23751	0.969
PPP2R4	-8.11	15	-1.27	0.103	1857	0.949	0.897	23694	0.967
ADD2	-8.12	15	-1.27	0.103	1854	0.949	0.897	23697	0.967
ARHGEF35	-11.55	30	-1.27	0.101	1827	0.949	0.899	23724	0.968
AS3MT	-8.17	15	-1.27	0.101	1828	0.949	0.899	23723	0.968
CELA3B	-8.13	15	-1.27	0.102	1848	0.949	0.898	23703	0.968
CFC1	-8.12	15	-1.27	0.103	1852	0.949	0.897	23699	0.967
CFC1B	-8.12	15	-1.27	0.103	1853	0.949	0.897	23698	0.967
COPZ2	-8.11	15	-1.27	0.103	1858	0.949	0.897	23693	0.967
DEFB106B	-8.91	18	-1.27	0.102	1846	0.949	0.898	23705	0.968
GNG13	-8.13	15	-1.27	0.102	1844	0.949	0.898	23707	0.968
GRIPAP1	-8.16	15	-1.27	0.101	1832	0.949	0.899	23719	0.968
HLA-C	-8.16	15	-1.27	0.101	1830	0.949	0.899	23721	0.968
HSD17B13	-8.15	15	-1.27	0.102	1839	0.949	0.898	23712	0.968
HSPG2	-8.16	15	-1.27	0.101	1831	0.949	0.899	23720	0.968
LH01918	-11.54	30	-1.27	0.101	1833	0.949	0.899	23718	0.968
LH05390	-11.54	30	-1.27	0.101	1835	0.949	0.899	23716	0.968
LH09468	-12.62	36	-1.27	0.102	1840	0.949	0.898	23711	0.968
LH11107	-11.48	30	-1.27	0.103	1855	0.949	0.897	23696	0.967
LH14735	-11.53	30	-1.27	0.102	1838	0.949	0.898	23713	0.968
LTV1	-7.84	14	-1.27	0.103	1856	0.949	0.897	23695	0.967
MRI1	-8.13	15	-1.27	0.102	1845	0.949	0.898	23706	0.968
NOL9	-8.12	15	-1.27	0.103	1851	0.949	0.897	23700	0.967
PLSCR3	-10.9	27	-1.27	0.102	1850	0.949	0.898	23701	0.968
POT1	-8.15	15	-1.27	0.102	1836	0.949	0.898	23715	0.968
RBM14-RBM4	-12.78	37	-1.27	0.102	1843	0.949	0.898	23708	0.968
RBP3	-8.14	15	-1.27	0.102	1842	0.949	0.898	23709	0.968
RDX	-8.15	15	-1.27	0.102	1837	0.949	0.898	23714	0.968
RFPL4B	-8.16	15	-1.27	0.101	1834	0.949	0.899	23717	0.968
SPINT2	-8.14	15	-1.27	0.102	1841	0.949	0.898	23710	0.968
WDR33	-7.3	12	-1.27	0.101	1829	0.949	0.899	23722	0.968
WISP3	-8.13	15	-1.27	0.102	1849	0.949	0.898	23702	0.968
ZBTB33	-8.13	15	-1.27	0.102	1847	0.949	0.898	23704	0.968
CDC6	-7.79	14	-1.26	0.104	1883	0.949	0.896	23668	0.967
AKTIP	-8.09	15	-1.26	0.104	1872	0.949	0.896	23679	0.967
APOBEC4	-8.09	15	-1.26	0.104	1870	0.949	0.896	23681	0.967
CCDC88C	-8.06	15	-1.26	0.104	1886	0.949	0.896	23665	0.967
CDK20	-8.07	15	-1.26	0.104	1880	0.949	0.896	23671	0.967
EIF2AK3	-8.06	15	-1.26	0.105	1889	0.949	0.895	23662	0.967
EIF2S2	-8.07	15	-1.26	0.104	1879	0.949	0.896	23672	0.967
FGF5	-8.1	15	-1.26	0.103	1862	0.949	0.897	23689	0.967
GJD3	-11.01	28	-1.26	0.105	1888	0.949	0.895	23663	0.967
GRK4	-8.07	15	-1.26	0.104	1884	0.949	0.896	23667	0.967
GSDMC	-8.11	15	-1.26	0.103	1860	0.949	0.897	23691	0.967
HEXDC	-8.85	18	-1.26	0.104	1877	0.949	0.896	23674	0.967
KCNH3	-8.1	15	-1.26	0.103	1864	0.949	0.897	23687	0.967
KIAA0232	-8.1	15	-1.26	0.103	1866	0.949	0.897	23685	0.967
LAD1	-8.08	15	-1.26	0.104	1874	0.949	0.896	23677	0.967
LH06113	-11.41	30	-1.26	0.104	1881	0.949	0.896	23670	0.967
LH06328	-11.46	30	-1.26	0.103	1863	0.949	0.897	23688	0.967
LH06415	-11.44	30	-1.26	0.104	1871	0.949	0.896	23680	0.967
LH06537	-11.45	30	-1.26	0.104	1869	0.949	0.896	23682	0.967
LH10682	-11.45	30	-1.26	0.103	1867	0.949	0.897	23684	0.967
LH13956	-11.41	30	-1.26	0.104	1882	0.949	0.896	23669	0.967
NLRP13	-8.06	15	-1.26	0.105	1890	0.949	0.895	23661	0.967
PRKCDBP	-8.1	15	-1.26	0.103	1861	0.949	0.897	23690	0.967
PTPN11	-8.08	15	-1.26	0.104	1876	0.949	0.896	23675	0.967
PTTG1	-8.08	15	-1.26	0.104	1875	0.949	0.896	23676	0.967
RANBP17	-8.06	15	-1.26	0.104	1885	0.949	0.896	23666	0.967
RHNO1	-9.59	21	-1.26	0.103	1859	0.949	0.897	23692	0.967
SCN3A	-8.09	15	-1.26	0.104	1873	0.949	0.896	23678	0.967
SLC41A3	-8.1	15	-1.26	0.103	1865	0.949	0.897	23686	0.967
SPTBN1	-8.06	15	-1.26	0.105	1887	0.949	0.895	23664	0.967
SULT2B1	-8.08	15	-1.26	0.104	1878	0.949	0.896	23673	0.967
UBE2S	-8.09	15	-1.26	0.103	1868	0.949	0.897	23683	0.967
TRIM37	-8.02	15	-1.25	0.106	1912	0.949	0.894	23639	0.966
ACE2	-8.02	15	-1.25	0.106	1909	0.949	0.894	23642	0.966
ATF4	-8.06	15	-1.25	0.105	1891	0.949	0.895	23660	0.967
C2	-11.32	30	-1.25	0.106	1918	0.949	0.894	23633	0.966
RMI1	-7.47	13	-1.25	0.106	1904	0.949	0.894	23647	0.966
CHTOP	-8.03	15	-1.25	0.106	1907	0.949	0.894	23644	0.966
CRBN	-8.04	15	-1.25	0.105	1898	0.949	0.895	23653	0.967
EXOSC1	-8.01	15	-1.25	0.106	1914	0.949	0.894	23637	0.966
HRH2	-8.05	15	-1.25	0.105	1893	0.949	0.895	23658	0.967
IFT46	-8.05	15	-1.25	0.105	1894	0.949	0.895	23657	0.967
KLK4	-8.05	15	-1.25	0.105	1895	0.949	0.895	23656	0.967
LH05875	-11.95	33	-1.25	0.105	1892	0.949	0.895	23659	0.967
LH09970	-11.35	30	-1.25	0.106	1906	0.949	0.894	23645	0.966
LH10618	-11.38	30	-1.25	0.105	1897	0.949	0.895	23654	0.967
LH11840	-11.32	30	-1.25	0.106	1917	0.949	0.894	23634	0.966
LH13634	-11.35	30	-1.25	0.106	1908	0.949	0.894	23643	0.966
NEU2	-8.05	15	-1.25	0.105	1896	0.949	0.895	23655	0.967
NUSAP1	-8.02	15	-1.25	0.106	1911	0.949	0.894	23640	0.966
POLR1C	-11.69	32	-1.25	0.106	1916	0.949	0.894	23635	0.966
PPT1	-8.03	15	-1.25	0.105	1902	0.949	0.895	23649	0.966
RNF5	-8.01	15	-1.25	0.106	1915	0.949	0.894	23636	0.966
SLC34A3	-8.04	15	-1.25	0.105	1900	0.949	0.895	23651	0.967
TAP1	-8.01	15	-1.25	0.106	1913	0.949	0.894	23638	0.966
TMEM8A	-7.77	14	-1.25	0.105	1901	0.949	0.895	23650	0.967
USP6NL	-8.03	15	-1.25	0.106	1905	0.949	0.894	23646	0.966
ZNF132	-8.04	15	-1.25	0.105	1899	0.949	0.895	23652	0.967
CDK10	-8.03	15	-1.25	0.106	1903	0.949	0.894	23648	0.966
ITGB1BP1	-8.02	15	-1.25	0.106	1910	0.949	0.894	23641	0.966
ATP6V1H	-7.95	15	-1.24	0.108	1938	0.949	0.892	23613	0.965
GDF3	-7.97	15	-1.24	0.108	1934	0.949	0.892	23617	0.965
GLIPR1L2	-7.98	15	-1.24	0.107	1929	0.949	0.893	23622	0.966
HOXC5	-8	15	-1.24	0.107	1919	0.949	0.893	23631	0.966
HOXC6	-8	15	-1.24	0.107	1920	0.949	0.893	23632	0.966
HPN	-11.3	30	-1.24	0.107	1923	0.949	0.893	23628	0.966
LH00406	-11.28	30	-1.24	0.107	1930	0.949	0.893	23621	0.966
LH06794	-11.29	30	-1.24	0.107	1925	0.949	0.893	23626	0.966
LH08336	-11.26	30	-1.24	0.108	1936	0.949	0.892	23615	0.965
LH10461	-11.27	30	-1.24	0.108	1933	0.949	0.892	23618	0.965
LH10520	-11.29	30	-1.24	0.107	1926	0.949	0.893	23625	0.966
LH11900	-11.26	30	-1.24	0.108	1937	0.949	0.892	23614	0.965
LH12561	-11.24	30	-1.24	0.108	1940	0.949	0.892	23611	0.965
LH15291	-11.31	30	-1.24	0.107	1921	0.949	0.893	23630	0.966
MIA	-11.29	30	-1.24	0.107	1928	0.949	0.893	23623	0.966
NUP107	-7.98	15	-1.24	0.107	1927	0.949	0.893	23624	0.966
OR11L1	-7.7	14	-1.24	0.107	1931	0.949	0.893	23620	0.965
PPP1R12A	-7.95	15	-1.24	0.108	1939	0.949	0.892	23612	0.965
SSRP1	-7.68	14	-1.24	0.108	1941	0.949	0.892	23610	0.965
TNRC6B	-7.97	15	-1.24	0.108	1932	0.949	0.892	23619	0.965
TOX4	-8.75	18	-1.24	0.107	1924	0.949	0.893	23627	0.966
ZCWPW1	-7.96	15	-1.24	0.108	1935	0.949	0.892	23616	0.965
ZNF654	-8	15	-1.24	0.107	1922	0.949	0.893	23629	0.966
ADPRM	-6.46	10	-1.23	0.11	1964	0.949	0.89	23587	0.964
AKAP3	-11.22	30	-1.23	0.109	1948	0.949	0.891	23603	0.965
CMAS	-7.92	15	-1.23	0.109	1957	0.949	0.891	23594	0.965
FBXO4	-7.91	15	-1.23	0.109	1962	0.949	0.891	23589	0.965
HIST2H2AA3	-9.4	21	-1.23	0.109	1943	0.949	0.891	23608	0.965
HLA-E	-7.93	15	-1.23	0.109	1950	0.949	0.891	23601	0.965
KCTD17	-7.9	15	-1.23	0.11	1969	0.949	0.89	23582	0.964
KRTAP12-1	-7.64	14	-1.23	0.11	1968	0.949	0.89	23583	0.964
LH00657	-11.23	30	-1.23	0.109	1944	0.949	0.891	23607	0.965
LH01397	-11.16	30	-1.23	0.11	1977	0.949	0.89	23574	0.964
LH02500	-11.18	30	-1.23	0.11	1965	0.949	0.89	23586	0.964
LH03732	-11.18	30	-1.23	0.11	1970	0.949	0.89	23581	0.964
LH05054	-11.23	30	-1.23	0.108	1942	0.949	0.892	23609	0.965
LH05441	-11.22	30	-1.23	0.109	1949	0.949	0.891	23602	0.965
LH06513	-11.16	30	-1.23	0.11	1976	0.949	0.89	23575	0.964
LH06719	-11.21	30	-1.23	0.109	1954	0.949	0.891	23597	0.965
LH06823	-11.21	30	-1.23	0.109	1953	0.949	0.891	23598	0.965
LH09186	-11.2	30	-1.23	0.109	1958	0.949	0.891	23593	0.965
LH11043	-11.18	30	-1.23	0.11	1971	0.949	0.89	23580	0.964
LH14622	-11.23	30	-1.23	0.109	1945	0.949	0.891	23606	0.965
NDUFV2	-7.92	15	-1.23	0.109	1960	0.949	0.891	23591	0.965
PRKCH	-7.93	15	-1.23	0.109	1947	0.949	0.891	23604	0.965
PROKR2	-7.89	15	-1.23	0.11	1979	0.949	0.89	23572	0.964
PYCRL	-7.92	15	-1.23	0.109	1955	0.949	0.891	23596	0.965
SAA2	-7.92	15	-1.23	0.109	1956	0.949	0.891	23595	0.965
SERPINA9	-7.9	15	-1.23	0.11	1972	0.949	0.89	23579	0.964
SIM1	-7.89	15	-1.23	0.11	1980	0.949	0.89	23571	0.964
SLITRK1	-7.91	15	-1.23	0.11	1967	0.949	0.89	23584	0.964
SUCO	-7.92	15	-1.23	0.109	1959	0.949	0.891	23592	0.965
TACSTD2	-7.93	15	-1.23	0.109	1952	0.949	0.891	23599	0.965
TMEM110	-7.92	15	-1.23	0.109	1961	0.949	0.891	23590	0.965
TTN	-11.16	30	-1.23	0.11	1978	0.949	0.89	23573	0.964
ZNF182	-7.9	15	-1.23	0.11	1974	0.949	0.89	23577	0.964
ZNF20	-11.19	30	-1.23	0.109	1963	0.949	0.891	23588	0.965
ZNF805	-7.94	15	-1.23	0.109	1946	0.949	0.891	23605	0.965
CIRH1A	-7.9	15	-1.23	0.11	1975	0.949	0.89	23576	0.964
AHCYL1	-11.17	30	-1.23	0.11	1973	0.949	0.89	23578	0.964
TDP2	-7.91	15	-1.23	0.11	1966	0.949	0.89	23585	0.964
TRIP12	-7.93	15	-1.23	0.109	1951	0.949	0.891	23600	0.965
ACBD6	-7.87	15	-1.22	0.111	1995	0.949	0.889	23556	0.964
AZI2	-8.64	18	-1.22	0.111	1984	0.949	0.889	23567	0.964
CBR4	-7.86	15	-1.22	0.111	2001	0.949	0.889	23550	0.964
CNOT6L	-7.88	15	-1.22	0.111	1986	0.949	0.889	23565	0.964
DIO3	-7.84	15	-1.22	0.112	2015	0.949	0.888	23536	0.964
EIF3G	-6.75	11	-1.22	0.111	1987	0.949	0.889	23564	0.964
EPRS	-7.85	15	-1.22	0.112	2005	0.949	0.888	23546	0.964
IL1R2	-11.1	30	-1.22	0.112	2007	0.949	0.888	23544	0.964
IL22	-6.07	9	-1.22	0.112	2018	0.949	0.888	23533	0.964
KCNC4	-7.85	15	-1.22	0.111	2003	0.949	0.889	23548	0.964
KIR3DL3	-7.85	15	-1.22	0.112	2004	0.949	0.888	23547	0.964
LCN1	-7.87	15	-1.22	0.111	1991	0.949	0.889	23560	0.964
LGALS3	-7.85	15	-1.22	0.112	2009	0.949	0.888	23542	0.964
LH01111	-11.08	30	-1.22	0.112	2021	0.949	0.888	23530	0.964
LH01921	-11.12	30	-1.22	0.111	1996	0.949	0.889	23555	0.964
LH06052	-11.09	30	-1.22	0.112	2013	0.949	0.888	23538	0.964
LH08786	-11.15	30	-1.22	0.111	1985	0.949	0.889	23566	0.964
LH10446	-11.08	30	-1.22	0.112	2020	0.949	0.888	23531	0.964
LH10724	-11.09	30	-1.22	0.112	2011	0.949	0.888	23540	0.964
[truncated: 23,551 more rows]

## Sheet: Fig1d
Formaldehyde (μM)	WT				CSB-/-				XPA-/-
0	100	100	100	100	100	100	100	100	100	100	100	100
30	92.2428	94.1545	89.7764	103.478	73.3333	84.3496	99.0291	90.6634	46.4692	81.6327	78.2696	87.5546
40	85.4975	94.7808	94.5687	87.2464	42.2989	72.7642	92.8803	67.0762	20.0456	60.7143	61.3682	61.5721
50	68.6341	82.0459	87.8594	93.913	17.4713	51.0163	50.4854	35.8722	7.51708	39.5408	26.3581	31.6594
75	17.032	51.1482	66.7732	60.8696	0.689655	5.0813	6.14887	0.982801	0.455581	5.10204	1.00604	0.655022

## Sheet: Fig1e
5-aza-dC (nM)	WT				CSB-/-				XPA-/-
0	100	100	100	100	100	100	100	100	100	100	100	100
50	77.9089	89.7704	100.639	104.638	66.4368	74.187	90.2913	88.2064	63.7813	74.7449	82.2938	88.4279
100	34.9073	55.9499	66.7732	71.0145	22.7586	45.5285	73.4628	42.5061	35.9909	64.5408	77.8672	75.3275
150	15.5143	29.4363	46.9649	43.1884	3.21839	17.2764	34.6278	19.1646	19.3622	46.9388	63.5815	63.3188
200	6.74536	12.9436	40.5751	21.1594	1.14943	5.89431	18.123	1.4742	7.51708	33.9286	42.2535	31.2227
300	1.68634	8.14196	24.6006	10.4348	0.689655	2.43902	2.589	0.4914	1.36674	13.2653	17.3038	9.17031

## Sheet: Fig1g
Formaldehyde (μM)	WT			CSB-/- + EV			CSB-/- + WT			CSB-/- + K538R
0	100	100	100	100	100	100	100	100	100	100	100	100
30	109.058	103.846	100.993	97.0833	82.0388	96.1089	103.518	88.7931	107.362	101.684	95.9248	84.6626
40	105.072	106.731	89.0728	59.5833	54.8544	61.8677	71.8593	73.2759	75.4601	67.0034	74.9216	51.227
50	114.13	105.288	84.7682	37.9167	35.4369	41.2451	65.8291	63.3621	53.681	53.5354	54.8589	42.0245
60	80.4348	90.3846	70.8609	14.5833	13.5922	9.33852	41.206	39.2241	30.6748	26.5993	32.2884	20.5521
75	68.8406	60.5769	53.6424	1.25	0.970874	4.28016	25.1256	24.1379	14.1104	9.42761	6.58307	7.66871

## Sheet: Fig1h
5-aza-dC (nM)	WT			CSB-/- + EV			CSB-/- + WT			CSB-/- + K538R
0	100	100	100	100	100	100	100	100	100	100	100	100
50	81.8966	92.9095	98.8372	83.815	79.2339	76.7045	103.497	97.9853	77.0073	92.7586	78.2875	81.9672
100	53.0172	92.4205	75.2907	51.4451	55.0403	49.4318	78.3217	84.0659	77.0073	62.069	63.9144	55.4645
150	46.9828	79.9511	68.8953	33.526	22.5806	20.1705	66.0839	61.5385	50.365	38.6207	39.7554	24.5902
200	39.2241	55.0122	58.7209	15.6069	13.3065	12.2159	50.6993	44.5055	44.8905	16.5517	27.2171	22.4044
300	15.5172	29.0954	24.4186	2.02312	2.41935	1.13636	13.6364	10.2564	12.7737	3.44828	5.19878	3.82514

## Sheet: Fig1i
Illudin S (pg/ml)	WT			CSB-/- + EV			CSB-/- + WT			CSB-/- + K538R
0	100	100	100	100	100	100	100	100	100	100	100	100
25	86.6379	97.9167	92.0354	58.0925	94.6779	97.1326	94.0559	89.9598	98.7013	92.7586	92.3077	100
50	85.3448	95.8333	102.212	4.04624	72.549	60.2151	95.8042	93.5743	96.1039	73.1034	84.6154	82.1782
100	74.1379	100.417	84.0708	0.289017	1.40056	1.43369	72.3776	79.5181	77.0563	2.41379	52.8846	47.5248
150	70.6897	100.417	92.4779	0.289017	1.68067	0.716846	24.8252	69.8795	72.2944	0.344828	7.21154	4.9505

## Sheet: Fig1j
FA (μM)	WT			XPC-/-			XPC-/- XPA-/-
0	97.0513	100.139	102.809	100.806	101.88	97.3135	96.6153	100.687	102.697
9	96.0719	99.9667	97.0229	90.1993	96.1694	113.526	96.0653	107.534	111.886
14	89.9323	91.7988	94.0307	87.4691	83.6055	81.7099	86.5653	92.9803	96.8025
22	91.422	99.0096	103.622	85.6123	92.7378	99.6601	80.6756	86.8102	91.4736
33	77.0668	84.7821	75.5047	75.0601	72.2678	77.7294	44.202	45.4497	45.9709
50	62.5222	68.7626	72.4714	55.0849	74.1713	65.2442	11.3222	11.0097	14.9837
75	15.3685	18.1794	9.04535	22.6994	9.40604	12.6351	0.330411	0.652851	0

## Sheet: Fig1k
5-aza-dC (μM)	WT			XPC-/-			XPC-/- XPA-/-
0	100.449	98.9321	100.619	101.525	98.2294	100.246	95.7277	102.072	102.2
0.15	86.9674	95.2335	106.089	80.5989	92.8664	97.0688	87.3622	79.8959	97.2248
0.3	64.8485	71.09	72.2253	68.3569	67.3687	72.6872	62.6768	62.4287	65.6498
0.6	64.6474	63.8054	79.9013	62.0057	59.8159	70.8403	51.1082	57.8729	72.0672
1.25	50.3036	41.5327	53.5773	48.7302	45.1513	48.0719	43.0238	43.9389	45.1441
2.5	39.1527	44.3702	50.7316	40.6717	33.1267	52.4892	39.4463	46.0442	48.348
5	30.2441	32.7957	32.3086	31.4049	29.0914	32.279	34.4334	32.6199	28.8093
10	25.3068	29.0206	30.7806	26.6398	31.059	35.4483	29.2266	30.2409	31.4161

## Sheet: Fig1l
Illudin S (pg/ml)	WT			XPC-/-			XPC-/- XPA-/-
0		95.1287	104.871	101.086	97.7937	101.12	102.318	100.564	97.1182
25	101.995	114.177	112.569	99.3971	110.146	115.867	86.2582	103.987	105.419
50	100.909	101.168	99.9527	90.9208	92.8589	91.0284	64.9262	55.2397	63.4326
100	106.36	109.464	112.528	96.4779	104.582	117.902	62.9613	58.3541	76.1039
200	96.4008	93.4705	101.322	89.3437	78.7713	91.959	23.3147	22.3206	19.8956
400	98.1144	100.776	104.982	87.3162	91.9881	101.96	0	3.14157	3.17848
800	74.3748	85.0005	82.6441	72.9903	70.1139	73.5391	0	0	0

[truncated: 65 more sheets: Fig2a, Fig2b, Fig2c, Fig2d, Fig2e, Fig2f, Fig2g, Fig3i, Fig3j, Fig4a, Fig4b, Fig4c, Fig4e, Fig5a, Fig5b, Fig5c, Fig5d, Fig5e, Fig5f, Fig5g …]
